# Supplementary material for: Modeling tissue-specific Drosophila metabolism identifies high sugar diet-induced metabolic dysregulation in muscle at reaction and pathway levels
Source: Nat Commun. 2026 Jan 19;17:1692. doi: 10.1038/s41467-026-68395-3 (PMC12910071; doi:10.1038/s41467-026-68395-3)
Supplement: Supplementary file 3 — Supplementary Data 1 [file 41467_2026_68395_MOESM3_ESM.xlsx]

## Sheet: Legend
Supplementary Data 1. Reconstruction of tissue-specific genome-scale metabolic models in Drosophila
Provides data on tissue-specific GEM reconstruction and related analyses.
Tab	Description	Related figures
a	36 genes added to Fruitfly1, making Fruitfly2	Fig. 1a
b	654 EC numbers added to Fruitfly2, making Fruitfly3
c	pseudo-bulk single-nuclei transcriptomics data used for reconstruction of tissue-specific GEMs (Units of CPM)
d	57 essential metabolic tasks. This set is different from 219 metabolic task in dataset S1k (See methods: metabolic task analysis)
e	Total number of reactions, metabolites, and genes in each GEM	Fig. 1b
f	Clusters identified by metabolic network structure analysis from tissue-specific GEMs	Fig. 1c
g	Clusters identified by metabolic network structure analysis from gene-expression
h	Total transport reaction number and the fraction of extracellular transport reactions per tissue	Fig. 1d
i	Number of reactions in each subsystem per tissue-specific GEMs	Fig. 1d-e
j	% difference in subsystem coverage. A subsystem with less than 15 reaction counts were excluded	Fig. 1f
k	A complete list of 219 metabolic tassk. The 195 reference list is from the paper of Richelle et al., Cell Reports Methods, 2021. Then, we added additional 16 tasks related to energy metabolism from the paper of Agren et al., MSB, 2014 paper. Lastly, we manually added 8 trehalose synthesis reactions with different substrates (See methods: Metabolic task analysis)	Supple. Fig. 1h
l	The result of metabolic task analysis. 1 represents the pass.
m	Metabolic system per tissue-specific GEMs	Supple. Fig. 1i
n	Adjusted p-value based from Fisher's exact test

## Sheet: a
Genes added
'CG6271'
'CG6283'
'CG6472'
'Cyp6a13'
'Cyp9b1'
'FASN2'
'GIIIspla2'
'GstO2'
'Pcyt1'
'Pglym87'
'PH4alphaSG1'
'St3'
'St4'
'Ent2'
'CG13794'
'CG13796'
'Prip'
'Balat'
'CG4459'
'CG4462'
'CG4465'
'CG4630'
'CG7458'
'CG8028'
'CG8468'
'Mct1'
'out'
'SLC22A'
'Sln'
'sun'
'Vha100-2'
'Vha44'
'VhaM9.7-b'
'CG5854'
'HIPP1'
'Pol32'

## Sheet: b
Reactions without EC numberes				Reactions with updated EC					Reactions with EC numbers added
reaction	keggID	grRules		reaction	keggID	grRules	EC		Var1	genes_info	ec_to_add
MAR08757		Cyp18a1		MAR08757		Cyp18a1			MAR08342		1.1.1.12
MAR08342	R01903			MAR08342	R01903		1.1.1.12		MAR08344	CG2767	1.1.1.19;1.1.1.2
MAR08344	R01481	CG2767		MAR08344	R01481	CG2767	1.1.1.19;1.1.1.2		MAR08352	Had1 or Had2	1.1.1.45
MAR08352	R02640	Had1 or Had2		MAR08352	R02640	Had1 or Had2	1.1.1.45		MAR08353		4.1.1.34
MAR08353	R01905			MAR08353	R01905		4.1.1.34		MAR08726	CG13369	2.7.1.16;2.7.1.47
MAR08726	R01526	CG13369		MAR08726	R01526	CG13369	2.7.1.16;2.7.1.47		MAR08507	Fdh or T3dh	1.1.1.1;1.1.1.284;1.1.99.24
MAR08728				MAR08728					MAR08508	Fdh or T3dh	1.1.1.1;1.1.1.284;1.1.99.24
MAR08498		Cyp18a1		MAR08498		Cyp18a1			MAR08516	CG8778	4.2.3.3
MAR08499		Cyp18a1		MAR08499		Cyp18a1			MAR08078		2.3.3.5
MAR08507		Fdh or T3dh		MAR08507		Fdh or T3dh			MAR09797		3.5.4.2
MAR08508		Fdh or T3dh		MAR08508		Fdh or T3dh			MAR08637		3.5.4.1
MAR08516	R01016	CG8778		MAR08516	R01016	CG8778	4.2.3.3		MAR04083	Adk2	2.7.1.20
MAR08078	R00931			MAR08078	R00931		2.3.3.5		MAR07717	NT5E-2 or Nt5b or cN-IIIB or veil	3.1.3.5
MAR09803	R00744			MAR09803	R00744				MAR08445	Uck or l2k01209	2.7.1.213;2.7.1.48
MAR06605				MAR06605					MAR08484		2.7.1.73
MAR06606				MAR06606					MAR07642	CG1983	5.1.1.1
MAR06607				MAR06607					MAR03860		1.1.1.381
MAR06610				MAR06610					MAR04284		4.1.2.48;4.1.2.5
MAR09797	R01244			MAR09797	R01244		3.5.4.2		MAR08017		1.4.3.14
MAR08072				MAR08072					MAR08019		1.5.1.1
MAR08637	R00974			MAR08637	R00974		3.5.4.1		MAR08565		2.6.1.63;2.6.1.7
MAR04083	R00185	Adk2		MAR04083	R00185	Adk2	2.7.1.20		MAR04245		2.6.1.63;2.6.1.7
MAR07717	R00963	NT5E-2 or Nt5b or cN-IIIB or veil		MAR07717	R00963	NT5E-2 or Nt5b or cN-IIIB or veil	3.1.3.5		MAR08794		6.2.1.30
MAR08445	R00513	Uck or l2k01209		MAR08445	R00513	Uck or l2k01209	2.7.1.213;2.7.1.48		MAR08795		2.3.1.14
MAR08481				MAR08481					MAR08683	Eip55E	4.4.1.1;4.4.1.13;4.4.1.35
MAR08484	R01131			MAR08484	R01131		2.7.1.73		MAR07991		1.5.3.14;1.5.99.6
MAR07642	R00401	CG1983		MAR07642	R00401	CG1983	5.1.1.1		MAR03986	Cht7 or Cht8	3.2.1.14;3.2.1.14
MAR06940				MAR06940					MAR07696		2.7.7.24
MAR06956				MAR06956					MAR08368		2.7.7.83
MAR06957				MAR06957					MAR08371	NANS	2.5.1.132;2.5.1.56;2.5.1.57
MAR06960				MAR06960					MAR08674		5.1.3.13
MAR08431				MAR08431					MAR08675		1.1.1.133
MAR08607				MAR08607					MAR07586	CG5613	3.2.1.96
MAR03860	R03758			MAR03860	R03758		1.1.1.381		MAR05152	Spn28Dc	3.6.1.11
MAR04284	R00751			MAR04284	R00751		4.1.2.48;4.1.2.5		MAR05153	Spn28Dc	3.6.1.11
MAR06974				MAR06974					MAR05259	Bace or CG5367 or CG6337 or Cp1 or CtsB or CtsF or cathD	3.4.23.5;3.4.22.15;3.4.22.1;3.4.22.41;3.4.23.5
MAR08017	R00447			MAR08017	R00447		1.4.3.14		MAR05261	Bace or CG5367 or CG6337 or Cp1 or CtsB or CtsF or cathD	3.4.23.5;3.4.22.15;3.4.22.1;3.4.22.41;3.4.23.5
MAR08018	R04175			MAR08018	R04175				MAR05263	Bace or CG5367 or CG6337 or Cp1 or CtsB or CtsF or cathD	3.4.23.5;3.4.22.15;3.4.22.1;3.4.22.41;3.4.23.5
MAR08019	R02201			MAR08019	R02201		1.5.1.1		MAR05265	Bace or CG5367 or CG6337 or Cp1 or CtsB or CtsF or cathD	3.4.23.5;3.4.22.15;3.4.22.1;3.4.22.41;3.4.23.5
MAR04250	R04293			MAR04250	R04293				MAR05272	Bace or CG5367 or CG6337 or Cp1 or CtsB or CtsF or cathD	3.4.23.5;3.4.22.15;3.4.22.1;3.4.22.41;3.4.23.5
MAR08565	R03445			MAR08565	R03445		2.6.1.63;2.6.1.7		MAR05274	Bace or CG5367 or CG6337 or Cp1 or CtsB or CtsF or cathD	3.4.23.5;3.4.22.15;3.4.22.1;3.4.22.41;3.4.23.5
MAR08540				MAR08540					MAR05276	Bace or CG5367 or CG6337 or Cp1 or CtsB or CtsF or cathD	3.4.23.5;3.4.22.15;3.4.22.1;3.4.22.41;3.4.23.5
MAR09733	R03674			MAR09733	R03674				MAR05278	Bace or CG5367 or CG6337 or Cp1 or CtsB or CtsF or cathD	3.4.23.5;3.4.22.15;3.4.22.1;3.4.22.41;3.4.23.5
MAR04232				MAR04232					MAR05280	Bace or CG5367 or CG6337 or Cp1 or CtsB or CtsF or cathD	3.4.23.5;3.4.22.15;3.4.22.1;3.4.22.41;3.4.23.5
MAR04245	R03954			MAR04245	R03954		2.6.1.63;2.6.1.7		MAR05282	Bace or CG5367 or CG6337 or Cp1 or CtsB or CtsF or cathD	3.4.23.5;3.4.22.15;3.4.22.1;3.4.22.41;3.4.23.5
MAR04248				MAR04248					MAR05284	Bace or CG5367 or CG6337 or Cp1 or CtsB or CtsF or cathD	3.4.23.5;3.4.22.15;3.4.22.1;3.4.22.41;3.4.23.5
MAR06708				MAR06708					MAR05285	Bace or CG5367 or CG6337 or Cp1 or CtsB or CtsF or cathD	3.4.23.5;3.4.22.15;3.4.22.1;3.4.22.41;3.4.23.5
MAR06709				MAR06709					MAR05286	Bace or CG5367 or CG6337 or Cp1 or CtsB or CtsF or cathD	3.4.23.5;3.4.22.15;3.4.22.1;3.4.22.41;3.4.23.5
MAR06712				MAR06712					MAR05287	Bace or CG5367 or CG6337 or Cp1 or CtsB or CtsF or cathD	3.4.23.5;3.4.22.15;3.4.22.1;3.4.22.41;3.4.23.5
MAR06720				MAR06720					MAR05289	Bace or CG5367 or CG6337 or Cp1 or CtsB or CtsF or cathD	3.4.23.5;3.4.22.15;3.4.22.1;3.4.22.41;3.4.23.5
MAR06734				MAR06734					MAR05290	Bace or CG5367 or CG6337 or Cp1 or CtsB or CtsF or cathD	3.4.23.5;3.4.22.15;3.4.22.1;3.4.22.41;3.4.23.5
MAR06738				MAR06738					MAR08774		4.1.1.40
MAR06742				MAR06742					MAR08777		4.1.1.40
MAR06744				MAR06744					MAR08779	CG1236	1.1.1.79
MAR06765				MAR06765					MAR08781		2.7.1.165
MAR06783	R08766			MAR06783	R08766				MAR02437		1.13.11.58
MAR06785	R08767			MAR06785	R08767				MAR08546	Dhrs4	1.1.1.197
MAR06792				MAR06792					MAR03476		3.1.2.10
MAR06806				MAR06806					MAR03477		3.1.2.10
MAR06807				MAR06807					MAR03029	CRAT	2.3.1.7
MAR06818				MAR06818					MAR03481	ScpX	2.3.1.176
MAR06822				MAR06822					MAR07976	Akr1B	1.1.1.149
MAR06875	R02962			MAR06875	R02962				MAR08219	ifc	1.14.18.5;1.14.19.17
MAR06876	R03672			MAR06876	R03672				MAR08220	ifc	1.14.18.5;1.14.19.17
MAR06877	R08848			MAR06877	R08848				MAR08521	LPCAT	2.3.1.67
MAR06878				MAR06878					MAR01328		1.1.1.141
MAR06879				MAR06879					MAR01336		1.1.1.196
MAR06880				MAR06880					MAR00024	(HDAC3 and Smr and ebi) or (nej and tai) or (Sin3A and Smr) or (HDAC3 and Sin3A and Smr) or Art4 or Bap60 or Eip75B or Eip78C or Hr3 or MED1 or Ncoa6 or Sin3A or Tgs1 or grh or kis or tai or usp	2.1.1.319;3.5.1.98;2.3.1.48
MAR06881				MAR06881					MAR00025	CG30486 or Clk or Fatp2 or Hmgs or Lsd-2 or Men or Rgl or St2 or Trxr-1 or sif or trbl	2.3.1.48;2.3.3.10;1.1.1.40;2.8.2.1;1.8.1.9
MAR06882				MAR06882					MAR00026	CG17928 or Cyt-b5-r or Hmgcr or Ugt301D1 or Ugt35A1 or Ugt35C1 or Ugt35D1 or Ugt35E2 or Ugt49B1 or Ugt49B2	1.1.1.34;2.4.1.17;2.4.1.17;2.4.1.17;2.4.1.17;2.4.1.17;2.4.1.17;2.4.1.17
MAR08794	R02539			MAR08794	R02539		6.2.1.30		MAR00027	Alas or CG3961 or CPT2 or Hmgs or Mcad or whd	2.3.1.37;6.2.1.3;2.3.1.21;2.3.3.10;1.3.8.7;2.3.1.21
MAR08795	R02576			MAR08795	R02576		2.3.1.14		MAR00028	ACOX1 or Pex11ab	1.3.3.6
MAR08682				MAR08682					MAR00029	CG10359 or CG1791 or CG1889 or CG9593 or Ccn or Mdr50 or Snmp2	7.6.2.2
MAR08683	R02408	Eip55E		MAR08683	R02408	Eip55E	4.4.1.1;4.4.1.13;4.4.1.35		MAR00030	ACC or ACOX1 or CG10359 or CG1791 or CG17928 or CG18258 or CG1889 or CG1986 or CG3961 or CG5162 or CG9593 or CPT2 or Cyt-b5-r or Desat1 or Drep1 or Drep2 or Drep3 or FASN1 or Fatp2 or Gpdh1 or HP1b or Hmgs or Lsd-2 or Mcad or Mdr50 or Mtp or Pdi or Pdk or Pex11ab or SREBP or Snmp2 or St2 or Ugt302C1 or Ugt302K1 or bmm or mdy or whd or CG6271 or CG6283 or FASN2	6.4.1.2;2.1.3.15;6.3.4.14;1.3.3.6;6.2.1.3;2.3.1.21;1.14.19.1;2.3.1.85;1.1.1.8;2.3.3.10;1.3.8.7;7.6.2.2;5.3.4.1;2.7.11.2;2.8.2.1;2.4.1.17;2.3.1.76;2.3.1.75;2.3.1.20;2.3.1.21
MAR08685				MAR08685					MAR07498	CG31743	2.8.2.5
MAR08771				MAR08771					MAR07551	CG31743	2.8.2.5
MAR07991	R01914			MAR07991	R01914		1.5.3.14;1.5.99.6		MAR07573	CG15117	3.2.1.31
MAR07130	R04940			MAR07130	R04940				MAR07336	CG3253 or brn	2.4.1.62
MAR03986		Cht7 or Cht8		MAR03986		Cht7 or Cht8			MAR07338	CG3253 or brn	2.4.1.62
MAR07696	R02328			MAR07696	R02328		2.7.7.24		MAR07341	CG3253 or brn	2.4.1.62
MAR08366				MAR08366					MAR07344	CG3253 or brn	2.4.1.62
MAR08367				MAR08367					MAR07347	CG3253 or brn	2.4.1.62
MAR08368	R10183			MAR08368	R10183		2.7.7.83		MAR07350	CG3253 or brn	2.4.1.62
MAR08371		NANS		MAR08371		NANS			MAR07353	CG3253 or brn	2.4.1.62
MAR08372				MAR08372					MAR07356	CG3253 or brn	2.4.1.62
MAR08674	R06514			MAR08674	R06514		5.1.3.13		MAR07359	CG3253 or brn	2.4.1.62
MAR08675	R02777			MAR08675	R02777		1.1.1.133		MAR07362	CG3253 or brn	2.4.1.62
MAR07197				MAR07197					MAR07365	CG3253 or brn	2.4.1.62
MAR08256				MAR08256					MAR07368	CG3253 or brn	2.4.1.62
MAR08258				MAR08258					MAR07444	CG3253 or brn	2.4.1.62
MAR08260				MAR08260					MAR07446	CG3253 or brn	2.4.1.62
MAR08261				MAR08261					MAR07449	CG3253 or brn	2.4.1.62
MAR07258				MAR07258					MAR07473	CG3253 or brn	2.4.1.62
MAR07259				MAR07259					MAR07475	CG3253 or brn	2.4.1.62
MAR07260				MAR07260					MAR07478	CG3253 or brn	2.4.1.62
MAR07288				MAR07288					MAR01622	Abcd3	7.6.2.4
MAR07290				MAR07290					MAR01659	Abcd1 or CG13887 or CaMKI or Idh3g or Mkp3 or Nrg or PlexB or SRPK or Slip1 or Tapδ	7.6.2.4;2.7.11.17;1.1.1.41;3.1.3.16;3.1.3.48;2.7.11.1;2.3.2.27
MAR07292				MAR07292					MAR01696	Abcd3	7.6.2.4
MAR07294				MAR07294					MAR01778	CG7724	1.1.1.181
MAR07295				MAR07295					MAR01853	MRP	7.6.2.3
MAR07296				MAR07296					MAR01868	CG4562 or CG6836 or CG7627 or MRP or Mdr50	7.6.2.3;7.6.2.2
MAR07297				MAR07297					MAR01870	CG4562 or CG6836 or CG7627 or MRP or Mdr50	7.6.2.3;7.6.2.2
MAR07298				MAR07298					MAR01872	CG4562 or CG6836 or CG7627 or MRP or Mdr50	7.6.2.3;7.6.2.2
MAR07299				MAR07299					MAR01874	CG4562 or CG6836 or CG7627 or MRP or Mdr50	7.6.2.3;7.6.2.2
MAR07300				MAR07300					MAR01895	MRP	7.6.2.3
MAR07301				MAR07301					MAR01896	MRP	7.6.2.3
MAR07302				MAR07302					MAR01897	MRP	7.6.2.3
MAR07303				MAR07303					MAR08305	brn	2.4.1.149
MAR07304				MAR07304					MAR08319	FucTA	2.4.1.214
MAR07305				MAR07305					MAR04253	CG12016	2.7.1.173
MAR07306				MAR07306					MAR08802	mtm	3.1.3.64
MAR07586		CG5613		MAR07586		CG5613			MAR08809	mtm	3.1.3.64
MAR08692				MAR08692					MAR08810	CG42271	3.1.3.66
MAR08695				MAR08695					MAR08811	PIP5K59B	2.7.1.68
MAR05152		Spn28Dc		MAR05152		Spn28Dc			MAR08812	mtm	3.1.3.64;3.1.3.67
MAR05153		Spn28Dc		MAR05153		Spn28Dc			MAR08814	PIP5K59B	2.7.1.68
MAR05154		Apoltp or apolpp		MAR05154		Apoltp or apolpp			MAR08816	Pi3K92E	2.7.1.153
MAR05155				MAR05155					MAR08817	INPP5E or Ocrl or Synj	3.1.3.36
MAR05156				MAR05156					MAR08819	Pi3K68D	2.7.1.154
MAR05161				MAR05161					MAR08820		2.7.1.67
MAR05167				MAR05167					MAR08821	PIP5K59B	2.7.1.68
MAR05168				MAR05168					MAR08826	PIP4K	2.7.1.149
MAR05169				MAR05169					MAR08829	Pi3K59F	2.7.1.137;2.7.1.154
MAR05170				MAR05170					MAR08830	Pi4KIIIα or Pi4KIIα or fwd	2.7.1.67
MAR05171				MAR05171					MAR08831	PIP5K59B	2.7.1.68
MAR05172				MAR05172					MAR07146	Mocs2B	2.8.1.12
MAR05173				MAR05173					MAR08346	regucalcin or smp-30	3.1.1.17;3.1.1.25
MAR05174				MAR05174					MAR08620		1.8.5.1
MAR07282				MAR07282					MAR08621		3.1.1.17
MAR07616				MAR07616					MAR06661	GstS1	2.5.1.18;5.3.99.2
MAR09735				MAR09735					MAR08700	Cyp18a1	1.14.14.1
MAR07621				MAR07621					MAR08744	CG10581	3.6.1.15
MAR05259		Bace or CG5367 or CG6337 or Cp1 or CtsB or CtsF or cathD		MAR05259		Bace or CG5367 or CG6337 or Cp1 or CtsB or CtsF or cathD			MAR08748		3.1.3.1;3.1.3.100;3.1.3.2
MAR05260				MAR05260					MAR08008	(Cyp12c1 or Cyp49a1) and Cubn and mgl	1.14.15.18
MAR05261		Bace or CG5367 or CG6337 or Cp1 or CtsB or CtsF or cathD		MAR05261		Bace or CG5367 or CG6337 or Cp1 or CtsB or CtsF or cathD			MAR07063	Cyp18a1	1.14.14.1
MAR05262				MAR05262					MAR07064	Cyp18a1	1.14.14.1
MAR05263		Bace or CG5367 or CG6337 or Cp1 or CtsB or CtsF or cathD		MAR05263		Bace or CG5367 or CG6337 or Cp1 or CtsB or CtsF or cathD			MAR07103	GstO3 or GstS1 or GstT1 or GstT3 or Mgstl or se or GstO2	2.5.1.18
MAR05264				MAR05264					MAR07794	Nurf-38 or pn	3.6.1.1
MAR05265		Bace or CG5367 or CG6337 or Cp1 or CtsB or CtsF or cathD		MAR05265		Bace or CG5367 or CG6337 or Cp1 or CtsB or CtsF or cathD			MAR08617		3.6.1.25
MAR05266				MAR05266					MAR09568	Ech1	4.2.1.17
MAR05267				MAR05267					MAR00190	AP-1γ or APP-BP1 or CAH1 or CAH15 or CAH6 or CAH7 or CAH9	4.2.1.1;4.2.1.1;4.2.1.1;4.2.1.1;4.2.1.1
MAR05268				MAR05268					MAR00470	Mdr50	7.6.2.2
MAR05269				MAR05269					MAR00476	Mdr50	7.6.2.2
MAR05270				MAR05270					MAR01082	MRP	7.6.2.3
MAR05271				MAR05271					MAR03964		3.6.1.15;3.6.1.5;3.6.1.8
MAR05272		Bace or CG5367 or CG6337 or Cp1 or CtsB or CtsF or cathD		MAR05272		Bace or CG5367 or CG6337 or Cp1 or CtsB or CtsF or cathD			MAR05429	(Atpα and nrv2) or (Atpα and nrv1) or ((nrv1 or nrv3) and Atpα)	7.2.2.13
MAR05273				MAR05273					MAR05550	(Mal-A4 or Mal-A5 or Mal-A7 or Mal-B2) and sbm	3.2.1.20;3.2.1.20;3.2.1.20
MAR05274		Bace or CG5367 or CG6337 or Cp1 or CtsB or CtsF or cathD		MAR05274		Bace or CG5367 or CG6337 or Cp1 or CtsB or CtsF or cathD			MAR05842	Mal-A4 or Mal-A5 or Mal-A7 or Mal-B2 or gb or mnd	3.2.1.20;3.2.1.20;3.2.1.20
MAR05275				MAR05275					MAR05907	(Mal-A4 or Mal-A5 or Mal-A7 or Mal-B2) and (gb or mnd) and sbm	3.2.1.20;3.2.1.20;3.2.1.20
MAR05276		Bace or CG5367 or CG6337 or Cp1 or CtsB or CtsF or cathD		MAR05276		Bace or CG5367 or CG6337 or Cp1 or CtsB or CtsF or cathD			MAR05908	(Mal-A4 or Mal-A5 or Mal-A7 or Mal-B2) and (gb or mnd) and sbm	3.2.1.20;3.2.1.20;3.2.1.20
MAR05277				MAR05277					MAR05909	(Mal-A4 or Mal-A5 or Mal-A7 or Mal-B2) and (gb or mnd) and sbm	3.2.1.20;3.2.1.20;3.2.1.20
MAR05278		Bace or CG5367 or CG6337 or Cp1 or CtsB or CtsF or cathD		MAR05278		Bace or CG5367 or CG6337 or Cp1 or CtsB or CtsF or cathD			MAR05910	(Mal-A4 or Mal-A5 or Mal-A7 or Mal-B2) and (gb or mnd) and sbm	3.2.1.20;3.2.1.20;3.2.1.20
MAR05279				MAR05279					MAR05911	(Mal-A4 or Mal-A5 or Mal-A7 or Mal-B2) and (gb or mnd) and sbm	3.2.1.20;3.2.1.20;3.2.1.20
MAR05280		Bace or CG5367 or CG6337 or Cp1 or CtsB or CtsF or cathD		MAR05280		Bace or CG5367 or CG6337 or Cp1 or CtsB or CtsF or cathD			MAR05912	(Mal-A4 or Mal-A5 or Mal-A7 or Mal-B2) and (gb or mnd) and sbm	3.2.1.20;3.2.1.20;3.2.1.20
MAR05281				MAR05281					MAR05913	(Mal-A4 or Mal-A5 or Mal-A7 or Mal-B2) and (gb or mnd) and sbm	3.2.1.20;3.2.1.20;3.2.1.20
MAR05282		Bace or CG5367 or CG6337 or Cp1 or CtsB or CtsF or cathD		MAR05282		Bace or CG5367 or CG6337 or Cp1 or CtsB or CtsF or cathD			MAR05914	(Mal-A4 or Mal-A5 or Mal-A7 or Mal-B2) and (gb or mnd) and sbm	3.2.1.20;3.2.1.20;3.2.1.20
MAR05283				MAR05283					MAR05915	(Mal-A4 or Mal-A5 or Mal-A7 or Mal-B2) and (gb or mnd) and sbm	3.2.1.20;3.2.1.20;3.2.1.20
MAR05284		Bace or CG5367 or CG6337 or Cp1 or CtsB or CtsF or cathD		MAR05284		Bace or CG5367 or CG6337 or Cp1 or CtsB or CtsF or cathD			MAR05916	(Mal-A4 or Mal-A5 or Mal-A7 or Mal-B2) and (gb or mnd) and sbm	3.2.1.20;3.2.1.20;3.2.1.20
MAR05285		Bace or CG5367 or CG6337 or Cp1 or CtsB or CtsF or cathD		MAR05285		Bace or CG5367 or CG6337 or Cp1 or CtsB or CtsF or cathD			MAR05917	(Mal-A4 or Mal-A5 or Mal-A7 or Mal-B2) and (gb or mnd) and sbm	3.2.1.20;3.2.1.20;3.2.1.20
MAR05286		Bace or CG5367 or CG6337 or Cp1 or CtsB or CtsF or cathD		MAR05286		Bace or CG5367 or CG6337 or Cp1 or CtsB or CtsF or cathD			MAR05918	(Mal-A4 or Mal-A5 or Mal-A7 or Mal-B2) and (gb or mnd) and sbm	3.2.1.20;3.2.1.20;3.2.1.20
MAR05287		Bace or CG5367 or CG6337 or Cp1 or CtsB or CtsF or cathD		MAR05287		Bace or CG5367 or CG6337 or Cp1 or CtsB or CtsF or cathD			MAR05919	(Mal-A4 or Mal-A5 or Mal-A7 or Mal-B2) and (gb or mnd) and sbm	3.2.1.20;3.2.1.20;3.2.1.20
MAR05289		Bace or CG5367 or CG6337 or Cp1 or CtsB or CtsF or cathD		MAR05289		Bace or CG5367 or CG6337 or Cp1 or CtsB or CtsF or cathD			MAR05920	(Mal-A4 or Mal-A5 or Mal-A7 or Mal-B2) and (gb or mnd) and sbm	3.2.1.20;3.2.1.20;3.2.1.20
MAR05290		Bace or CG5367 or CG6337 or Cp1 or CtsB or CtsF or cathD		MAR05290		Bace or CG5367 or CG6337 or Cp1 or CtsB or CtsF or cathD			MAR05921	(Mal-A4 or Mal-A5 or Mal-A7 or Mal-B2) and (gb or mnd) and sbm	3.2.1.20;3.2.1.20;3.2.1.20
MAR05291				MAR05291					MAR05922	(Mal-A4 or Mal-A5 or Mal-A7 or Mal-B2) and (gb or mnd) and sbm	3.2.1.20;3.2.1.20;3.2.1.20
MAR09817				MAR09817					MAR05923	(Mal-A4 or Mal-A5 or Mal-A7 or Mal-B2) and (gb or mnd) and sbm	3.2.1.20;3.2.1.20;3.2.1.20
MAR09818				MAR09818					MAR05924	(Mal-A4 or Mal-A5 or Mal-A7 or Mal-B2) and (gb or mnd) and sbm	3.2.1.20;3.2.1.20;3.2.1.20
MAR03851	R04861			MAR03851	R04861				MAR05925	(Mal-A4 or Mal-A5 or Mal-A7 or Mal-B2) and (gb or mnd) and sbm	3.2.1.20;3.2.1.20;3.2.1.20
MAR03866	R04861			MAR03866	R04861				MAR05926	(Mal-A4 or Mal-A5 or Mal-A7 or Mal-B2) and (gb or mnd) and sbm	3.2.1.20;3.2.1.20;3.2.1.20
MAR04188				MAR04188					MAR05927	(Mal-A4 or Mal-A5 or Mal-A7 or Mal-B2) and (gb or mnd) and sbm	3.2.1.20;3.2.1.20;3.2.1.20
MAR08669				MAR08669					MAR05928	(Mal-A4 or Mal-A5 or Mal-A7 or Mal-B2) and (gb or mnd) and sbm	3.2.1.20;3.2.1.20;3.2.1.20
MAR08774	R01393			MAR08774	R01393		4.1.1.40		MAR05929	(Mal-A4 or Mal-A5 or Mal-A7 or Mal-B2) and (gb or mnd) and sbm	3.2.1.20;3.2.1.20;3.2.1.20
MAR08777	R01393			MAR08777	R01393		4.1.1.40		MAR05930	(Mal-A4 or Mal-A5 or Mal-A7 or Mal-B2) and (gb or mnd) and sbm	3.2.1.20;3.2.1.20;3.2.1.20
MAR08779	R00465	CG1236		MAR08779	R00465	CG1236	1.1.1.79		MAR05931	(Mal-A4 or Mal-A5 or Mal-A7 or Mal-B2) and (gb or mnd) and sbm	3.2.1.20;3.2.1.20;3.2.1.20
MAR08781	R08572			MAR08781	R08572		2.7.1.165		MAR05932	(Mal-A4 or Mal-A5 or Mal-A7 or Mal-B2) and (gb or mnd) and sbm	3.2.1.20;3.2.1.20;3.2.1.20
MAR06608				MAR06608					MAR05933	(Mal-A4 or Mal-A5 or Mal-A7 or Mal-B2) and (gb or mnd) and sbm	3.2.1.20;3.2.1.20;3.2.1.20
MAR02437	R07057			MAR02437	R07057		1.13.11.58		MAR05934	(Mal-A4 or Mal-A5 or Mal-A7 or Mal-B2) and (gb or mnd) and sbm	3.2.1.20;3.2.1.20;3.2.1.20
MAR02442				MAR02442					MAR05935	(Mal-A4 or Mal-A5 or Mal-A7 or Mal-B2) and (gb or mnd) and sbm	3.2.1.20;3.2.1.20;3.2.1.20
MAR02443				MAR02443					MAR05936	(Mal-A4 or Mal-A5 or Mal-A7 or Mal-B2) and (gb or mnd) and sbm	3.2.1.20;3.2.1.20;3.2.1.20
MAR02444				MAR02444					MAR05937	(Mal-A4 or Mal-A5 or Mal-A7 or Mal-B2) and (gb or mnd) and sbm	3.2.1.20;3.2.1.20;3.2.1.20
MAR02445				MAR02445					MAR05938	(Mal-A4 or Mal-A5 or Mal-A7 or Mal-B2) and (gb or mnd) and sbm	3.2.1.20;3.2.1.20;3.2.1.20
MAR02446				MAR02446					MAR05939	(Mal-A4 or Mal-A5 or Mal-A7 or Mal-B2) and (gb or mnd) and sbm	3.2.1.20;3.2.1.20;3.2.1.20
MAR02447				MAR02447					MAR05940	(Mal-A4 or Mal-A5 or Mal-A7 or Mal-B2) and (gb or mnd) and sbm	3.2.1.20;3.2.1.20;3.2.1.20
MAR02448				MAR02448					MAR05941	(Mal-A4 or Mal-A5 or Mal-A7 or Mal-B2) and (gb or mnd) and sbm	3.2.1.20;3.2.1.20;3.2.1.20
MAR02449				MAR02449					MAR05942	(Mal-A4 or Mal-A5 or Mal-A7 or Mal-B2) and (gb or mnd) and sbm	3.2.1.20;3.2.1.20;3.2.1.20
MAR02450				MAR02450					MAR05943	(Mal-A4 or Mal-A5 or Mal-A7 or Mal-B2) and (gb or mnd) and sbm	3.2.1.20;3.2.1.20;3.2.1.20
MAR02451				MAR02451					MAR05944	(Mal-A4 or Mal-A5 or Mal-A7 or Mal-B2) and (gb or mnd) and sbm	3.2.1.20;3.2.1.20;3.2.1.20
MAR02452				MAR02452					MAR05945	(Mal-A4 or Mal-A5 or Mal-A7 or Mal-B2) and (gb or mnd) and sbm	3.2.1.20;3.2.1.20;3.2.1.20
MAR02453				MAR02453					MAR05946	(Mal-A4 or Mal-A5 or Mal-A7 or Mal-B2) and (gb or mnd) and sbm	3.2.1.20;3.2.1.20;3.2.1.20
MAR02454				MAR02454					MAR05947	(Mal-A4 or Mal-A5 or Mal-A7 or Mal-B2) and (gb or mnd) and sbm	3.2.1.20;3.2.1.20;3.2.1.20
MAR02495				MAR02495					MAR05948	(Mal-A4 or Mal-A5 or Mal-A7 or Mal-B2) and (gb or mnd) and sbm	3.2.1.20;3.2.1.20;3.2.1.20
MAR02514				MAR02514					MAR05949	(Mal-A4 or Mal-A5 or Mal-A7 or Mal-B2) and (gb or mnd) and sbm	3.2.1.20;3.2.1.20;3.2.1.20
MAR02545				MAR02545					MAR05950	(Mal-A4 or Mal-A5 or Mal-A7 or Mal-B2) and (gb or mnd) and sbm	3.2.1.20;3.2.1.20;3.2.1.20
MAR02549				MAR02549					MAR05951	(Mal-A4 or Mal-A5 or Mal-A7 or Mal-B2) and (gb or mnd) and sbm	3.2.1.20;3.2.1.20;3.2.1.20
MAR02550				MAR02550					MAR05952	(Mal-A4 or Mal-A5 or Mal-A7 or Mal-B2) and (gb or mnd) and sbm	3.2.1.20;3.2.1.20;3.2.1.20
MAR02558				MAR02558					MAR05953	(Mal-A4 or Mal-A5 or Mal-A7 or Mal-B2) and (gb or mnd) and sbm	3.2.1.20;3.2.1.20;3.2.1.20
MAR02559				MAR02559					MAR05954	(Mal-A4 or Mal-A5 or Mal-A7 or Mal-B2) and (gb or mnd) and sbm	3.2.1.20;3.2.1.20;3.2.1.20
MAR02560				MAR02560					MAR05955	(Mal-A4 or Mal-A5 or Mal-A7 or Mal-B2) and (gb or mnd) and sbm	3.2.1.20;3.2.1.20;3.2.1.20
MAR02567				MAR02567					MAR05956	(Mal-A4 or Mal-A5 or Mal-A7 or Mal-B2) and (gb or mnd) and sbm	3.2.1.20;3.2.1.20;3.2.1.20
MAR02571				MAR02571					MAR05957	(Mal-A4 or Mal-A5 or Mal-A7 or Mal-B2) and (gb or mnd) and sbm	3.2.1.20;3.2.1.20;3.2.1.20
MAR02577				MAR02577					MAR05958	(Mal-A4 or Mal-A5 or Mal-A7 or Mal-B2) and (gb or mnd) and sbm	3.2.1.20;3.2.1.20;3.2.1.20
MAR02587				MAR02587					MAR05959	(Mal-A4 or Mal-A5 or Mal-A7 or Mal-B2) and (gb or mnd) and sbm	3.2.1.20;3.2.1.20;3.2.1.20
MAR02374				MAR02374					MAR05960	(Mal-A4 or Mal-A5 or Mal-A7 or Mal-B2) and (gb or mnd) and sbm	3.2.1.20;3.2.1.20;3.2.1.20
MAR02376				MAR02376					MAR05961	(Mal-A4 or Mal-A5 or Mal-A7 or Mal-B2) and (gb or mnd) and sbm	3.2.1.20;3.2.1.20;3.2.1.20
MAR02391				MAR02391					MAR05962	(Mal-A4 or Mal-A5 or Mal-A7 or Mal-B2) and (gb or mnd) and sbm	3.2.1.20;3.2.1.20;3.2.1.20
MAR02393				MAR02393					MAR05963	(Mal-A4 or Mal-A5 or Mal-A7 or Mal-B2) and (gb or mnd) and sbm	3.2.1.20;3.2.1.20;3.2.1.20
MAR02403				MAR02403					MAR05964	(Mal-A4 or Mal-A5 or Mal-A7 or Mal-B2) and (gb or mnd) and sbm	3.2.1.20;3.2.1.20;3.2.1.20
MAR02412				MAR02412					MAR05965	(Mal-A4 or Mal-A5 or Mal-A7 or Mal-B2) and (gb or mnd) and sbm	3.2.1.20;3.2.1.20;3.2.1.20
MAR00979				MAR00979					MAR05966	(Mal-A4 or Mal-A5 or Mal-A7 or Mal-B2) and (gb or mnd) and sbm	3.2.1.20;3.2.1.20;3.2.1.20
MAR01040				MAR01040					MAR05967	(Mal-A4 or Mal-A5 or Mal-A7 or Mal-B2) and (gb or mnd) and sbm	3.2.1.20;3.2.1.20;3.2.1.20
MAR01042	R07037			MAR01042	R07037				MAR05968	(Mal-A4 or Mal-A5 or Mal-A7 or Mal-B2) and (gb or mnd) and sbm	3.2.1.20;3.2.1.20;3.2.1.20
MAR01087				MAR01087					MAR05969	(Mal-A4 or Mal-A5 or Mal-A7 or Mal-B2) and (gb or mnd) and sbm	3.2.1.20;3.2.1.20;3.2.1.20
MAR01092				MAR01092					MAR05970	(Mal-A4 or Mal-A5 or Mal-A7 or Mal-B2) and (gb or mnd) and sbm	3.2.1.20;3.2.1.20;3.2.1.20
MAR01113				MAR01113					MAR05971	(Mal-A4 or Mal-A5 or Mal-A7 or Mal-B2) and (gb or mnd) and sbm	3.2.1.20;3.2.1.20;3.2.1.20
MAR01114				MAR01114					MAR05972	(Mal-A4 or Mal-A5 or Mal-A7 or Mal-B2) and (gb or mnd) and sbm	3.2.1.20;3.2.1.20;3.2.1.20
MAR01115				MAR01115					MAR05973	(Mal-A4 or Mal-A5 or Mal-A7 or Mal-B2) and (gb or mnd) and sbm	3.2.1.20;3.2.1.20;3.2.1.20
MAR01136				MAR01136					MAR05974	(Mal-A4 or Mal-A5 or Mal-A7 or Mal-B2) and (gb or mnd) and sbm	3.2.1.20;3.2.1.20;3.2.1.20
MAR01142				MAR01142					MAR05975	(Mal-A4 or Mal-A5 or Mal-A7 or Mal-B2) and (gb or mnd) and sbm	3.2.1.20;3.2.1.20;3.2.1.20
MAR01149		Cyp18a1 or Cyp9c1 or Cyp9f2		MAR01149		Cyp18a1 or Cyp9c1 or Cyp9f2			MAR05976	(Mal-A4 or Mal-A5 or Mal-A7 or Mal-B2) and (gb or mnd) and sbm	3.2.1.20;3.2.1.20;3.2.1.20
MAR01150		Cyp18a1 or Cyp9c1 or Cyp9f2		MAR01150		Cyp18a1 or Cyp9c1 or Cyp9f2			MAR05977	(Mal-A4 or Mal-A5 or Mal-A7 or Mal-B2) and (gb or mnd) and sbm	3.2.1.20;3.2.1.20;3.2.1.20
MAR01151		Cyp18a1 or Cyp9c1 or Cyp9f2		MAR01151		Cyp18a1 or Cyp9c1 or Cyp9f2			MAR05978	(Mal-A4 or Mal-A5 or Mal-A7 or Mal-B2) and (gb or mnd) and sbm	3.2.1.20;3.2.1.20;3.2.1.20
MAR01152		Cyp18a1 or Cyp9c1 or Cyp9f2		MAR01152		Cyp18a1 or Cyp9c1 or Cyp9f2			MAR05979	(Mal-A4 or Mal-A5 or Mal-A7 or Mal-B2) and (gb or mnd) and sbm	3.2.1.20;3.2.1.20;3.2.1.20
MAR01186				MAR01186					MAR05980	(Mal-A4 or Mal-A5 or Mal-A7 or Mal-B2) and (gb or mnd) and sbm	3.2.1.20;3.2.1.20;3.2.1.20
MAR01197				MAR01197					MAR05981	(Mal-A4 or Mal-A5 or Mal-A7 or Mal-B2) and (gb or mnd) and sbm	3.2.1.20;3.2.1.20;3.2.1.20
MAR01198				MAR01198					MAR05982	(Mal-A4 or Mal-A5 or Mal-A7 or Mal-B2) and (gb or mnd) and sbm	3.2.1.20;3.2.1.20;3.2.1.20
MAR01199				MAR01199					MAR05983	(Mal-A4 or Mal-A5 or Mal-A7 or Mal-B2) and (gb or mnd) and sbm	3.2.1.20;3.2.1.20;3.2.1.20
MAR01241				MAR01241					MAR05984	(Mal-A4 or Mal-A5 or Mal-A7 or Mal-B2) and (gb or mnd) and sbm	3.2.1.20;3.2.1.20;3.2.1.20
MAR01247				MAR01247					MAR05985	(Mal-A4 or Mal-A5 or Mal-A7 or Mal-B2) and (gb or mnd) and sbm	3.2.1.20;3.2.1.20;3.2.1.20
MAR01285				MAR01285					MAR05986	(Mal-A4 or Mal-A5 or Mal-A7 or Mal-B2) and (gb or mnd) and sbm	3.2.1.20;3.2.1.20;3.2.1.20
MAR08546	R04552	Dhrs4		MAR08546	R04552	Dhrs4	1.1.1.197		MAR06392	MRP	7.6.2.3
MAR08547				MAR08547					MAR06512	CG11426 or CG2100 or Mtmr6 or Mtr4 or janA or mtm or wun or wun2	3.1.3.4;2.7.7.72;3.1.3.64;3.1.3.95;3.6.4.13;3.9.1.3;3.1.3.64;3.1.3.95;3.1.3.4;3.1.3.4
MAR08549	R05207			MAR08549	R05207				MAR07964	MRP	7.6.2.3
MAR08552	R05055			MAR08552	R05055				MAR07967	MRP	7.6.2.3
MAR08561				MAR08561					MAR07982	MRP	7.6.2.3
MAR03476	R00521			MAR03476	R00521		3.1.2.10		MAR07986	MRP	7.6.2.3
MAR03477	R00521			MAR03477	R00521		3.1.2.10		MAR07990	MRP	7.6.2.3
MAR03521				MAR03521					MAR08633	MRP	7.6.2.3
MAR08419				MAR08419					MAR08658	MRP or Mdr50	7.6.2.3;7.6.2.2
MAR00160		colt		MAR00160		colt			MAR08687	(Mal-A4 or Mal-A5 or Mal-A7 or Mal-B2) and (gb or mnd) and sbm	3.2.1.20;3.2.1.20;3.2.1.20
MAR00162		colt		MAR00162		colt			MAR08850	MRP	7.6.2.3
MAR02592		CG4995 or colt		MAR02592		CG4995 or colt			MAR00158	Agpat3 or Agpat4 or Baldspot or CG12170 or CG9706 or Egfr or Elo68β or LPCAT or bmm or eco or frj or nes or oys	2.3.1.51;2.3.1.51;2.3.1.199;2.3.1.179;2.7.10.1;2.3.1.199;2.3.1.67;2.3.1.23;2.3.1.23
MAR02596		CG4995 or colt		MAR02596		CG4995 or colt			MAR04843	Aldh-III or CG31075	1.2.1.5;1.2.1.3
MAR02600		CG10486 or CG14855 or CG14856 or CG14857 or CG16727 or CG17751 or CG17752 or CG42269 or CG4995 or CG5592 or CG6126 or CG6231 or CG7084 or CG7333 or CG7342 or Orct or colt		MAR02600		CG10486 or CG14855 or CG14856 or CG14857 or CG16727 or CG17751 or CG17752 or CG42269 or CG4995 or CG5592 or CG6126 or CG6231 or CG7084 or CG7333 or CG7342 or Orct or colt			MAR04964	sea	1.5.4.1
MAR02603		CG10486 or CG14855 or CG14856 or CG14857 or CG16727 or CG17751 or CG17752 or CG42269 or CG4995 or CG5592 or CG6126 or CG6231 or CG7084 or CG7333 or CG7342 or Orct or colt		MAR02603		CG10486 or CG14855 or CG14856 or CG14857 or CG16727 or CG17751 or CG17752 or CG42269 or CG4995 or CG5592 or CG6126 or CG6231 or CG7084 or CG7333 or CG7342 or Orct or colt			MAR04971	sea	1.5.4.1
MAR02606		CG10486 or CG14855 or CG14856 or CG14857 or CG16727 or CG17751 or CG17752 or CG42269 or CG4995 or CG5592 or CG6126 or CG6231 or CG7084 or CG7333 or CG7342 or Orct or colt		MAR02606		CG10486 or CG14855 or CG14856 or CG14857 or CG16727 or CG17751 or CG17752 or CG42269 or CG4995 or CG5592 or CG6126 or CG6231 or CG7084 or CG7333 or CG7342 or Orct or colt			MAR04972	sea	1.5.4.1
MAR02609		CG10486 or CG14855 or CG14856 or CG14857 or CG16727 or CG17751 or CG17752 or CG42269 or CG4995 or CG5592 or CG6126 or CG6231 or CG7084 or CG7333 or CG7342 or Orct or colt		MAR02609		CG10486 or CG14855 or CG14856 or CG14857 or CG16727 or CG17751 or CG17752 or CG42269 or CG4995 or CG5592 or CG6126 or CG6231 or CG7084 or CG7333 or CG7342 or Orct or colt			MAR06276	sea	1.5.4.1
MAR02612		CG10486 or CG14855 or CG14856 or CG14857 or CG16727 or CG17751 or CG17752 or CG42269 or CG4995 or CG5592 or CG6126 or CG6231 or CG7084 or CG7333 or CG7342 or Orct or colt		MAR02612		CG10486 or CG14855 or CG14856 or CG14857 or CG16727 or CG17751 or CG17752 or CG42269 or CG4995 or CG5592 or CG6126 or CG6231 or CG7084 or CG7333 or CG7342 or Orct or colt			MAR06277	sea	1.5.4.1
MAR02616		CG10486 or CG14855 or CG14856 or CG14857 or CG16727 or CG17751 or CG17752 or CG42269 or CG4995 or CG5592 or CG6126 or CG6231 or CG7084 or CG7333 or CG7342 or Orct or colt		MAR02616		CG10486 or CG14855 or CG14856 or CG14857 or CG16727 or CG17751 or CG17752 or CG42269 or CG4995 or CG5592 or CG6126 or CG6231 or CG7084 or CG7333 or CG7342 or Orct or colt			MAR06286	sea	1.5.4.1
MAR02621		CG10486 or CG14855 or CG14856 or CG14857 or CG16727 or CG17751 or CG17752 or CG42269 or CG4995 or CG5592 or CG6126 or CG6231 or CG7084 or CG7333 or CG7342 or Orct or colt		MAR02621		CG10486 or CG14855 or CG14856 or CG14857 or CG16727 or CG17751 or CG17752 or CG42269 or CG4995 or CG5592 or CG6126 or CG6231 or CG7084 or CG7333 or CG7342 or Orct or colt			MAR06287	sea	1.5.4.1
MAR02624		CG10486 or CG14855 or CG14856 or CG14857 or CG16727 or CG17751 or CG17752 or CG42269 or CG4995 or CG5592 or CG6126 or CG6231 or CG7084 or CG7333 or CG7342 or Orct or colt		MAR02624		CG10486 or CG14855 or CG14856 or CG14857 or CG16727 or CG17751 or CG17752 or CG42269 or CG4995 or CG5592 or CG6126 or CG6231 or CG7084 or CG7333 or CG7342 or Orct or colt			MAR06288	sea	1.5.4.1
MAR02629		CG10486 or CG14855 or CG14856 or CG14857 or CG16727 or CG17751 or CG17752 or CG42269 or CG4995 or CG5592 or CG6126 or CG6231 or CG7084 or CG7333 or CG7342 or Orct or colt		MAR02629		CG10486 or CG14855 or CG14856 or CG14857 or CG16727 or CG17751 or CG17752 or CG42269 or CG4995 or CG5592 or CG6126 or CG6231 or CG7084 or CG7333 or CG7342 or Orct or colt			MAR06289	sea	1.5.4.1
MAR02634		CG10486 or CG14855 or CG14856 or CG14857 or CG16727 or CG17751 or CG17752 or CG42269 or CG4995 or CG5592 or CG6126 or CG6231 or CG7084 or CG7333 or CG7342 or Orct or colt		MAR02634		CG10486 or CG14855 or CG14856 or CG14857 or CG16727 or CG17751 or CG17752 or CG42269 or CG4995 or CG5592 or CG6126 or CG6231 or CG7084 or CG7333 or CG7342 or Orct or colt			MAR06290	sea	1.5.4.1
MAR02638		CG10486 or CG14855 or CG14856 or CG14857 or CG16727 or CG17751 or CG17752 or CG42269 or CG4995 or CG5592 or CG6126 or CG6231 or CG7084 or CG7333 or CG7342 or Orct or colt		MAR02638		CG10486 or CG14855 or CG14856 or CG14857 or CG16727 or CG17751 or CG17752 or CG42269 or CG4995 or CG5592 or CG6126 or CG6231 or CG7084 or CG7333 or CG7342 or Orct or colt			MAR06291	sea	1.5.4.1
MAR02644		CG10486 or CG14855 or CG14856 or CG14857 or CG16727 or CG17751 or CG17752 or CG42269 or CG4995 or CG5592 or CG6126 or CG6231 or CG7084 or CG7333 or CG7342 or Orct or colt		MAR02644		CG10486 or CG14855 or CG14856 or CG14857 or CG16727 or CG17751 or CG17752 or CG42269 or CG4995 or CG5592 or CG6126 or CG6231 or CG7084 or CG7333 or CG7342 or Orct or colt			MAR06292	sea	1.5.4.1
MAR02649		CG10486 or CG14855 or CG14856 or CG14857 or CG16727 or CG17751 or CG17752 or CG42269 or CG4995 or CG5592 or CG6126 or CG6231 or CG7084 or CG7333 or CG7342 or Orct or colt		MAR02649		CG10486 or CG14855 or CG14856 or CG14857 or CG16727 or CG17751 or CG17752 or CG42269 or CG4995 or CG5592 or CG6126 or CG6231 or CG7084 or CG7333 or CG7342 or Orct or colt			MAR06293	sea	1.5.4.1
MAR02652		CG10486 or CG14855 or CG14856 or CG14857 or CG16727 or CG17751 or CG17752 or CG42269 or CG4995 or CG5592 or CG6126 or CG6231 or CG7084 or CG7333 or CG7342 or Orct or colt		MAR02652		CG10486 or CG14855 or CG14856 or CG14857 or CG16727 or CG17751 or CG17752 or CG42269 or CG4995 or CG5592 or CG6126 or CG6231 or CG7084 or CG7333 or CG7342 or Orct or colt			MAR06294	sea	1.5.4.1
MAR02655		CG10486 or CG14855 or CG14856 or CG14857 or CG16727 or CG17751 or CG17752 or CG42269 or CG4995 or CG5592 or CG6126 or CG6231 or CG7084 or CG7333 or CG7342 or Orct or colt		MAR02655		CG10486 or CG14855 or CG14856 or CG14857 or CG16727 or CG17751 or CG17752 or CG42269 or CG4995 or CG5592 or CG6126 or CG6231 or CG7084 or CG7333 or CG7342 or Orct or colt			MAR06295	sea	1.5.4.1
MAR02658		CG10486 or CG14855 or CG14856 or CG14857 or CG16727 or CG17751 or CG17752 or CG42269 or CG4995 or CG5592 or CG6126 or CG6231 or CG7084 or CG7333 or CG7342 or Orct or colt		MAR02658		CG10486 or CG14855 or CG14856 or CG14857 or CG16727 or CG17751 or CG17752 or CG42269 or CG4995 or CG5592 or CG6126 or CG6231 or CG7084 or CG7333 or CG7342 or Orct or colt			MAR06296	sea	1.5.4.1
MAR02661		CG10486 or CG14855 or CG14856 or CG14857 or CG16727 or CG17751 or CG17752 or CG42269 or CG4995 or CG5592 or CG6126 or CG6231 or CG7084 or CG7333 or CG7342 or Orct or colt		MAR02661		CG10486 or CG14855 or CG14856 or CG14857 or CG16727 or CG17751 or CG17752 or CG42269 or CG4995 or CG5592 or CG6126 or CG6231 or CG7084 or CG7333 or CG7342 or Orct or colt			MAR06297	sea	1.5.4.1
MAR02664		CG10486 or CG14855 or CG14856 or CG14857 or CG16727 or CG17751 or CG17752 or CG42269 or CG4995 or CG5592 or CG6126 or CG6231 or CG7084 or CG7333 or CG7342 or Orct or colt		MAR02664		CG10486 or CG14855 or CG14856 or CG14857 or CG16727 or CG17751 or CG17752 or CG42269 or CG4995 or CG5592 or CG6126 or CG6231 or CG7084 or CG7333 or CG7342 or Orct or colt			MAR06298	sea	1.5.4.1
MAR02667		CG10486 or CG14855 or CG14856 or CG14857 or CG16727 or CG17751 or CG17752 or CG42269 or CG4995 or CG5592 or CG6126 or CG6231 or CG7084 or CG7333 or CG7342 or Orct or colt		MAR02667		CG10486 or CG14855 or CG14856 or CG14857 or CG16727 or CG17751 or CG17752 or CG42269 or CG4995 or CG5592 or CG6126 or CG6231 or CG7084 or CG7333 or CG7342 or Orct or colt			MAR06328	sesB	2.7.4.6
MAR02670		CG10486 or CG14855 or CG14856 or CG14857 or CG16727 or CG17751 or CG17752 or CG42269 or CG4995 or CG5592 or CG6126 or CG6231 or CG7084 or CG7333 or CG7342 or Orct or colt		MAR02670		CG10486 or CG14855 or CG14856 or CG14857 or CG16727 or CG17751 or CG17752 or CG42269 or CG4995 or CG5592 or CG6126 or CG6231 or CG7084 or CG7333 or CG7342 or Orct or colt			MAR08089	Gabat	2.6.1.19;2.6.1.22
MAR02673		CG10486 or CG14855 or CG14856 or CG14857 or CG16727 or CG17751 or CG17752 or CG42269 or CG4995 or CG5592 or CG6126 or CG6231 or CG7084 or CG7333 or CG7342 or Orct or colt		MAR02673		CG10486 or CG14855 or CG14856 or CG14857 or CG16727 or CG17751 or CG17752 or CG42269 or CG4995 or CG5592 or CG6126 or CG6231 or CG7084 or CG7333 or CG7342 or Orct or colt			MAR02407	Abcd1	7.6.2.4
MAR02676		CG10486 or CG14855 or CG14856 or CG14857 or CG16727 or CG17751 or CG17752 or CG42269 or CG4995 or CG5592 or CG6126 or CG6231 or CG7084 or CG7333 or CG7342 or Orct or colt		MAR02676		CG10486 or CG14855 or CG14856 or CG14857 or CG16727 or CG17751 or CG17752 or CG42269 or CG4995 or CG5592 or CG6126 or CG6231 or CG7084 or CG7333 or CG7342 or Orct or colt			MAR02509	Abcd1	7.6.2.4
MAR02679		CG10486 or CG14855 or CG14856 or CG14857 or CG16727 or CG17751 or CG17752 or CG42269 or CG4995 or CG5592 or CG6126 or CG6231 or CG7084 or CG7333 or CG7342 or Orct or colt		MAR02679		CG10486 or CG14855 or CG14856 or CG14857 or CG16727 or CG17751 or CG17752 or CG42269 or CG4995 or CG5592 or CG6126 or CG6231 or CG7084 or CG7333 or CG7342 or Orct or colt			MAR03008	Abcd1 or CG13887 or CaMKI or Idh3g or Mkp3 or Nrg or PlexB or SRPK or Slip1 or Tapδ	7.6.2.4;2.7.11.17;1.1.1.41;3.1.3.16;3.1.3.48;2.7.11.1;2.3.2.27
MAR02682		CG10486 or CG14855 or CG14856 or CG14857 or CG16727 or CG17751 or CG17752 or CG42269 or CG4995 or CG5592 or CG6126 or CG6231 or CG7084 or CG7333 or CG7342 or Orct or colt		MAR02682		CG10486 or CG14855 or CG14856 or CG14857 or CG16727 or CG17751 or CG17752 or CG42269 or CG4995 or CG5592 or CG6126 or CG6231 or CG7084 or CG7333 or CG7342 or Orct or colt			MAR03011	Abcd1 or CG13887 or CaMKI or Idh3g or Mkp3 or Nrg or PlexB or SRPK or Slip1 or Tapδ	7.6.2.4;2.7.11.17;1.1.1.41;3.1.3.16;3.1.3.48;2.7.11.1;2.3.2.27
MAR02685		CG10486 or CG14855 or CG14856 or CG14857 or CG16727 or CG17751 or CG17752 or CG42269 or CG4995 or CG5592 or CG6126 or CG6231 or CG7084 or CG7333 or CG7342 or Orct or colt		MAR02685		CG10486 or CG14855 or CG14856 or CG14857 or CG16727 or CG17751 or CG17752 or CG42269 or CG4995 or CG5592 or CG6126 or CG6231 or CG7084 or CG7333 or CG7342 or Orct or colt			MAR03013	Abcd1 or CG13887 or CaMKI or Idh3g or Mkp3 or Nrg or PlexB or SRPK or Slip1 or Tapδ	7.6.2.4;2.7.11.17;1.1.1.41;3.1.3.16;3.1.3.48;2.7.11.1;2.3.2.27
MAR02688		CG10486 or CG14855 or CG14856 or CG14857 or CG16727 or CG17751 or CG17752 or CG42269 or CG4995 or CG5592 or CG6126 or CG6231 or CG7084 or CG7333 or CG7342 or Orct or colt		MAR02688		CG10486 or CG14855 or CG14856 or CG14857 or CG16727 or CG17751 or CG17752 or CG42269 or CG4995 or CG5592 or CG6126 or CG6231 or CG7084 or CG7333 or CG7342 or Orct or colt			MAR03014	Abcd1 or CG13887 or CaMKI or Idh3g or Mkp3 or Nrg or PlexB or SRPK or Slip1 or Tapδ	7.6.2.4;2.7.11.17;1.1.1.41;3.1.3.16;3.1.3.48;2.7.11.1;2.3.2.27
MAR02691		CG10486 or CG14855 or CG14856 or CG14857 or CG16727 or CG17751 or CG17752 or CG42269 or CG4995 or CG5592 or CG6126 or CG6231 or CG7084 or CG7333 or CG7342 or Orct or colt		MAR02691		CG10486 or CG14855 or CG14856 or CG14857 or CG16727 or CG17751 or CG17752 or CG42269 or CG4995 or CG5592 or CG6126 or CG6231 or CG7084 or CG7333 or CG7342 or Orct or colt			MAR03017	Abcd1 or CG13887 or CaMKI or Idh3g or Mkp3 or Nrg or PlexB or SRPK or Slip1 or Tapδ	7.6.2.4;2.7.11.17;1.1.1.41;3.1.3.16;3.1.3.48;2.7.11.1;2.3.2.27
MAR02695		CG10486 or CG14855 or CG14856 or CG14857 or CG16727 or CG17751 or CG17752 or CG42269 or CG4995 or CG5592 or CG6126 or CG6231 or CG7084 or CG7333 or CG7342 or Orct or colt		MAR02695		CG10486 or CG14855 or CG14856 or CG14857 or CG16727 or CG17751 or CG17752 or CG42269 or CG4995 or CG5592 or CG6126 or CG6231 or CG7084 or CG7333 or CG7342 or Orct or colt			MAR03018	Abcd1	7.6.2.4
MAR02700		CG10486 or CG14855 or CG14856 or CG14857 or CG16727 or CG17751 or CG17752 or CG42269 or CG4995 or CG5592 or CG6126 or CG6231 or CG7084 or CG7333 or CG7342 or Orct or colt		MAR02700		CG10486 or CG14855 or CG14856 or CG14857 or CG16727 or CG17751 or CG17752 or CG42269 or CG4995 or CG5592 or CG6126 or CG6231 or CG7084 or CG7333 or CG7342 or Orct or colt			MAR03019	Abcd1	7.6.2.4
MAR02703		CG10486 or CG14855 or CG14856 or CG14857 or CG16727 or CG17751 or CG17752 or CG42269 or CG4995 or CG5592 or CG6126 or CG6231 or CG7084 or CG7333 or CG7342 or Orct or colt		MAR02703		CG10486 or CG14855 or CG14856 or CG14857 or CG16727 or CG17751 or CG17752 or CG42269 or CG4995 or CG5592 or CG6126 or CG6231 or CG7084 or CG7333 or CG7342 or Orct or colt			MAR03020	Abcd1	7.6.2.4
MAR02706		CG10486 or CG14855 or CG14856 or CG14857 or CG16727 or CG17751 or CG17752 or CG42269 or CG4995 or CG5592 or CG6126 or CG6231 or CG7084 or CG7333 or CG7342 or Orct or colt		MAR02706		CG10486 or CG14855 or CG14856 or CG14857 or CG16727 or CG17751 or CG17752 or CG42269 or CG4995 or CG5592 or CG6126 or CG6231 or CG7084 or CG7333 or CG7342 or Orct or colt			MAR03021	Abcd1	7.6.2.4
MAR02709		CG10486 or CG14855 or CG14856 or CG14857 or CG16727 or CG17751 or CG17752 or CG42269 or CG4995 or CG5592 or CG6126 or CG6231 or CG7084 or CG7333 or CG7342 or Orct or colt		MAR02709		CG10486 or CG14855 or CG14856 or CG14857 or CG16727 or CG17751 or CG17752 or CG42269 or CG4995 or CG5592 or CG6126 or CG6231 or CG7084 or CG7333 or CG7342 or Orct or colt			MAR03022	Abcd1	7.6.2.4
MAR02712		CG10486 or CG14855 or CG14856 or CG14857 or CG16727 or CG17751 or CG17752 or CG42269 or CG4995 or CG5592 or CG6126 or CG6231 or CG7084 or CG7333 or CG7342 or Orct or colt		MAR02712		CG10486 or CG14855 or CG14856 or CG14857 or CG16727 or CG17751 or CG17752 or CG42269 or CG4995 or CG5592 or CG6126 or CG6231 or CG7084 or CG7333 or CG7342 or Orct or colt			MAR03023	Abcd1	7.6.2.4
MAR02715		CG10486 or CG14855 or CG14856 or CG14857 or CG16727 or CG17751 or CG17752 or CG42269 or CG4995 or CG5592 or CG6126 or CG6231 or CG7084 or CG7333 or CG7342 or Orct or colt		MAR02715		CG10486 or CG14855 or CG14856 or CG14857 or CG16727 or CG17751 or CG17752 or CG42269 or CG4995 or CG5592 or CG6126 or CG6231 or CG7084 or CG7333 or CG7342 or Orct or colt			MAR03024	Abcd1	7.6.2.4
MAR02718		CG10486 or CG14855 or CG14856 or CG14857 or CG16727 or CG17751 or CG17752 or CG42269 or CG4995 or CG5592 or CG6126 or CG6231 or CG7084 or CG7333 or CG7342 or Orct or colt		MAR02718		CG10486 or CG14855 or CG14856 or CG14857 or CG16727 or CG17751 or CG17752 or CG42269 or CG4995 or CG5592 or CG6126 or CG6231 or CG7084 or CG7333 or CG7342 or Orct or colt			MAR03025	Abcd1	7.6.2.4
MAR02722		CG10486 or CG14855 or CG14856 or CG14857 or CG16727 or CG17751 or CG17752 or CG42269 or CG4995 or CG5592 or CG6126 or CG6231 or CG7084 or CG7333 or CG7342 or Orct or colt		MAR02722		CG10486 or CG14855 or CG14856 or CG14857 or CG16727 or CG17751 or CG17752 or CG42269 or CG4995 or CG5592 or CG6126 or CG6231 or CG7084 or CG7333 or CG7342 or Orct or colt			MAR04908	CG15547 or awd or nmdyn-D6 or nmdyn-D7	2.7.4.6
MAR02727		CG10486 or CG14855 or CG14856 or CG14857 or CG16727 or CG17751 or CG17752 or CG42269 or CG4995 or CG5592 or CG6126 or CG6231 or CG7084 or CG7333 or CG7342 or Orct or colt		MAR02727		CG10486 or CG14855 or CG14856 or CG14857 or CG16727 or CG17751 or CG17752 or CG42269 or CG4995 or CG5592 or CG6126 or CG6231 or CG7084 or CG7333 or CG7342 or Orct or colt			MAR08639	(Nup93-1 or Nup93-2) and Aladin and CG18787 and Dbp80 and Elys and Gle1 and Gp210 and Mtor and Ndc1 and Nup107 and Nup133 and Nup153 and Nup154 and Nup160 and Nup188 and Nup205 and Nup214 and Nup35 and Nup358 and Nup37 and Nup43 and Nup44A and Nup50 and Nup54 and Nup58 and Nup62 and Nup75 and Nup98-96 and Rae1 and Sec13 and mbo	3.6.4.13
MAR02731		CG10486 or CG14855 or CG14856 or CG14857 or CG16727 or CG17751 or CG17752 or CG42269 or CG4995 or CG5592 or CG6126 or CG6231 or CG7084 or CG7333 or CG7342 or Orct or colt		MAR02731		CG10486 or CG14855 or CG14856 or CG14857 or CG16727 or CG17751 or CG17752 or CG42269 or CG4995 or CG5592 or CG6126 or CG6231 or CG7084 or CG7333 or CG7342 or Orct or colt			MAR04907	CG15547 or awd or nmdyn-D6 or nmdyn-D7	2.7.4.6
MAR02734		CG10486 or CG14855 or CG14856 or CG14857 or CG16727 or CG17751 or CG17752 or CG42269 or CG4995 or CG5592 or CG6126 or CG6231 or CG7084 or CG7333 or CG7342 or Orct or colt		MAR02734		CG10486 or CG14855 or CG14856 or CG14857 or CG16727 or CG17751 or CG17752 or CG42269 or CG4995 or CG5592 or CG6126 or CG6231 or CG7084 or CG7333 or CG7342 or Orct or colt			MAR00664	inaE	3.1.1.116
MAR02737		CG10486 or CG14855 or CG14856 or CG14857 or CG16727 or CG17751 or CG17752 or CG42269 or CG4995 or CG5592 or CG6126 or CG6231 or CG7084 or CG7333 or CG7342 or Orct or colt		MAR02737		CG10486 or CG14855 or CG14856 or CG14857 or CG16727 or CG17751 or CG17752 or CG42269 or CG4995 or CG5592 or CG6126 or CG6231 or CG7084 or CG7333 or CG7342 or Orct or colt			MAR00730	CG7115 or PKD or Vap33 or cert or gish	3.1.3.16;2.7.11.13;2.7.11.1
MAR02740		CG10486 or CG14855 or CG14856 or CG14857 or CG16727 or CG17751 or CG17752 or CG42269 or CG4995 or CG5592 or CG6126 or CG6231 or CG7084 or CG7333 or CG7342 or Orct or colt		MAR02740		CG10486 or CG14855 or CG14856 or CG14857 or CG16727 or CG17751 or CG17752 or CG42269 or CG4995 or CG5592 or CG6126 or CG6231 or CG7084 or CG7333 or CG7342 or Orct or colt			MAR04856	Pgi	5.1.3.15;5.3.1.9
MAR02744		CG10486 or CG14855 or CG14856 or CG14857 or CG16727 or CG17751 or CG17752 or CG42269 or CG4995 or CG5592 or CG6126 or CG6231 or CG7084 or CG7333 or CG7342 or Orct or colt		MAR02744		CG10486 or CG14855 or CG14856 or CG14857 or CG16727 or CG17751 or CG17752 or CG42269 or CG4995 or CG5592 or CG6126 or CG6231 or CG7084 or CG7333 or CG7342 or Orct or colt			MAR04906	CG15547 or awd or nmdyn-D6 or nmdyn-D7	2.7.4.6
MAR02748		CG10486 or CG14855 or CG14856 or CG14857 or CG16727 or CG17751 or CG17752 or CG42269 or CG4995 or CG5592 or CG6126 or CG6231 or CG7084 or CG7333 or CG7342 or Orct or colt		MAR02748		CG10486 or CG14855 or CG14856 or CG14857 or CG16727 or CG17751 or CG17752 or CG42269 or CG4995 or CG5592 or CG6126 or CG6231 or CG7084 or CG7333 or CG7342 or Orct or colt			MAR00032	Pka-C1 or Pp1-87B or fabp or flw	2.7.11.11;3.1.3.16;3.1.3.16
MAR02753		CG10486 or CG14855 or CG14856 or CG14857 or CG16727 or CG17751 or CG17752 or CG42269 or CG4995 or CG5592 or CG6126 or CG6231 or CG7084 or CG7333 or CG7342 or Orct or colt		MAR02753		CG10486 or CG14855 or CG14856 or CG14857 or CG16727 or CG17751 or CG17752 or CG42269 or CG4995 or CG5592 or CG6126 or CG6231 or CG7084 or CG7333 or CG7342 or Orct or colt			MAR00067	Aldh-III	1.2.1.5
MAR02757		CG10486 or CG14855 or CG14856 or CG14857 or CG16727 or CG17751 or CG17752 or CG42269 or CG4995 or CG5592 or CG6126 or CG6231 or CG7084 or CG7333 or CG7342 or Orct or colt		MAR02757		CG10486 or CG14855 or CG14856 or CG14857 or CG16727 or CG17751 or CG17752 or CG42269 or CG4995 or CG5592 or CG6126 or CG6231 or CG7084 or CG7333 or CG7342 or Orct or colt			MAR00081	brn	2.4.1.62
MAR02760		CG10486 or CG14855 or CG14856 or CG14857 or CG16727 or CG17751 or CG17752 or CG42269 or CG4995 or CG5592 or CG6126 or CG6231 or CG7084 or CG7333 or CG7342 or Orct or colt		MAR02760		CG10486 or CG14855 or CG14856 or CG14857 or CG16727 or CG17751 or CG17752 or CG42269 or CG4995 or CG5592 or CG6126 or CG6231 or CG7084 or CG7333 or CG7342 or Orct or colt			MAR00082	brn	2.4.1.62
MAR02764		CG10486 or CG14855 or CG14856 or CG14857 or CG16727 or CG17751 or CG17752 or CG42269 or CG4995 or CG5592 or CG6126 or CG6231 or CG7084 or CG7333 or CG7342 or Orct or colt		MAR02764		CG10486 or CG14855 or CG14856 or CG14857 or CG16727 or CG17751 or CG17752 or CG42269 or CG4995 or CG5592 or CG6126 or CG6231 or CG7084 or CG7333 or CG7342 or Orct or colt			MAR00131	Coq3	2.1.1.64;2.1.1.114
MAR02769		CG10486 or CG14855 or CG14856 or CG14857 or CG16727 or CG17751 or CG17752 or CG42269 or CG4995 or CG5592 or CG6126 or CG6231 or CG7084 or CG7333 or CG7342 or Orct or colt		MAR02769		CG10486 or CG14855 or CG14856 or CG14857 or CG16727 or CG17751 or CG17752 or CG42269 or CG4995 or CG5592 or CG6126 or CG6231 or CG7084 or CG7333 or CG7342 or Orct or colt			MAR01439	CPT2	2.3.1.21
MAR02772		CG10486 or CG14855 or CG14856 or CG14857 or CG16727 or CG17751 or CG17752 or CG42269 or CG4995 or CG5592 or CG6126 or CG6231 or CG7084 or CG7333 or CG7342 or Orct or colt		MAR02772		CG10486 or CG14855 or CG14856 or CG14857 or CG16727 or CG17751 or CG17752 or CG42269 or CG4995 or CG5592 or CG6126 or CG6231 or CG7084 or CG7333 or CG7342 or Orct or colt			MAR01456	Mfe2	4.2.1.107;4.2.1.119
MAR02775		CG10486 or CG14855 or CG14856 or CG14857 or CG16727 or CG17751 or CG17752 or CG42269 or CG4995 or CG5592 or CG6126 or CG6231 or CG7084 or CG7333 or CG7342 or Orct or colt		MAR02775		CG10486 or CG14855 or CG14856 or CG14857 or CG16727 or CG17751 or CG17752 or CG42269 or CG4995 or CG5592 or CG6126 or CG6231 or CG7084 or CG7333 or CG7342 or Orct or colt			MAR01481	CPT2	2.3.1.21
MAR03519				MAR03519					MAR01489	CPT2	2.3.1.21
MAR03520				MAR03520					MAR01661	ATP8A or CG33298	7.6.2.1;7.6.2.1
MAR08417				MAR08417					MAR01664	ATP8A or CG33298	7.6.2.1;7.6.2.1
MAR08418				MAR08418					MAR01736	CPT2	2.3.1.21
MAR03027				MAR03027					MAR01757	CPT2	2.3.1.21
MAR03029		CRAT		MAR03029		CRAT			MAR02216	sea	1.5.4.1
MAR03033		CG4995 or colt		MAR03033		CG4995 or colt			MAR02220	sea	1.5.4.1
MAR03035		CG4995 or colt		MAR03035		CG4995 or colt			MAR02276	MRP	7.6.2.3
MAR02778		Orct		MAR02778		Orct			MAR02303	sea	1.5.4.1
MAR02783		CG4995 or colt		MAR02783		CG4995 or colt			MAR02405	sea	1.5.4.1
MAR02787		Orct		MAR02787		Orct			MAR02406	sea	1.5.4.1
MAR02789		Orct		MAR02789		Orct			MAR02413	sea	1.5.4.1
MAR02791		Orct		MAR02791		Orct			MAR02414	sea	1.5.4.1
MAR02793		Orct		MAR02793		Orct			MAR02416	sea	1.5.4.1
MAR02795		Orct		MAR02795		Orct			MAR02418	sea	1.5.4.1
MAR02797		Orct		MAR02797		Orct			MAR02420	sea	1.5.4.1
MAR02799		Orct		MAR02799		Orct			MAR02422	sea	1.5.4.1
MAR02801		Orct		MAR02801		Orct			MAR02424	Abcd1	7.6.2.4
MAR02805		Orct		MAR02805		Orct			MAR02425	Abcd1	7.6.2.4
MAR02807		Orct		MAR02807		Orct			MAR02639	Ance-3	3.4.15.1
MAR02811		Orct		MAR02811		Orct			MAR02643	Ance-3	3.4.15.1
MAR02813		Orct		MAR02813		Orct			MAR03439	Baldspot or Elo68β	2.3.1.199;2.3.1.199
MAR02815		Orct		MAR02815		Orct			MAR03485	Baldspot or CG31522 or Elo68β or Elovl7	2.3.1.199;2.3.1.199
MAR02817		Orct		MAR02817		Orct			MAR03494	Baldspot or CG31522 or Elo68β or Elovl7	2.3.1.199;2.3.1.199
MAR02821		Orct		MAR02821		Orct			MAR03500	Baldspot or CG31522 or Elo68β or Elovl7	2.3.1.199;2.3.1.199
MAR02823		Orct		MAR02823		Orct			MAR03516	Baldspot or CG31522 or Elo68β or Elovl7	2.3.1.199;2.3.1.199
MAR02825		Orct		MAR02825		Orct			MAR03604	Baldspot or CG31522 or Elo68β or Elovl7	2.3.1.199;2.3.1.199
MAR02829		Orct		MAR02829		Orct			MAR03605	Baldspot or CG31522 or Elo68β or Elovl7	2.3.1.199;2.3.1.199
MAR02831		Orct		MAR02831		Orct			MAR03606	Baldspot or CG31522 or Elo68β or Elovl7	2.3.1.199;2.3.1.199
MAR02833		Orct		MAR02833		Orct			MAR04445	CROT	2.3.1.137
MAR02835		Orct		MAR02835		Orct			MAR04457	whd	2.3.1.21
MAR02837		Orct		MAR02837		Orct			MAR04462	whd	2.3.1.21
MAR02839		Orct		MAR02839		Orct			MAR04475	whd	2.3.1.21
MAR02841		Orct		MAR02841		Orct			MAR04491	whd	2.3.1.21
MAR02843		Orct		MAR02843		Orct			MAR04504	whd	2.3.1.21
MAR02845		Orct		MAR02845		Orct			MAR04506	whd	2.3.1.21
MAR02847		Orct		MAR02847		Orct			MAR04508	whd	2.3.1.21
MAR02849		Orct		MAR02849		Orct			MAR04522	whd	2.3.1.21
MAR02851		Orct		MAR02851		Orct			MAR04562	whd	2.3.1.21
MAR02853		Orct		MAR02853		Orct			MAR04569	whd	2.3.1.21
MAR02855		Orct		MAR02855		Orct			MAR04571	whd	2.3.1.21
MAR02857		Orct		MAR02857		Orct			MAR04581	whd	2.3.1.21
MAR02861		Orct		MAR02861		Orct			MAR04598	whd	2.3.1.21
MAR02863		Orct		MAR02863		Orct			MAR04610	whd	2.3.1.21
MAR02865		Orct		MAR02865		Orct			MAR04613	whd	2.3.1.21
MAR02867		Orct		MAR02867		Orct			MAR04620	whd	2.3.1.21
MAR02869		Orct		MAR02869		Orct			MAR04624	whd	2.3.1.21
MAR02871		Orct		MAR02871		Orct			MAR04634	whd	2.3.1.21
MAR02873		Orct		MAR02873		Orct			MAR04636	whd	2.3.1.21
MAR02875		Orct		MAR02875		Orct			MAR04638	whd	2.3.1.21
MAR02878		Orct		MAR02878		Orct			MAR04639	whd	2.3.1.21
MAR02880		Orct		MAR02880		Orct			MAR04671	whd	2.3.1.21
MAR02884		Orct		MAR02884		Orct			MAR04678	CROT	2.3.1.137
MAR02888		Orct		MAR02888		Orct			MAR04707	whd	2.3.1.21
MAR02892		Orct		MAR02892		Orct			MAR04711	whd	2.3.1.21
MAR02896		Orct		MAR02896		Orct			MAR04719	whd	2.3.1.21
MAR02898		Orct		MAR02898		Orct			MAR04722	CROT	2.3.1.137
MAR02900		Orct		MAR02900		Orct			MAR04745	whd	2.3.1.21
MAR02902		Orct		MAR02902		Orct			MAR04749	whd	2.3.1.21
MAR02904		Orct		MAR02904		Orct			MAR04759	whd	2.3.1.21
MAR02907		Orct		MAR02907		Orct			MAR04793	Abcd1	7.6.2.4
MAR02910		Orct		MAR02910		Orct			MAR04803	Abcd1	7.6.2.4
MAR02913		Orct		MAR02913		Orct			MAR04811	Abcd1	7.6.2.4
MAR02916		Orct		MAR02916		Orct			MAR04966	ACOX1	1.3.3.6
MAR02919		Orct		MAR02919		Orct			MAR04967	Echs1 and yip2	4.2.1.17;2.3.1.16
MAR02922		Orct		MAR02922		Orct			MAR04968	Mfe2	4.2.1.107;4.2.1.119
MAR02925		Orct		MAR02925		Orct			MAR04978	Mcad	1.3.8.7
MAR02928		Orct		MAR02928		Orct			MAR04981	ACOX1	1.3.3.6
MAR02931		Orct		MAR02931		Orct			MAR04984	Echs1 and yip2	4.2.1.17;2.3.1.16
MAR03053				MAR03053					MAR04987	Mfe2	4.2.1.107;4.2.1.119
MAR03054				MAR03054					MAR04988	CG4598	5.3.3.8
MAR03055				MAR03055					MAR04991	Dci	5.3.3.8
MAR03106				MAR03106					MAR05019	Echs1 and Mcad	4.2.1.17;1.3.8.7
MAR03056				MAR03056					MAR05024	Echs1 and Mcad and yip2	4.2.1.17;1.3.8.7;2.3.1.16
MAR03478				MAR03478					MAR05025	ACOX1 and Mfe2	1.3.3.6;4.2.1.107;4.2.1.119
MAR03481		ScpX		MAR03481		ScpX			MAR05026	ACOX1 and Mfe2	1.3.3.6;4.2.1.107;4.2.1.119
MAR03517				MAR03517					MAR05028	Acox3 and Mfe2	1.3.3.6;4.2.1.107;4.2.1.119
MAR03396				MAR03396					MAR05030	Echs1 and Mcad and yip2	4.2.1.17;1.3.8.7;2.3.1.16
MAR03397				MAR03397					MAR05044	Echs1 and Mcad and yip2	4.2.1.17;1.3.8.7;2.3.1.16
MAR07165				MAR07165					MAR05069	Mfe2	4.2.1.107;4.2.1.119
MAR07169	R09847			MAR07169	R09847				MAR05072	Echs1 and yip2	4.2.1.17;2.3.1.16
MAR01924		CG6565 or Start1 or cv-c		MAR01924		CG6565 or Start1 or cv-c			MAR05075	CG4598	5.3.3.8
MAR01926				MAR01926					MAR05081	Dci	5.3.3.8
MAR07940		Cyp18a1 or Cyp9c1 or Cyp9f2		MAR07940		Cyp18a1 or Cyp9c1 or Cyp9f2			MAR05083	Echs1 and yip2	4.2.1.17;2.3.1.16
MAR07941		Cyp18a1 or Cyp9c1 or Cyp9f2		MAR07941		Cyp18a1 or Cyp9c1 or Cyp9f2			MAR05086	Mfe2	4.2.1.107;4.2.1.119
MAR07976	R02209	Akr1B		MAR07976	R02209	Akr1B	1.1.1.149		MAR05090	CG4598	5.3.3.8
MAR02064				MAR02064					MAR05093	Dci	5.3.3.8
MAR02079				MAR02079					MAR05095	Echs1 and Mcad and yip2	4.2.1.17;1.3.8.7;2.3.1.16
MAR02091				MAR02091					MAR05097	ACOX1 and Mfe2	1.3.3.6;4.2.1.107;4.2.1.119
MAR02102				MAR02102					MAR05098	Echs1 and Mcad	4.2.1.17;1.3.8.7
MAR03537				MAR03537					MAR05100	ACOX1 and Mfe2	1.3.3.6;4.2.1.107;4.2.1.119
MAR03622				MAR03622					MAR05104	whd	2.3.1.21
MAR08197				MAR08197					MAR05106	CROT	2.3.1.137
MAR08219		ifc		MAR08219		ifc			MAR05108	Acox3 and Mfe2	1.3.3.6;4.2.1.107;4.2.1.119
MAR08220		ifc		MAR08220		ifc			MAR05110	CG7461 and Mtpα and Mtpβ	1.3.8.9;1.1.1.211;4.2.1.17;2.3.1.16
MAR08224		CG9706		MAR08224		CG9706			MAR05111	CG7461 and Mtpα and Mtpβ	1.3.8.9;1.1.1.211;4.2.1.17;2.3.1.16
MAR08226		CG9706		MAR08226		CG9706			MAR05119	ACOX1 and Mfe2	1.3.3.6;4.2.1.107;4.2.1.119
MAR08227		CG9706		MAR08227		CG9706			MAR05120	CG7461 and Mtpα	1.3.8.9;1.1.1.211;4.2.1.17
MAR08228		CG9706		MAR08228		CG9706			MAR05123	CG7461 and Mtpα and Mtpβ	1.3.8.9;1.1.1.211;4.2.1.17;2.3.1.16
MAR08245				MAR08245					MAR05175	ACOX1 and Mfe2	1.3.3.6;4.2.1.107;4.2.1.119
MAR07597				MAR07597					MAR05176	CG7461 and Mtpα	1.3.8.9;1.1.1.211;4.2.1.17
MAR08521	R03437	LPCAT		MAR08521	R03437	LPCAT	2.3.1.67		MAR05177	CG7461 and Mtpα and Mtpβ	1.3.8.9;1.1.1.211;4.2.1.17;2.3.1.16
MAR08522				MAR08522					MAR05178	ACOX1 and Mfe2	1.3.3.6;4.2.1.107;4.2.1.119
MAR08393	R08107	PIG-F or PIG-G or PIG-O		MAR08393	R08107	PIG-F or PIG-G or PIG-O			MAR05179	CG7461 and Mtpα and Mtpβ	1.3.8.9;1.1.1.211;4.2.1.17;2.3.1.16
MAR08395		PIG-F or PIG-G		MAR08395		PIG-F or PIG-G			MAR05180	ACOX1 and Mfe2	1.3.3.6;4.2.1.107;4.2.1.119
MAR08396		PIG-F or PIG-G or PIG-O		MAR08396		PIG-F or PIG-G or PIG-O			MAR05181	CG7461 and Mtpα	1.3.8.9;1.1.1.211;4.2.1.17
MAR08398		PIG-F or PIG-G		MAR08398		PIG-F or PIG-G			MAR05182	ACOX1 and Mfe2	1.3.3.6;4.2.1.107;4.2.1.119
MAR08401		PIG-F or PIG-G or PIG-O		MAR08401		PIG-F or PIG-G or PIG-O			MAR05184	Acox3 and Mfe2	1.3.3.6;4.2.1.107;4.2.1.119
MAR08402		GAA1 and PIG-K and PIG-S and PIG-T and PIG-U		MAR08402		GAA1 and PIG-K and PIG-S and PIG-T and PIG-U			MAR05185	CG7461 and Mtpα and Mtpβ	1.3.8.9;1.1.1.211;4.2.1.17;2.3.1.16
MAR08404		GAA1 and PIG-K and PIG-S and PIG-T and PIG-U		MAR08404		GAA1 and PIG-K and PIG-S and PIG-T and PIG-U			MAR05186	Aldh-III and Hacl	1.2.1.5;4.1.2.63
MAR08406		GAA1 and PIG-K and PIG-S and PIG-T and PIG-U		MAR08406		GAA1 and PIG-K and PIG-S and PIG-T and PIG-U			MAR05187	Aldh-III and Hacl	1.2.1.5;4.1.2.63
MAR08407		GAA1 and PIG-K and PIG-S and PIG-T and PIG-U		MAR08407		GAA1 and PIG-K and PIG-S and PIG-T and PIG-U			MAR05188	CG7461 and Mtpα and Mtpβ	1.3.8.9;1.1.1.211;4.2.1.17;2.3.1.16
MAR01310	R03521			MAR01310	R03521				MAR05189	ACOX1 and Mfe2	1.3.3.6;4.2.1.107;4.2.1.119
MAR01315	R03878			MAR01315	R03878				MAR05190	CG7461 and Mtpα	1.3.8.9;1.1.1.211;4.2.1.17
MAR01317	R05060			MAR01317	R05060				MAR05191	CG7461 and Mtpα and Mtpβ	1.3.8.9;1.1.1.211;4.2.1.17;2.3.1.16
MAR01318	R03521			MAR01318	R03521				MAR05192	CG7461 and Mtpα	1.3.8.9;1.1.1.211;4.2.1.17
MAR01319				MAR01319					MAR05193	Mfe2	4.2.1.107;4.2.1.119
MAR01320				MAR01320					MAR05194	CG7461 and Mtpα and Mtpβ	1.3.8.9;1.1.1.211;4.2.1.17;2.3.1.16
MAR01324				MAR01324					MAR05195	CG7461	1.3.8.9
MAR01328	R02683			MAR01328	R02683		1.1.1.141		MAR05196	ACOX1	1.3.3.6
MAR01332	R02801			MAR01332	R02801				MAR05208	Mtpα and Mtpβ	1.1.1.211;4.2.1.17;2.3.1.16
MAR01333	R02801			MAR01333	R02801				MAR05229	CG4598	5.3.3.8
MAR01334				MAR01334					MAR05235	Dci	5.3.3.8
MAR01335	R02801			MAR01335	R02801				MAR05242	Mtpα and Mtpβ	1.1.1.211;4.2.1.17;2.3.1.16
MAR01336	R02800			MAR01336	R02800		1.1.1.196		MAR05256	Mfe2	4.2.1.107;4.2.1.119
MAR01337				MAR01337					MAR05298	CG7461	1.3.8.9
MAR01338				MAR01338					MAR05300	ACOX1	1.3.3.6
MAR01345				MAR01345					MAR05306	CG4598	5.3.3.8
MAR01355				MAR01355					MAR05309	Dci	5.3.3.8
MAR01356				MAR01356					MAR05325	CG7461 and Mtpα and Mtpβ	1.3.8.9;1.1.1.211;4.2.1.17;2.3.1.16
MAR01357				MAR01357					MAR05327	ACOX1 and Mfe2	1.3.3.6;4.2.1.107;4.2.1.119
MAR01358				MAR01358					MAR05329	CG7461 and Mtpα	1.3.8.9;1.1.1.211;4.2.1.17
MAR01359				MAR01359					MAR05331	ACOX1 and Mfe2	1.3.3.6;4.2.1.107;4.2.1.119
MAR01360				MAR01360					MAR05334	CG3961	6.2.1.3
MAR01361				MAR01361					MAR05343	CG7461 and Mtpα and Mtpβ	1.3.8.9;1.1.1.211;4.2.1.17;2.3.1.16
MAR01362				MAR01362					MAR05345	CG7461 and Mtpα and Mtpβ	1.3.8.9;1.1.1.211;4.2.1.17;2.3.1.16
MAR01363				MAR01363					MAR05350	ACOX1 and Mfe2	1.3.3.6;4.2.1.107;4.2.1.119
MAR01364				MAR01364					MAR05355	CG7461 and Mtpα	1.3.8.9;1.1.1.211;4.2.1.17
MAR01365				MAR01365					MAR05356	CG7461 and Mtpα and Mtpβ	1.3.8.9;1.1.1.211;4.2.1.17;2.3.1.16
MAR01366				MAR01366					MAR05357	CG7461 and Mtpα	1.3.8.9;1.1.1.211;4.2.1.17
MAR01373	R05058			MAR01373	R05058				MAR05358	CG7461 and Mtpα and Mtpβ	1.3.8.9;1.1.1.211;4.2.1.17;2.3.1.16
MAR01374	R07067			MAR01374	R07067				MAR05359	CG7461 and Mtpα and Mtpβ	1.3.8.9;1.1.1.211;4.2.1.17;2.3.1.16
MAR01375				MAR01375					MAR05360	Mtpα and Mtpβ	1.1.1.211;4.2.1.17;2.3.1.16
MAR01376				MAR01376					MAR05364	Mfe2	4.2.1.107;4.2.1.119
MAR01383				MAR01383					MAR05365	CG7461 and Mtpα and Mtpβ	1.3.8.9;1.1.1.211;4.2.1.17;2.3.1.16
MAR01389				MAR01389					MAR05366	ACOX1 and Mfe2	1.3.3.6;4.2.1.107;4.2.1.119
MAR00024		(HDAC3 and Smr and ebi) or (nej and tai) or (Sin3A and Smr) or (HDAC3 and Sin3A and Smr) or Art4 or Bap60 or Eip75B or Eip78C or Hr3 or MED1 or Ncoa6 or Sin3A or Tgs1 or grh or kis or tai or usp		MAR00024		(HDAC3 and Smr and ebi) or (nej and tai) or (Sin3A and Smr) or (HDAC3 and Sin3A and Smr) or Art4 or Bap60 or Eip75B or Eip78C or Hr3 or MED1 or Ncoa6 or Sin3A or Tgs1 or grh or kis or tai or usp			MAR05367	CG4598	5.3.3.8
MAR00025		CG30486 or Clk or Fatp2 or Hmgs or Lsd-2 or Men or Rgl or St2 or Trxr-1 or sif or trbl		MAR00025		CG30486 or Clk or Fatp2 or Hmgs or Lsd-2 or Men or Rgl or St2 or Trxr-1 or sif or trbl			MAR05368	Dci	5.3.3.8
MAR00026		CG17928 or Cyt-b5-r or Hmgcr or Ugt301D1 or Ugt35A1 or Ugt35C1 or Ugt35D1 or Ugt35E2 or Ugt49B1 or Ugt49B2		MAR00026		CG17928 or Cyt-b5-r or Hmgcr or Ugt301D1 or Ugt35A1 or Ugt35C1 or Ugt35D1 or Ugt35E2 or Ugt49B1 or Ugt49B2			MAR05369	CG7461 and Mtpα and Mtpβ	1.3.8.9;1.1.1.211;4.2.1.17;2.3.1.16
MAR00027		Alas or CG3961 or CPT2 or Hmgs or Mcad or whd		MAR00027		Alas or CG3961 or CPT2 or Hmgs or Mcad or whd			MAR05370	CG4598	5.3.3.8
MAR00028		ACOX1 or Pex11ab		MAR00028		ACOX1 or Pex11ab			MAR05371	CG7461 and Mtpα	1.3.8.9;1.1.1.211;4.2.1.17
MAR00029		CG10359 or CG1791 or CG1889 or CG9593 or Ccn or Mdr50 or Snmp2		MAR00029		CG10359 or CG1791 or CG1889 or CG9593 or Ccn or Mdr50 or Snmp2			MAR05372	ACOX1 and Mfe2	1.3.3.6;4.2.1.107;4.2.1.119
MAR00030		ACC or ACOX1 or CG10359 or CG1791 or CG17928 or CG18258 or CG1889 or CG1986 or CG3961 or CG5162 or CG9593 or CPT2 or Cyt-b5-r or Desat1 or Drep1 or Drep2 or Drep3 or FASN1 or Fatp2 or Gpdh1 or HP1b or Hmgs or Lsd-2 or Mcad or Mdr50 or Mtp or Pdi or Pdk or Pex11ab or SREBP or Snmp2 or St2 or Ugt302C1 or Ugt302K1 or bmm or mdy or whd		MAR00030		ACC or ACOX1 or CG10359 or CG1791 or CG17928 or CG18258 or CG1889 or CG1986 or CG3961 or CG5162 or CG9593 or CPT2 or Cyt-b5-r or Desat1 or Drep1 or Drep2 or Drep3 or FASN1 or Fatp2 or Gpdh1 or HP1b or Hmgs or Lsd-2 or Mcad or Mdr50 or Mtp or Pdi or Pdk or Pex11ab or SREBP or Snmp2 or St2 or Ugt302C1 or Ugt302K1 or bmm or mdy or whd			MAR05373	CG7461 and Mtpα and Mtpβ	1.3.8.9;1.1.1.211;4.2.1.17;2.3.1.16
MAR07490				MAR07490					MAR05374	ACOX1	1.3.3.6
MAR07497				MAR07497					MAR05375	Mfe2	4.2.1.107;4.2.1.119
MAR07498		CG31743		MAR07498		CG31743			MAR05376	CG7461 and Mtpα and Mtpβ	1.3.8.9;1.1.1.211;4.2.1.17;2.3.1.16
MAR07551		CG31743		MAR07551		CG31743			MAR05377	ACOX1 and Mfe2	1.3.3.6;4.2.1.107;4.2.1.119
MAR07554				MAR07554					MAR05378	Mtpα and Mtpβ	1.1.1.211;4.2.1.17;2.3.1.16
MAR07501				MAR07501					MAR05379	Mfe2	4.2.1.107;4.2.1.119
MAR07508				MAR07508					MAR05380	CG7461	1.3.8.9
MAR07513				MAR07513					MAR05382	ACOX1	1.3.3.6
MAR07525				MAR07525					MAR05383	CG4598	5.3.3.8
MAR07533				MAR07533					MAR05402	Dci	5.3.3.8
MAR07541				MAR07541					MAR05403	CG7461 and Mtpα and Mtpβ	1.3.8.9;1.1.1.211;4.2.1.17;2.3.1.16
MAR07545				MAR07545					MAR05408	CG7461	1.3.8.9
MAR07550				MAR07550					MAR05410	CG4598	5.3.3.8
MAR07557				MAR07557					MAR05421	ACOX1 and Mfe2	1.3.3.6;4.2.1.107;4.2.1.119
MAR07567				MAR07567					MAR05428	ACOX1 and Mfe2	1.3.3.6;4.2.1.107;4.2.1.119
MAR07236				MAR07236					MAR05431	ACOX1 and Mfe2	1.3.3.6;4.2.1.107;4.2.1.119
MAR07243				MAR07243					MAR05434	whd	2.3.1.21
MAR07249				MAR07249					MAR05449	Arc42 and Echs1 and yip2	1.3.8.1;4.2.1.17;2.3.1.16
MAR07251				MAR07251					MAR05456	whd	2.3.1.21
MAR07573		CG15117		MAR07573		CG15117			MAR05988	Arc42 and Echs1 and yip2	1.3.8.1;4.2.1.17;2.3.1.16
MAR07336		CG3253 or brn		MAR07336		CG3253 or brn			MAR05991	whd	2.3.1.21
MAR07337		β4GalNAcTA		MAR07337		β4GalNAcTA			MAR06278	whd	2.3.1.21
MAR07338		CG3253 or brn		MAR07338		CG3253 or brn			MAR06279	Echs1 and yip2	4.2.1.17;2.3.1.16
MAR07340		β4GalNAcTA		MAR07340		β4GalNAcTA			MAR06280	Mfe2	4.2.1.107;4.2.1.119
MAR07341		CG3253 or brn		MAR07341		CG3253 or brn			MAR06281	CG4598	5.3.3.8
MAR07343		β4GalNAcTA		MAR07343		β4GalNAcTA			MAR06282	Dci	5.3.3.8
MAR07344		CG3253 or brn		MAR07344		CG3253 or brn			MAR06283	Echs1 and Mcad and yip2	4.2.1.17;1.3.8.7;2.3.1.16
MAR07346		β4GalNAcTA		MAR07346		β4GalNAcTA			MAR06284	ACOX1 and Mfe2	1.3.3.6;4.2.1.107;4.2.1.119
MAR07347		CG3253 or brn		MAR07347		CG3253 or brn			MAR06285	ACOX1 and Mfe2	1.3.3.6;4.2.1.107;4.2.1.119
MAR07349		β4GalNAcTA		MAR07349		β4GalNAcTA			MAR06319	Echs1 and Mcad and yip2	4.2.1.17;1.3.8.7;2.3.1.16
MAR07350		CG3253 or brn		MAR07350		CG3253 or brn			MAR06320	Echs1 and Mcad and yip2	4.2.1.17;1.3.8.7;2.3.1.16
MAR07352		β4GalNAcTA		MAR07352		β4GalNAcTA			MAR06322	ACOX1 and Mfe2	1.3.3.6;4.2.1.107;4.2.1.119
MAR07353		CG3253 or brn		MAR07353		CG3253 or brn			MAR06329	Echs1 and Mcad and yip2	4.2.1.17;1.3.8.7;2.3.1.16
MAR07355		β4GalNAcTA		MAR07355		β4GalNAcTA			MAR06344	ACOX1 and Mfe2	1.3.3.6;4.2.1.107;4.2.1.119
MAR07356		CG3253 or brn		MAR07356		CG3253 or brn			MAR06345	ACOX1 and Mfe2	1.3.3.6;4.2.1.107;4.2.1.119
MAR07358		β4GalNAcTA		MAR07358		β4GalNAcTA			MAR06347	Echs1 and Mcad and yip2	4.2.1.17;1.3.8.7;2.3.1.16
MAR07359		CG3253 or brn		MAR07359		CG3253 or brn			MAR06349	Aldh-III and Fdh	1.2.1.5;1.1.1.1;1.1.1.284
MAR07361		β4GalNAcTA		MAR07361		β4GalNAcTA			MAR06350	Aldh-III and Fdh	1.2.1.5;1.1.1.1;1.1.1.284
MAR07362		CG3253 or brn		MAR07362		CG3253 or brn			MAR06376	Aldh-III and Fdh	1.2.1.5;1.1.1.1;1.1.1.284
MAR07364		β4GalNAcTA		MAR07364		β4GalNAcTA			MAR06378	Mcad	1.3.8.7
MAR07365		CG3253 or brn		MAR07365		CG3253 or brn			MAR06407	Echs1 and yip2	4.2.1.17;2.3.1.16
MAR07367		β4GalNAcTA		MAR07367		β4GalNAcTA			MAR06418	CG4598	5.3.3.8
MAR07368		CG3253 or brn		MAR07368		CG3253 or brn			MAR06437	CG7461 and Mtpα and Mtpβ	1.3.8.9;1.1.1.211;4.2.1.17;2.3.1.16
MAR07370		β4GalNAcTA		MAR07370		β4GalNAcTA			MAR06449	CG7461 and Mtpα and Mtpβ	1.3.8.9;1.1.1.211;4.2.1.17;2.3.1.16
MAR07443		β4GalNAcTA		MAR07443		β4GalNAcTA			MAR06452	CG7461 and Mtpα and Mtpβ	1.3.8.9;1.1.1.211;4.2.1.17;2.3.1.16
MAR07444		CG3253 or brn		MAR07444		CG3253 or brn			MAR06483	Mfe2	4.2.1.107;4.2.1.119
MAR07445		β4GalNAcTA		MAR07445		β4GalNAcTA			MAR06596	Abcd1	7.6.2.4
MAR07446		CG3253 or brn		MAR07446		CG3253 or brn			MAR06597	Abcd1	7.6.2.4
MAR07448		β4GalNAcTA		MAR07448		β4GalNAcTA			MAR06598	whd	2.3.1.21
MAR07449		CG3253 or brn		MAR07449		CG3253 or brn			MAR06600	CPT2	2.3.1.21
MAR07451		β4GalNAcTA		MAR07451		β4GalNAcTA			MAR06696	whd	2.3.1.21
MAR07471		β4GalNAcTA		MAR07471		β4GalNAcTA			MAR06698	CPT2	2.3.1.21
MAR07473		CG3253 or brn		MAR07473		CG3253 or brn			MAR06775	Abcd3	7.6.2.4
MAR07474		β4GalNAcTA		MAR07474		β4GalNAcTA			MAR06779	Abcd3	7.6.2.4
MAR07475		CG3253 or brn		MAR07475		CG3253 or brn			MAR06809	CROT	2.3.1.137
MAR07477		β4GalNAcTA		MAR07477		β4GalNAcTA			MAR06812	Abcd1	7.6.2.4
MAR07478		CG3253 or brn		MAR07478		CG3253 or brn			MAR06816	Abcd1	7.6.2.4
MAR07480		β4GalNAcTA		MAR07480		β4GalNAcTA			MAR06832	CROT	2.3.1.137
MAR07468				MAR07468					MAR06847	CROT	2.3.1.137
MAR01592				MAR01592					MAR06891	(Mal-A4 or Mal-A5 or Mal-A7 or Mal-B2) and sbm	3.2.1.20;3.2.1.20;3.2.1.20
MAR01593				MAR01593					MAR06892	(Mal-A4 or Mal-A5 or Mal-A7 or Mal-B2) and sbm	3.2.1.20;3.2.1.20;3.2.1.20
MAR01622		Abcd3		MAR01622		Abcd3			MAR07149	S-Lap1 or S-Lap2	3.4.11.5;3.4.11.1;3.4.11.5;3.4.11.1
MAR01623				MAR01623					MAR07193	Dip-C	3.4.13.9
MAR01656				MAR01656					MAR07813	Ugt301D1 or Ugt35A1 or Ugt35C1 or Ugt35D1 or Ugt35E2 or Ugt49B1 or Ugt49B2	2.4.1.17;2.4.1.17;2.4.1.17;2.4.1.17;2.4.1.17;2.4.1.17;2.4.1.17
MAR01659		Abcd1 or CG13887 or CaMKI or Idh3g or Mkp3 or Nrg or PlexB or SRPK or Slip1 or Tapδ		MAR01659		Abcd1 or CG13887 or CaMKI or Idh3g or Mkp3 or Nrg or PlexB or SRPK or Slip1 or Tapδ			MAR08274	CG5757	2.7.4.9
MAR01679				MAR01679					MAR08969	Alp6 or Alp9 or primo-1 or primo-2	3.1.3.1;3.1.3.1;3.1.3.2;3.1.3.48;3.1.3.48;3.1.3.2
MAR01695				MAR01695					MAR08971	Zw	1.1.1.363;1.1.1.49
MAR01696		Abcd3		MAR01696		Abcd3			MAR09882	CG4562 or CG7627 or MRP or Mdr50 or w	7.6.2.3;7.6.2.2
MAR01701				MAR01701					MAR10014	MRP or Mdr50	7.6.2.3;7.6.2.2
MAR01702				MAR01702					MAR10020	MRP or Mdr50	7.6.2.3;7.6.2.2
MAR01717				MAR01717					MAR10155	MRP or Mdr50	7.6.2.3;7.6.2.2
MAR01725				MAR01725					MAR10447	St2	2.8.2.1
MAR01744				MAR01744					MAR10451	MRP or Mdr50	7.6.2.3;7.6.2.2
MAR01745				MAR01745					MAR10452	MRP or Mdr50	7.6.2.3;7.6.2.2
MAR01752				MAR01752					MAR10453	CG4562 or CG7627 or MRP or Mdr50	7.6.2.3;7.6.2.2
MAR01753				MAR01753					MAR10454	CG4562 or CG7627 or MRP or w	7.6.2.3
MAR01758				MAR01758					MAR11374	MRP or Mdr50	7.6.2.3;7.6.2.2
MAR01759				MAR01759					MAR11377	MRP or Mdr50	7.6.2.3;7.6.2.2
MAR01764				MAR01764					MAR11380	MRP or Mdr50	7.6.2.3;7.6.2.2
MAR01772				MAR01772					MAR11383	MRP or Mdr50	7.6.2.3;7.6.2.2
MAR01774				MAR01774					MAR11386	MRP or Mdr50	7.6.2.3;7.6.2.2
MAR01778	R08723	CG7724		MAR01778	R08723	CG7724	1.1.1.181		MAR11388	MRP or Mdr50	7.6.2.3;7.6.2.2
MAR01787				MAR01787					MAR11411	CG6154	3.4.13.19
MAR01836				MAR01836					MAR11414	Dip-C	3.4.13.9
MAR08063				MAR08063					MAR11757	Mdr50	7.6.2.2
MAR08064				MAR08064					MAR11758	Mdr50	7.6.2.2
MAR08759				MAR08759					MAR11759	Mdr50	7.6.2.2
MAR01850				MAR01850					MAR11760	Mdr50	7.6.2.2
MAR01852		CG11655		MAR01852		CG11655			MAR11761	Mdr50	7.6.2.2
MAR01853		MRP		MAR01853		MRP			MAR11762	Mdr50	7.6.2.2
MAR01854				MAR01854					MAR11763	Mdr50	7.6.2.2
MAR01855		CG11655		MAR01855		CG11655			MAR11764	Mdr50	7.6.2.2
MAR01857				MAR01857					MAR11765	Mdr50	7.6.2.2
MAR01859				MAR01859					MAR11766	Mdr50	7.6.2.2
MAR01861				MAR01861					MAR11767	Mdr50	7.6.2.2
MAR01862		CG11655 or CG9903		MAR01862		CG11655 or CG9903			MAR11768	Mdr50	7.6.2.2
MAR01863		CG11655 or CG9903		MAR01863		CG11655 or CG9903			MAR11769	Mdr50	7.6.2.2
MAR01864		CG11655 or CG9903		MAR01864		CG11655 or CG9903			MAR11770	Mdr50	7.6.2.2
MAR01865		CG11655 or CG9903		MAR01865		CG11655 or CG9903			MAR11771	Mdr50	7.6.2.2
MAR01866		CG11655 or CG9903		MAR01866		CG11655 or CG9903			MAR11772	Mdr50	7.6.2.2
MAR01867		CG11655 or CG9903		MAR01867		CG11655 or CG9903			MAR11773	Mdr50	7.6.2.2
MAR01868		CG4562 or CG6836 or CG7627 or MRP or Mdr50		MAR01868		CG4562 or CG6836 or CG7627 or MRP or Mdr50			MAR11774	Mdr50	7.6.2.2
MAR01870		CG4562 or CG6836 or CG7627 or MRP or Mdr50		MAR01870		CG4562 or CG6836 or CG7627 or MRP or Mdr50			MAR11791	(Ance-3 and CG43066) or CG43066 or GlyT or Orct or mah or CG13794 or CG13796 or Balat	3.4.15.1
MAR01872		CG4562 or CG6836 or CG7627 or MRP or Mdr50		MAR01872		CG4562 or CG6836 or CG7627 or MRP or Mdr50			MAR11793	CG4562 or CG7627 or MRP	7.6.2.3
MAR01874		CG4562 or CG6836 or CG7627 or MRP or Mdr50		MAR01874		CG4562 or CG6836 or CG7627 or MRP or Mdr50			MAR11795	CG4562 or CG7627 or MRP	7.6.2.3
MAR01875		Oatp33Ea or Oatp58Da or Oatp58Db or Oatp58Dc or Oatp74D or sbm		MAR01875		Oatp33Ea or Oatp58Da or Oatp58Db or Oatp58Dc or Oatp74D or sbm			MAR11799	Hmt-1 or MRP	7.6.2.3
MAR01876		Oatp33Ea or Oatp58Da or Oatp58Db or Oatp58Dc or Oatp74D or sbm		MAR01876		Oatp33Ea or Oatp58Da or Oatp58Db or Oatp58Dc or Oatp74D or sbm			MAR11809	CG4562 or CG7627 or MRP or Mdr50 or w	7.6.2.3;7.6.2.2
MAR01877		Oatp33Ea or Oatp58Da or Oatp58Db or Oatp58Dc or Oatp74D or sbm		MAR01877		Oatp33Ea or Oatp58Da or Oatp58Db or Oatp58Dc or Oatp74D or sbm			MAR12035	Ect3	3.2.1.23
MAR01878		Oatp26F or Oatp33Ea or Oatp58Da or Oatp58Db or Oatp58Dc or Oatp74D		MAR01878		Oatp26F or Oatp33Ea or Oatp58Da or Oatp58Db or Oatp58Dc or Oatp74D			MAR12036	Ect3 or Sap-r	3.2.1.23
MAR01879		Oatp33Ea or Oatp58Da or Oatp58Db or Oatp58Dc or Oatp74D or sbm		MAR01879		Oatp33Ea or Oatp58Da or Oatp58Db or Oatp58Dc or Oatp74D or sbm			MAR12037	Ect3 or Sap-r	3.2.1.23
MAR01880		Oatp33Ea or Oatp58Da or Oatp58Db or Oatp58Dc or Oatp74D or sbm		MAR01880		Oatp33Ea or Oatp58Da or Oatp58Db or Oatp58Dc or Oatp74D or sbm			MAR12038	Ect3	3.2.1.23
MAR01881		Oatp33Ea or Oatp58Da or Oatp58Db or Oatp58Dc or Oatp74D or sbm		MAR01881		Oatp33Ea or Oatp58Da or Oatp58Db or Oatp58Dc or Oatp74D or sbm			MAR12039	Ect3	3.2.1.23
MAR01882		Oatp33Ea or Oatp58Da or Oatp58Db or Oatp58Dc or Oatp74D or sbm		MAR01882		Oatp33Ea or Oatp58Da or Oatp58Db or Oatp58Dc or Oatp74D or sbm			MAR12041	ifc	1.14.18.5;1.14.19.17
MAR01883		Oatp33Ea or Oatp58Da or Oatp58Db or Oatp58Dc or Oatp74D or sbm		MAR01883		Oatp33Ea or Oatp58Da or Oatp58Db or Oatp58Dc or Oatp74D or sbm			MAR12050	CG33090	3.2.1.45
MAR01884		Oatp33Ea or Oatp58Da or Oatp58Db or Oatp58Dc or Oatp74D or sbm		MAR01884		Oatp33Ea or Oatp58Da or Oatp58Db or Oatp58Dc or Oatp74D or sbm			MAR12061	Hexo1 or Hexo2 or fdl	3.2.1.52;3.2.1.52;3.2.1.52
MAR01885		Oatp33Ea or Oatp58Da or Oatp58Db or Oatp58Dc or Oatp74D or sbm		MAR01885		Oatp33Ea or Oatp58Da or Oatp58Db or Oatp58Dc or Oatp74D or sbm			MAR12062	Hexo1 or Hexo2 or fdl	3.2.1.52;3.2.1.52;3.2.1.52
MAR01886		Oatp33Ea or Oatp58Da or Oatp58Db or Oatp58Dc or Oatp74D or sbm		MAR01886		Oatp33Ea or Oatp58Da or Oatp58Db or Oatp58Dc or Oatp74D or sbm			MAR12063	Hexo1 or Hexo2 or fdl	3.2.1.52;3.2.1.52;3.2.1.52
MAR01887		Oatp33Ea or Oatp58Da or Oatp58Db or Oatp58Dc or Oatp74D or sbm		MAR01887		Oatp33Ea or Oatp58Da or Oatp58Db or Oatp58Dc or Oatp74D or sbm			MAR12064	Hexo1 or Hexo2 or fdl	3.2.1.52;3.2.1.52;3.2.1.52
MAR01888		Oatp33Ea or Oatp58Da or Oatp58Db or Oatp58Dc or Oatp74D or sbm		MAR01888		Oatp33Ea or Oatp58Da or Oatp58Db or Oatp58Dc or Oatp74D or sbm			MAR12065	Ect3	3.2.1.23
MAR01889		Oatp33Ea or Oatp58Da or Oatp58Db or Oatp58Dc or Oatp74D or sbm		MAR01889		Oatp33Ea or Oatp58Da or Oatp58Db or Oatp58Dc or Oatp74D or sbm			MAR12081	Sk1	2.7.1.91
MAR01890		Oatp33Ea or Oatp58Da or Oatp58Db or Oatp58Dc or Oatp74D or sbm		MAR01890		Oatp33Ea or Oatp58Da or Oatp58Db or Oatp58Dc or Oatp74D or sbm			MAR12082	Sk1 or Sk2	2.7.1.91;2.7.1.91
MAR01891		Oatp33Ea or Oatp58Da or Oatp58Db or Oatp58Dc or Oatp74D or sbm		MAR01891		Oatp33Ea or Oatp58Da or Oatp58Db or Oatp58Dc or Oatp74D or sbm			MAR12083	Sk1 or Sk2	2.7.1.91;2.7.1.91
MAR01892		Oatp33Ea or Oatp58Da or Oatp58Db or Oatp58Dc or Oatp74D or sbm		MAR01892		Oatp33Ea or Oatp58Da or Oatp58Db or Oatp58Dc or Oatp74D or sbm			MAR12142	CG4562 or CG7627 or MRP or Mdr50	7.6.2.3;7.6.2.2
MAR01893		Oatp33Ea or Oatp58Da or Oatp58Db or Oatp58Dc or Oatp74D or sbm		MAR01893		Oatp33Ea or Oatp58Da or Oatp58Db or Oatp58Dc or Oatp74D or sbm			MAR12147	CG4562 or CG7627 or MRP or Mdr50	7.6.2.3;7.6.2.2
MAR01894		Oatp33Ea or Oatp58Da or Oatp58Db or Oatp58Dc or Oatp74D or sbm		MAR01894		Oatp33Ea or Oatp58Da or Oatp58Db or Oatp58Dc or Oatp74D or sbm			MAR12150	CG4562 or CG7627 or MRP or Mdr50	7.6.2.3;7.6.2.2
MAR01895		MRP		MAR01895		MRP			MAR12153	MRP or Mdr50	7.6.2.3;7.6.2.2
MAR01896		MRP		MAR01896		MRP			MAR12157	MRP or Mdr50	7.6.2.3;7.6.2.2
MAR01897		MRP		MAR01897		MRP			MAR12161	CG4562 or CG7627 or MRP or Mdr50	7.6.2.3;7.6.2.2
MAR01403				MAR01403					MAR12164	CG4562 or CG7627 or MRP or Mdr50	7.6.2.3;7.6.2.2
MAR01404				MAR01404					MAR12169	MRP or w	7.6.2.3
MAR01405				MAR01405					MAR12171	CG4562 or CG7627 or MRP or w	7.6.2.3
MAR01406				MAR01406					MAR12176	MRP or Mdr50 or w	7.6.2.3;7.6.2.2
MAR01407				MAR01407					MAR12180	MRP or Mdr50 or w	7.6.2.3;7.6.2.2
MAR01408				MAR01408					MAR12184	CG4562 or CG7627 or MRP or Mdr50	7.6.2.3;7.6.2.2
MAR01409				MAR01409					MAR12189	MRP or Mdr50 or w	7.6.2.3;7.6.2.2
MAR01410				MAR01410					MAR12193	MRP or Mdr50 or w	7.6.2.3;7.6.2.2
MAR01411				MAR01411					MAR12195	CG4562 or CG7627 or MRP or w	7.6.2.3
MAR01412				MAR01412					MAR12234	CG4562 or CG7627 or MRP or w	7.6.2.3
MAR01413				MAR01413					MAR12237	CG4562 or CG7627 or MRP or w	7.6.2.3
MAR01414				MAR01414					MAR12240	CG4562 or CG7627 or MRP or w	7.6.2.3
MAR01415				MAR01415					MAR12243	CG4562 or CG7627 or MRP or w	7.6.2.3
MAR01416				MAR01416					MAR12248	MRP or Mdr50 or w	7.6.2.3;7.6.2.2
MAR01417				MAR01417					MAR12252	MRP or Mdr50 or w	7.6.2.3;7.6.2.2
MAR01418				MAR01418					MAR12256	MRP or Mdr50 or w	7.6.2.3;7.6.2.2
MAR01419				MAR01419					MAR12260	MRP or Mdr50 or w	7.6.2.3;7.6.2.2
MAR01420				MAR01420					MAR12262	MRP or Mdr50	7.6.2.3;7.6.2.2
MAR01421				MAR01421					MAR12266	CG4562 or CG7627 or MRP or Mdr50	7.6.2.3;7.6.2.2
MAR01422				MAR01422					MAR12269	CG4562 or CG7627 or MRP or Mdr50	7.6.2.3;7.6.2.2
MAR01423				MAR01423					MAR12274	MRP or Mdr50 or w	7.6.2.3;7.6.2.2
MAR01424				MAR01424					MAR12278	MRP or Mdr50 or w	7.6.2.3;7.6.2.2
MAR01425				MAR01425					MAR12280	CG4562 or CG7627 or MRP or w	7.6.2.3
MAR01426				MAR01426					MAR12284	CG4562 or CG7627 or MRP or w	7.6.2.3
MAR01427				MAR01427					MAR12287	CG4562 or CG7627 or MRP or w	7.6.2.3
MAR01428				MAR01428					MAR12291	CG4562 or CG7627 or MRP or w	7.6.2.3
MAR01429				MAR01429					MAR12294	MRP or Mdr50	7.6.2.3;7.6.2.2
MAR01430				MAR01430					MAR12297	CG4562 or CG7627 or MRP or w	7.6.2.3
MAR01431				MAR01431					MAR12300	CG4562 or CG7627 or MRP or Mdr50	7.6.2.3;7.6.2.2
MAR01432				MAR01432					MAR12303	CG4562 or CG7627 or MRP or w	7.6.2.3
MAR01433				MAR01433					MAR12335	Ugt301D1 or Ugt302C1 or Ugt302E1 or Ugt302K1 or Ugt35A1 or Ugt35C1 or Ugt35D1 or Ugt35E2 or Ugt49B1 or Ugt49B2	2.4.1.17;2.4.1.17;2.4.1.17;2.4.1.17;2.4.1.17;2.4.1.17;2.4.1.17;2.4.1.17
MAR08305	R05974	brn		MAR08305	R05974	brn	2.4.1.149		MAR12341	MRP or Mdr50	7.6.2.3;7.6.2.2
MAR08319		FucTA		MAR08319		FucTA			MAR12344	MRP or Mdr50	7.6.2.3;7.6.2.2
MAR04253	R03347	CG12016		MAR04253	R03347	CG12016	2.7.1.173		MAR12348	MRP or Mdr50	7.6.2.3;7.6.2.2
MAR08792	R10748			MAR08792	R10748				MAR12350	MRP or Mdr50	7.6.2.3;7.6.2.2
MAR08801				MAR08801					MAR12373	MRP or Mdr50 or w	7.6.2.3;7.6.2.2
MAR08802	R03330	mtm		MAR08802	R03330	mtm	3.1.3.64		MAR12376	MRP or Mdr50 or w	7.6.2.3;7.6.2.2
MAR08806				MAR08806					MAR12383	MRP or Mdr50 or w	7.6.2.3;7.6.2.2
MAR08809	R06875	mtm		MAR08809	R06875	mtm	3.1.3.64		MAR12394	MRP or Mdr50	7.6.2.3;7.6.2.2
MAR08810	R07299	CG42271		MAR08810	R07299	CG42271	3.1.3.66		MAR12399	MRP or Mdr50	7.6.2.3;7.6.2.2
MAR08811		PIP5K59B		MAR08811		PIP5K59B			MAR12403	Ugt301D1 or Ugt302C1 or Ugt302E1 or Ugt302K1 or Ugt35A1 or Ugt35C1 or Ugt35D1 or Ugt35E2 or Ugt49B1 or Ugt49B2	2.4.1.17;2.4.1.17;2.4.1.17;2.4.1.17;2.4.1.17;2.4.1.17;2.4.1.17;2.4.1.17
MAR08812	R03363	mtm		MAR08812	R03363	mtm	3.1.3.64;3.1.3.67		MAR12407	MRP or Mdr50 or w	7.6.2.3;7.6.2.2
MAR08814		PIP5K59B		MAR08814		PIP5K59B			MAR12410	MRP or Mdr50 or w	7.6.2.3;7.6.2.2
MAR08816	R04545	Pi3K92E		MAR08816	R04545	Pi3K92E	2.7.1.153		MAR12428	MRP or Mdr50 or w	7.6.2.3;7.6.2.2
MAR08817	R04404	INPP5E or Ocrl or Synj		MAR08817	R04404	INPP5E or Ocrl or Synj	3.1.3.36		MAR12441	Mdr50	7.6.2.2
MAR08819	R05795	Pi3K68D		MAR08819	R05795	Pi3K68D	2.7.1.154		MAR12458	MRP or Mdr50 or w	7.6.2.3;7.6.2.2
MAR08820	R03361			MAR08820	R03361		2.7.1.67		MAR12464	MRP	7.6.2.3
MAR08821	R03469	PIP5K59B		MAR08821	R03469	PIP5K59B	2.7.1.68		MAR12465	MRP	7.6.2.3
MAR08826	R05803	PIP4K		MAR08826	R05803	PIP4K	2.7.1.149		MAR12466	MRP	7.6.2.3
MAR08829	R03362	Pi3K59F		MAR08829	R03362	Pi3K59F	2.7.1.137;2.7.1.154		MAR12467	MRP	7.6.2.3
MAR08830	R03361	Pi4KIIIα or Pi4KIIα or fwd		MAR08830	R03361	Pi4KIIIα or Pi4KIIα or fwd	2.7.1.67		MAR12470	MRP	7.6.2.3
MAR08831		PIP5K59B		MAR08831		PIP5K59B			MAR12570	MRP or Mdr50 or w	7.6.2.3;7.6.2.2
MAR03972	R09093			MAR03972	R09093				MAR12754	Mdr50	7.6.2.2
MAR07146	R09395	Mocs2B		MAR07146	R09395	Mocs2B	2.8.1.12		MAR12787	MRP	7.6.2.3
MAR07669				MAR07669					MAR12788	MRP	7.6.2.3
MAR08740				MAR08740					MAR12821	MRP or w	7.6.2.3
MAR06393				MAR06393					MAR12823	MRP or Mdr50 or w	7.6.2.3;7.6.2.2
MAR06396		Grx1 or Grx1t		MAR06396		Grx1 or Grx1t			MAR12838	Mdr50	7.6.2.2
MAR08345				MAR08345					MAR12850	CG4562 or CG7627 or MRP	7.6.2.3
MAR08346	R02933	regucalcin or smp-30		MAR08346	R02933	regucalcin or smp-30	3.1.1.17;3.1.1.25		MAR12852	Mdr50	7.6.2.2
MAR08348				MAR08348					MAR12870	MRP or Mdr50 or w	7.6.2.3;7.6.2.2
MAR08619				MAR08619					MAR13081	(COX4 or COX4L) and COX5A and COX5B and COX6B and COX7A and COX7C and COX8 and cype and levy and mt:CoI and mt:CoII and mt:CoIII	7.1.1.9
MAR08620	R01108			MAR08620	R01108		1.8.5.1		MAR10061	CG5065	1.2.1.84
MAR08621	R04785			MAR08621	R04785		3.1.1.17		MAR10066	Akr1B	1.1.1.149
MAR08622	R04784			MAR08622	R04784				MAR10067	Ipk2	2.7.1.140;2.7.1.151
MAR08623	R04515			MAR08623	R04515				MAR10071	Akr1B	1.1.1.149
MAR08624				MAR08624					MAR10072	Akr1B	1.1.1.149
MAR08625				MAR08625					MAR10073	MRP or Mdr50	7.6.2.3;7.6.2.2
MAR04768				MAR04768					MAR10075	MRP or Mdr50	7.6.2.3;7.6.2.2
MAR04769				MAR04769					MAR10079	MRP or Mdr50	7.6.2.3;7.6.2.2
MAR04770				MAR04770					MAR10082	MRP or Mdr50	7.6.2.3;7.6.2.2
MAR04771	R03166			MAR04771	R03166				MAR10100	MRP or Mdr50	7.6.2.3;7.6.2.2
MAR04773				MAR04773					MAR10101	MRP or Mdr50	7.6.2.3;7.6.2.2
MAR09717	R03684			MAR09717	R03684				MAR10102	MRP or Mdr50	7.6.2.3;7.6.2.2
MAR06659				MAR06659					MAR10103	MRP or Mdr50	7.6.2.3;7.6.2.2
MAR06660				MAR06660					MAR10104	MRP or Mdr50	7.6.2.3;7.6.2.2
MAR06661		GstS1		MAR06661		GstS1			MAR10109	MRP or Mdr50	7.6.2.3;7.6.2.2
MAR06662				MAR06662					MAR10110	MRP or Mdr50	7.6.2.3;7.6.2.2
MAR06672				MAR06672					MAR10115	MRP or Mdr50	7.6.2.3;7.6.2.2
MAR06673				MAR06673					MAR10117	MRP or Mdr50	7.6.2.3;7.6.2.2
MAR06690				MAR06690					MAR10125	MRP or Mdr50	7.6.2.3;7.6.2.2
MAR06691				MAR06691					MAR10126	MRP or Mdr50	7.6.2.3;7.6.2.2
MAR06692				MAR06692
MAR06693				MAR06693
MAR06694				MAR06694
MAR06695				MAR06695
MAR06697				MAR06697
MAR06699				MAR06699
MAR08698				MAR08698
MAR08699				MAR08699
MAR08700	R08392	Cyp18a1		MAR08700	R08392	Cyp18a1	1.14.14.1
MAR08702				MAR08702
MAR08703				MAR08703
MAR08704				MAR08704
MAR08706				MAR08706
MAR08711	R02369			MAR08711	R02369
MAR08712				MAR08712
MAR04551				MAR04551
MAR04552				MAR04552
MAR04553				MAR04553
MAR04554				MAR04554
MAR08744	R00615	CG10581		MAR08744	R00615	CG10581	3.6.1.15
MAR08748	R02135			MAR08748	R02135		3.1.3.1;3.1.3.100;3.1.3.2
MAR08613	R00097			MAR08613	R00097
MAR02114	R03311			MAR02114	R03311
MAR08003				MAR08003
MAR08004		(Cyp12c1 or Cyp49a1) and Cubn and mgl		MAR08004		(Cyp12c1 or Cyp49a1) and Cubn and mgl
MAR08005				MAR08005
MAR08006				MAR08006
MAR08008	R03610	(Cyp12c1 or Cyp49a1) and Cubn and mgl		MAR08008	R03610	(Cyp12c1 or Cyp49a1) and Cubn and mgl	1.14.15.18
MAR08011				MAR08011
MAR08012				MAR08012
MAR08013				MAR08013
MAR08014				MAR08014
MAR06423				MAR06423
MAR06434				MAR06434
MAR06447				MAR06447
MAR06456				MAR06456
MAR06457				MAR06457
MAR06458				MAR06458
MAR06459				MAR06459
MAR06460				MAR06460
MAR06461				MAR06461
MAR06470				MAR06470
MAR06500				MAR06500
MAR06482				MAR06482
MAR06488				MAR06488
MAR06501				MAR06501
MAR06997	R07086			MAR06997	R07086
MAR07006	R07017			MAR07006	R07017
MAR07007	R07016			MAR07007	R07016
MAR07008	R07009			MAR07008	R07009
MAR07009	R07018			MAR07009	R07018
MAR07010	R07019			MAR07010	R07019
MAR07011	R07011			MAR07011	R07011
MAR07012	R07020			MAR07012	R07020
MAR07015	R07010			MAR07015	R07010
MAR07016	R07012			MAR07016	R07012
MAR07024	R09411			MAR07024	R09411
MAR07031	R07102			MAR07031	R07102
MAR07032	R07103			MAR07032	R07103
MAR07034	R07101			MAR07034	R07101
MAR07037	R07123			MAR07037	R07123
MAR07043	R07073			MAR07043	R07073
MAR07045	R07076			MAR07045	R07076
MAR07046	R07077			MAR07046	R07077
MAR07047	R07078			MAR07047	R07078
MAR07049	R07074			MAR07049	R07074
MAR07062	R09429			MAR07062	R09429
MAR07063	R09424	Cyp18a1		MAR07063	R09424	Cyp18a1	1.14.14.1
MAR07064	R09425	Cyp18a1		MAR07064	R09425	Cyp18a1	1.14.14.1
MAR07067	R09430			MAR07067	R09430
MAR07068	R09431			MAR07068	R09431
MAR07069	R09435			MAR07069	R09435
MAR07070	R09438			MAR07070	R09438
MAR07071	R09433			MAR07071	R09433
MAR07072	R09437			MAR07072	R09437
MAR07073	R09434			MAR07073	R09434
MAR07074	R09439			MAR07074	R09439
MAR07075	R09436			MAR07075	R09436
MAR07076	R09440			MAR07076	R09440
MAR07077	R09432			MAR07077	R09432
MAR07085	R07028			MAR07085	R07028
MAR07086	R07029			MAR07086	R07029
MAR07087	R07030			MAR07087	R07030
MAR07090	R07095			MAR07090	R07095
MAR07094	R07097			MAR07094	R07097
MAR07095	R07124			MAR07095	R07124
MAR07098	R07096			MAR07098	R07096
MAR07103	R07113	GstO3 or GstS1 or GstT1 or GstT3 or Mgstl or se		MAR07103	R07113	GstO3 or GstS1 or GstT1 or GstT3 or Mgstl or se	2.5.1.18
MAR07104	R07117			MAR07104	R07117
MAR07106	R07120			MAR07106	R07120
MAR08598		Cyp18a1		MAR08598		Cyp18a1
MAR08601		Cyp18a1		MAR08601		Cyp18a1
MAR05127				MAR05127
MAR05128				MAR05128
MAR05409				MAR05409
MAR07794	R00004	Nurf-38 or pn		MAR07794	R00004	Nurf-38 or pn	3.6.1.1
MAR08617	R00138			MAR08617	R00138		3.6.1.25
MAR08749				MAR08749
MAR08750				MAR08750
MAR09568	R06411	Ech1		MAR09568	R06411	Ech1	4.2.1.17
MAR09580		CG12376 or CG14744		MAR09580		CG12376 or CG14744
MAR09581		CG6126		MAR09581		CG6126
MAR09583		CG6126		MAR09583		CG6126
MAR09586		CG33181		MAR09586		CG33181
MAR09587		Ctr1A		MAR09587		Ctr1A
MAR09588		CG3168 or CG6126		MAR09588		CG3168 or CG6126
MAR00011				MAR00011
MAR00012				MAR00012
MAR00477				MAR00477
MAR00545				MAR00545
MAR00546				MAR00546
MAR00547				MAR00547
MAR00548				MAR00548
MAR00549				MAR00549
MAR00550				MAR00550
MAR00551				MAR00551
MAR00552				MAR00552
MAR00553				MAR00553
MAR00555				MAR00555
MAR00556				MAR00556
MAR00557				MAR00557
MAR00558				MAR00558
MAR00559				MAR00559
MAR00560				MAR00560
MAR00561				MAR00561
MAR00685				MAR00685
MAR00686				MAR00686
MAR00687				MAR00687
MAR00688				MAR00688
MAR00689				MAR00689
MAR00690				MAR00690
MAR00691				MAR00691
MAR00692				MAR00692
MAR01185				MAR01185
MAR01227				MAR01227
MAR05233				MAR05233
MAR05234				MAR05234
MAR05238				MAR05238
MAR05239				MAR05239
MAR05243				MAR05243
MAR05244				MAR05244
MAR05247				MAR05247
MAR05257				MAR05257
MAR09022				MAR09022
MAR00004				MAR00004
MAR00009				MAR00009
MAR00015				MAR00015
MAR00016				MAR00016
MAR00017				MAR00017
MAR00018		Npc1a		MAR00018		Npc1a
MAR00019		Snmp2 or crq or emp or pes		MAR00019		Snmp2 or crq or emp or pes
MAR00155		Fatp1 or Fatp2 or Snmp2 or fabp		MAR00155		Fatp1 or Fatp2 or Snmp2 or fabp
MAR00164		Fatp1 or Fatp2 or Snmp2 or fabp		MAR00164		Fatp1 or Fatp2 or Snmp2 or fabp
MAR00167		Fatp1 or Fatp2 or Snmp2 or fabp		MAR00167		Fatp1 or Fatp2 or Snmp2 or fabp
MAR00170		Fatp1 or Fatp2 or Snmp2 or fabp		MAR00170		Fatp1 or Fatp2 or Snmp2 or fabp
MAR00173		Fatp1 or Fatp2 or Snmp2 or fabp		MAR00173		Fatp1 or Fatp2 or Snmp2 or fabp
MAR00176		Fatp1 or Fatp2 or Snmp2 or fabp		MAR00176		Fatp1 or Fatp2 or Snmp2 or fabp
MAR00179		Fatp1 or Fatp2 or Snmp2 or fabp		MAR00179		Fatp1 or Fatp2 or Snmp2 or fabp
MAR00183		Fatp1 or Fatp2 or Snmp2 or fabp		MAR00183		Fatp1 or Fatp2 or Snmp2 or fabp
MAR00187		Fatp1 or Fatp2 or Snmp2 or fabp		MAR00187		Fatp1 or Fatp2 or Snmp2 or fabp
MAR00190		AP-1γ or APP-BP1 or CAH1 or CAH15 or CAH6 or CAH7 or CAH9		MAR00190		AP-1γ or APP-BP1 or CAH1 or CAH15 or CAH6 or CAH7 or CAH9
MAR00191		Fatp1 or Fatp2 or Snmp2 or fabp		MAR00191		Fatp1 or Fatp2 or Snmp2 or fabp
MAR00195		Fatp1 or Fatp2 or Snmp2 or fabp		MAR00195		Fatp1 or Fatp2 or Snmp2 or fabp
MAR00199		Fatp1 or Fatp2 or Snmp2 or fabp		MAR00199		Fatp1 or Fatp2 or Snmp2 or fabp
MAR00203		Fatp1 or Fatp2 or Snmp2 or fabp		MAR00203		Fatp1 or Fatp2 or Snmp2 or fabp
MAR00208		Fatp1 or Fatp2 or Snmp2 or fabp		MAR00208		Fatp1 or Fatp2 or Snmp2 or fabp
MAR00212		Fatp1 or Fatp2 or Snmp2 or fabp		MAR00212		Fatp1 or Fatp2 or Snmp2 or fabp
MAR00216		Fatp1 or Fatp2 or Snmp2 or fabp		MAR00216		Fatp1 or Fatp2 or Snmp2 or fabp
MAR00225		Fatp1 or Fatp2 or Snmp2 or fabp		MAR00225		Fatp1 or Fatp2 or Snmp2 or fabp
MAR00232		Fatp1 or Fatp2 or Snmp2 or fabp		MAR00232		Fatp1 or Fatp2 or Snmp2 or fabp
MAR00236		Fatp1 or Fatp2 or Snmp2 or fabp		MAR00236		Fatp1 or Fatp2 or Snmp2 or fabp
MAR00240		Fatp1 or Fatp2 or Snmp2 or fabp		MAR00240		Fatp1 or Fatp2 or Snmp2 or fabp
MAR00244		Fatp1 or Fatp2 or Snmp2 or fabp		MAR00244		Fatp1 or Fatp2 or Snmp2 or fabp
MAR00248		Fatp1 or Fatp2 or Snmp2 or fabp		MAR00248		Fatp1 or Fatp2 or Snmp2 or fabp
MAR00254		Fatp1 or Fatp2 or Snmp2 or fabp		MAR00254		Fatp1 or Fatp2 or Snmp2 or fabp
MAR00258		Fatp1 or Fatp2 or Snmp2 or fabp		MAR00258		Fatp1 or Fatp2 or Snmp2 or fabp
MAR00262		Fatp1 or Fatp2 or Snmp2 or fabp		MAR00262		Fatp1 or Fatp2 or Snmp2 or fabp
MAR00266		Fatp1 or Fatp2 or Snmp2 or fabp		MAR00266		Fatp1 or Fatp2 or Snmp2 or fabp
MAR00270		Fatp1 or Fatp2 or Snmp2 or fabp		MAR00270		Fatp1 or Fatp2 or Snmp2 or fabp
MAR00274		Fatp1 or Fatp2 or Snmp2 or fabp		MAR00274		Fatp1 or Fatp2 or Snmp2 or fabp
MAR00278		Fatp1 or Fatp2 or Snmp2 or fabp		MAR00278		Fatp1 or Fatp2 or Snmp2 or fabp
MAR00282		Fatp1 or Fatp2 or Snmp2 or fabp		MAR00282		Fatp1 or Fatp2 or Snmp2 or fabp
MAR00288		Fatp1 or Fatp2 or Snmp2 or fabp		MAR00288		Fatp1 or Fatp2 or Snmp2 or fabp
MAR00292		Fatp1 or Fatp2 or Snmp2 or fabp		MAR00292		Fatp1 or Fatp2 or Snmp2 or fabp
MAR00296		Fatp1 or Fatp2 or Snmp2 or fabp		MAR00296		Fatp1 or Fatp2 or Snmp2 or fabp
MAR00300		Fatp1 or Fatp2 or Snmp2 or fabp		MAR00300		Fatp1 or Fatp2 or Snmp2 or fabp
MAR00304		Fatp1 or Fatp2 or Snmp2 or fabp		MAR00304		Fatp1 or Fatp2 or Snmp2 or fabp
MAR00308		Fatp1 or Fatp2 or Snmp2 or fabp		MAR00308		Fatp1 or Fatp2 or Snmp2 or fabp
MAR00312		Fatp1 or Fatp2 or Snmp2 or fabp		MAR00312		Fatp1 or Fatp2 or Snmp2 or fabp
MAR00318		Fatp1 or Fatp2 or Snmp2 or fabp		MAR00318		Fatp1 or Fatp2 or Snmp2 or fabp
MAR00322		Fatp1 or Fatp2 or Snmp2 or fabp		MAR00322		Fatp1 or Fatp2 or Snmp2 or fabp
MAR00326		Fatp1 or Fatp2 or Snmp2 or fabp		MAR00326		Fatp1 or Fatp2 or Snmp2 or fabp
MAR00330		Fatp1 or Fatp2 or Snmp2 or fabp		MAR00330		Fatp1 or Fatp2 or Snmp2 or fabp
MAR00336		Fatp1 or Fatp2 or Snmp2 or fabp		MAR00336		Fatp1 or Fatp2 or Snmp2 or fabp
MAR00340		Fatp1 or Fatp2 or Snmp2 or fabp		MAR00340		Fatp1 or Fatp2 or Snmp2 or fabp
MAR00344		Fatp1 or Fatp2 or Snmp2 or fabp		MAR00344		Fatp1 or Fatp2 or Snmp2 or fabp
MAR00348		Fatp1 or Fatp2 or Snmp2 or fabp		MAR00348		Fatp1 or Fatp2 or Snmp2 or fabp
MAR00352		Fatp1 or Fatp2 or Snmp2 or fabp		MAR00352		Fatp1 or Fatp2 or Snmp2 or fabp
MAR00356		Fatp1 or Fatp2 or Snmp2 or fabp		MAR00356		Fatp1 or Fatp2 or Snmp2 or fabp
MAR00360		Fatp1 or Fatp2 or Snmp2 or fabp		MAR00360		Fatp1 or Fatp2 or Snmp2 or fabp
MAR00364		Fatp1 or Fatp2 or Snmp2 or fabp		MAR00364		Fatp1 or Fatp2 or Snmp2 or fabp
MAR00368		Fatp1 or Fatp2 or Snmp2 or fabp		MAR00368		Fatp1 or Fatp2 or Snmp2 or fabp
MAR00372		Fatp1 or Fatp2 or Snmp2 or fabp		MAR00372		Fatp1 or Fatp2 or Snmp2 or fabp
MAR00376		Fatp1 or Fatp2 or Snmp2 or fabp		MAR00376		Fatp1 or Fatp2 or Snmp2 or fabp
MAR00380		Fatp1 or Fatp2 or Snmp2 or fabp		MAR00380		Fatp1 or Fatp2 or Snmp2 or fabp
MAR00384		Fatp1 or Fatp2 or Snmp2 or fabp		MAR00384		Fatp1 or Fatp2 or Snmp2 or fabp
MAR00388		Fatp1 or Fatp2 or Snmp2 or fabp		MAR00388		Fatp1 or Fatp2 or Snmp2 or fabp
MAR00392		Fatp1 or Fatp2 or Snmp2 or fabp		MAR00392		Fatp1 or Fatp2 or Snmp2 or fabp
MAR00396		Fatp1 or Fatp2 or Snmp2 or fabp		MAR00396		Fatp1 or Fatp2 or Snmp2 or fabp
MAR00400		Fatp1 or Fatp2 or Snmp2 or fabp		MAR00400		Fatp1 or Fatp2 or Snmp2 or fabp
MAR00404		Fatp1 or Fatp2 or Snmp2 or fabp		MAR00404		Fatp1 or Fatp2 or Snmp2 or fabp
MAR00408		Fatp1 or Fatp2 or Snmp2 or fabp		MAR00408		Fatp1 or Fatp2 or Snmp2 or fabp
MAR00412		Fatp1 or Fatp2 or Snmp2 or fabp		MAR00412		Fatp1 or Fatp2 or Snmp2 or fabp
MAR00416		Fatp1 or Fatp2 or Snmp2 or fabp		MAR00416		Fatp1 or Fatp2 or Snmp2 or fabp
MAR00420		Fatp1 or Fatp2 or Snmp2 or fabp		MAR00420		Fatp1 or Fatp2 or Snmp2 or fabp
MAR00424		Fatp1 or Fatp2 or Snmp2 or fabp		MAR00424		Fatp1 or Fatp2 or Snmp2 or fabp
MAR00428		Fatp1 or Fatp2 or Snmp2 or fabp		MAR00428		Fatp1 or Fatp2 or Snmp2 or fabp
MAR00432		Fatp1 or Fatp2 or Snmp2 or fabp		MAR00432		Fatp1 or Fatp2 or Snmp2 or fabp
MAR00436		Fatp1 or Fatp2 or Snmp2 or fabp		MAR00436		Fatp1 or Fatp2 or Snmp2 or fabp
MAR00440				MAR00440
MAR00444		Eglp1		MAR00444		Eglp1
MAR00469				MAR00469
MAR00470		Mdr50		MAR00470		Mdr50
MAR00476		Mdr50		MAR00476		Mdr50
MAR00770		CG6299		MAR00770		CG6299
MAR00782				MAR00782
MAR01082		MRP		MAR01082		MRP
MAR01086		CG10486 or CG14855 or CG14856 or CG14857 or CG16727 or CG17751 or CG17752 or CG42269 or CG5592 or CG6231 or CG7084 or CG7333 or CG7342		MAR01086		CG10486 or CG14855 or CG14856 or CG14857 or CG16727 or CG17751 or CG17752 or CG42269 or CG5592 or CG6231 or CG7084 or CG7333 or CG7342
MAR01898		Oatp33Ea or Oatp58Da or Oatp58Db or Oatp58Dc or Oatp74D or sbm		MAR01898		Oatp33Ea or Oatp58Da or Oatp58Db or Oatp58Dc or Oatp74D or sbm
MAR01899		Oatp33Ea or Oatp58Da or Oatp58Db or Oatp58Dc or Oatp74D or sbm		MAR01899		Oatp33Ea or Oatp58Da or Oatp58Db or Oatp58Dc or Oatp74D or sbm
MAR01900		Oatp33Ea or Oatp58Da or Oatp58Db or Oatp58Dc or Oatp74D or sbm		MAR01900		Oatp33Ea or Oatp58Da or Oatp58Db or Oatp58Dc or Oatp74D or sbm
MAR01901		Oatp33Ea or Oatp58Da or Oatp58Db or Oatp58Dc or Oatp74D or sbm		MAR01901		Oatp33Ea or Oatp58Da or Oatp58Db or Oatp58Dc or Oatp74D or sbm
MAR01902		Oatp33Ea or Oatp58Da or Oatp58Db or Oatp58Dc or Oatp74D or sbm		MAR01902		Oatp33Ea or Oatp58Da or Oatp58Db or Oatp58Dc or Oatp74D or sbm
MAR01903		Oatp33Ea or Oatp58Da or Oatp58Db or Oatp58Dc or Oatp74D or sbm		MAR01903		Oatp33Ea or Oatp58Da or Oatp58Db or Oatp58Dc or Oatp74D or sbm
MAR01904		Oatp33Ea or Oatp58Da or Oatp58Db or Oatp58Dc or Oatp74D or sbm		MAR01904		Oatp33Ea or Oatp58Da or Oatp58Db or Oatp58Dc or Oatp74D or sbm
MAR01905		Oatp33Ea or Oatp58Da or Oatp58Db or Oatp58Dc or Oatp74D or sbm		MAR01905		Oatp33Ea or Oatp58Da or Oatp58Db or Oatp58Dc or Oatp74D or sbm
MAR01906		Oatp33Ea or Oatp58Da or Oatp58Db or Oatp58Dc or Oatp74D or sbm		MAR01906		Oatp33Ea or Oatp58Da or Oatp58Db or Oatp58Dc or Oatp74D or sbm
MAR01907		Oatp33Ea or Oatp58Da or Oatp58Db or Oatp58Dc or Oatp74D or sbm		MAR01907		Oatp33Ea or Oatp58Da or Oatp58Db or Oatp58Dc or Oatp74D or sbm
MAR01908		Oatp33Ea or Oatp58Da or Oatp58Db or Oatp58Dc or Oatp74D or sbm		MAR01908		Oatp33Ea or Oatp58Da or Oatp58Db or Oatp58Dc or Oatp74D or sbm
MAR01909		Oatp33Ea or Oatp58Da or Oatp58Db or Oatp58Dc or Oatp74D or sbm		MAR01909		Oatp33Ea or Oatp58Da or Oatp58Db or Oatp58Dc or Oatp74D or sbm
MAR01910				MAR01910
MAR01911		(CG11069 and CG31121) or Atet		MAR01911		(CG11069 and CG31121) or Atet
MAR01913				MAR01913
MAR01914		CG5002 or CG7912 or Prestin		MAR01914		CG5002 or CG7912 or Prestin
MAR02013				MAR02013
MAR03858		CG13907 or chk or hrm		MAR03858		CG13907 or chk or hrm
MAR03951				MAR03951
MAR03959				MAR03959
MAR03964	R00086			MAR03964	R00086		3.6.1.15;3.6.1.5;3.6.1.8
MAR04062				MAR04062
MAR04063				MAR04063
MAR04249				MAR04249
MAR04321		CG7882 or Glut1 or Tret1-2 or sut1 or sut2 or sut3		MAR04321		CG7882 or Glut1 or Tret1-2 or sut1 or sut2 or sut3
MAR04432				MAR04432
MAR04433		Oatp33Ea or Oatp58Da or Oatp58Db or Oatp58Dc or Oatp74D		MAR04433		Oatp33Ea or Oatp58Da or Oatp58Db or Oatp58Dc or Oatp74D
MAR04434		Oatp33Ea or Oatp58Da or Oatp58Db or Oatp58Dc or Oatp74D		MAR04434		Oatp33Ea or Oatp58Da or Oatp58Db or Oatp58Dc or Oatp74D
MAR04435		Oatp33Ea or Oatp58Da or Oatp58Db or Oatp58Dc or Oatp74D		MAR04435		Oatp33Ea or Oatp58Da or Oatp58Db or Oatp58Dc or Oatp74D
MAR04436		Oatp33Ea or Oatp58Da or Oatp58Db or Oatp58Dc or Oatp74D		MAR04436		Oatp33Ea or Oatp58Da or Oatp58Db or Oatp58Dc or Oatp74D
MAR04691		Gat		MAR04691		Gat
MAR04721		CG10444 or CG32669		MAR04721		CG10444 or CG32669
MAR04845		CNT1 or CNT2		MAR04845		CNT1 or CNT2
MAR04847		Ent1		MAR04847		Ent1
MAR04848		Ent1		MAR04848		Ent1
MAR04849		slif		MAR04849		slif
MAR04858		Glut1 or Tret1-2		MAR04858		Glut1 or Tret1-2
MAR04873		Rh50		MAR04873		Rh50
MAR04875				MAR04875
MAR04882		Ent1		MAR04882		Ent1
MAR04885		Drip or Eglp1 or Eglp2 or Eglp3 or Eglp4		MAR04885		Drip or Eglp1 or Eglp2 or Eglp3 or Eglp4
MAR04896				MAR04896
MAR04911		NaPi-III		MAR04911		NaPi-III
MAR04912		NaPi-III		MAR04912		NaPi-III
MAR04919				MAR04919
MAR04928		CG13907 or chk or hrm		MAR04928		CG13907 or chk or hrm
MAR04931		CD98hc and JhI-21		MAR04931		CD98hc and JhI-21
MAR04932		Eaat1 or Eaat2		MAR04932		Eaat1 or Eaat2
MAR04933		Tpc1		MAR04933		Tpc1
MAR04934				MAR04934
MAR04935		CG13907 or chk or hrm		MAR04935		CG13907 or chk or hrm
MAR04938		Indy		MAR04938		Indy
MAR04939		Indy		MAR04939		Indy
MAR04946		CG5002 or CG7912 or Prestin		MAR04946		CG5002 or CG7912 or Prestin
MAR04947				MAR04947
MAR04948				MAR04948
MAR04949		Eglp1 or Eglp2		MAR04949		Eglp1 or Eglp2
MAR04952				MAR04952
MAR04954		CG6126 or Ctl1 or Ctl2 or Orct		MAR04954		CG6126 or Ctl1 or Ctl2 or Orct
MAR04956		Ncc69		MAR04956		Ncc69
MAR04958				MAR04958
MAR04969				MAR04969
MAR04973		Glut1		MAR04973		Glut1
MAR04976		CG13907 or chk or hrm		MAR04976		CG13907 or chk or hrm
MAR04980		Ent1		MAR04980		Ent1
MAR04982				MAR04982
MAR04983		CNT1 or CNT2		MAR04983		CNT1 or CNT2
MAR04985		Ent1		MAR04985		Ent1
MAR04989				MAR04989
MAR04990				MAR04990
MAR04993				MAR04993
MAR04994		CG6126		MAR04994		CG6126
MAR04995				MAR04995
MAR04996		Glut1		MAR04996		Glut1
MAR04999		CG6126		MAR04999		CG6126
MAR05000				MAR05000
MAR05002				MAR05002
MAR05003		Ent1		MAR05003		Ent1
MAR05005		Mco1 or stw		MAR05005		Mco1 or stw
MAR05008		Ent1		MAR05008		Ent1
MAR05009				MAR05009
MAR05010				MAR05010
MAR05011				MAR05011
MAR05013		CG6126		MAR05013		CG6126
MAR05018		CG13907 or chk or hrm		MAR05018		CG13907 or chk or hrm
MAR05020				MAR05020
MAR05021		CG6293		MAR05021		CG6293
MAR05023		Rh50		MAR05023		Rh50
MAR05029		CG7882 or Glut1 or Tret1-1 or Tret1-2 or sut1 or sut2 or sut3		MAR05029		CG7882 or Glut1 or Tret1-1 or Tret1-2 or sut1 or sut2 or sut3
MAR05032		Ent1 or Ent3		MAR05032		Ent1 or Ent3
MAR05034		Ent1		MAR05034		Ent1
MAR05035		Ent1		MAR05035		Ent1
MAR05037		Ent1		MAR05037		Ent1
MAR05038		CNT1 or CNT2		MAR05038		CNT1 or CNT2
MAR05039		CNT1 or CNT2		MAR05039		CNT1 or CNT2
MAR05040		CNT1 or CNT2		MAR05040		CNT1 or CNT2
MAR05041		CNT1 or CNT2		MAR05041		CNT1 or CNT2
MAR05042		Ent1		MAR05042		Ent1
MAR05068		slif		MAR05068		slif
MAR05070		((CG1607 or JhI-21) and CD98hc) or CG13384 or JhI-21 or gb or mnd or slif		MAR05070		((CG1607 or JhI-21) and CD98hc) or CG13384 or JhI-21 or gb or mnd or slif
MAR05071		slif		MAR05071		slif
MAR05073		((CG1607 or JhI-21) and CD98hc) or CG13384 or JhI-21 or gb or mnd or slif		MAR05073		((CG1607 or JhI-21) and CD98hc) or CG13384 or JhI-21 or gb or mnd or slif
MAR05074		((CG1607 or JhI-21) and CD98hc) or CG13384 or JhI-21 or gb or kar or mnd or slif		MAR05074		((CG1607 or JhI-21) and CD98hc) or CG13384 or JhI-21 or gb or kar or mnd or slif
MAR05076		((CG1607 or JhI-21) and CD98hc) or CG13384 or CG1607 or CG43066 or JhI-21 or gb or mnd or slif		MAR05076		((CG1607 or JhI-21) and CD98hc) or CG13384 or CG1607 or CG43066 or JhI-21 or gb or mnd or slif
MAR05077		((CG1607 or JhI-21) and CD98hc) or CG13384 or CG1607 or JhI-21 or gb or mnd or slif		MAR05077		((CG1607 or JhI-21) and CD98hc) or CG13384 or CG1607 or JhI-21 or gb or mnd or slif
MAR05078		((CG1607 or JhI-21) and CD98hc) or CG13384 or JhI-21 or gb or mnd or slif		MAR05078		((CG1607 or JhI-21) and CD98hc) or CG13384 or JhI-21 or gb or mnd or slif
MAR05079		((CG1607 or JhI-21) and CD98hc) or CG13384 or CG1607 or JhI-21 or gb or mnd or slif		MAR05079		((CG1607 or JhI-21) and CD98hc) or CG13384 or CG1607 or JhI-21 or gb or mnd or slif
MAR05080		((CG1607 or JhI-21) and CD98hc) or CG13384 or JhI-21 or gb or kar or mnd or slif		MAR05080		((CG1607 or JhI-21) and CD98hc) or CG13384 or JhI-21 or gb or kar or mnd or slif
MAR05082		((CG1607 or JhI-21) and CD98hc) or CG13384 or JhI-21 or gb or kar or mnd or slif		MAR05082		((CG1607 or JhI-21) and CD98hc) or CG13384 or JhI-21 or gb or kar or mnd or slif
MAR05084		((CG1607 or JhI-21) and CD98hc) or CG13384 or CG1607 or JhI-21 or gb or mnd or slif		MAR05084		((CG1607 or JhI-21) and CD98hc) or CG13384 or CG1607 or JhI-21 or gb or mnd or slif
MAR05085		((CG1607 or JhI-21) and CD98hc) or CG13384 or JhI-21 or gb or mnd or slif		MAR05085		((CG1607 or JhI-21) and CD98hc) or CG13384 or JhI-21 or gb or mnd or slif
MAR05087		CG13384 or CG1607 or JhI-21 or gb or mnd or slif		MAR05087		CG13384 or CG1607 or JhI-21 or gb or mnd or slif
MAR05088		((CG1607 or JhI-21) and CD98hc) or CG13384 or JhI-21 or gb or mnd or slif		MAR05088		((CG1607 or JhI-21) and CD98hc) or CG13384 or JhI-21 or gb or mnd or slif
MAR05089		((CG1607 or JhI-21) and CD98hc) or CG13384 or JhI-21 or gb or mnd or slif		MAR05089		((CG1607 or JhI-21) and CD98hc) or CG13384 or JhI-21 or gb or mnd or slif
MAR05091		((CG1607 or JhI-21) and CD98hc) or CG13384 or CG1607 or JhI-21 or gb or mnd or slif		MAR05091		((CG1607 or JhI-21) and CD98hc) or CG13384 or CG1607 or JhI-21 or gb or mnd or slif
MAR05092		((CG1607 or JhI-21) and CD98hc) or CG13384 or JhI-21 or gb or mnd or slif		MAR05092		((CG1607 or JhI-21) and CD98hc) or CG13384 or JhI-21 or gb or mnd or slif
MAR05094		slif		MAR05094		slif
MAR05129		CNT1 or CNT2		MAR05129		CNT1 or CNT2
MAR05198				MAR05198
MAR05200				MAR05200
MAR05202				MAR05202
MAR05206				MAR05206
MAR05213				MAR05213
MAR05215				MAR05215
MAR05216				MAR05216
MAR05219				MAR05219
MAR05221				MAR05221
MAR05231				MAR05231
MAR05232				MAR05232
MAR05236				MAR05236
MAR05237				MAR05237
MAR05240				MAR05240
MAR05241		LpR1 or LpR2		MAR05241		LpR1 or LpR2
MAR05246		LpR1 or LpR2		MAR05246		LpR1 or LpR2
MAR05296				MAR05296
MAR05303				MAR05303
MAR05305		CG43066 or Eaat1 or GlyT or mah or slif		MAR05305		CG43066 or Eaat1 or GlyT or mah or slif
MAR05307		mah		MAR05307		mah
MAR05308		CG43066 or Eaat1 or GlyT or mah		MAR05308		CG43066 or Eaat1 or GlyT or mah
MAR05310		mah		MAR05310		mah
MAR05311		CG43066 or GlyT or mah		MAR05311		CG43066 or GlyT or mah
MAR05313		mah		MAR05313		mah
MAR05314		CG43066 or GlyT		MAR05314		CG43066 or GlyT
MAR05315		CD98hc or CG43066 or GlyT or mah or slif		MAR05315		CD98hc or CG43066 or GlyT or mah or slif
MAR05316		CG43066 or GlyT		MAR05316		CG43066 or GlyT
MAR05317		CG43066 or GlyT		MAR05317		CG43066 or GlyT
MAR05318		CG43066 or GlyT		MAR05318		CG43066 or GlyT
MAR05319		CG43066 or GlyT or mah or slif		MAR05319		CG43066 or GlyT or mah or slif
MAR05320		CG43066 or GlyT or mah		MAR05320		CG43066 or GlyT or mah
MAR05322		CG15279 or CG1698 or CG43066 or CG4476 or CG8850 or List or NAAT1 or Ntl or mah		MAR05322		CG15279 or CG1698 or CG43066 or CG4476 or CG8850 or List or NAAT1 or Ntl or mah
MAR05324		CG43066 or GlyT or Orct or mah		MAR05324		CG43066 or GlyT or Orct or mah
MAR05326		CG43066 or GlyT or mah		MAR05326		CG43066 or GlyT or mah
MAR05328		Eaat1 or Eaat2 or colt		MAR05328		Eaat1 or Eaat2 or colt
MAR05330		CG43066 or Eaat1 or Eaat2 or colt		MAR05330		CG43066 or Eaat1 or Eaat2 or colt
MAR05332		VGlut		MAR05332		VGlut
MAR05333		GlyT or mah		MAR05333		GlyT or mah
MAR05413		NaPi-III		MAR05413		NaPi-III
MAR05429		(Atpα and nrv2) or (Atpα and nrv1) or ((nrv1 or nrv3) and Atpα)		MAR05429		(Atpα and nrv2) or (Atpα and nrv1) or ((nrv1 or nrv3) and Atpα)
MAR05430		Nhe2 or Nhe3		MAR05430		Nhe2 or Nhe3
MAR05432		Ndae1		MAR05432		Ndae1
MAR05433		Irk2 and Sur		MAR05433		Irk2 and Sur
MAR05435		CG11655 or CG9903		MAR05435		CG11655 or CG9903
MAR05436		CG11655 or CG9903		MAR05436		CG11655 or CG9903
MAR05437		CG11655 or CG9903		MAR05437		CG11655 or CG9903
MAR05438		CG11655 or CG9903		MAR05438		CG11655 or CG9903
MAR05439		CG11655 or CG9903		MAR05439		CG11655 or CG9903
MAR05440				MAR05440
MAR05446		CG4562 or CG7627		MAR05446		CG4562 or CG7627
MAR05447		Eaat1 or Eaat2		MAR05447		Eaat1 or Eaat2
MAR05448		Ndae1		MAR05448		Ndae1
MAR05450		CG10444		MAR05450		CG10444
MAR05455		GlyT		MAR05455		GlyT
MAR05457		GlyT		MAR05457		GlyT
MAR05458		CD98hc or CG1607 or JhI-21		MAR05458		CD98hc or CG1607 or JhI-21
MAR05459		JhI-21		MAR05459		JhI-21
MAR05460		CD98hc or CG1607 or JhI-21		MAR05460		CD98hc or CG1607 or JhI-21
MAR05461		JhI-21		MAR05461		JhI-21
MAR05462		JhI-21		MAR05462		JhI-21
MAR05463		JhI-21		MAR05463		JhI-21
MAR05464		JhI-21		MAR05464		JhI-21
MAR05465		((CG1607 or JhI-21) and CD98hc) or JhI-21		MAR05465		((CG1607 or JhI-21) and CD98hc) or JhI-21
MAR05466		JhI-21		MAR05466		JhI-21
MAR05467		JhI-21		MAR05467		JhI-21
MAR05468		JhI-21		MAR05468		JhI-21
MAR05469		JhI-21		MAR05469		JhI-21
MAR05470		CD98hc or CG1607 or JhI-21		MAR05470		CD98hc or CG1607 or JhI-21
MAR05471		JhI-21		MAR05471		JhI-21
MAR05472		JhI-21		MAR05472		JhI-21
MAR05473		CD98hc or CG1607 or JhI-21		MAR05473		CD98hc or CG1607 or JhI-21
MAR05474		JhI-21		MAR05474		JhI-21
MAR05475		JhI-21		MAR05475		JhI-21
MAR05476		JhI-21		MAR05476		JhI-21
MAR05477		JhI-21		MAR05477		JhI-21
MAR05478		JhI-21		MAR05478		JhI-21
MAR05479		JhI-21		MAR05479		JhI-21
MAR05480		JhI-21		MAR05480		JhI-21
MAR05481		JhI-21		MAR05481		JhI-21
MAR05482		JhI-21		MAR05482		JhI-21
MAR05483		JhI-21		MAR05483		JhI-21
MAR05484		JhI-21		MAR05484		JhI-21
MAR05485		JhI-21		MAR05485		JhI-21
MAR05486		JhI-21		MAR05486		JhI-21
MAR05487		CD98hc or CG1607 or JhI-21		MAR05487		CD98hc or CG1607 or JhI-21
MAR05488		JhI-21		MAR05488		JhI-21
MAR05489		JhI-21		MAR05489		JhI-21
MAR05490		JhI-21		MAR05490		JhI-21
MAR05491		JhI-21		MAR05491		JhI-21
MAR05492		(CD98hc and CG1607) or (CD98hc and JhI-21)		MAR05492		(CD98hc and CG1607) or (CD98hc and JhI-21)
MAR05493		JhI-21		MAR05493		JhI-21
MAR05494		JhI-21		MAR05494		JhI-21
MAR05495		JhI-21		MAR05495		JhI-21
MAR05496		JhI-21		MAR05496		JhI-21
MAR05497		CD98hc or CG1607 or JhI-21		MAR05497		CD98hc or CG1607 or JhI-21
MAR05498		JhI-21		MAR05498		JhI-21
MAR05499		JhI-21		MAR05499		JhI-21
MAR05500		JhI-21		MAR05500		JhI-21
MAR05501		JhI-21		MAR05501		JhI-21
MAR05502		JhI-21		MAR05502		JhI-21
MAR05503		JhI-21		MAR05503		JhI-21
MAR05504		JhI-21		MAR05504		JhI-21
MAR05505		JhI-21		MAR05505		JhI-21
MAR05506		JhI-21		MAR05506		JhI-21
MAR05507		JhI-21		MAR05507		JhI-21
MAR05508		JhI-21		MAR05508		JhI-21
MAR05509		JhI-21		MAR05509		JhI-21
MAR05510		JhI-21		MAR05510		JhI-21
MAR05511		JhI-21		MAR05511		JhI-21
MAR05512		JhI-21		MAR05512		JhI-21
MAR05513		JhI-21		MAR05513		JhI-21
MAR05514		JhI-21		MAR05514		JhI-21
MAR05515		JhI-21		MAR05515		JhI-21
MAR05516		CD98hc and JhI-21		MAR05516		CD98hc and JhI-21
MAR05517		JhI-21		MAR05517		JhI-21
MAR05518		JhI-21		MAR05518		JhI-21
MAR05519		JhI-21		MAR05519		JhI-21
MAR05520		JhI-21		MAR05520		JhI-21
MAR05521		JhI-21		MAR05521		JhI-21
MAR05522		JhI-21		MAR05522		JhI-21
MAR05523		JhI-21		MAR05523		JhI-21
MAR05524		JhI-21		MAR05524		JhI-21
MAR05525		JhI-21		MAR05525		JhI-21
MAR05526		JhI-21		MAR05526		JhI-21
MAR05527		JhI-21		MAR05527		JhI-21
MAR05528		JhI-21		MAR05528		JhI-21
MAR05529		JhI-21		MAR05529		JhI-21
MAR05530		JhI-21		MAR05530		JhI-21
MAR05531		JhI-21		MAR05531		JhI-21
MAR05532		JhI-21		MAR05532		JhI-21
MAR05533		JhI-21		MAR05533		JhI-21
MAR05534		JhI-21		MAR05534		JhI-21
MAR05535		JhI-21		MAR05535		JhI-21
MAR05536		JhI-21		MAR05536		JhI-21
MAR05537		JhI-21		MAR05537		JhI-21
MAR05538		JhI-21		MAR05538		JhI-21
MAR05539		JhI-21		MAR05539		JhI-21
MAR05540		JhI-21		MAR05540		JhI-21
MAR05541		JhI-21		MAR05541		JhI-21
MAR05542		JhI-21		MAR05542		JhI-21
MAR05543		JhI-21		MAR05543		JhI-21
MAR05544		JhI-21		MAR05544		JhI-21
MAR05545		JhI-21		MAR05545		JhI-21
MAR05546		JhI-21		MAR05546		JhI-21
MAR05547		JhI-21 or Ndae1		MAR05547		JhI-21 or Ndae1
MAR05548		JhI-21		MAR05548		JhI-21
MAR05549		JhI-21		MAR05549		JhI-21
MAR05550		(Mal-A4 or Mal-A5 or Mal-A7 or Mal-B2) and sbm		MAR05550		(Mal-A4 or Mal-A5 or Mal-A7 or Mal-B2) and sbm
MAR05551		JhI-21		MAR05551		JhI-21
MAR05552		JhI-21		MAR05552		JhI-21
MAR05553		JhI-21		MAR05553		JhI-21
MAR05554		JhI-21		MAR05554		JhI-21
MAR05555		JhI-21		MAR05555		JhI-21
MAR05556		JhI-21		MAR05556		JhI-21
MAR05557		JhI-21		MAR05557		JhI-21
MAR05558		JhI-21		MAR05558		JhI-21
MAR05559		JhI-21		MAR05559		JhI-21
MAR05560		JhI-21		MAR05560		JhI-21
MAR05561		JhI-21		MAR05561		JhI-21
MAR05562		JhI-21		MAR05562		JhI-21
MAR05563		JhI-21		MAR05563		JhI-21
MAR05564		JhI-21		MAR05564		JhI-21
MAR05565		JhI-21		MAR05565		JhI-21
MAR05566		JhI-21		MAR05566		JhI-21
MAR05567		JhI-21		MAR05567		JhI-21
MAR05568		JhI-21		MAR05568		JhI-21
MAR05569		JhI-21		MAR05569		JhI-21
MAR05570		JhI-21		MAR05570		JhI-21
MAR05571		JhI-21		MAR05571		JhI-21
MAR05572		JhI-21		MAR05572		JhI-21
MAR05573		JhI-21		MAR05573		JhI-21
MAR05574		JhI-21		MAR05574		JhI-21
MAR05575		JhI-21		MAR05575		JhI-21
MAR05576		JhI-21		MAR05576		JhI-21
MAR05577		JhI-21		MAR05577		JhI-21
MAR05578		CD98hc or JhI-21 or gb or mnd		MAR05578		CD98hc or JhI-21 or gb or mnd
MAR05579		JhI-21 or gb or mnd		MAR05579		JhI-21 or gb or mnd
MAR05580		JhI-21 or gb or mnd		MAR05580		JhI-21 or gb or mnd
MAR05581		JhI-21 or gb or mnd		MAR05581		JhI-21 or gb or mnd
MAR05582		JhI-21 or gb or mnd		MAR05582		JhI-21 or gb or mnd
MAR05583		JhI-21 or gb or mnd		MAR05583		JhI-21 or gb or mnd
MAR05584		JhI-21 or gb or mnd		MAR05584		JhI-21 or gb or mnd
MAR05585		JhI-21 or gb or mnd		MAR05585		JhI-21 or gb or mnd
MAR05586		JhI-21 or gb or mnd		MAR05586		JhI-21 or gb or mnd
MAR05587		JhI-21 or gb or mnd		MAR05587		JhI-21 or gb or mnd
MAR05588		JhI-21 or gb or mnd		MAR05588		JhI-21 or gb or mnd
MAR05589		JhI-21 or gb or mnd		MAR05589		JhI-21 or gb or mnd
MAR05590		JhI-21 or gb or mnd		MAR05590		JhI-21 or gb or mnd
MAR05591		JhI-21 or gb or mnd		MAR05591		JhI-21 or gb or mnd
MAR05592		JhI-21 or gb or mnd		MAR05592		JhI-21 or gb or mnd
MAR05593		JhI-21 or gb or mnd		MAR05593		JhI-21 or gb or mnd
MAR05594		JhI-21 or gb or mnd		MAR05594		JhI-21 or gb or mnd
MAR05595		JhI-21 or gb or mnd		MAR05595		JhI-21 or gb or mnd
MAR05596		JhI-21 or gb or mnd		MAR05596		JhI-21 or gb or mnd
MAR05597		JhI-21 or gb or mnd		MAR05597		JhI-21 or gb or mnd
MAR05598		JhI-21 or gb or mnd		MAR05598		JhI-21 or gb or mnd
MAR05599		JhI-21 or gb or mnd		MAR05599		JhI-21 or gb or mnd
MAR05600		JhI-21 or gb or mnd		MAR05600		JhI-21 or gb or mnd
MAR05601		JhI-21 or gb or mnd		MAR05601		JhI-21 or gb or mnd
MAR05602		JhI-21 or gb or mnd		MAR05602		JhI-21 or gb or mnd
MAR05603		Eaat1 or gb or mnd		MAR05603		Eaat1 or gb or mnd
MAR05604		Eaat1 or gb or mnd		MAR05604		Eaat1 or gb or mnd
MAR05605		JhI-21 or gb or mnd		MAR05605		JhI-21 or gb or mnd
MAR05606		JhI-21 or gb or mnd		MAR05606		JhI-21 or gb or mnd
MAR05607		JhI-21 or gb or mnd		MAR05607		JhI-21 or gb or mnd
MAR05608		JhI-21 or gb or mnd		MAR05608		JhI-21 or gb or mnd
MAR05609		Eaat1 or gb or mnd		MAR05609		Eaat1 or gb or mnd
MAR05610		JhI-21 or gb or mnd		MAR05610		JhI-21 or gb or mnd
MAR05611		JhI-21 or gb or mnd		MAR05611		JhI-21 or gb or mnd
MAR05612		Eaat1 or gb or mnd		MAR05612		Eaat1 or gb or mnd
MAR05613		JhI-21 or gb or mnd		MAR05613		JhI-21 or gb or mnd
MAR05614		Eaat1 or gb or mnd		MAR05614		Eaat1 or gb or mnd
MAR05615		JhI-21 or gb or mnd		MAR05615		JhI-21 or gb or mnd
MAR05616		JhI-21 or gb or mnd		MAR05616		JhI-21 or gb or mnd
MAR05617		JhI-21 or gb or mnd		MAR05617		JhI-21 or gb or mnd
MAR05618		Eaat1 or gb or mnd		MAR05618		Eaat1 or gb or mnd
MAR05619		Eaat1 or gb or mnd		MAR05619		Eaat1 or gb or mnd
MAR05620		JhI-21 or gb or mnd		MAR05620		JhI-21 or gb or mnd
MAR05621		JhI-21 or gb or mnd		MAR05621		JhI-21 or gb or mnd
MAR05622		JhI-21 or gb or mnd		MAR05622		JhI-21 or gb or mnd
MAR05623		JhI-21 or gb or mnd		MAR05623		JhI-21 or gb or mnd
MAR05624		Eaat1 or gb or mnd		MAR05624		Eaat1 or gb or mnd
MAR05625		JhI-21 or gb or mnd		MAR05625		JhI-21 or gb or mnd
MAR05626		JhI-21 or gb or mnd		MAR05626		JhI-21 or gb or mnd
MAR05627		Eaat1 or gb or mnd		MAR05627		Eaat1 or gb or mnd
MAR05628		JhI-21 or gb or mnd		MAR05628		JhI-21 or gb or mnd
MAR05629		Eaat1 or gb or mnd		MAR05629		Eaat1 or gb or mnd
MAR05630		JhI-21 or gb or mnd		MAR05630		JhI-21 or gb or mnd
MAR05631		JhI-21 or gb or mnd		MAR05631		JhI-21 or gb or mnd
MAR05632		JhI-21 or gb or mnd		MAR05632		JhI-21 or gb or mnd
MAR05633		Eaat1 or gb or mnd		MAR05633		Eaat1 or gb or mnd
MAR05634		Eaat1 or gb or mnd		MAR05634		Eaat1 or gb or mnd
MAR05635		JhI-21 or gb or mnd		MAR05635		JhI-21 or gb or mnd
MAR05636		JhI-21 or gb or mnd		MAR05636		JhI-21 or gb or mnd
MAR05637		JhI-21 or gb or mnd		MAR05637		JhI-21 or gb or mnd
MAR05638		JhI-21 or gb or mnd		MAR05638		JhI-21 or gb or mnd
MAR05639		Eaat1 or gb or mnd		MAR05639		Eaat1 or gb or mnd
MAR05640		JhI-21 or gb or mnd		MAR05640		JhI-21 or gb or mnd
MAR05641		JhI-21 or gb or mnd		MAR05641		JhI-21 or gb or mnd
MAR05642		Eaat1 or gb or mnd		MAR05642		Eaat1 or gb or mnd
MAR05643		JhI-21 or gb or mnd		MAR05643		JhI-21 or gb or mnd
MAR05644		Eaat1 or gb or mnd		MAR05644		Eaat1 or gb or mnd
MAR05645		JhI-21 or gb or mnd		MAR05645		JhI-21 or gb or mnd
MAR05646		JhI-21 or gb or mnd		MAR05646		JhI-21 or gb or mnd
MAR05647		JhI-21 or gb or mnd		MAR05647		JhI-21 or gb or mnd
MAR05648		JhI-21 or gb or mnd		MAR05648		JhI-21 or gb or mnd
MAR05649		JhI-21 or gb or mnd		MAR05649		JhI-21 or gb or mnd
MAR05650		JhI-21 or gb or mnd		MAR05650		JhI-21 or gb or mnd
MAR05651		JhI-21 or gb or mnd		MAR05651		JhI-21 or gb or mnd
MAR05652		JhI-21 or gb or mnd		MAR05652		JhI-21 or gb or mnd
MAR05653		JhI-21 or gb or mnd		MAR05653		JhI-21 or gb or mnd
MAR05654		JhI-21 or gb or mnd		MAR05654		JhI-21 or gb or mnd
MAR05655		JhI-21 or gb or mnd		MAR05655		JhI-21 or gb or mnd
MAR05656		JhI-21 or gb or mnd		MAR05656		JhI-21 or gb or mnd
MAR05657		JhI-21 or gb or mnd		MAR05657		JhI-21 or gb or mnd
MAR05658		JhI-21 or gb or mnd		MAR05658		JhI-21 or gb or mnd
MAR05659		JhI-21 or gb or mnd		MAR05659		JhI-21 or gb or mnd
MAR05660		JhI-21 or gb or mnd		MAR05660		JhI-21 or gb or mnd
MAR05661		JhI-21 or gb or mnd		MAR05661		JhI-21 or gb or mnd
MAR05662		JhI-21 or gb or mnd		MAR05662		JhI-21 or gb or mnd
MAR05663		JhI-21 or gb or mnd		MAR05663		JhI-21 or gb or mnd
MAR05664		JhI-21 or gb or mnd		MAR05664		JhI-21 or gb or mnd
MAR05665		JhI-21 or gb or mnd		MAR05665		JhI-21 or gb or mnd
MAR05666		JhI-21 or gb or mnd		MAR05666		JhI-21 or gb or mnd
MAR05667		JhI-21 or gb or mnd		MAR05667		JhI-21 or gb or mnd
MAR05668		JhI-21 or gb or mnd		MAR05668		JhI-21 or gb or mnd
MAR05669		JhI-21 or gb or mnd		MAR05669		JhI-21 or gb or mnd
MAR05670		JhI-21 or gb or mnd		MAR05670		JhI-21 or gb or mnd
MAR05671		JhI-21 or gb or mnd		MAR05671		JhI-21 or gb or mnd
MAR05672		JhI-21 or gb or mnd		MAR05672		JhI-21 or gb or mnd
MAR05673		JhI-21 or gb or mnd		MAR05673		JhI-21 or gb or mnd
MAR05674		JhI-21 or gb or mnd		MAR05674		JhI-21 or gb or mnd
MAR05675		JhI-21 or gb or mnd		MAR05675		JhI-21 or gb or mnd
MAR05676		JhI-21 or gb or mnd		MAR05676		JhI-21 or gb or mnd
MAR05677		gb or mnd		MAR05677		gb or mnd
MAR05678		gb or mnd		MAR05678		gb or mnd
MAR05679		gb or mnd		MAR05679		gb or mnd
MAR05680		gb or mnd		MAR05680		gb or mnd
MAR05681		gb or mnd		MAR05681		gb or mnd
MAR05682		gb or mnd		MAR05682		gb or mnd
MAR05683		gb or mnd		MAR05683		gb or mnd
MAR05684		gb or mnd		MAR05684		gb or mnd
MAR05685		gb or mnd		MAR05685		gb or mnd
MAR05686		gb or mnd		MAR05686		gb or mnd
MAR05687		gb or mnd		MAR05687		gb or mnd
MAR05688		gb or mnd		MAR05688		gb or mnd
MAR05689		gb or mnd		MAR05689		gb or mnd
MAR05690		gb or mnd		MAR05690		gb or mnd
MAR05691		gb or mnd		MAR05691		gb or mnd
MAR05692		gb or mnd		MAR05692		gb or mnd
MAR05693		gb or mnd		MAR05693		gb or mnd
MAR05694		gb or mnd		MAR05694		gb or mnd
MAR05695		gb or mnd		MAR05695		gb or mnd
MAR05696		gb or mnd		MAR05696		gb or mnd
MAR05697		gb or mnd		MAR05697		gb or mnd
MAR05698		gb or mnd		MAR05698		gb or mnd
MAR05699		gb or mnd		MAR05699		gb or mnd
MAR05700		gb or mnd		MAR05700		gb or mnd
MAR05701		gb or mnd		MAR05701		gb or mnd
MAR05702		gb or mnd		MAR05702		gb or mnd
MAR05703		gb or mnd		MAR05703		gb or mnd
MAR05704		gb or mnd		MAR05704		gb or mnd
MAR05705		gb or mnd		MAR05705		gb or mnd
MAR05706		gb or mnd		MAR05706		gb or mnd
MAR05707		gb or mnd		MAR05707		gb or mnd
MAR05708		Eaat1 or gb or mnd		MAR05708		Eaat1 or gb or mnd
MAR05709		Eaat1 or gb or mnd		MAR05709		Eaat1 or gb or mnd
MAR05710		Eaat1 or gb or mnd		MAR05710		Eaat1 or gb or mnd
MAR05711		gb or mnd		MAR05711		gb or mnd
MAR05712		gb or mnd		MAR05712		gb or mnd
MAR05713		gb or mnd		MAR05713		gb or mnd
MAR05714		gb or mnd		MAR05714		gb or mnd
MAR05715		gb or mnd		MAR05715		gb or mnd
MAR05716		gb or mnd		MAR05716		gb or mnd
MAR05717		Eaat1 or gb or mnd		MAR05717		Eaat1 or gb or mnd
MAR05718		gb or mnd		MAR05718		gb or mnd
MAR05719		Eaat1 or JhI-21 or gb or mnd		MAR05719		Eaat1 or JhI-21 or gb or mnd
MAR05720		gb or mnd		MAR05720		gb or mnd
MAR05721		gb or mnd		MAR05721		gb or mnd
MAR05722		gb or mnd		MAR05722		gb or mnd
MAR05723		gb or mnd		MAR05723		gb or mnd
MAR05724		gb or mnd		MAR05724		gb or mnd
MAR05725		gb or mnd		MAR05725		gb or mnd
MAR05726		gb or mnd		MAR05726		gb or mnd
MAR05727		gb or mnd		MAR05727		gb or mnd
MAR05728		gb or mnd		MAR05728		gb or mnd
MAR05729		gb or mnd		MAR05729		gb or mnd
MAR05730		gb or mnd		MAR05730		gb or mnd
MAR05731		gb or mnd		MAR05731		gb or mnd
MAR05732		gb or mnd		MAR05732		gb or mnd
MAR05733		gb or mnd		MAR05733		gb or mnd
MAR05734		gb or mnd		MAR05734		gb or mnd
MAR05735		gb or mnd		MAR05735		gb or mnd
MAR05736		gb or mnd		MAR05736		gb or mnd
MAR05737		gb or mnd		MAR05737		gb or mnd
MAR05738		gb or mnd		MAR05738		gb or mnd
MAR05739		gb or mnd		MAR05739		gb or mnd
MAR05740		gb or mnd		MAR05740		gb or mnd
MAR05741		gb or mnd		MAR05741		gb or mnd
MAR05742		gb or mnd		MAR05742		gb or mnd
MAR05743		gb or mnd		MAR05743		gb or mnd
MAR05744		gb or mnd		MAR05744		gb or mnd
MAR05745		gb or mnd		MAR05745		gb or mnd
MAR05746		gb or mnd		MAR05746		gb or mnd
MAR05747		gb or mnd		MAR05747		gb or mnd
MAR05748		gb or mnd		MAR05748		gb or mnd
MAR05749		gb or mnd		MAR05749		gb or mnd
MAR05750		gb or mnd		MAR05750		gb or mnd
MAR05751		gb or mnd		MAR05751		gb or mnd
MAR05752		gb or mnd		MAR05752		gb or mnd
MAR05753		Eaat1 or gb or mnd		MAR05753		Eaat1 or gb or mnd
MAR05754		Eaat1 or gb or mnd		MAR05754		Eaat1 or gb or mnd
MAR05755		Eaat1 or gb or mnd		MAR05755		Eaat1 or gb or mnd
MAR05756		gb or mnd		MAR05756		gb or mnd
MAR05757		gb or mnd		MAR05757		gb or mnd
MAR05758		gb or mnd		MAR05758		gb or mnd
MAR05759		gb or mnd		MAR05759		gb or mnd
MAR05760		Eaat1 or gb or mnd		MAR05760		Eaat1 or gb or mnd
MAR05761		gb or mnd		MAR05761		gb or mnd
MAR05762		gb or mnd		MAR05762		gb or mnd
MAR05763		gb or mnd		MAR05763		gb or mnd
MAR05764		Eaat1 or gb or mnd		MAR05764		Eaat1 or gb or mnd
MAR05765		gb or mnd		MAR05765		gb or mnd
MAR05766		gb or mnd		MAR05766		gb or mnd
MAR05767		gb or mnd		MAR05767		gb or mnd
MAR05768		gb or mnd		MAR05768		gb or mnd
MAR05769		gb or mnd		MAR05769		gb or mnd
MAR05770		gb or mnd		MAR05770		gb or mnd
MAR05771		gb or mnd		MAR05771		gb or mnd
MAR05772		gb or mnd		MAR05772		gb or mnd
MAR05773		gb or mnd		MAR05773		gb or mnd
MAR05774		gb or mnd		MAR05774		gb or mnd
MAR05775		gb or mnd		MAR05775		gb or mnd
MAR05776		gb or mnd		MAR05776		gb or mnd
MAR05777		gb or mnd		MAR05777		gb or mnd
MAR05778		gb or mnd		MAR05778		gb or mnd
MAR05779		gb or mnd		MAR05779		gb or mnd
MAR05780		gb or mnd		MAR05780		gb or mnd
MAR05781		gb or mnd		MAR05781		gb or mnd
MAR05782		gb or mnd		MAR05782		gb or mnd
MAR05783		Eaat1 or gb or mnd		MAR05783		Eaat1 or gb or mnd
MAR05784		Eaat1 or gb or mnd		MAR05784		Eaat1 or gb or mnd
MAR05785		Eaat1 or gb or mnd		MAR05785		Eaat1 or gb or mnd
MAR05786		gb or mnd		MAR05786		gb or mnd
MAR05787		gb or mnd		MAR05787		gb or mnd
MAR05788		gb or mnd		MAR05788		gb or mnd
MAR05789		gb or mnd		MAR05789		gb or mnd
MAR05790		Eaat1 or gb or mnd		MAR05790		Eaat1 or gb or mnd
MAR05791		gb or mnd		MAR05791		gb or mnd
MAR05792		gb or mnd		MAR05792		gb or mnd
MAR05793		Eaat1 or gb or mnd		MAR05793		Eaat1 or gb or mnd
MAR05794		gb or mnd		MAR05794		gb or mnd
MAR05795		gb or mnd		MAR05795		gb or mnd
MAR05796		gb or mnd		MAR05796		gb or mnd
MAR05797		gb or mnd		MAR05797		gb or mnd
MAR05798		gb or mnd		MAR05798		gb or mnd
MAR05799		gb or mnd		MAR05799		gb or mnd
MAR05800		gb or mnd		MAR05800		gb or mnd
MAR05801		gb or mnd		MAR05801		gb or mnd
MAR05802		gb or mnd		MAR05802		gb or mnd
MAR05803		gb or mnd		MAR05803		gb or mnd
MAR05804		gb or mnd		MAR05804		gb or mnd
MAR05805		gb or mnd		MAR05805		gb or mnd
MAR05806		gb or mnd		MAR05806		gb or mnd
MAR05807		gb or mnd		MAR05807		gb or mnd
MAR05808		gb or mnd		MAR05808		gb or mnd
MAR05809		gb or mnd		MAR05809		gb or mnd
MAR05810		gb or mnd		MAR05810		gb or mnd
MAR05811		gb or mnd		MAR05811		gb or mnd
MAR05812		gb or mnd		MAR05812		gb or mnd
MAR05813		gb or mnd		MAR05813		gb or mnd
MAR05814		gb or mnd		MAR05814		gb or mnd
MAR05815		gb or mnd		MAR05815		gb or mnd
MAR05816		gb or mnd		MAR05816		gb or mnd
MAR05817		gb or mnd		MAR05817		gb or mnd
MAR05818		gb or mnd		MAR05818		gb or mnd
MAR05819		gb or mnd		MAR05819		gb or mnd
MAR05820		gb or mnd		MAR05820		gb or mnd
MAR05821		gb or mnd		MAR05821		gb or mnd
MAR05822		gb or mnd		MAR05822		gb or mnd
MAR05823		gb or mnd		MAR05823		gb or mnd
MAR05824		gb or mnd		MAR05824		gb or mnd
MAR05825		gb or mnd		MAR05825		gb or mnd
MAR05826		gb or mnd		MAR05826		gb or mnd
MAR05827		gb or mnd		MAR05827		gb or mnd
MAR05828		gb or mnd		MAR05828		gb or mnd
MAR05829		gb or mnd		MAR05829		gb or mnd
MAR05830		gb or mnd		MAR05830		gb or mnd
MAR05831		gb or mnd		MAR05831		gb or mnd
MAR05832		gb or mnd		MAR05832		gb or mnd
MAR05833		gb or mnd		MAR05833		gb or mnd
MAR05834		gb or mnd		MAR05834		gb or mnd
MAR05835		gb or mnd		MAR05835		gb or mnd
MAR05836		gb or mnd		MAR05836		gb or mnd
MAR05837		gb or mnd		MAR05837		gb or mnd
MAR05838		gb or mnd		MAR05838		gb or mnd
MAR05839		gb or mnd		MAR05839		gb or mnd
MAR05840		gb or mnd		MAR05840		gb or mnd
MAR05841		gb or mnd		MAR05841		gb or mnd
MAR05842		Mal-A4 or Mal-A5 or Mal-A7 or Mal-B2 or gb or mnd		MAR05842		Mal-A4 or Mal-A5 or Mal-A7 or Mal-B2 or gb or mnd
MAR05843		gb or mnd		MAR05843		gb or mnd
MAR05844		gb or mnd		MAR05844		gb or mnd
MAR05845		gb or mnd		MAR05845		gb or mnd
MAR05846		gb or mnd		MAR05846		gb or mnd
MAR05847		gb or mnd		MAR05847		gb or mnd
MAR05848		gb or mnd		MAR05848		gb or mnd
MAR05849		gb or mnd		MAR05849		gb or mnd
MAR05850		gb or mnd		MAR05850		gb or mnd
MAR05851		gb or mnd		MAR05851		gb or mnd
MAR05852		gb or mnd		MAR05852		gb or mnd
MAR05853		gb or mnd		MAR05853		gb or mnd
MAR05854		gb or mnd		MAR05854		gb or mnd
MAR05855		gb or mnd		MAR05855		gb or mnd
MAR05856		gb or mnd		MAR05856		gb or mnd
MAR05857		gb or mnd		MAR05857		gb or mnd
MAR05858		gb or mnd		MAR05858		gb or mnd
MAR05859		gb or mnd		MAR05859		gb or mnd
MAR05860		gb or mnd		MAR05860		gb or mnd
MAR05861		gb or mnd		MAR05861		gb or mnd
MAR05862		gb or mnd		MAR05862		gb or mnd
MAR05863		gb or mnd		MAR05863		gb or mnd
MAR05864		gb or mnd		MAR05864		gb or mnd
MAR05865		gb or mnd		MAR05865		gb or mnd
MAR05866		gb or mnd		MAR05866		gb or mnd
MAR05867		gb or mnd		MAR05867		gb or mnd
MAR05868		gb or mnd		MAR05868		gb or mnd
MAR05869		gb or mnd		MAR05869		gb or mnd
MAR05870		gb or mnd		MAR05870		gb or mnd
MAR05871		gb or mnd		MAR05871		gb or mnd
MAR05872		gb or mnd		MAR05872		gb or mnd
MAR05873		CD98hc or gb or mnd		MAR05873		CD98hc or gb or mnd
MAR05874		gb or mnd		MAR05874		gb or mnd
MAR05875		gb or mnd		MAR05875		gb or mnd
MAR05876		gb or mnd		MAR05876		gb or mnd
MAR05877		gb or mnd		MAR05877		gb or mnd
MAR05878		gb or mnd		MAR05878		gb or mnd
MAR05879		gb or mnd		MAR05879		gb or mnd
MAR05880		gb or mnd		MAR05880		gb or mnd
MAR05881		gb or mnd		MAR05881		gb or mnd
MAR05882		gb or mnd		MAR05882		gb or mnd
MAR05883		gb or mnd		MAR05883		gb or mnd
MAR05884		gb or mnd		MAR05884		gb or mnd
MAR05885		gb or mnd		MAR05885		gb or mnd
MAR05886		gb or mnd		MAR05886		gb or mnd
MAR05887		gb or mnd		MAR05887		gb or mnd
MAR05888		gb or mnd		MAR05888		gb or mnd
MAR05889		gb or mnd		MAR05889		gb or mnd
MAR05890		gb or mnd		MAR05890		gb or mnd
MAR05891		gb or mnd		MAR05891		gb or mnd
MAR05892		gb or mnd		MAR05892		gb or mnd
MAR05893		gb or mnd		MAR05893		gb or mnd
MAR05894		gb or mnd		MAR05894		gb or mnd
MAR05895		gb or mnd		MAR05895		gb or mnd
MAR05896		gb or mnd		MAR05896		gb or mnd
MAR05897		gb or mnd		MAR05897		gb or mnd
MAR05898		gb or mnd		MAR05898		gb or mnd
MAR05899		gb or mnd		MAR05899		gb or mnd
MAR05900		gb or mnd		MAR05900		gb or mnd
MAR05901		gb or mnd		MAR05901		gb or mnd
MAR05902		gb or mnd		MAR05902		gb or mnd
MAR05903		gb or mnd		MAR05903		gb or mnd
MAR05904		gb or mnd		MAR05904		gb or mnd
MAR05905		gb or mnd		MAR05905		gb or mnd
MAR05906		gb or mnd		MAR05906		gb or mnd
MAR05907		(Mal-A4 or Mal-A5 or Mal-A7 or Mal-B2) and (gb or mnd) and sbm		MAR05907		(Mal-A4 or Mal-A5 or Mal-A7 or Mal-B2) and (gb or mnd) and sbm
MAR05908		(Mal-A4 or Mal-A5 or Mal-A7 or Mal-B2) and (gb or mnd) and sbm		MAR05908		(Mal-A4 or Mal-A5 or Mal-A7 or Mal-B2) and (gb or mnd) and sbm
MAR05909		(Mal-A4 or Mal-A5 or Mal-A7 or Mal-B2) and (gb or mnd) and sbm		MAR05909		(Mal-A4 or Mal-A5 or Mal-A7 or Mal-B2) and (gb or mnd) and sbm
MAR05910		(Mal-A4 or Mal-A5 or Mal-A7 or Mal-B2) and (gb or mnd) and sbm		MAR05910		(Mal-A4 or Mal-A5 or Mal-A7 or Mal-B2) and (gb or mnd) and sbm
MAR05911		(Mal-A4 or Mal-A5 or Mal-A7 or Mal-B2) and (gb or mnd) and sbm		MAR05911		(Mal-A4 or Mal-A5 or Mal-A7 or Mal-B2) and (gb or mnd) and sbm
MAR05912		(Mal-A4 or Mal-A5 or Mal-A7 or Mal-B2) and (gb or mnd) and sbm		MAR05912		(Mal-A4 or Mal-A5 or Mal-A7 or Mal-B2) and (gb or mnd) and sbm
MAR05913		(Mal-A4 or Mal-A5 or Mal-A7 or Mal-B2) and (gb or mnd) and sbm		MAR05913		(Mal-A4 or Mal-A5 or Mal-A7 or Mal-B2) and (gb or mnd) and sbm
MAR05914		(Mal-A4 or Mal-A5 or Mal-A7 or Mal-B2) and (gb or mnd) and sbm		MAR05914		(Mal-A4 or Mal-A5 or Mal-A7 or Mal-B2) and (gb or mnd) and sbm
MAR05915		(Mal-A4 or Mal-A5 or Mal-A7 or Mal-B2) and (gb or mnd) and sbm		MAR05915		(Mal-A4 or Mal-A5 or Mal-A7 or Mal-B2) and (gb or mnd) and sbm
MAR05916		(Mal-A4 or Mal-A5 or Mal-A7 or Mal-B2) and (gb or mnd) and sbm		MAR05916		(Mal-A4 or Mal-A5 or Mal-A7 or Mal-B2) and (gb or mnd) and sbm
MAR05917		(Mal-A4 or Mal-A5 or Mal-A7 or Mal-B2) and (gb or mnd) and sbm		MAR05917		(Mal-A4 or Mal-A5 or Mal-A7 or Mal-B2) and (gb or mnd) and sbm
MAR05918		(Mal-A4 or Mal-A5 or Mal-A7 or Mal-B2) and (gb or mnd) and sbm		MAR05918		(Mal-A4 or Mal-A5 or Mal-A7 or Mal-B2) and (gb or mnd) and sbm
MAR05919		(Mal-A4 or Mal-A5 or Mal-A7 or Mal-B2) and (gb or mnd) and sbm		MAR05919		(Mal-A4 or Mal-A5 or Mal-A7 or Mal-B2) and (gb or mnd) and sbm
MAR05920		(Mal-A4 or Mal-A5 or Mal-A7 or Mal-B2) and (gb or mnd) and sbm		MAR05920		(Mal-A4 or Mal-A5 or Mal-A7 or Mal-B2) and (gb or mnd) and sbm
MAR05921		(Mal-A4 or Mal-A5 or Mal-A7 or Mal-B2) and (gb or mnd) and sbm		MAR05921		(Mal-A4 or Mal-A5 or Mal-A7 or Mal-B2) and (gb or mnd) and sbm
MAR05922		(Mal-A4 or Mal-A5 or Mal-A7 or Mal-B2) and (gb or mnd) and sbm		MAR05922		(Mal-A4 or Mal-A5 or Mal-A7 or Mal-B2) and (gb or mnd) and sbm
MAR05923		(Mal-A4 or Mal-A5 or Mal-A7 or Mal-B2) and (gb or mnd) and sbm		MAR05923		(Mal-A4 or Mal-A5 or Mal-A7 or Mal-B2) and (gb or mnd) and sbm
MAR05924		(Mal-A4 or Mal-A5 or Mal-A7 or Mal-B2) and (gb or mnd) and sbm		MAR05924		(Mal-A4 or Mal-A5 or Mal-A7 or Mal-B2) and (gb or mnd) and sbm
MAR05925		(Mal-A4 or Mal-A5 or Mal-A7 or Mal-B2) and (gb or mnd) and sbm		MAR05925		(Mal-A4 or Mal-A5 or Mal-A7 or Mal-B2) and (gb or mnd) and sbm
MAR05926		(Mal-A4 or Mal-A5 or Mal-A7 or Mal-B2) and (gb or mnd) and sbm		MAR05926		(Mal-A4 or Mal-A5 or Mal-A7 or Mal-B2) and (gb or mnd) and sbm
MAR05927		(Mal-A4 or Mal-A5 or Mal-A7 or Mal-B2) and (gb or mnd) and sbm		MAR05927		(Mal-A4 or Mal-A5 or Mal-A7 or Mal-B2) and (gb or mnd) and sbm
MAR05928		(Mal-A4 or Mal-A5 or Mal-A7 or Mal-B2) and (gb or mnd) and sbm		MAR05928		(Mal-A4 or Mal-A5 or Mal-A7 or Mal-B2) and (gb or mnd) and sbm
MAR05929		(Mal-A4 or Mal-A5 or Mal-A7 or Mal-B2) and (gb or mnd) and sbm		MAR05929		(Mal-A4 or Mal-A5 or Mal-A7 or Mal-B2) and (gb or mnd) and sbm
MAR05930		(Mal-A4 or Mal-A5 or Mal-A7 or Mal-B2) and (gb or mnd) and sbm		MAR05930		(Mal-A4 or Mal-A5 or Mal-A7 or Mal-B2) and (gb or mnd) and sbm
MAR05931		(Mal-A4 or Mal-A5 or Mal-A7 or Mal-B2) and (gb or mnd) and sbm		MAR05931		(Mal-A4 or Mal-A5 or Mal-A7 or Mal-B2) and (gb or mnd) and sbm
MAR05932		(Mal-A4 or Mal-A5 or Mal-A7 or Mal-B2) and (gb or mnd) and sbm		MAR05932		(Mal-A4 or Mal-A5 or Mal-A7 or Mal-B2) and (gb or mnd) and sbm
MAR05933		(Mal-A4 or Mal-A5 or Mal-A7 or Mal-B2) and (gb or mnd) and sbm		MAR05933		(Mal-A4 or Mal-A5 or Mal-A7 or Mal-B2) and (gb or mnd) and sbm
MAR05934		(Mal-A4 or Mal-A5 or Mal-A7 or Mal-B2) and (gb or mnd) and sbm		MAR05934		(Mal-A4 or Mal-A5 or Mal-A7 or Mal-B2) and (gb or mnd) and sbm
MAR05935		(Mal-A4 or Mal-A5 or Mal-A7 or Mal-B2) and (gb or mnd) and sbm		MAR05935		(Mal-A4 or Mal-A5 or Mal-A7 or Mal-B2) and (gb or mnd) and sbm
MAR05936		(Mal-A4 or Mal-A5 or Mal-A7 or Mal-B2) and (gb or mnd) and sbm		MAR05936		(Mal-A4 or Mal-A5 or Mal-A7 or Mal-B2) and (gb or mnd) and sbm
MAR05937		(Mal-A4 or Mal-A5 or Mal-A7 or Mal-B2) and (gb or mnd) and sbm		MAR05937		(Mal-A4 or Mal-A5 or Mal-A7 or Mal-B2) and (gb or mnd) and sbm
MAR05938		(Mal-A4 or Mal-A5 or Mal-A7 or Mal-B2) and (gb or mnd) and sbm		MAR05938		(Mal-A4 or Mal-A5 or Mal-A7 or Mal-B2) and (gb or mnd) and sbm
MAR05939		(Mal-A4 or Mal-A5 or Mal-A7 or Mal-B2) and (gb or mnd) and sbm		MAR05939		(Mal-A4 or Mal-A5 or Mal-A7 or Mal-B2) and (gb or mnd) and sbm
MAR05940		(Mal-A4 or Mal-A5 or Mal-A7 or Mal-B2) and (gb or mnd) and sbm		MAR05940		(Mal-A4 or Mal-A5 or Mal-A7 or Mal-B2) and (gb or mnd) and sbm
MAR05941		(Mal-A4 or Mal-A5 or Mal-A7 or Mal-B2) and (gb or mnd) and sbm		MAR05941		(Mal-A4 or Mal-A5 or Mal-A7 or Mal-B2) and (gb or mnd) and sbm
MAR05942		(Mal-A4 or Mal-A5 or Mal-A7 or Mal-B2) and (gb or mnd) and sbm		MAR05942		(Mal-A4 or Mal-A5 or Mal-A7 or Mal-B2) and (gb or mnd) and sbm
MAR05943		(Mal-A4 or Mal-A5 or Mal-A7 or Mal-B2) and (gb or mnd) and sbm		MAR05943		(Mal-A4 or Mal-A5 or Mal-A7 or Mal-B2) and (gb or mnd) and sbm
MAR05944		(Mal-A4 or Mal-A5 or Mal-A7 or Mal-B2) and (gb or mnd) and sbm		MAR05944		(Mal-A4 or Mal-A5 or Mal-A7 or Mal-B2) and (gb or mnd) and sbm
MAR05945		(Mal-A4 or Mal-A5 or Mal-A7 or Mal-B2) and (gb or mnd) and sbm		MAR05945		(Mal-A4 or Mal-A5 or Mal-A7 or Mal-B2) and (gb or mnd) and sbm
MAR05946		(Mal-A4 or Mal-A5 or Mal-A7 or Mal-B2) and (gb or mnd) and sbm		MAR05946		(Mal-A4 or Mal-A5 or Mal-A7 or Mal-B2) and (gb or mnd) and sbm
MAR05947		(Mal-A4 or Mal-A5 or Mal-A7 or Mal-B2) and (gb or mnd) and sbm		MAR05947		(Mal-A4 or Mal-A5 or Mal-A7 or Mal-B2) and (gb or mnd) and sbm
MAR05948		(Mal-A4 or Mal-A5 or Mal-A7 or Mal-B2) and (gb or mnd) and sbm		MAR05948		(Mal-A4 or Mal-A5 or Mal-A7 or Mal-B2) and (gb or mnd) and sbm
MAR05949		(Mal-A4 or Mal-A5 or Mal-A7 or Mal-B2) and (gb or mnd) and sbm		MAR05949		(Mal-A4 or Mal-A5 or Mal-A7 or Mal-B2) and (gb or mnd) and sbm
MAR05950		(Mal-A4 or Mal-A5 or Mal-A7 or Mal-B2) and (gb or mnd) and sbm		MAR05950		(Mal-A4 or Mal-A5 or Mal-A7 or Mal-B2) and (gb or mnd) and sbm
MAR05951		(Mal-A4 or Mal-A5 or Mal-A7 or Mal-B2) and (gb or mnd) and sbm		MAR05951		(Mal-A4 or Mal-A5 or Mal-A7 or Mal-B2) and (gb or mnd) and sbm
MAR05952		(Mal-A4 or Mal-A5 or Mal-A7 or Mal-B2) and (gb or mnd) and sbm		MAR05952		(Mal-A4 or Mal-A5 or Mal-A7 or Mal-B2) and (gb or mnd) and sbm
MAR05953		(Mal-A4 or Mal-A5 or Mal-A7 or Mal-B2) and (gb or mnd) and sbm		MAR05953		(Mal-A4 or Mal-A5 or Mal-A7 or Mal-B2) and (gb or mnd) and sbm
MAR05954		(Mal-A4 or Mal-A5 or Mal-A7 or Mal-B2) and (gb or mnd) and sbm		MAR05954		(Mal-A4 or Mal-A5 or Mal-A7 or Mal-B2) and (gb or mnd) and sbm
MAR05955		(Mal-A4 or Mal-A5 or Mal-A7 or Mal-B2) and (gb or mnd) and sbm		MAR05955		(Mal-A4 or Mal-A5 or Mal-A7 or Mal-B2) and (gb or mnd) and sbm
MAR05956		(Mal-A4 or Mal-A5 or Mal-A7 or Mal-B2) and (gb or mnd) and sbm		MAR05956		(Mal-A4 or Mal-A5 or Mal-A7 or Mal-B2) and (gb or mnd) and sbm
MAR05957		(Mal-A4 or Mal-A5 or Mal-A7 or Mal-B2) and (gb or mnd) and sbm		MAR05957		(Mal-A4 or Mal-A5 or Mal-A7 or Mal-B2) and (gb or mnd) and sbm
MAR05958		(Mal-A4 or Mal-A5 or Mal-A7 or Mal-B2) and (gb or mnd) and sbm		MAR05958		(Mal-A4 or Mal-A5 or Mal-A7 or Mal-B2) and (gb or mnd) and sbm
MAR05959		(Mal-A4 or Mal-A5 or Mal-A7 or Mal-B2) and (gb or mnd) and sbm		MAR05959		(Mal-A4 or Mal-A5 or Mal-A7 or Mal-B2) and (gb or mnd) and sbm
MAR05960		(Mal-A4 or Mal-A5 or Mal-A7 or Mal-B2) and (gb or mnd) and sbm		MAR05960		(Mal-A4 or Mal-A5 or Mal-A7 or Mal-B2) and (gb or mnd) and sbm
MAR05961		(Mal-A4 or Mal-A5 or Mal-A7 or Mal-B2) and (gb or mnd) and sbm		MAR05961		(Mal-A4 or Mal-A5 or Mal-A7 or Mal-B2) and (gb or mnd) and sbm
MAR05962		(Mal-A4 or Mal-A5 or Mal-A7 or Mal-B2) and (gb or mnd) and sbm		MAR05962		(Mal-A4 or Mal-A5 or Mal-A7 or Mal-B2) and (gb or mnd) and sbm
MAR05963		(Mal-A4 or Mal-A5 or Mal-A7 or Mal-B2) and (gb or mnd) and sbm		MAR05963		(Mal-A4 or Mal-A5 or Mal-A7 or Mal-B2) and (gb or mnd) and sbm
MAR05964		(Mal-A4 or Mal-A5 or Mal-A7 or Mal-B2) and (gb or mnd) and sbm		MAR05964		(Mal-A4 or Mal-A5 or Mal-A7 or Mal-B2) and (gb or mnd) and sbm
MAR05965		(Mal-A4 or Mal-A5 or Mal-A7 or Mal-B2) and (gb or mnd) and sbm		MAR05965		(Mal-A4 or Mal-A5 or Mal-A7 or Mal-B2) and (gb or mnd) and sbm
MAR05966		(Mal-A4 or Mal-A5 or Mal-A7 or Mal-B2) and (gb or mnd) and sbm		MAR05966		(Mal-A4 or Mal-A5 or Mal-A7 or Mal-B2) and (gb or mnd) and sbm
MAR05967		(Mal-A4 or Mal-A5 or Mal-A7 or Mal-B2) and (gb or mnd) and sbm		MAR05967		(Mal-A4 or Mal-A5 or Mal-A7 or Mal-B2) and (gb or mnd) and sbm
MAR05968		(Mal-A4 or Mal-A5 or Mal-A7 or Mal-B2) and (gb or mnd) and sbm		MAR05968		(Mal-A4 or Mal-A5 or Mal-A7 or Mal-B2) and (gb or mnd) and sbm
MAR05969		(Mal-A4 or Mal-A5 or Mal-A7 or Mal-B2) and (gb or mnd) and sbm		MAR05969		(Mal-A4 or Mal-A5 or Mal-A7 or Mal-B2) and (gb or mnd) and sbm
MAR05970		(Mal-A4 or Mal-A5 or Mal-A7 or Mal-B2) and (gb or mnd) and sbm		MAR05970		(Mal-A4 or Mal-A5 or Mal-A7 or Mal-B2) and (gb or mnd) and sbm
MAR05971		(Mal-A4 or Mal-A5 or Mal-A7 or Mal-B2) and (gb or mnd) and sbm		MAR05971		(Mal-A4 or Mal-A5 or Mal-A7 or Mal-B2) and (gb or mnd) and sbm
MAR05972		(Mal-A4 or Mal-A5 or Mal-A7 or Mal-B2) and (gb or mnd) and sbm		MAR05972		(Mal-A4 or Mal-A5 or Mal-A7 or Mal-B2) and (gb or mnd) and sbm
MAR05973		(Mal-A4 or Mal-A5 or Mal-A7 or Mal-B2) and (gb or mnd) and sbm		MAR05973		(Mal-A4 or Mal-A5 or Mal-A7 or Mal-B2) and (gb or mnd) and sbm
MAR05974		(Mal-A4 or Mal-A5 or Mal-A7 or Mal-B2) and (gb or mnd) and sbm		MAR05974		(Mal-A4 or Mal-A5 or Mal-A7 or Mal-B2) and (gb or mnd) and sbm
MAR05975		(Mal-A4 or Mal-A5 or Mal-A7 or Mal-B2) and (gb or mnd) and sbm		MAR05975		(Mal-A4 or Mal-A5 or Mal-A7 or Mal-B2) and (gb or mnd) and sbm
MAR05976		(Mal-A4 or Mal-A5 or Mal-A7 or Mal-B2) and (gb or mnd) and sbm		MAR05976		(Mal-A4 or Mal-A5 or Mal-A7 or Mal-B2) and (gb or mnd) and sbm
MAR05977		(Mal-A4 or Mal-A5 or Mal-A7 or Mal-B2) and (gb or mnd) and sbm		MAR05977		(Mal-A4 or Mal-A5 or Mal-A7 or Mal-B2) and (gb or mnd) and sbm
MAR05978		(Mal-A4 or Mal-A5 or Mal-A7 or Mal-B2) and (gb or mnd) and sbm		MAR05978		(Mal-A4 or Mal-A5 or Mal-A7 or Mal-B2) and (gb or mnd) and sbm
MAR05979		(Mal-A4 or Mal-A5 or Mal-A7 or Mal-B2) and (gb or mnd) and sbm		MAR05979		(Mal-A4 or Mal-A5 or Mal-A7 or Mal-B2) and (gb or mnd) and sbm
MAR05980		(Mal-A4 or Mal-A5 or Mal-A7 or Mal-B2) and (gb or mnd) and sbm		MAR05980		(Mal-A4 or Mal-A5 or Mal-A7 or Mal-B2) and (gb or mnd) and sbm
MAR05981		(Mal-A4 or Mal-A5 or Mal-A7 or Mal-B2) and (gb or mnd) and sbm		MAR05981		(Mal-A4 or Mal-A5 or Mal-A7 or Mal-B2) and (gb or mnd) and sbm
MAR05982		(Mal-A4 or Mal-A5 or Mal-A7 or Mal-B2) and (gb or mnd) and sbm		MAR05982		(Mal-A4 or Mal-A5 or Mal-A7 or Mal-B2) and (gb or mnd) and sbm
MAR05983		(Mal-A4 or Mal-A5 or Mal-A7 or Mal-B2) and (gb or mnd) and sbm		MAR05983		(Mal-A4 or Mal-A5 or Mal-A7 or Mal-B2) and (gb or mnd) and sbm
MAR05984		(Mal-A4 or Mal-A5 or Mal-A7 or Mal-B2) and (gb or mnd) and sbm		MAR05984		(Mal-A4 or Mal-A5 or Mal-A7 or Mal-B2) and (gb or mnd) and sbm
MAR05985		(Mal-A4 or Mal-A5 or Mal-A7 or Mal-B2) and (gb or mnd) and sbm		MAR05985		(Mal-A4 or Mal-A5 or Mal-A7 or Mal-B2) and (gb or mnd) and sbm
MAR05986		(Mal-A4 or Mal-A5 or Mal-A7 or Mal-B2) and (gb or mnd) and sbm		MAR05986		(Mal-A4 or Mal-A5 or Mal-A7 or Mal-B2) and (gb or mnd) and sbm
MAR05987		Mvl		MAR05987		Mvl
MAR05989		Mvl or Zip42C.1 or Zip71B or Zip89B or foi or gb or mnd		MAR05989		Mvl or Zip42C.1 or Zip71B or Zip89B or foi or gb or mnd
MAR05990		kcc		MAR05990		kcc
MAR05992		Indy		MAR05992		Indy
MAR05993				MAR05993
MAR05994		Indy		MAR05994		Indy
MAR05995		Indy		MAR05995		Indy
MAR05996		Indy or gb or mnd		MAR05996		Indy or gb or mnd
MAR05997		Indy		MAR05997		Indy
MAR05998		CG13907 or chk or hrm		MAR05998		CG13907 or chk or hrm
MAR06000		CG13907 or chk or hrm		MAR06000		CG13907 or chk or hrm
MAR06001		CG13907 or chk or hrm		MAR06001		CG13907 or chk or hrm
MAR06002		CG13907 or chk or hrm		MAR06002		CG13907 or chk or hrm
MAR06003		CG13907 or chk or hrm		MAR06003		CG13907 or chk or hrm
MAR06004		CG13907 or chk or hrm		MAR06004		CG13907 or chk or hrm
MAR06005		CG13907 or chk or hrm		MAR06005		CG13907 or chk or hrm
MAR06006		CG13907 or chk or hrm		MAR06006		CG13907 or chk or hrm
MAR06007		CG13907 or chk or hrm		MAR06007		CG13907 or chk or hrm
MAR06008		CG13907 or chk or hrm		MAR06008		CG13907 or chk or hrm
MAR06009		CG13907 or chk or hrm		MAR06009		CG13907 or chk or hrm
MAR06010		CG13907 or chk or hrm		MAR06010		CG13907 or chk or hrm
MAR06011		CG13907 or chk or hrm		MAR06011		CG13907 or chk or hrm
MAR06012		CG13907 or chk or hrm		MAR06012		CG13907 or chk or hrm
MAR06013		CG13907 or chk or hrm		MAR06013		CG13907 or chk or hrm
MAR06014		CG13907 or chk or hrm		MAR06014		CG13907 or chk or hrm
MAR06015		CG13907 or chk or hrm		MAR06015		CG13907 or chk or hrm
MAR06016		CG13907 or chk or hrm		MAR06016		CG13907 or chk or hrm
MAR06017		CG13907 or chk or hrm		MAR06017		CG13907 or chk or hrm
MAR06018		CG13907 or chk or hrm		MAR06018		CG13907 or chk or hrm
MAR06019		CG13907 or chk or hrm		MAR06019		CG13907 or chk or hrm
MAR06020		CG13907 or chk or hrm		MAR06020		CG13907 or chk or hrm
MAR06021		CG13907 or chk or hrm		MAR06021		CG13907 or chk or hrm
MAR06022		CG13907 or chk or hrm		MAR06022		CG13907 or chk or hrm
MAR06023		CG13907 or chk or hrm		MAR06023		CG13907 or chk or hrm
MAR06024		CG13907 or chk or hrm		MAR06024		CG13907 or chk or hrm
MAR06025		CG13907 or chk or hrm		MAR06025		CG13907 or chk or hrm
MAR06026		CG13907 or chk or hrm		MAR06026		CG13907 or chk or hrm
MAR06027		CG13907 or chk or hrm		MAR06027		CG13907 or chk or hrm
MAR06028		CG13907 or chk or hrm		MAR06028		CG13907 or chk or hrm
MAR06029		CG13907 or chk or hrm		MAR06029		CG13907 or chk or hrm
MAR06030		CG13907 or chk or hrm		MAR06030		CG13907 or chk or hrm
MAR06031		CG13907 or chk or hrm		MAR06031		CG13907 or chk or hrm
MAR06032		CG13907 or chk or hrm		MAR06032		CG13907 or chk or hrm
MAR06033		CG13907 or chk or hrm		MAR06033		CG13907 or chk or hrm
MAR06034		CG13907 or chk or hrm		MAR06034		CG13907 or chk or hrm
MAR06035		CG13907 or chk or hrm		MAR06035		CG13907 or chk or hrm
MAR06036		CG13907 or chk or hrm		MAR06036		CG13907 or chk or hrm
MAR06037		CG13907 or chk or hrm		MAR06037		CG13907 or chk or hrm
MAR06038		CG13907 or chk or hrm		MAR06038		CG13907 or chk or hrm
MAR06039		CG13907 or chk or hrm		MAR06039		CG13907 or chk or hrm
MAR06040		CG13907 or chk or hrm		MAR06040		CG13907 or chk or hrm
MAR06041		CG13907 or chk or hrm		MAR06041		CG13907 or chk or hrm
MAR06042		CG13907 or chk or hrm		MAR06042		CG13907 or chk or hrm
MAR06043		CG13907 or chk or hrm		MAR06043		CG13907 or chk or hrm
MAR06044		CG13907 or chk or hrm		MAR06044		CG13907 or chk or hrm
MAR06045		CG13907 or chk or hrm		MAR06045		CG13907 or chk or hrm
MAR06046		CG13907 or chk or hrm		MAR06046		CG13907 or chk or hrm
MAR06047		CG13907 or chk or hrm		MAR06047		CG13907 or chk or hrm
MAR06048		CG13907 or chk or hrm		MAR06048		CG13907 or chk or hrm
MAR06049		CG13907 or chk or hrm		MAR06049		CG13907 or chk or hrm
MAR06050		CG13907 or chk or hrm		MAR06050		CG13907 or chk or hrm
MAR06051		CG13907 or chk or hrm		MAR06051		CG13907 or chk or hrm
MAR06052		CG13907 or chk or hrm		MAR06052		CG13907 or chk or hrm
MAR06053		CG13907 or chk or hrm		MAR06053		CG13907 or chk or hrm
MAR06054		CG13907 or chk or hrm		MAR06054		CG13907 or chk or hrm
MAR06055		Oatp26F or Oatp33Ea or Oatp58Da or Oatp58Db or Oatp58Dc or Oatp74D or kar		MAR06055		Oatp26F or Oatp33Ea or Oatp58Da or Oatp58Db or Oatp58Dc or Oatp74D or kar
MAR06056		kar		MAR06056		kar
MAR06058		Prestin		MAR06058		Prestin
MAR06059		CG17036 or CG6574		MAR06059		CG17036 or CG6574
MAR06060		Oatp33Ea or Oatp58Da or Oatp58Db or Oatp58Dc or Oatp74D		MAR06060		Oatp33Ea or Oatp58Da or Oatp58Db or Oatp58Dc or Oatp74D
MAR06061		Oatp33Ea or Oatp58Da or Oatp58Db or Oatp58Dc or Oatp74D		MAR06061		Oatp33Ea or Oatp58Da or Oatp58Db or Oatp58Dc or Oatp74D
MAR06062		Oatp33Ea or Oatp58Da or Oatp58Db or Oatp58Dc or Oatp74D		MAR06062		Oatp33Ea or Oatp58Da or Oatp58Db or Oatp58Dc or Oatp74D
MAR06063		Oatp33Ea or Oatp58Da or Oatp58Db or Oatp58Dc or Oatp74D		MAR06063		Oatp33Ea or Oatp58Da or Oatp58Db or Oatp58Dc or Oatp74D
MAR06064		Oatp33Ea or Oatp58Da or Oatp58Db or Oatp58Dc or Oatp74D		MAR06064		Oatp33Ea or Oatp58Da or Oatp58Db or Oatp58Dc or Oatp74D
MAR06065		Oatp33Ea or Oatp58Da or Oatp58Db or Oatp58Dc or Oatp74D		MAR06065		Oatp33Ea or Oatp58Da or Oatp58Db or Oatp58Dc or Oatp74D
MAR06066		Oatp33Ea or Oatp58Da or Oatp58Db or Oatp58Dc or Oatp74D		MAR06066		Oatp33Ea or Oatp58Da or Oatp58Db or Oatp58Dc or Oatp74D
MAR06067		Oatp33Ea or Oatp58Da or Oatp58Db or Oatp58Dc or Oatp74D		MAR06067		Oatp33Ea or Oatp58Da or Oatp58Db or Oatp58Dc or Oatp74D
MAR06068		Oatp33Ea or Oatp58Da or Oatp58Db or Oatp58Dc or Oatp74D		MAR06068		Oatp33Ea or Oatp58Da or Oatp58Db or Oatp58Dc or Oatp74D
MAR06069		Oatp33Ea or Oatp58Da or Oatp58Db or Oatp58Dc or Oatp74D		MAR06069		Oatp33Ea or Oatp58Da or Oatp58Db or Oatp58Dc or Oatp74D
MAR06070		Oatp33Ea or Oatp58Da or Oatp58Db or Oatp58Dc or Oatp74D		MAR06070		Oatp33Ea or Oatp58Da or Oatp58Db or Oatp58Dc or Oatp74D
MAR06071		Oatp33Ea or Oatp58Da or Oatp58Db or Oatp58Dc or Oatp74D		MAR06071		Oatp33Ea or Oatp58Da or Oatp58Db or Oatp58Dc or Oatp74D
MAR06072		Oatp33Ea or Oatp58Da or Oatp58Db or Oatp58Dc or Oatp74D		MAR06072		Oatp33Ea or Oatp58Da or Oatp58Db or Oatp58Dc or Oatp74D
MAR06073		Oatp33Ea or Oatp58Da or Oatp58Db or Oatp58Dc or Oatp74D		MAR06073		Oatp33Ea or Oatp58Da or Oatp58Db or Oatp58Dc or Oatp74D
MAR06074		Oatp33Ea or Oatp58Da or Oatp58Db or Oatp58Dc or Oatp74D		MAR06074		Oatp33Ea or Oatp58Da or Oatp58Db or Oatp58Dc or Oatp74D
MAR06075		Oatp33Ea or Oatp58Da or Oatp58Db or Oatp58Dc or Oatp74D		MAR06075		Oatp33Ea or Oatp58Da or Oatp58Db or Oatp58Dc or Oatp74D
MAR06076		Oatp33Ea or Oatp58Da or Oatp58Db or Oatp58Dc or Oatp74D		MAR06076		Oatp33Ea or Oatp58Da or Oatp58Db or Oatp58Dc or Oatp74D
MAR06077		Oatp33Ea or Oatp58Da or Oatp58Db or Oatp58Dc or Oatp74D		MAR06077		Oatp33Ea or Oatp58Da or Oatp58Db or Oatp58Dc or Oatp74D
MAR06078		Oatp33Ea or Oatp58Da or Oatp58Db or Oatp58Dc or Oatp74D		MAR06078		Oatp33Ea or Oatp58Da or Oatp58Db or Oatp58Dc or Oatp74D
MAR06079		Oatp33Ea or Oatp58Da or Oatp58Db or Oatp58Dc or Oatp74D		MAR06079		Oatp33Ea or Oatp58Da or Oatp58Db or Oatp58Dc or Oatp74D
MAR06080		Oatp33Ea or Oatp58Da or Oatp58Db or Oatp58Dc or Oatp74D		MAR06080		Oatp33Ea or Oatp58Da or Oatp58Db or Oatp58Dc or Oatp74D
MAR06081		Oatp33Ea or Oatp58Da or Oatp58Db or Oatp58Dc or Oatp74D		MAR06081		Oatp33Ea or Oatp58Da or Oatp58Db or Oatp58Dc or Oatp74D
MAR06082		Oatp33Ea or Oatp58Da or Oatp58Db or Oatp58Dc or Oatp74D		MAR06082		Oatp33Ea or Oatp58Da or Oatp58Db or Oatp58Dc or Oatp74D
MAR06083		Oatp33Ea or Oatp58Da or Oatp58Db or Oatp58Dc or Oatp74D		MAR06083		Oatp33Ea or Oatp58Da or Oatp58Db or Oatp58Dc or Oatp74D
MAR06084		Oatp33Ea or Oatp58Da or Oatp58Db or Oatp58Dc or Oatp74D		MAR06084		Oatp33Ea or Oatp58Da or Oatp58Db or Oatp58Dc or Oatp74D
MAR06085		Oatp33Ea or Oatp58Da or Oatp58Db or Oatp58Dc or Oatp74D		MAR06085		Oatp33Ea or Oatp58Da or Oatp58Db or Oatp58Dc or Oatp74D
MAR06086		Oatp33Ea or Oatp58Da or Oatp58Db or Oatp58Dc or Oatp74D		MAR06086		Oatp33Ea or Oatp58Da or Oatp58Db or Oatp58Dc or Oatp74D
MAR06087		Oatp33Ea or Oatp58Da or Oatp58Db or Oatp58Dc or Oatp74D		MAR06087		Oatp33Ea or Oatp58Da or Oatp58Db or Oatp58Dc or Oatp74D
MAR06088		Oatp33Ea or Oatp58Da or Oatp58Db or Oatp58Dc or Oatp74D		MAR06088		Oatp33Ea or Oatp58Da or Oatp58Db or Oatp58Dc or Oatp74D
MAR06089		Oatp33Ea or Oatp58Da or Oatp58Db or Oatp58Dc or Oatp74D		MAR06089		Oatp33Ea or Oatp58Da or Oatp58Db or Oatp58Dc or Oatp74D
MAR06090		Oatp33Ea or Oatp58Da or Oatp58Db or Oatp58Dc or Oatp74D		MAR06090		Oatp33Ea or Oatp58Da or Oatp58Db or Oatp58Dc or Oatp74D
MAR06091		Oatp33Ea or Oatp58Da or Oatp58Db or Oatp58Dc or Oatp74D		MAR06091		Oatp33Ea or Oatp58Da or Oatp58Db or Oatp58Dc or Oatp74D
MAR06092		Oatp33Ea or Oatp58Da or Oatp58Db or Oatp58Dc or Oatp74D		MAR06092		Oatp33Ea or Oatp58Da or Oatp58Db or Oatp58Dc or Oatp74D
MAR06093		Oatp33Ea or Oatp58Da or Oatp58Db or Oatp58Dc or Oatp74D		MAR06093		Oatp33Ea or Oatp58Da or Oatp58Db or Oatp58Dc or Oatp74D
MAR06094		Oatp33Ea or Oatp58Da or Oatp58Db or Oatp58Dc or Oatp74D		MAR06094		Oatp33Ea or Oatp58Da or Oatp58Db or Oatp58Dc or Oatp74D
MAR06095		Oatp33Ea or Oatp58Da or Oatp58Db or Oatp58Dc or Oatp74D		MAR06095		Oatp33Ea or Oatp58Da or Oatp58Db or Oatp58Dc or Oatp74D
MAR06096		Oatp26F or Oatp33Ea or Oatp58Da or Oatp58Db or Oatp58Dc or Oatp74D		MAR06096		Oatp26F or Oatp33Ea or Oatp58Da or Oatp58Db or Oatp58Dc or Oatp74D
MAR06097		Oatp33Ea or Oatp58Da or Oatp58Db or Oatp58Dc or Oatp74D		MAR06097		Oatp33Ea or Oatp58Da or Oatp58Db or Oatp58Dc or Oatp74D
MAR06098		Oatp26F or Oatp33Ea or Oatp58Da or Oatp58Db or Oatp58Dc or Oatp74D		MAR06098		Oatp26F or Oatp33Ea or Oatp58Da or Oatp58Db or Oatp58Dc or Oatp74D
MAR06099		Oatp33Ea or Oatp58Da or Oatp58Db or Oatp58Dc or Oatp74D		MAR06099		Oatp33Ea or Oatp58Da or Oatp58Db or Oatp58Dc or Oatp74D
MAR06100		Oatp33Ea or Oatp58Da or Oatp58Db or Oatp58Dc or Oatp74D		MAR06100		Oatp33Ea or Oatp58Da or Oatp58Db or Oatp58Dc or Oatp74D
MAR06101		Oatp26F or Oatp33Ea or Oatp58Da or Oatp58Db or Oatp58Dc or Oatp74D		MAR06101		Oatp26F or Oatp33Ea or Oatp58Da or Oatp58Db or Oatp58Dc or Oatp74D
MAR06102		Oatp33Ea or Oatp58Da or Oatp58Db or Oatp58Dc or Oatp74D		MAR06102		Oatp33Ea or Oatp58Da or Oatp58Db or Oatp58Dc or Oatp74D
MAR06103		Oatp33Ea or Oatp58Da or Oatp58Db or Oatp58Dc or Oatp74D		MAR06103		Oatp33Ea or Oatp58Da or Oatp58Db or Oatp58Dc or Oatp74D
MAR06104		Oatp33Ea or Oatp58Da or Oatp58Db or Oatp58Dc or Oatp74D		MAR06104		Oatp33Ea or Oatp58Da or Oatp58Db or Oatp58Dc or Oatp74D
MAR06105		Oatp33Ea or Oatp58Da or Oatp58Db or Oatp58Dc or Oatp74D		MAR06105		Oatp33Ea or Oatp58Da or Oatp58Db or Oatp58Dc or Oatp74D
MAR06106		Oatp33Ea or Oatp58Da or Oatp58Db or Oatp58Dc or Oatp74D		MAR06106		Oatp33Ea or Oatp58Da or Oatp58Db or Oatp58Dc or Oatp74D
MAR06107		Oatp33Ea or Oatp58Da or Oatp58Db or Oatp58Dc or Oatp74D		MAR06107		Oatp33Ea or Oatp58Da or Oatp58Db or Oatp58Dc or Oatp74D
MAR06108		Oatp33Ea or Oatp58Da or Oatp58Db or Oatp58Dc or Oatp74D		MAR06108		Oatp33Ea or Oatp58Da or Oatp58Db or Oatp58Dc or Oatp74D
MAR06109		Oatp33Ea or Oatp58Da or Oatp58Db or Oatp58Dc or Oatp74D		MAR06109		Oatp33Ea or Oatp58Da or Oatp58Db or Oatp58Dc or Oatp74D
MAR06110		Oatp33Ea or Oatp58Da or Oatp58Db or Oatp58Dc or Oatp74D		MAR06110		Oatp33Ea or Oatp58Da or Oatp58Db or Oatp58Dc or Oatp74D
MAR06111		Oatp33Ea or Oatp58Da or Oatp58Db or Oatp58Dc or Oatp74D		MAR06111		Oatp33Ea or Oatp58Da or Oatp58Db or Oatp58Dc or Oatp74D
MAR06112		Oatp33Ea or Oatp58Da or Oatp58Db or Oatp58Dc or Oatp74D		MAR06112		Oatp33Ea or Oatp58Da or Oatp58Db or Oatp58Dc or Oatp74D
MAR06113		Oatp33Ea or Oatp58Da or Oatp58Db or Oatp58Dc or Oatp74D		MAR06113		Oatp33Ea or Oatp58Da or Oatp58Db or Oatp58Dc or Oatp74D
MAR06114		Oatp33Ea or Oatp58Da or Oatp58Db or Oatp58Dc or Oatp74D		MAR06114		Oatp33Ea or Oatp58Da or Oatp58Db or Oatp58Dc or Oatp74D
MAR06115		Oatp33Ea or Oatp58Da or Oatp58Db or Oatp58Dc or Oatp74D		MAR06115		Oatp33Ea or Oatp58Da or Oatp58Db or Oatp58Dc or Oatp74D
MAR06116		Oatp33Ea or Oatp58Da or Oatp58Db or Oatp58Dc or Oatp74D		MAR06116		Oatp33Ea or Oatp58Da or Oatp58Db or Oatp58Dc or Oatp74D
MAR06117		Oatp33Ea or Oatp58Da or Oatp58Db or Oatp58Dc or Oatp74D		MAR06117		Oatp33Ea or Oatp58Da or Oatp58Db or Oatp58Dc or Oatp74D
MAR06118		Oatp33Ea or Oatp58Da or Oatp58Db or Oatp58Dc or Oatp74D		MAR06118		Oatp33Ea or Oatp58Da or Oatp58Db or Oatp58Dc or Oatp74D
MAR06119		Oatp33Ea or Oatp58Da or Oatp58Db or Oatp58Dc or Oatp74D		MAR06119		Oatp33Ea or Oatp58Da or Oatp58Db or Oatp58Dc or Oatp74D
MAR06120		Oatp33Ea or Oatp58Da or Oatp58Db or Oatp58Dc or Oatp74D		MAR06120		Oatp33Ea or Oatp58Da or Oatp58Db or Oatp58Dc or Oatp74D
MAR06121		Oatp33Ea or Oatp58Da or Oatp58Db or Oatp58Dc or Oatp74D		MAR06121		Oatp33Ea or Oatp58Da or Oatp58Db or Oatp58Dc or Oatp74D
MAR06122		Oatp33Ea or Oatp58Da or Oatp58Db or Oatp58Dc or Oatp74D		MAR06122		Oatp33Ea or Oatp58Da or Oatp58Db or Oatp58Dc or Oatp74D
MAR06123		Oatp33Ea or Oatp58Da or Oatp58Db or Oatp58Dc or Oatp74D		MAR06123		Oatp33Ea or Oatp58Da or Oatp58Db or Oatp58Dc or Oatp74D
MAR06124		Oatp33Ea or Oatp58Da or Oatp58Db or Oatp58Dc or Oatp74D		MAR06124		Oatp33Ea or Oatp58Da or Oatp58Db or Oatp58Dc or Oatp74D
MAR06125		Oatp33Ea or Oatp58Da or Oatp58Db or Oatp58Dc or Oatp74D		MAR06125		Oatp33Ea or Oatp58Da or Oatp58Db or Oatp58Dc or Oatp74D
MAR06126		Oatp33Ea or Oatp58Da or Oatp58Db or Oatp58Dc or Oatp74D		MAR06126		Oatp33Ea or Oatp58Da or Oatp58Db or Oatp58Dc or Oatp74D
MAR06127		Oatp33Ea or Oatp58Da or Oatp58Db or Oatp58Dc or Oatp74D		MAR06127		Oatp33Ea or Oatp58Da or Oatp58Db or Oatp58Dc or Oatp74D
MAR06128		Oatp33Ea or Oatp58Da or Oatp58Db or Oatp58Dc or Oatp74D		MAR06128		Oatp33Ea or Oatp58Da or Oatp58Db or Oatp58Dc or Oatp74D
MAR06129		Oatp26F or Oatp33Ea or Oatp58Da or Oatp58Db or Oatp58Dc or Oatp74D		MAR06129		Oatp26F or Oatp33Ea or Oatp58Da or Oatp58Db or Oatp58Dc or Oatp74D
MAR06130		Oatp33Ea or Oatp58Da or Oatp58Db or Oatp58Dc or Oatp74D		MAR06130		Oatp33Ea or Oatp58Da or Oatp58Db or Oatp58Dc or Oatp74D
MAR06131		Oatp33Ea or Oatp58Da or Oatp58Db or Oatp58Dc or Oatp74D		MAR06131		Oatp33Ea or Oatp58Da or Oatp58Db or Oatp58Dc or Oatp74D
MAR06132		Oatp33Ea or Oatp58Da or Oatp58Db or Oatp58Dc or Oatp74D		MAR06132		Oatp33Ea or Oatp58Da or Oatp58Db or Oatp58Dc or Oatp74D
MAR06133		Oatp33Ea or Oatp58Da or Oatp58Db or Oatp58Dc or Oatp74D		MAR06133		Oatp33Ea or Oatp58Da or Oatp58Db or Oatp58Dc or Oatp74D
MAR06134		Oatp33Ea or Oatp58Da or Oatp58Db or Oatp58Dc or Oatp74D		MAR06134		Oatp33Ea or Oatp58Da or Oatp58Db or Oatp58Dc or Oatp74D
MAR06135		Oatp33Ea or Oatp58Da or Oatp58Db or Oatp58Dc or Oatp74D		MAR06135		Oatp33Ea or Oatp58Da or Oatp58Db or Oatp58Dc or Oatp74D
MAR06136		Oatp33Ea or Oatp58Da or Oatp58Db or Oatp58Dc or Oatp74D		MAR06136		Oatp33Ea or Oatp58Da or Oatp58Db or Oatp58Dc or Oatp74D
MAR06137		Oatp33Ea or Oatp58Da or Oatp58Db or Oatp58Dc or Oatp74D		MAR06137		Oatp33Ea or Oatp58Da or Oatp58Db or Oatp58Dc or Oatp74D
MAR06138		Oatp33Ea or Oatp58Da or Oatp58Db or Oatp58Dc or Oatp74D		MAR06138		Oatp33Ea or Oatp58Da or Oatp58Db or Oatp58Dc or Oatp74D
MAR06139		Oatp33Ea or Oatp58Da or Oatp58Db or Oatp58Dc or Oatp74D		MAR06139		Oatp33Ea or Oatp58Da or Oatp58Db or Oatp58Dc or Oatp74D
MAR06140		Oatp33Ea or Oatp58Da or Oatp58Db or Oatp58Dc or Oatp74D		MAR06140		Oatp33Ea or Oatp58Da or Oatp58Db or Oatp58Dc or Oatp74D
MAR06141		Oatp33Ea or Oatp58Da or Oatp58Db or Oatp58Dc or Oatp74D		MAR06141		Oatp33Ea or Oatp58Da or Oatp58Db or Oatp58Dc or Oatp74D
MAR06142		Oatp33Ea or Oatp58Da or Oatp58Db or Oatp58Dc or Oatp74D		MAR06142		Oatp33Ea or Oatp58Da or Oatp58Db or Oatp58Dc or Oatp74D
MAR06143		Oatp33Ea or Oatp58Da or Oatp58Db or Oatp58Dc or Oatp74D		MAR06143		Oatp33Ea or Oatp58Da or Oatp58Db or Oatp58Dc or Oatp74D
MAR06144		Oatp33Ea or Oatp58Da or Oatp58Db or Oatp58Dc or Oatp74D		MAR06144		Oatp33Ea or Oatp58Da or Oatp58Db or Oatp58Dc or Oatp74D
MAR06145		Oatp33Ea or Oatp58Da or Oatp58Db or Oatp58Dc or Oatp74D		MAR06145		Oatp33Ea or Oatp58Da or Oatp58Db or Oatp58Dc or Oatp74D
MAR06146		Oatp33Ea or Oatp58Da or Oatp58Db or Oatp58Dc or Oatp74D		MAR06146		Oatp33Ea or Oatp58Da or Oatp58Db or Oatp58Dc or Oatp74D
MAR06147		Oatp33Ea or Oatp58Da or Oatp58Db or Oatp58Dc or Oatp74D		MAR06147		Oatp33Ea or Oatp58Da or Oatp58Db or Oatp58Dc or Oatp74D
MAR06148		Oatp33Ea or Oatp58Da or Oatp58Db or Oatp58Dc or Oatp74D		MAR06148		Oatp33Ea or Oatp58Da or Oatp58Db or Oatp58Dc or Oatp74D
MAR06149		Oatp33Ea or Oatp58Da or Oatp58Db or Oatp58Dc or Oatp74D		MAR06149		Oatp33Ea or Oatp58Da or Oatp58Db or Oatp58Dc or Oatp74D
MAR06150		Oatp33Ea or Oatp58Da or Oatp58Db or Oatp58Dc or Oatp74D		MAR06150		Oatp33Ea or Oatp58Da or Oatp58Db or Oatp58Dc or Oatp74D
MAR06151		Oatp33Ea or Oatp58Da or Oatp58Db or Oatp58Dc or Oatp74D		MAR06151		Oatp33Ea or Oatp58Da or Oatp58Db or Oatp58Dc or Oatp74D
MAR06152		Oatp33Ea or Oatp58Da or Oatp58Db or Oatp58Dc or Oatp74D		MAR06152		Oatp33Ea or Oatp58Da or Oatp58Db or Oatp58Dc or Oatp74D
MAR06153		Oatp33Ea or Oatp58Da or Oatp58Db or Oatp58Dc or Oatp74D		MAR06153		Oatp33Ea or Oatp58Da or Oatp58Db or Oatp58Dc or Oatp74D
MAR06154		Oatp33Ea or Oatp58Da or Oatp58Db or Oatp58Dc or Oatp74D		MAR06154		Oatp33Ea or Oatp58Da or Oatp58Db or Oatp58Dc or Oatp74D
MAR06155		Oatp33Ea or Oatp58Da or Oatp58Db or Oatp58Dc or Oatp74D		MAR06155		Oatp33Ea or Oatp58Da or Oatp58Db or Oatp58Dc or Oatp74D
MAR06156		Oatp33Ea or Oatp58Da or Oatp58Db or Oatp58Dc or Oatp74D		MAR06156		Oatp33Ea or Oatp58Da or Oatp58Db or Oatp58Dc or Oatp74D
MAR06157		Oatp33Ea or Oatp58Da or Oatp58Db or Oatp58Dc or Oatp74D		MAR06157		Oatp33Ea or Oatp58Da or Oatp58Db or Oatp58Dc or Oatp74D
MAR06158		Oatp33Ea or Oatp58Da or Oatp58Db or Oatp58Dc or Oatp74D		MAR06158		Oatp33Ea or Oatp58Da or Oatp58Db or Oatp58Dc or Oatp74D
MAR06159		Oatp33Ea or Oatp58Da or Oatp58Db or Oatp58Dc or Oatp74D		MAR06159		Oatp33Ea or Oatp58Da or Oatp58Db or Oatp58Dc or Oatp74D
MAR06160		Oatp33Ea or Oatp58Da or Oatp58Db or Oatp58Dc or Oatp74D		MAR06160		Oatp33Ea or Oatp58Da or Oatp58Db or Oatp58Dc or Oatp74D
MAR06161		Oatp33Ea or Oatp58Da or Oatp58Db or Oatp58Dc or Oatp74D		MAR06161		Oatp33Ea or Oatp58Da or Oatp58Db or Oatp58Dc or Oatp74D
MAR06162		Oatp33Ea or Oatp58Da or Oatp58Db or Oatp58Dc or Oatp74D		MAR06162		Oatp33Ea or Oatp58Da or Oatp58Db or Oatp58Dc or Oatp74D
MAR06163		Oatp33Ea or Oatp58Da or Oatp58Db or Oatp58Dc or Oatp74D		MAR06163		Oatp33Ea or Oatp58Da or Oatp58Db or Oatp58Dc or Oatp74D
MAR06164		Oatp33Ea or Oatp58Da or Oatp58Db or Oatp58Dc or Oatp74D		MAR06164		Oatp33Ea or Oatp58Da or Oatp58Db or Oatp58Dc or Oatp74D
MAR06165		Oatp33Ea or Oatp58Da or Oatp58Db or Oatp58Dc or Oatp74D		MAR06165		Oatp33Ea or Oatp58Da or Oatp58Db or Oatp58Dc or Oatp74D
MAR06166		Oatp33Ea or Oatp58Da or Oatp58Db or Oatp58Dc or Oatp74D		MAR06166		Oatp33Ea or Oatp58Da or Oatp58Db or Oatp58Dc or Oatp74D
MAR06167		Oatp33Ea or Oatp58Da or Oatp58Db or Oatp58Dc or Oatp74D		MAR06167		Oatp33Ea or Oatp58Da or Oatp58Db or Oatp58Dc or Oatp74D
MAR06168		Oatp33Ea or Oatp58Da or Oatp58Db or Oatp58Dc or Oatp74D		MAR06168		Oatp33Ea or Oatp58Da or Oatp58Db or Oatp58Dc or Oatp74D
MAR06169		Oatp33Ea or Oatp58Da or Oatp58Db or Oatp58Dc or Oatp74D		MAR06169		Oatp33Ea or Oatp58Da or Oatp58Db or Oatp58Dc or Oatp74D
MAR06170		Oatp33Ea or Oatp58Da or Oatp58Db or Oatp58Dc or Oatp74D		MAR06170		Oatp33Ea or Oatp58Da or Oatp58Db or Oatp58Dc or Oatp74D
MAR06171		Oatp33Ea or Oatp58Da or Oatp58Db or Oatp58Dc or Oatp74D		MAR06171		Oatp33Ea or Oatp58Da or Oatp58Db or Oatp58Dc or Oatp74D
MAR06172		Oatp33Ea or Oatp58Da or Oatp58Db or Oatp58Dc or Oatp74D		MAR06172		Oatp33Ea or Oatp58Da or Oatp58Db or Oatp58Dc or Oatp74D
MAR06173		Oatp33Ea or Oatp58Da or Oatp58Db or Oatp58Dc or Oatp74D		MAR06173		Oatp33Ea or Oatp58Da or Oatp58Db or Oatp58Dc or Oatp74D
MAR06174		Oatp33Ea or Oatp58Da or Oatp58Db or Oatp58Dc or Oatp74D		MAR06174		Oatp33Ea or Oatp58Da or Oatp58Db or Oatp58Dc or Oatp74D
MAR06175		Oatp33Ea or Oatp58Da or Oatp58Db or Oatp58Dc or Oatp74D		MAR06175		Oatp33Ea or Oatp58Da or Oatp58Db or Oatp58Dc or Oatp74D
MAR06176		Oatp33Ea or Oatp58Da or Oatp58Db or Oatp58Dc or Oatp74D		MAR06176		Oatp33Ea or Oatp58Da or Oatp58Db or Oatp58Dc or Oatp74D
MAR06177		Oatp33Ea or Oatp58Da or Oatp58Db or Oatp58Dc or Oatp74D		MAR06177		Oatp33Ea or Oatp58Da or Oatp58Db or Oatp58Dc or Oatp74D
MAR06178		Oatp33Ea or Oatp58Da or Oatp58Db or Oatp58Dc or Oatp74D		MAR06178		Oatp33Ea or Oatp58Da or Oatp58Db or Oatp58Dc or Oatp74D
MAR06179		Oatp33Ea or Oatp58Da or Oatp58Db or Oatp58Dc or Oatp74D		MAR06179		Oatp33Ea or Oatp58Da or Oatp58Db or Oatp58Dc or Oatp74D
MAR06180		Oatp33Ea or Oatp58Da or Oatp58Db or Oatp58Dc or Oatp74D		MAR06180		Oatp33Ea or Oatp58Da or Oatp58Db or Oatp58Dc or Oatp74D
MAR06181		Oatp33Ea or Oatp58Da or Oatp58Db or Oatp58Dc or Oatp74D		MAR06181		Oatp33Ea or Oatp58Da or Oatp58Db or Oatp58Dc or Oatp74D
MAR06182		Oatp33Ea or Oatp58Da or Oatp58Db or Oatp58Dc or Oatp74D		MAR06182		Oatp33Ea or Oatp58Da or Oatp58Db or Oatp58Dc or Oatp74D
MAR06183		Oatp33Ea or Oatp58Da or Oatp58Db or Oatp58Dc or Oatp74D		MAR06183		Oatp33Ea or Oatp58Da or Oatp58Db or Oatp58Dc or Oatp74D
MAR06184		Oatp33Ea or Oatp58Da or Oatp58Db or Oatp58Dc or Oatp74D		MAR06184		Oatp33Ea or Oatp58Da or Oatp58Db or Oatp58Dc or Oatp74D
MAR06185		Oatp33Ea or Oatp58Da or Oatp58Db or Oatp58Dc or Oatp74D		MAR06185		Oatp33Ea or Oatp58Da or Oatp58Db or Oatp58Dc or Oatp74D
MAR06186		Oatp33Ea or Oatp58Da or Oatp58Db or Oatp58Dc or Oatp74D		MAR06186		Oatp33Ea or Oatp58Da or Oatp58Db or Oatp58Dc or Oatp74D
MAR06187		Oatp33Ea or Oatp58Da or Oatp58Db or Oatp58Dc or Oatp74D		MAR06187		Oatp33Ea or Oatp58Da or Oatp58Db or Oatp58Dc or Oatp74D
MAR06188		Oatp33Ea or Oatp58Da or Oatp58Db or Oatp58Dc or Oatp74D		MAR06188		Oatp33Ea or Oatp58Da or Oatp58Db or Oatp58Dc or Oatp74D
MAR06189		Oatp33Ea or Oatp58Da or Oatp58Db or Oatp58Dc or Oatp74D		MAR06189		Oatp33Ea or Oatp58Da or Oatp58Db or Oatp58Dc or Oatp74D
MAR06190		Oatp33Ea or Oatp58Da or Oatp58Db or Oatp58Dc or Oatp74D		MAR06190		Oatp33Ea or Oatp58Da or Oatp58Db or Oatp58Dc or Oatp74D
MAR06191		Oatp33Ea or Oatp58Da or Oatp58Db or Oatp58Dc or Oatp74D		MAR06191		Oatp33Ea or Oatp58Da or Oatp58Db or Oatp58Dc or Oatp74D
MAR06192		Oatp33Ea or Oatp58Da or Oatp58Db or Oatp58Dc or Oatp74D		MAR06192		Oatp33Ea or Oatp58Da or Oatp58Db or Oatp58Dc or Oatp74D
MAR06193		Oatp33Ea or Oatp58Da or Oatp58Db or Oatp58Dc or Oatp74D		MAR06193		Oatp33Ea or Oatp58Da or Oatp58Db or Oatp58Dc or Oatp74D
MAR06194		Oatp33Ea or Oatp58Da or Oatp58Db or Oatp58Dc or Oatp74D		MAR06194		Oatp33Ea or Oatp58Da or Oatp58Db or Oatp58Dc or Oatp74D
MAR06195		Oatp33Ea or Oatp58Da or Oatp58Db or Oatp58Dc or Oatp74D		MAR06195		Oatp33Ea or Oatp58Da or Oatp58Db or Oatp58Dc or Oatp74D
MAR06196		Oatp33Ea or Oatp58Da or Oatp58Db or Oatp58Dc or Oatp74D		MAR06196		Oatp33Ea or Oatp58Da or Oatp58Db or Oatp58Dc or Oatp74D
MAR06197		Oatp33Ea or Oatp58Da or Oatp58Db or Oatp58Dc or Oatp74D		MAR06197		Oatp33Ea or Oatp58Da or Oatp58Db or Oatp58Dc or Oatp74D
MAR06198		Oatp33Ea or Oatp58Da or Oatp58Db or Oatp58Dc or Oatp74D		MAR06198		Oatp33Ea or Oatp58Da or Oatp58Db or Oatp58Dc or Oatp74D
MAR06199		Oatp33Ea or Oatp58Da or Oatp58Db or Oatp58Dc or Oatp74D		MAR06199		Oatp33Ea or Oatp58Da or Oatp58Db or Oatp58Dc or Oatp74D
MAR06200		Oatp33Ea or Oatp58Da or Oatp58Db or Oatp58Dc or Oatp74D		MAR06200		Oatp33Ea or Oatp58Da or Oatp58Db or Oatp58Dc or Oatp74D
MAR06201		Oatp33Ea or Oatp58Da or Oatp58Db or Oatp58Dc or Oatp74D		MAR06201		Oatp33Ea or Oatp58Da or Oatp58Db or Oatp58Dc or Oatp74D
MAR06202		Oatp33Ea or Oatp58Da or Oatp58Db or Oatp58Dc or Oatp74D		MAR06202		Oatp33Ea or Oatp58Da or Oatp58Db or Oatp58Dc or Oatp74D
MAR06203		Oatp33Ea or Oatp58Da or Oatp58Db or Oatp58Dc or Oatp74D		MAR06203		Oatp33Ea or Oatp58Da or Oatp58Db or Oatp58Dc or Oatp74D
MAR06204		Oatp33Ea or Oatp58Da or Oatp58Db or Oatp58Dc or Oatp74D		MAR06204		Oatp33Ea or Oatp58Da or Oatp58Db or Oatp58Dc or Oatp74D
MAR06205		Oatp33Ea or Oatp58Da or Oatp58Db or Oatp58Dc or Oatp74D		MAR06205		Oatp33Ea or Oatp58Da or Oatp58Db or Oatp58Dc or Oatp74D
MAR06206		Oatp33Ea or Oatp58Da or Oatp58Db or Oatp58Dc or Oatp74D		MAR06206		Oatp33Ea or Oatp58Da or Oatp58Db or Oatp58Dc or Oatp74D
MAR06207		Oatp33Ea or Oatp58Da or Oatp58Db or Oatp58Dc or Oatp74D		MAR06207		Oatp33Ea or Oatp58Da or Oatp58Db or Oatp58Dc or Oatp74D
MAR06208		Oatp33Ea or Oatp58Da or Oatp58Db or Oatp58Dc or Oatp74D		MAR06208		Oatp33Ea or Oatp58Da or Oatp58Db or Oatp58Dc or Oatp74D
MAR06209		Oatp33Ea or Oatp58Da or Oatp58Db or Oatp58Dc or Oatp74D		MAR06209		Oatp33Ea or Oatp58Da or Oatp58Db or Oatp58Dc or Oatp74D
MAR06210		Oatp33Ea or Oatp58Da or Oatp58Db or Oatp58Dc or Oatp74D		MAR06210		Oatp33Ea or Oatp58Da or Oatp58Db or Oatp58Dc or Oatp74D
MAR06211		Oatp33Ea or Oatp58Da or Oatp58Db or Oatp58Dc or Oatp74D		MAR06211		Oatp33Ea or Oatp58Da or Oatp58Db or Oatp58Dc or Oatp74D
MAR06212		Oatp33Ea or Oatp58Da or Oatp58Db or Oatp58Dc or Oatp74D		MAR06212		Oatp33Ea or Oatp58Da or Oatp58Db or Oatp58Dc or Oatp74D
MAR06213		Oatp33Ea or Oatp58Da or Oatp58Db or Oatp58Dc or Oatp74D		MAR06213		Oatp33Ea or Oatp58Da or Oatp58Db or Oatp58Dc or Oatp74D
MAR06214		Oatp33Ea or Oatp58Da or Oatp58Db or Oatp58Dc or Oatp74D		MAR06214		Oatp33Ea or Oatp58Da or Oatp58Db or Oatp58Dc or Oatp74D
MAR06215		Oatp33Ea or Oatp58Da or Oatp58Db or Oatp58Dc or Oatp74D		MAR06215		Oatp33Ea or Oatp58Da or Oatp58Db or Oatp58Dc or Oatp74D
MAR06216		Oatp33Ea or Oatp58Da or Oatp58Db or Oatp58Dc or Oatp74D		MAR06216		Oatp33Ea or Oatp58Da or Oatp58Db or Oatp58Dc or Oatp74D
MAR06217		Oatp33Ea or Oatp58Da or Oatp58Db or Oatp58Dc or Oatp74D		MAR06217		Oatp33Ea or Oatp58Da or Oatp58Db or Oatp58Dc or Oatp74D
MAR06218		Oatp33Ea or Oatp58Da or Oatp58Db or Oatp58Dc or Oatp74D		MAR06218		Oatp33Ea or Oatp58Da or Oatp58Db or Oatp58Dc or Oatp74D
MAR06219		Oatp33Ea or Oatp58Da or Oatp58Db or Oatp58Dc or Oatp74D		MAR06219		Oatp33Ea or Oatp58Da or Oatp58Db or Oatp58Dc or Oatp74D
MAR06220		Oatp33Ea or Oatp58Da or Oatp58Db or Oatp58Dc or Oatp74D		MAR06220		Oatp33Ea or Oatp58Da or Oatp58Db or Oatp58Dc or Oatp74D
MAR06221		Oatp33Ea or Oatp58Da or Oatp58Db or Oatp58Dc or Oatp74D		MAR06221		Oatp33Ea or Oatp58Da or Oatp58Db or Oatp58Dc or Oatp74D
MAR06222		Oatp33Ea or Oatp58Da or Oatp58Db or Oatp58Dc or Oatp74D		MAR06222		Oatp33Ea or Oatp58Da or Oatp58Db or Oatp58Dc or Oatp74D
MAR06223		Oatp33Ea or Oatp58Da or Oatp58Db or Oatp58Dc or Oatp74D		MAR06223		Oatp33Ea or Oatp58Da or Oatp58Db or Oatp58Dc or Oatp74D
MAR06224		Oatp33Ea or Oatp58Da or Oatp58Db or Oatp58Dc or Oatp74D		MAR06224		Oatp33Ea or Oatp58Da or Oatp58Db or Oatp58Dc or Oatp74D
MAR06225		Oatp33Ea or Oatp58Da or Oatp58Db or Oatp58Dc or Oatp74D		MAR06225		Oatp33Ea or Oatp58Da or Oatp58Db or Oatp58Dc or Oatp74D
MAR06226		Oatp33Ea or Oatp58Da or Oatp58Db or Oatp58Dc or Oatp74D		MAR06226		Oatp33Ea or Oatp58Da or Oatp58Db or Oatp58Dc or Oatp74D
MAR06227		Oatp33Ea or Oatp58Da or Oatp58Db or Oatp58Dc or Oatp74D		MAR06227		Oatp33Ea or Oatp58Da or Oatp58Db or Oatp58Dc or Oatp74D
MAR06228		Oatp33Ea or Oatp58Da or Oatp58Db or Oatp58Dc or Oatp74D		MAR06228		Oatp33Ea or Oatp58Da or Oatp58Db or Oatp58Dc or Oatp74D
MAR06229		Oatp33Ea or Oatp58Da or Oatp58Db or Oatp58Dc or Oatp74D		MAR06229		Oatp33Ea or Oatp58Da or Oatp58Db or Oatp58Dc or Oatp74D
MAR06230		Oatp33Ea or Oatp58Da or Oatp58Db or Oatp58Dc or Oatp74D		MAR06230		Oatp33Ea or Oatp58Da or Oatp58Db or Oatp58Dc or Oatp74D
MAR06231		Oatp33Ea or Oatp58Da or Oatp58Db or Oatp58Dc or Oatp74D		MAR06231		Oatp33Ea or Oatp58Da or Oatp58Db or Oatp58Dc or Oatp74D
MAR06232		Oatp33Ea or Oatp58Da or Oatp58Db or Oatp58Dc or Oatp74D		MAR06232		Oatp33Ea or Oatp58Da or Oatp58Db or Oatp58Dc or Oatp74D
MAR06233		Oatp33Ea or Oatp58Da or Oatp58Db or Oatp58Dc or Oatp74D		MAR06233		Oatp33Ea or Oatp58Da or Oatp58Db or Oatp58Dc or Oatp74D
MAR06234		Oatp33Ea or Oatp58Da or Oatp58Db or Oatp58Dc or Oatp74D		MAR06234		Oatp33Ea or Oatp58Da or Oatp58Db or Oatp58Dc or Oatp74D
MAR06235		Oatp33Ea or Oatp58Da or Oatp58Db or Oatp58Dc or Oatp74D		MAR06235		Oatp33Ea or Oatp58Da or Oatp58Db or Oatp58Dc or Oatp74D
MAR06236		Oatp33Ea or Oatp58Da or Oatp58Db or Oatp58Dc or Oatp74D		MAR06236		Oatp33Ea or Oatp58Da or Oatp58Db or Oatp58Dc or Oatp74D
MAR06237		Oatp33Ea or Oatp58Da or Oatp58Db or Oatp58Dc or Oatp74D		MAR06237		Oatp33Ea or Oatp58Da or Oatp58Db or Oatp58Dc or Oatp74D
MAR06238		Oatp33Ea or Oatp58Da or Oatp58Db or Oatp58Dc or Oatp74D		MAR06238		Oatp33Ea or Oatp58Da or Oatp58Db or Oatp58Dc or Oatp74D
MAR06239		Oatp33Ea or Oatp58Da or Oatp58Db or Oatp58Dc or Oatp74D		MAR06239		Oatp33Ea or Oatp58Da or Oatp58Db or Oatp58Dc or Oatp74D
MAR06240		Oatp33Ea or Oatp58Da or Oatp58Db or Oatp58Dc or Oatp74D		MAR06240		Oatp33Ea or Oatp58Da or Oatp58Db or Oatp58Dc or Oatp74D
MAR06241		CG6126 or Ent3		MAR06241		CG6126 or Ent3
MAR06242		DAT		MAR06242		DAT
MAR06243		CG6126 or Ent3		MAR06243		CG6126 or Ent3
MAR06244		SerT		MAR06244		SerT
MAR06245		CG6126		MAR06245		CG6126
MAR06246		CG6126 or Oatp33Ea or Oatp58Da or Oatp58Db or Oatp58Dc or Oatp74D		MAR06246		CG6126 or Oatp33Ea or Oatp58Da or Oatp58Db or Oatp58Dc or Oatp74D
MAR06247		CG6126 or Oatp33Ea or Oatp58Da or Oatp58Db or Oatp58Dc or Oatp74D		MAR06247		CG6126 or Oatp33Ea or Oatp58Da or Oatp58Db or Oatp58Dc or Oatp74D
MAR06248		Oatp33Ea or Oatp58Da or Oatp58Db or Oatp58Dc or Oatp74D		MAR06248		Oatp33Ea or Oatp58Da or Oatp58Db or Oatp58Dc or Oatp74D
MAR06249		Oatp33Ea or Oatp58Da or Oatp58Db or Oatp58Dc or Oatp74D		MAR06249		Oatp33Ea or Oatp58Da or Oatp58Db or Oatp58Dc or Oatp74D
MAR06250		CG10486 or CG14855 or CG14856 or CG14857 or CG16727 or CG17751 or CG17752 or CG42269 or CG5592 or CG6231 or CG7084 or CG7333 or CG7342		MAR06250		CG10486 or CG14855 or CG14856 or CG14857 or CG16727 or CG17751 or CG17752 or CG42269 or CG5592 or CG6231 or CG7084 or CG7333 or CG7342
MAR06251				MAR06251
MAR06252				MAR06252
MAR06253		CG10486 or CG14855 or CG14856 or CG14857 or CG16727 or CG17751 or CG17752 or CG42269 or CG5592 or CG6231 or CG7084 or CG7333 or CG7342		MAR06253		CG10486 or CG14855 or CG14856 or CG14857 or CG16727 or CG17751 or CG17752 or CG42269 or CG5592 or CG6231 or CG7084 or CG7333 or CG7342
MAR06254		CG10486 or CG14855 or CG14856 or CG14857 or CG16727 or CG17751 or CG17752 or CG42269 or CG5592 or CG6231 or CG7084 or CG7333 or CG7342		MAR06254		CG10486 or CG14855 or CG14856 or CG14857 or CG16727 or CG17751 or CG17752 or CG42269 or CG5592 or CG6231 or CG7084 or CG7333 or CG7342
MAR06255		CG10486 or CG14855 or CG14856 or CG14857 or CG16727 or CG17751 or CG17752 or CG42269 or CG5592 or CG6231 or CG7084 or CG7333 or CG7342		MAR06255		CG10486 or CG14855 or CG14856 or CG14857 or CG16727 or CG17751 or CG17752 or CG42269 or CG5592 or CG6231 or CG7084 or CG7333 or CG7342
MAR06256		CG10486 or CG14855 or CG14856 or CG14857 or CG16727 or CG17751 or CG17752 or CG42269 or CG5592 or CG6231 or CG7084 or CG7333 or CG7342		MAR06256		CG10486 or CG14855 or CG14856 or CG14857 or CG16727 or CG17751 or CG17752 or CG42269 or CG5592 or CG6231 or CG7084 or CG7333 or CG7342
MAR06257		Oatp26F or Oatp33Ea or Oatp58Da or Oatp58Db or Oatp58Dc or Oatp74D		MAR06257		Oatp26F or Oatp33Ea or Oatp58Da or Oatp58Db or Oatp58Dc or Oatp74D
MAR06258		CG10486 or CG14855 or CG14856 or CG14857 or CG16727 or CG17751 or CG17752 or CG42269 or CG5592 or CG6231 or CG7084 or CG7333 or CG7342		MAR06258		CG10486 or CG14855 or CG14856 or CG14857 or CG16727 or CG17751 or CG17752 or CG42269 or CG5592 or CG6231 or CG7084 or CG7333 or CG7342
MAR06259		CG10486 or CG14855 or CG14856 or CG14857 or CG16727 or CG17751 or CG17752 or CG42269 or CG5592 or CG6231 or CG7084 or CG7333 or CG7342		MAR06259		CG10486 or CG14855 or CG14856 or CG14857 or CG16727 or CG17751 or CG17752 or CG42269 or CG5592 or CG6231 or CG7084 or CG7333 or CG7342
MAR06260				MAR06260
MAR06261		CG10486 or CG14855 or CG14856 or CG14857 or CG16727 or CG17751 or CG17752 or CG42269 or CG5592 or CG6231 or CG7084 or CG7333 or CG7342		MAR06261		CG10486 or CG14855 or CG14856 or CG14857 or CG16727 or CG17751 or CG17752 or CG42269 or CG5592 or CG6231 or CG7084 or CG7333 or CG7342
MAR06262		CG10486 or CG14855 or CG14856 or CG14857 or CG16727 or CG17751 or CG17752 or CG42269 or CG5592 or CG6231 or CG7084 or CG7333 or CG7342		MAR06262		CG10486 or CG14855 or CG14856 or CG14857 or CG16727 or CG17751 or CG17752 or CG42269 or CG5592 or CG6231 or CG7084 or CG7333 or CG7342
MAR06263		CG10486 or CG14855 or CG14856 or CG14857 or CG16727 or CG17751 or CG17752 or CG42269 or CG5592 or CG6231 or CG7084 or CG7333 or CG7342		MAR06263		CG10486 or CG14855 or CG14856 or CG14857 or CG16727 or CG17751 or CG17752 or CG42269 or CG5592 or CG6231 or CG7084 or CG7333 or CG7342
MAR06264		CG10486 or CG14855 or CG14856 or CG14857 or CG16727 or CG17751 or CG17752 or CG42269 or CG5592 or CG6231 or CG7084 or CG7333 or CG7342		MAR06264		CG10486 or CG14855 or CG14856 or CG14857 or CG16727 or CG17751 or CG17752 or CG42269 or CG5592 or CG6231 or CG7084 or CG7333 or CG7342
MAR06265		CG10486 or CG14855 or CG14856 or CG14857 or CG16727 or CG17751 or CG17752 or CG42269 or CG5592 or CG6231 or CG7084 or CG7333 or CG7342		MAR06265		CG10486 or CG14855 or CG14856 or CG14857 or CG16727 or CG17751 or CG17752 or CG42269 or CG5592 or CG6231 or CG7084 or CG7333 or CG7342
MAR06266		Oatp33Ea or Oatp58Da or Oatp58Db or Oatp58Dc or Oatp74D		MAR06266		Oatp33Ea or Oatp58Da or Oatp58Db or Oatp58Dc or Oatp74D
MAR06267		CG10486 or CG14855 or CG14856 or CG14857 or CG16727 or CG17751 or CG17752 or CG42269 or CG5592 or CG6231 or CG7084 or CG7333 or CG7342		MAR06267		CG10486 or CG14855 or CG14856 or CG14857 or CG16727 or CG17751 or CG17752 or CG42269 or CG5592 or CG6231 or CG7084 or CG7333 or CG7342
MAR06268		Oatp33Ea or Oatp58Da or Oatp58Db or Oatp58Dc or Oatp74D		MAR06268		Oatp33Ea or Oatp58Da or Oatp58Db or Oatp58Dc or Oatp74D
MAR06269				MAR06269
MAR06270		CG10486 or CG14855 or CG14856 or CG14857 or CG16727 or CG17751 or CG17752 or CG42269 or CG5592 or CG6231 or CG7084 or CG7333 or CG7342		MAR06270		CG10486 or CG14855 or CG14856 or CG14857 or CG16727 or CG17751 or CG17752 or CG42269 or CG5592 or CG6231 or CG7084 or CG7333 or CG7342
MAR06271		CG10486 or CG14855 or CG14856 or CG14857 or CG16727 or CG17751 or CG17752 or CG42269 or CG5592 or CG6231 or CG7084 or CG7333 or CG7342		MAR06271		CG10486 or CG14855 or CG14856 or CG14857 or CG16727 or CG17751 or CG17752 or CG42269 or CG5592 or CG6231 or CG7084 or CG7333 or CG7342
MAR06272		CG10486 or CG14855 or CG14856 or CG14857 or CG16727 or CG17751 or CG17752 or CG42269 or CG5592 or CG6231 or CG7084 or CG7333 or CG7342		MAR06272		CG10486 or CG14855 or CG14856 or CG14857 or CG16727 or CG17751 or CG17752 or CG42269 or CG5592 or CG6231 or CG7084 or CG7333 or CG7342
MAR06273		CG10486 or CG14855 or CG14856 or CG14857 or CG16727 or CG17751 or CG17752 or CG42269 or CG5592 or CG6231 or CG7084 or CG7333 or CG7342		MAR06273		CG10486 or CG14855 or CG14856 or CG14857 or CG16727 or CG17751 or CG17752 or CG42269 or CG5592 or CG6231 or CG7084 or CG7333 or CG7342
MAR06274		CG10486 or CG14855 or CG14856 or CG14857 or CG16727 or CG17751 or CG17752 or CG42269 or CG5592 or CG6231 or CG7084 or CG7333 or CG7342		MAR06274		CG10486 or CG14855 or CG14856 or CG14857 or CG16727 or CG17751 or CG17752 or CG42269 or CG5592 or CG6231 or CG7084 or CG7333 or CG7342
MAR06275		CG6293		MAR06275		CG6293
MAR06351		CNT1 or CNT2		MAR06351		CNT1 or CNT2
MAR06352		CNT1 or CNT2		MAR06352		CNT1 or CNT2
MAR06353		CNT1 or CNT2		MAR06353		CNT1 or CNT2
MAR06354		CNT1 or CNT2		MAR06354		CNT1 or CNT2
MAR06355		CNT1		MAR06355		CNT1
MAR06356		CNT1		MAR06356		CNT1
MAR06357		CNT1		MAR06357		CNT1
MAR06358		CNT1		MAR06358		CNT1
MAR06359		CNT1		MAR06359		CNT1
MAR06360		CNT1		MAR06360		CNT1
MAR06361		CNT1		MAR06361		CNT1
MAR06362		CNT1		MAR06362		CNT1
MAR06363		CNT1		MAR06363		CNT1
MAR06364		CNT1		MAR06364		CNT1
MAR06365		CNT1		MAR06365		CNT1
MAR06366		Ent1		MAR06366		Ent1
MAR06367		Ent1		MAR06367		Ent1
MAR06368		Ent1		MAR06368		Ent1
MAR06369		Ent1		MAR06369		Ent1
MAR06370		ZnT63C		MAR06370		ZnT63C
MAR06371		CG13384		MAR06371		CG13384
MAR06372		CG13384		MAR06372		CG13384
MAR06373		CG13384		MAR06373		CG13384
MAR06374		CG13384		MAR06374		CG13384
MAR06375		CG43066 or GlyT or mah		MAR06375		CG43066 or GlyT or mah
MAR06377		CG43066 or Eaat1 or GlyT		MAR06377		CG43066 or Eaat1 or GlyT
MAR06379		slif		MAR06379		slif
MAR06380		GlyT or mah		MAR06380		GlyT or mah
MAR06381		GlyT or mah		MAR06381		GlyT or mah
MAR06382		GlyT or mah		MAR06382		GlyT or mah
MAR06383		slif		MAR06383		slif
MAR06384		GlyT or mah		MAR06384		GlyT or mah
MAR06392		MRP		MAR06392		MRP
MAR06406		CG10444 or CG32669		MAR06406		CG10444 or CG32669
MAR06424				MAR06424
MAR06439				MAR06439
MAR06462				MAR06462
MAR06474		(Snmp2 or crq or emp or pes) and Npc1a		MAR06474		(Snmp2 or crq or emp or pes) and Npc1a
MAR06505				MAR06505
MAR06512		CG11426 or CG2100 or Mtmr6 or Mtr4 or janA or mtm or wun or wun2		MAR06512		CG11426 or CG2100 or Mtmr6 or Mtr4 or janA or mtm or wun or wun2
MAR06514				MAR06514
MAR06516				MAR06516
MAR06524		Ncc69		MAR06524		Ncc69
MAR06525		Ae2 or Ndae1 or Prestin or stan		MAR06525		Ae2 or Ndae1 or Prestin or stan
MAR06526		Ncc69		MAR06526		Ncc69
MAR06527		kcc		MAR06527		kcc
MAR06529		Prestin		MAR06529		Prestin
MAR06530		Prestin		MAR06530		Prestin
MAR06531		Prestin		MAR06531		Prestin
MAR06532		Ndae1 or Prestin		MAR06532		Ndae1 or Prestin
MAR06533		Prestin		MAR06533		Prestin
MAR06534		Prestin		MAR06534		Prestin
MAR06732		CG6126 or Ent3		MAR06732		CG6126 or Ent3
MAR06733		DAT		MAR06733		DAT
MAR06989		CG10444		MAR06989		CG10444
MAR06991				MAR06991
MAR07109				MAR07109
MAR07111				MAR07111
MAR07113				MAR07113
MAR07115				MAR07115
MAR07117				MAR07117
MAR07119				MAR07119
MAR07121				MAR07121
MAR07123				MAR07123
MAR07125				MAR07125
MAR07127				MAR07127
MAR07173				MAR07173
MAR07184				MAR07184
MAR07223				MAR07223
MAR07253				MAR07253
MAR07372				MAR07372
MAR07453				MAR07453
MAR07482				MAR07482
MAR07499		Ent1		MAR07499		Ent1
MAR07511				MAR07511
MAR07523				MAR07523
MAR07539				MAR07539
MAR07555				MAR07555
MAR07579				MAR07579
MAR07583				MAR07583
MAR07608				MAR07608
MAR07609				MAR07609
MAR07630		Calx		MAR07630		Calx
MAR07631		CG1090 or Nckx30C or zyd		MAR07631		CG1090 or Nckx30C or zyd
MAR07632		Nckx30C		MAR07632		Nckx30C
MAR07633		Vmat		MAR07633		Vmat
MAR07634		Vmat		MAR07634		Vmat
MAR07635		Vmat		MAR07635		Vmat
MAR07636		Vmat		MAR07636		Vmat
MAR07637		Vmat		MAR07637		Vmat
MAR07639		Eaat1 or Eaat2		MAR07639		Eaat1 or Eaat2
MAR07643		CD98hc and CG1607		MAR07643		CD98hc and CG1607
MAR07644		CD98hc and CG1607		MAR07644		CD98hc and CG1607
MAR07645		CG13384		MAR07645		CG13384
MAR07650		CG4562 or CG7627		MAR07650		CG4562 or CG7627
MAR07651		Oatp26F or Oatp33Ea or Oatp58Da or Oatp58Db or Oatp58Dc or Oatp74D		MAR07651		Oatp26F or Oatp33Ea or Oatp58Da or Oatp58Db or Oatp58Dc or Oatp74D
MAR07660				MAR07660
MAR07666		hrm		MAR07666		hrm
MAR07667		CG10444 or CG32669		MAR07667		CG10444 or CG32669
MAR07679				MAR07679
MAR07680		CG2930 or yin		MAR07680		CG2930 or yin
MAR07681		VAChT		MAR07681		VAChT
MAR07682		CG17036 or CG6574		MAR07682		CG17036 or CG6574
MAR07683		CG17036 or CG6574		MAR07683		CG17036 or CG6574
MAR07684		CG17036 or CG6574		MAR07684		CG17036 or CG6574
MAR07685		CG17036 or CG6574		MAR07685		CG17036 or CG6574
MAR07686		CG17036 or CG6574		MAR07686		CG17036 or CG6574
MAR07687		CG17036 or CG6574		MAR07687		CG17036 or CG6574
MAR07690				MAR07690
MAR07691		CG4562 or CG7627		MAR07691		CG4562 or CG7627
MAR07692		CG4562 or CG7627		MAR07692		CG4562 or CG7627
MAR07699		CG33934 or Indy or Indy-2		MAR07699		CG33934 or Indy or Indy-2
MAR07700		CG33934 or Indy or Indy-2		MAR07700		CG33934 or Indy or Indy-2
MAR07734		ChT		MAR07734		ChT
MAR07735		CG30345		MAR07735		CG30345
MAR07736		VGAT		MAR07736		VGAT
MAR07737		VGAT		MAR07737		VGAT
MAR07738		VGAT		MAR07738		VGAT
MAR07739		CG10444		MAR07739		CG10444
MAR07774				MAR07774
MAR07781				MAR07781
MAR07787				MAR07787
MAR07798				MAR07798
MAR07896				MAR07896
MAR07898				MAR07898
MAR07900				MAR07900
MAR07901				MAR07901
MAR07902		Prestin		MAR07902		Prestin
MAR07903				MAR07903
[truncated: 5,413 more rows]

## Sheet: c
gene (CPM)	adultFatBody	adultGlialCell	adultHindgut	adultOenocyte	adultPeripheralNervousSystem	adultReticularNeuropilAssociatedGlialCell	adultTrachealCell	adultVentralNervousSystem	cellBodyGlialCell	CNSSurfaceAssociatedGlialCell	enteroendocrineCell	eoSupportCell	epithelialCell	escortCell	femaleReproductiveSystem	follicleCell	follicleCellSt_9_	germlineCell	gustatoryReceptorNeuron	hemocyte	indirectFlightMuscle	legMuscleMotorNeuron	legTasteBristleChemosensoryNeuron	maleAccessoryGland	multidendriticNeuron	muscleCell	perineurialGlialSheath	polarFollicleCell	prefollicleCell_stalkFollicleCell	scolopidialNeuron	spermatocyte	subperineurialGlialCell
312	0.53	0.24	0.29	0.65	0.46	0.09	0.29	0.59	0.19	0	0.3	0.28	0.28	0.25	0.26	0.44	0.29	0.68	0	0.13	0.43	0.51	0.53	0.01	0.13	0.26	0.34	1.31	0	0.81	0.18	0.24
128up	0.97	0.61	0.52	1.08	0.1	0.07	0.51	0.3	0.37	0.76	0.67	0.49	0.57	0.55	0.66	0.73	1.12	3.19	0	0.32	0.35	0.19	0	1.18	0.19	0.39	0.4	0.15	0.86	0.19	1.15	0.41
140up	0.5	0.24	0.22	0.31	0.23	0	0.18	0.31	0.1	0.22	0	0.19	0.19	0.15	0.25	0.21	0	0.61	2.02	0.01	0.39	0.35	0.12	0.21	0.19	0.19	0.19	0.14	0	0.23	0.18	0.18
14-3-3ε	14.8	9.46	13.62	10.16	12.58	6.87	8.45	14.74	10.43	9.56	11.29	8.23	8.47	17.44	12.55	12.86	13.89	14.89	5.53	12.37	4.14	14.02	12.89	12.11	13.83	7.14	11.62	5.12	7.8	14.68	4.6	12.48
14-3-3ζ	23.52	19.65	28.32	19.5	25.98	17.72	21.25	27.24	21.75	14.77	23.25	22.63	21.47	19.22	28.02	24.54	19.4	23.29	15.91	20.49	15.45	30.31	25.61	23.15	25.42	21.13	21.34	11.51	12.02	27.53	4.89	26
18SrRNA-Ψ:CR41602	1.28	0.66	0.61	1.45	0.39	0.68	0.77	0.32	0.36	0.51	1.52	0.49	0.8	0.85	1.16	1.34	3.23	0.71	0	0.83	0.75	0.38	0.16	1.07	0.96	0.63	0.57	0	0.68	0.35	0.76	1.02
18w	6.3	3.8	1.81	1.28	1.36	2.65	3.34	1.43	6.64	2.41	2.92	2.8	4.23	7.31	1.97	2.46	0.93	0.4	1.08	1.09	0.46	1.2	1.47	2.12	2.01	0.4	1.39	1.44	4.04	0.92	0.18	1.34
26-29-p	2.98	1.43	2.46	3.04	0.37	0.69	1.85	0.79	1.67	0.23	1.64	1.88	1.94	1.61	2.08	2.38	4	7.78	0	1.92	1.09	0.85	0.95	2.45	0.49	1.15	2.07	1.42	1.95	0.83	1.18	2.62
28SrRNA-Ψ:CR40596	6.42	3.98	4.38	6.42	2.51	3.03	4.79	2.87	5.11	2.39	4.46	4.55	5.09	4.48	3.96	5.98	6.46	3.51	0	4.57	4.34	4.86	2.01	4.44	2.89	4.16	5.44	3.13	2.87	2.95	4.32	4.75
28SrRNA-Ψ:CR40741	1.03	0.69	1	0.52	0.5	0.38	0.72	0.39	0.78	1	0.68	0.8	0.84	0.52	1.04	0.89	0.86	0.55	0	0.87	0.58	0.12	0.32	0.83	0.7	0.6	0.78	0.11	1.66	0.37	1.16	1.29
28SrRNA-Ψ:CR41609	0.19	0.17	0.09	1.1	0.12	0.12	0.28	0.07	0.19	0	0	0.14	0.19	0.06	0.18	0.15	0.5	0.11	0	0.04	0.09	0.05	0	0.35	0	0.13	0.09	0	0.24	0.03	0	0.04
28SrRNA-Ψ:CR45848	1.02	0.91	0.7	1.26	0.37	0.83	0.83	0.45	0.95	0.75	0.93	1.17	0.94	0.75	1.01	1.15	0.23	0.76	0	0.65	0.8	0.69	0.34	1.09	0.75	0.68	1.29	0.91	0.54	0.15	0.27	1.36
28SrRNA-Ψ:CR45851	0.07	0.03	0.14	0.03	0.03	0	0.26	0.2	0.13	0	0	0.28	0.1	0.15	0	0.14	0	0.21	0	0	0.11	0.42	0.14	0.07	0.11	0.07	0.05	0	0	0.1	0	0.14
28SrRNA-Ψ:CR45853	0.12	0.01	0.03	0.01	0.08	0	0	0.0022	0.03	0	0	0	0.04	0	0	0.01	0	0.01	0	0	0.05	0	0	0.01	0	0.03	0	0	0	0.08	0	0
28SrRNA-Ψ:CR45855	0.26	0.25	0.07	0.02	0.03	0.04	0.22	0.04	0.24	0	0.33	0.14	0.18	0.1	0.14	0.18	0	0.06	0	0.25	0.17	0	0.09	0.36	0	0.15	0.23	0	0	0.22	0	0.19
28SrRNA-Ψ:CR45859	6.81	5.29	4.88	6.54	2.94	5.92	5.7	2.68	4.86	7.01	4.04	5.26	6.16	3.07	7.5	5.39	5.8	4.58	0.29	5.51	5.07	3.51	2.62	5.99	3.19	5.03	5.46	2.13	4.44	2.59	4.08	5.97
28SrRNA-Ψ:CR45860	0.25	0.32	0.23	0.58	0.12	0.08	0.35	0.2	0.43	0	0.26	0.57	0.37	0.42	0.51	0.41	0.92	0.32	0	0.51	0.31	0.28	0.36	0.23	0	0.34	0.35	0.14	0.12	0.04	0	0.36
2mit	0.07	0.08	0.11	0.05	1.2	0.09	0.1	4.67	0.13	0	0.48	0.14	0.1	0.18	0.17	0.47	0.84	0.006	4.86	0.11	0.05	7.06	1.36	0	4.1	0.01	0.15	0.15	0.65	0.43	0	0.1
4E-T	4.59	3.5	3.38	4.43	2.67	2.79	2.75	4.43	2.81	2.07	2.16	3.65	2.68	5.2	3.03	3.53	1.63	3.96	1.43	3.49	4.97	5.65	1.83	2.49	4.82	3.71	3.42	3.16	1.64	3.35	1.51	2.37
5.8SrRNA-Ψ:CR45849	0.52	0.11	0.05	0.17	0.02	0.09	0.07	0.04	0.45	0	0.17	0.06	0.16	0.05	0.17	0.27	0.13	0.09	0	0.14	0.29	0	0	0.19	0	0.12	0.07	0	0.59	0	0	0.06
5.8SrRNA-Ψ:CR45857	0.16	0.07	0.22	0.01	0.01	0	0.1	0.02	0.07	0	0	0.01	0.03	0.01	0.02	0.08	0	0.0029	0	0.02	0.04	0	0	0.01	0	0.03	0.55	0	0.28	0.17	0	0
5.8SrRNA-Ψ:CR45863	0.29	0.05	0.02	0.03	0.03	0	0.17	0.05	0	0	0.05	0	0.09	0.1	0.13	0.2	0.5	0.05	0	0.11	0.08	0.03	0.21	0.11	0	0.05	0.03	0	0.11	0.07	0.18	0.15
5-HT1A	0.02	0.02	0.03	0.0073	4.98	0.13	0.47	10.74	0.1	0	2.12	0	0.01	0.1	0	0.01	0	0	1.58	0	0	7.8	1.11	0.03	1.37	0.0088	0.02	0	0	1.28	0.18	0
5-HT1B	0.98	0.01	0	0	2.58	0	0.03	4.09	0.08	0	0.56	0	0.01	0.24	0.01	0.05	0	0.09	1.08	0.03	0.02	5.24	1.53	0.03	1.01	0.06	0.05	0	0	1.88	0	0
5-HT2A	0.31	0.22	2.27	0.13	0.38	0.32	0.62	2.67	0.23	0.45	0.23	0.39	0.42	9.36	2.6	2.71	0	0.01	0	0.78	0.03	3.4	0.3	4.41	6.31	0.79	0.25	0.27	0.11	0.59	0.68	2.18
5-HT2B	0.01	0	0	0.02	2.43	0	0.03	3.58	0.05	0.2	0.92	0	0.03	0	0.04	0.15	0	0.05	4.39	0.05	0.05	3.02	4.09	0	4.94	0.03	0.14	0	0.11	5.79	0	0.16
5-HT7	0.06	2.82	0.17	0.02	2.86	12.2	0.02	8.27	15.52	0	0.38	0	0.02	0.08	0.06	0.24	0.2	0.13	1.5	0.02	0.03	8.04	2.63	0.71	3.61	0.59	0	0	0	7	0.18	0
5PtaseI	0.47	1.09	0.78	0.64	0.88	0.63	0.97	1.53	1.03	0	0.41	1.15	0.53	0.63	1.01	1.28	1.5	1.52	0	1.17	1.04	1.51	0.73	0.48	0.67	1.09	1.66	0.11	1.02	0.9	0	0.8
7B2	0.15	0.2	0.03	0.02	3.76	0.19	0.25	8.04	0.17	0	9.21	0.2	0.21	0	0.31	0.4	0	0.51	2.41	0.1	0.29	6.17	2.86	0.17	8.47	0.25	0.23	0	0.33	2.72	0	0.31
825-Oak	0	0	0	0	0	0	0.26	0.0065	0	0	0	0	0	0	0	0.0045	0	0	0	0	0	0	0	0	0	0	0	0	0	0	0	0
14-3-3ζ	3.82	1.75	2.14	1.65	1.13	3.65	3.93	1.05	2.63	2.7	3.84	0.86	1.98	0.98	1	10.44	4.85	2.14	1.08	2.24	0.68	0.59	1.09	3.4	0.37	0.29	1.49	1.31	1.53	0.74	1.24	3.41
a10	0	0.01	0	0	0	0	0	0.0041	0.06	0	0	0	0.0029	0	0	0.09	0	0	0	0	0.0042	0	0.05	0.01	0	0.01	0	0	0	0	0	0
Df(2L)pr-A16	0.33	0.36	0.67	1.26	0.11	0.18	0.27	0.23	0.38	0	0.06	0.2	0.4	0.26	0.56	0.46	2.99	0.7	0	0.75	0.28	0.06	0.35	0.88	0.08	0.29	0.32	0.15	0.88	0.26	0	0.59
a6	0.6	0.29	0.5	0.67	0.33	0.56	0.45	0.34	0.4	0.94	0.06	0.68	0.41	0.74	1.01	0.67	1.51	0.93	0.68	0.75	0.97	0.45	0.32	1.53	0.1	0.42	1.35	1.18	0.59	0.53	0.33	0.65
speck	3.4	2.52	1.65	2.57	1.15	19.23	6.11	1.99	3.59	0.71	5.01	6.43	4.56	0.51	3.79	1.91	0.32	1.63	1.76	3.06	2.11	2.11	1.04	5.34	1.05	2.65	2.2	0	0.31	1.29	1.15	2.37
AANATL2	0.03	0.35	0.02	0	0.06	0.07	0.02	0.06	0.77	0	0	0	0.01	0	0.05	0.0045	0	0	0	0	0.01	0.07	0	0	0	0.03	0.02	0	0	0.16	0	0.22
AANATL3	0.02	0.01	0.02	0.03	0.01	0.07	0.01	0.04	0.07	0	0.21	0.2	0.05	0.13	0.02	0.05	0	0.16	0	0.03	0.09	0	0	0.06	0	0.06	0	0	0	0	0	0
AANATL4	0	0	0	0	0	0	0	0	0	0	0	0	0.0024	0	0	0	0	0	0	0	0	0	0	0	0	0.0013	0	0	0	0	0	0
AANATL7	0.02	0	0	0.0097	0.04	0	0.03	0.28	0.04	0	0	0.03	0.04	0	0	0.16	0	0.05	0	0.02	0.04	0.48	0.05	3.88	0	0.1	0.26	0	0	0	0	0
Aasdh	0.55	0.47	0.45	0.7	0.62	0.06	0.24	0.74	0.44	0	0.17	0.4	0.38	1.19	0.32	0.72	0.08	0.41	0	0.79	0.5	1.06	0.44	0.71	0.49	0.36	0.27	0.12	0.5	0.6	1.24	0.54
Aatf	0.66	0.36	0.15	0.52	0.18	0.43	0.32	0.23	0.35	0	0.95	0.31	0.37	0.26	0.25	0.68	0	1.87	0	0.12	0.12	0.26	0.14	1.81	0	0.12	0.56	0.12	0.22	0.05	0.49	0.39
aay	12.26	3.53	4.27	4.08	0.8	5.24	2.68	0.56	5.14	10.92	1.35	3.04	3.17	8.65	3.82	2.75	1.22	4.45	0	2.94	2.58	1.21	0.49	2.91	0.49	1.26	4.38	0.37	0.58	0.8	0.78	4.28
ab	0.39	6.28	4.22	1.65	14.33	16.59	4.21	16.01	13.37	0	2.03	5.53	1.52	5.64	1.51	6.14	6	0.73	5.49	1.18	1.51	27.94	8.43	0.85	5.5	2.16	3.61	6.26	3.72	18.19	1.54	0.62
Abca3	3.01	3.19	1.15	5.04	1.41	2.95	1.48	3.32	1.78	1.21	4.99	2.29	3.45	3.02	2.39	2.07	1.55	2.11	3.16	3.24	1.27	3.21	1.35	2.79	3.27	2.08	4.23	1.44	0.48	1.96	0.5	6.05
ABCB7	1.55	0.85	1.36	0.72	1.22	0.88	0.57	2.29	0.87	1.02	0.55	0.74	0.57	0.44	1.01	0.75	0.13	1.72	0	0.58	0.45	2.31	1.74	1.08	1.03	0.42	0.98	1.15	0.26	1.52	1.55	0.51
Abcd3	6.89	4.83	3.48	6.5	9.19	4.38	4.18	11.27	4.05	3.71	4.85	4.49	5.35	2.04	3.92	6.02	6.78	4.66	6.68	9.37	3.28	10.91	10.89	5.27	13.48	4.54	5.91	0.69	2.45	7.41	1.45	7.6
abd-A	1.09	1.04	1.22	0.97	2.16	1.11	4.61	3.74	1.56	0.22	0.57	1.23	7.16	6.84	8.62	1.42	0	0.92	0.42	0.69	0.38	5.95	1.43	0.48	9.72	2.16	2.5	2.08	0.15	1.22	0.88	1.93
Abd-B	0.92	1.16	1.73	0.59	1.01	1.39	1.86	1.55	0.71	0.31	0.32	1.18	4.39	5.24	18.17	3.58	0	0.63	0	0.82	0.16	2.71	0.33	0.61	2.36	2.8	1.12	0	0.91	0.45	0.41	0.59
Abi	1.38	0.61	0.4	0.86	0.62	0.65	0.98	0.74	0.94	1.12	0.27	0.76	0.62	1.41	1.12	0.94	0	1.28	0	1.67	0.57	1.15	0.54	0.82	0.28	0.7	0.96	0.13	0.06	0.61	0.97	0.76
Abl	3.99	14.02	12.76	7.26	10.14	24.74	7.64	13.87	27.82	8.11	4.88	10.48	8.97	10.14	9.34	10.12	7.34	7.14	6.33	12.74	2.95	14.99	10.81	6.06	10.94	3.91	9.45	2.57	4.88	10.13	0.77	7.61
abo	0.4	0.19	0.38	0.04	0.05	0.25	0.07	0.05	0.08	0.54	0.2	0.12	0.1	0.08	0.28	0.17	0	0.32	0	0.19	0.08	0.15	0	0.04	0	0.07	0.02	0.14	0.13	0	0.21	0.18
Abp1	1.27	0.58	0.27	0.42	0.66	0.65	0.51	0.55	0.66	0	1.04	0.5	0.46	0.38	0.58	0.75	0.41	2.67	0	0.64	0.3	0.49	0.64	0.44	0.52	0.21	0.56	0	0.98	0.69	0	1.6
abs	0.51	0.35	0.43	0.34	0.46	0.52	0.4	0.42	0.36	0	0.44	0.35	0.39	0.44	0.62	0.51	0.21	0.61	2.02	1.15	0.07	0.63	0.21	0.07	1.07	0.17	0.48	0.11	1.72	0.43	1.3	0.42
ac	0.001	0	0	0	0	0	0	0	0	0	0	0	0	0	0	0	0	0	0	0	0	0	0	0	0	0.0022	0	0	0	0	0	0
Ac13E	8.09	4.22	13.62	2	3.3	3.38	3.82	3.23	1.51	1.75	2.04	5.95	6.57	1.73	3.69	4.56	3.84	3.36	3.72	18.18	0.59	4.28	8.74	1.77	4.78	0.38	3.25	1	2.21	5.31	0	1.74
Ac3	0.04	0.17	0.02	0.0077	5.39	0.08	0.1	14	0.22	0	0.57	0	0.02	0.46	0.1	0.04	0	0.06	0.73	0	0.08	14.05	4.35	0.01	6.87	0.05	0.03	0.18	0	9.37	0	0
Ac76E	7.07	10.56	9.68	11.08	0.81	11.81	3.09	1.9	18.09	0.59	2.55	8.82	2.1	2.16	4.31	4.32	1.95	0.91	2.25	4.16	10.99	1.42	0.83	3.8	2.76	8.36	4.12	5.45	2.48	0.53	0.26	4.44
Ac78C	0.28	0.08	0.91	0.14	1.39	0.3	0.5	1.65	0.88	0	3.62	0.21	0.84	0.11	0.21	0.36	0	0.47	0.42	0.59	0.15	0.51	0.34	1.01	14.3	0.78	1.33	0	0	0.92	0.42	0.1
Acbp1	1.56	0.6	1	1.52	0.5	0.55	0.78	0.61	0.69	0.63	1.01	1.27	0.64	0.75	1.19	0.81	0.6	2.86	0	0.86	0.61	0.46	0.07	0.7	0.18	0.57	0.58	0	0.68	0.49	1.06	1.29
Acbp2	7.96	2.71	3.67	14.94	1.26	2.81	2.78	1.01	3.74	1.2	1.58	3.38	3.66	3.73	8.01	1.92	1.29	2.54	0	2.3	2.64	0.87	1.21	3.53	2.68	2.6	3.62	1.42	1.14	0.98	2.26	2.77
Acbp3	0.5	0.48	0.64	0.71	0.17	1.03	0.71	0.28	0.52	0.86	1.03	0.86	0.88	0.33	0.83	0.87	0.33	0.63	0	0.68	1.12	0.54	0.46	2.2	0.22	0.85	0.94	2.47	0.41	0.29	0.18	0.9
Acbp4	0	0	0	0	0	0	0	0	0	0	0	0	0	0	0	0.0028	0	0	0	0	0	0	0	0	0	0	0	0	0	0	0	0
Acbp5	2.59	2.02	2.94	2.28	0.95	2.97	2.34	1.19	2.21	2.7	3.52	2.19	2.34	1.15	2.25	1.84	4.76	2.13	0	2.83	3.44	1.21	1.18	2.35	0.21	2.57	2.19	0.23	1.57	0.87	0.44	2.89
Acbp6	0.04	0.07	0	0.27	0.13	0	0.12	0.04	0.05	0	0.52	0	0.07	0	0.04	0.04	0	0.02	2.02	0.02	0.07	0	0.51	0	0	0.06	0.15	0.24	0	0.16	0.42	0
ACC	18.38	3.57	6.44	22.95	2.07	2.28	2.59	2.46	2.32	2.26	2.59	2.13	2.55	5	5.11	2.41	0.59	3.98	2.02	2.81	3.93	3	1.43	2.88	2.81	1.91	3.74	0.25	0.53	2.39	0.72	3.95
AcCoAS	15.68	1.51	5.09	15.98	3.16	1.53	1.58	4.7	0.9	0	2.54	1.82	2.59	0.84	4.96	1.76	0.39	4.7	5.64	1.63	0.99	5.01	2.8	4.63	1.71	1.12	0.72	0.39	0.24	4.87	0.59	0.93
Ace	0.46	20.6	0.06	0.13	23.95	19.16	0.23	25.17	16.42	0.9	3.1	0.4	0.71	2.84	0.24	0.71	0	1.51	7.02	0.5	1.1	27.87	9.47	0.39	7.29	1.6	0.73	0	0	21.93	0	6.18
Acer	4.49	0.21	0.36	1.17	0.32	0.74	0.41	0.39	0.45	1.01	0	0.13	0.34	0.26	0.33	0.27	0.5	1.68	1.13	0.77	0.3	0.49	0.36	0.8	0.18	0.42	0.28	0	0	0.2	0.76	0.85
Acf	1.21	1.3	1.63	0.91	2.59	2.1	1.04	3.22	1.29	2.65	1.44	1.46	1.09	1.86	1.02	3.07	3.58	1.27	1.71	1.54	0.89	3.13	2.9	1.48	2.59	0.82	2.02	1.54	2.51	2.55	0.44	0.86
achi	1.42	0.73	0.99	0.29	1.28	0.96	0.66	0.9	0.48	0	0.14	0.96	0.67	0.88	0.7	1.26	0.38	0.54	1.17	0.79	0.49	0.63	0.93	0.95	0.72	0.43	0.62	0	0.7	1.38	2.16	0.6
Achl	0.56	1.03	0.23	2.18	0.0041	0.04	0.37	0.06	0.08	0	0.13	1.78	0.13	0	0.52	0.53	0	0.26	0	0.71	0.54	0.06	0	0	0	0.54	2.24	0	0	0	0	4.64
acj6	0.08	0.09	0.02	0.07	0.61	0.1	0	3.05	0.16	0	0.1	0	0.06	0.04	0.14	0.21	0	0.19	4.68	0	0.03	0.51	20.1	0.01	0.25	0.04	0.19	0	0	0.35	1.78	0
Ack	1.26	1.14	1.55	0.31	0.45	1.17	0.91	0.78	0.92	0	0.93	1.28	0.91	0.32	1.25	0.8	0.13	1.16	0	1.39	1.62	1.15	0.2	0.8	0	1.16	1.05	0.27	0.17	0.48	1.85	1.07
Ack-like	2.51	1.51	1.66	1.12	3.04	1	0.99	2.59	1.35	1.21	2.71	1.07	1	1.49	1.01	2.01	3.62	1.34	0	3.45	0.25	2.79	2.86	0.89	3.02	0.6	0.85	2.31	2.07	2.66	0	0.61
Acn	2.81	2.72	3.55	2.36	7.54	3.29	2.35	11.29	3.3	1.87	2.67	2.53	2.3	3.51	3.49	3.52	0.74	2.92	7.71	3.16	2.68	12.24	6.42	4.66	9.16	1.98	2.23	2.56	2.48	8.41	0.39	2.44
Acox57D-d	0.37	0.05	0.25	0.56	0.09	0	0.12	0.06	0.15	0	0	0.13	0.13	0.1	0.2	0.08	0	0.53	0	0.08	0.12	0.03	0.14	0.39	0.7	0.08	0.19	0	0	0.12	0	0.53
Acox57D-p	1.7	0.35	0.43	0.49	0.03	0.03	0.34	0.02	0.44	0.76	0.09	0.34	0.58	0.05	0.54	0.18	0	1.04	0	0.34	0.21	0	0.03	0.0093	0	0.15	0.22	0	0	0	0	0.28
Acp1	0	0.05	0	0	0.0092	0	0.02	0.0067	0	0	0	0	0.12	0	0	0.02	0	0.01	0	0	0.01	0	0	0	0	0.01	0	0	0	0.09	0	0
Acp24A4	0.86	0.62	0.65	0.06	0.31	0.94	0.36	0.32	0.2	0.29	0.06	0.53	0.49	0.06	0.52	0.73	0	0.53	0	0.86	0.6	0.44	0.48	1.3	0.4	0.58	0.31	0	0	0.17	1.23	0.79
Acp26Aa	0.33	0.19	0.51	0.29	0.16	0.33	0.24	0.21	0.22	0.29	0.09	0.4	0.34	1.71	0.18	0.45	0	0.65	0	0.46	0.32	0	0.54	8.32	0	0.38	0.19	0	0	0.25	0.94	0.39
Acp26Ab	0.19	0.19	0.93	0.37	0.38	0.4	0.45	0.21	0.36	0.48	0.35	0.46	0.35	0.03	0.75	0.25	0	0.38	0	0.28	0.43	0	0.25	9.77	0	0.45	0.21	0	0	0.09	0	0.89
Acp29AB	0.25	0.18	0	0.01	0.02	0.09	0.16	0.04	0	0.21	0.16	0.11	0.07	0	0.01	0.0082	0	0.1	0	0.21	0.12	0.08	0.07	3.68	0	0.09	0.13	0	0	0.03	0	0
Acp32CD	0.38	0.39	0.2	0.14	0.16	0.89	0.52	0.22	0.69	0.28	0.06	0.43	0.51	0	0.52	0.85	0	0.31	0	0.51	0.46	0.28	0.11	2.08	0	0.55	1.36	0	0	0.3	0	0.25
Acp33A	0.98	0.95	0.46	0.91	0.68	0.97	1.06	0.48	0.93	0.51	0.57	0.56	0.93	0	0.33	0.92	0	1.22	0	0.43	0.99	0.8	0.61	14.51	0.14	1.03	0.69	0	0	0.68	0.83	0.53
Acp36DE	1.16	0.97	1.64	0.95	0.79	0.55	0.78	0.5	0.86	0.45	0.42	0.63	1.11	0.23	0.97	1.13	0.26	1.18	0	1.02	0.87	0.17	0.78	16.17	0	1	1	0.14	0.4	0.69	1.8	1.66
Acp53C14a	1.54	1.48	1.18	3.39	0.96	0.63	1.45	0.8	1.38	1.63	1.47	0.91	1.42	0.09	1.58	1.51	0.56	1.38	0	1.29	1.28	0.94	0.44	20.92	1.37	1.41	1.76	0	0	1.07	1.67	1.32
Acp53C14b	0.9	1.01	0.76	1.33	0.69	0.65	0.92	0.55	1.09	0.2	0.67	0.84	1.09	1.86	0.55	0.98	0	1.1	0	0.66	1.13	0.74	0.94	20.81	0.17	1.16	1.03	0.75	0	0.51	0.26	0.9
Acp53C14c	0.07	0.03	0	0.02	0.02	0	0.11	0.05	0.17	0	0	0.24	0.06	0	0.03	0.01	0	0.03	0	0.44	0.05	0.27	0	5.6	0	0.04	0	0	0	0.11	0	0
Acp53Ea	1.63	1	0.46	1.14	0.71	1.23	0.86	0.49	1.08	0.88	0.09	1.01	0.89	0.04	0.48	0.97	0.5	1.11	0	1.61	0.94	0.39	0.76	15.2	0	1.03	0.56	0	0	0.72	2.26	0.94
Acp54A1	0.37	0.29	0.31	0.96	0.2	1.07	0.22	0.18	0.37	0.48	1.13	0.4	0.4	0.04	0.65	0.73	0	0.93	0	0.49	0.28	0	0.14	0.6	0	0.41	0.19	0	0	0.2	0	0.33
Acp62F	0.59	0.52	0.21	0.1	0.37	0.95	0.36	0.32	0.62	0.42	0.48	0.42	0.6	0.09	0.4	0.59	0	0.97	0	1.11	0.73	0.46	0	16.74	0	0.82	0.32	0	0	0.35	0.58	1.43
Acp63F	0.32	0.31	0.77	0.19	0.44	0.35	0.48	0.23	0.33	0.45	0.16	0.65	0.46	2.47	0.14	0.63	0	0.61	0	0.51	0.58	0.27	0.42	13.88	1.24	0.55	0.4	0	0	0.34	0.57	0.28
Acp65Aa	0.04	0.06	0	0.0081	0.0093	0.14	0.11	0.05	0.11	0	0.37	0.08	0.47	0.07	0.08	0.05	0	0.2	0	0	0.04	0	0	0.4	0	0.08	0.14	0	0	0.21	0	0.04
Acp76A	0.1	0.01	0	0	0.04	0.37	0.07	0.04	0.02	0.2	0.34	0.32	0.07	0	0.02	0.11	0	0.07	0	0.02	0.05	0	0.05	2.49	0	0.09	0	0	0	0.07	0	0.17
Acp95EF	2.59	2.3	2.03	3.93	1.42	2.22	2.42	1.22	1.7	2.16	1.39	2.06	2.34	0.02	2.55	2.86	0.3	2.63	0	2.64	2.86	1.25	1.27	26.11	1.15	2.77	2.14	0	0	1.4	5.14	1.85
Acp98AB	3.17	3.09	3.54	3.74	1.95	1.75	2.91	1.79	2.85	3.74	2.23	3.06	3.08	0.33	2.14	3.58	0.56	3.44	0	4.04	3.46	1.76	1.66	24.63	2.13	3.57	2.07	0	0	1.52	2.95	3
Acph-1	0.82	0.3	0.36	0.41	0.18	0.37	0.64	0.22	0.42	0	1	0.53	0.42	0.59	0.47	0.56	0.1	1.15	0	0.96	0.34	0.53	0.1	1.16	0.54	0.26	0.1	0.27	0.51	0.21	0.33	0.49
Acsl	17.64	10.21	9.39	18.39	8.59	9.27	4.52	9.35	18.84	4.64	6.61	7.9	7.09	4.29	8.57	7.55	7.25	6.86	2.82	7.63	6.59	11.07	7.16	9.79	9.83	6.52	7.82	2.76	4.68	9.62	2.77	6.54
Act42A	1.29	0.94	1.04	2.03	0.51	1.02	1.56	0.56	1.13	1.42	2.41	1.27	1.56	1.22	2.44	2.57	3.56	2.82	0	6.61	0.92	0.82	0.43	3.63	2.67	1.08	1.11	3.36	0.79	0.42	4.13	1.4
Act57B	1.69	1.4	1.73	1.65	0.41	2.33	1.93	0.54	1.44	2.01	0.59	1.03	1.25	0.47	1.41	0.86	0.24	2.4	0	2.44	4.47	0.88	0.41	1.55	0	11.09	2.18	0	0.26	0.21	1.91	1.11
Act5C	12.83	7.78	14.15	10.2	4.15	8	10.55	7.67	9.07	8.21	13.45	10.36	12.29	12.64	13.19	13.87	15.17	18.02	4.31	12.01	5.75	7.33	4.71	12.71	5.93	5.59	13.93	6.27	6.8	4.68	4.93	17.4
Act79B	1.59	1.22	0.94	1.87	0.44	3.25	1.57	0.6	1.13	1.51	0.49	1.52	1.05	0.76	0.87	0.82	0.51	1.07	0	1.58	1.46	0.42	0.2	2.65	0.47	7.72	0.95	0	0.26	0.27	0.35	1.34
Act87E	1.34	1.4	1.19	1.44	0.39	1.55	0.95	0.55	0.99	0.94	0.56	1.44	1.02	0.58	1.12	0.98	0.16	2.36	0	1.45	1.37	0.48	0.52	2.03	0.21	5.72	0.87	0.24	0.34	0.53	4.72	1.1
Act88F	0.41	0.26	0.43	0.13	0.04	0.42	0.33	0.07	0.31	0	0.06	0.35	0.22	2.59	0.43	0.13	0	0.3	0	0.23	2.26	0.41	0.14	0.58	0	0.48	0.13	0.13	0	0	0.44	0.43
Actβ	3.3	0.2	0.04	0.02	10.21	0.17	0.0044	13.44	1.09	0	3.48	0	0	0.07	0	0.02	0	1.13	0.29	0.04	0.05	15.65	9.34	0.13	13.1	0.07	0.07	0	0	11.9	0	0.13
Actn	1.86	1.78	1.64	2.91	1.76	4.14	1.61	2.21	2.45	1.71	1.34	2.62	1.26	2.21	1.14	1.86	0.43	3.21	0	3.25	13.42	3.06	1.29	3.9	2.91	19.79	2.61	0.65	2.53	2.02	0.35	1.49
Actn3	0.14	0.01	0.03	0	0.03	0.23	0.03	0.02	0	0	0	0.13	0.04	0	0	0.0004	0	0.23	0	0	0.05	0	0	0	0	0.04	0.03	0	0	0	1.43	0
ACXA	0.0011	0	0	0	0.03	0.1	0.05	0.02	0.04	0	0	0.04	0.03	0.01	0.08	0.03	0	1.2	0	0.02	0.02	0	0.04	0	0	0.03	0	0	0	0	1.39	0
ACXB	0	0	0	0	0.05	0	0.05	0.0029	0	0	0	0	0.0022	0	0	0.0048	0	0	0	0	0	0	0	0	0	0.003	0	0	0	0	0.33	0.06
ACXC	0	0.04	0	0.3	0.61	0	0.03	0.05	0.03	0	0	0	0.04	0	0	0.0053	0	0.12	1.92	0.03	0.03	0.03	0	0.02	0	0.02	0.03	0	0	0	1.78	0
ACXD	0.09	0.05	0.05	0	0.03	0.16	0.05	0.02	0.03	0.19	1.8	0.03	0.32	0	0.33	0.2	0	0.2	0	0.26	0.02	0	0	0	0	0.09	0.07	0	0	0.13	0	0.48
ACXE	0	0	0	0	0	0	0	0.0023	0	0	0	0	0	0	0	0	0	0	0	0	0	0	0	0	0	0.0031	0	0	0	0	0.78	0
Acyp	0.01	0.04	0	0.12	0.04	0	0.02	0.02	0.07	0	0	0	0.04	0	0	0.01	0	0.01	0	0.13	0.04	0.05	0	0	0	0.05	0	0	0	0.08	1.97	0
Acyp2	0.45	0.44	0.93	0.68	0.31	0.07	0.21	0.44	0.4	0	0.17	0.46	0.5	0.4	0.62	0.37	0.38	1.21	0	0.42	0.42	0.28	0.59	0.53	0.47	0.36	0.32	0.11	0.27	0.49	2.23	1.87
Ada	0.02	0.02	0	0.01	0.01	0	0.06	0.03	0.03	0.76	0	0	0.02	0.02	0	0.02	0	0.13	0	0.01	0.04	0.04	0.03	0.21	0	0.03	0	0	0.24	0.12	0.38	0.45
Ada1-1	0.25	0.18	0	0.34	0.07	0.11	0.0019	0.11	0.06	0	0.14	0.27	0.09	0.3	0.11	0.11	0.49	0.07	0	0.15	0.08	0.11	0.15	0.13	0	0.07	0.14	0.14	0.06	0.11	0.18	0
Ada1-2	0.09	0.16	0	0.07	0.11	0	0.05	0.12	0.08	0	0.11	0.05	0.08	0.11	0.23	0.32	0	0.08	0	0.03	0.11	0.08	0.08	0	0	0.09	0.19	0	0.14	0.13	0.33	0.49
Ada2a	0.13	0.2	0.06	0.12	0.16	0.26	0.18	0.2	0.09	0	0.18	0.22	0.17	2.94	0.03	0.32	0	0.11	0	0.1	0.05	0.12	0.15	0.09	0	0.06	0.12	0	0.09	0.33	0.31	0.05
Ada2b	2.08	0.79	2.35	1.58	0.56	0.93	1	1	1.03	0.45	0.37	1.31	1.12	1.2	1.84	1.83	3.64	4.75	0	1.23	1.67	1.38	0.78	0.65	0.61	1.05	1.12	0.37	1.78	0.9	3.03	1.79
Ada3	0.19	0.25	0.23	0.37	0.19	0.09	0.26	0.24	0.16	0	0.27	0.25	0.24	0.1	0.22	0.37	0.67	1.06	0	0.2	0.21	0.06	0.18	0.52	0	0.2	0.39	0	0.15	0.27	0	0.19
AdamTS-A	6.18	3.52	7.71	1.41	0.29	3.84	12.78	0.41	1.2	1.96	2.48	2.27	1.84	5.29	1.07	9.56	7.67	0.99	0	3.11	1.38	0.31	0.38	3.72	0.19	11.18	14.86	9.69	20.55	0.42	0.31	7.53
AdamTS-B	0.86	0.6	2.76	2.05	0.3	0.85	2.3	0.46	1.64	0.77	0	4.73	2.87	0.46	1.13	2.32	0	0.72	0	0.92	0.13	0.12	0.33	0.49	0.96	0.33	0.55	0.11	0.12	0.05	0	2.73
Adar	1.77	5.54	5.73	5.95	10.16	7.47	3.53	10.98	6.89	2.83	8.74	4.39	4.13	6.21	4.01	6.34	3.46	3.27	6.14	10.14	9.4	12.89	10.56	6.87	7.75	5.79	5.1	4.54	4.89	11.58	2.02	3.99
Adat1	0.19	0.08	0.08	0.15	0.18	0	0.08	0.27	0.22	0	0.05	0.13	0.1	0.35	0.22	0.21	0	0.14	0	0	0.04	0.1	0.08	0.06	0	0.04	0.07	0	0.19	0.1	0.42	0.06
Adck1	0.74	0.28	0.31	0.74	0.22	0.61	0.23	0.16	0.36	0.98	0.28	0.52	0.37	1.67	1.5	0.32	0.91	0.7	0	0.32	0.19	0.06	0.09	0.4	0	0.14	0.3	0	0.24	0	0.21	0.3
Adck5	0.81	0.17	0.32	1.56	0.1	0.35	0.3	0.15	0.32	0.76	0.17	0.55	0.52	0.22	0.35	0.38	0	0.88	0	0.28	0.26	0.27	0.1	0.49	0.19	0.12	0.1	0	0.1	0.03	0.69	0.48
ADD1	1.45	0.79	1.1	0.96	1.68	0.76	0.72	2.44	1.18	0	1.11	1.52	0.99	0.82	0.82	1.82	1.13	2.24	0	1.33	0.76	2.51	1.66	1.64	0.1	0.81	1.32	0.8	1.36	1.77	1.75	1.35
Adk2	2.93	1.02	0.88	0.64	0.71	0.68	0.88	1.17	1.03	0.54	1.97	1.07	0.7	0.7	0.64	1.32	0.21	2.82	0	0.39	1.3	1.55	0.38	1.58	0.22	0.73	1.33	0.11	0.78	1.11	1.89	1.36
Adf1	0.94	0.77	1.19	0.34	0.83	0.92	1.11	1.23	0.39	0.74	1.94	1.03	0.77	1.25	1.1	0.96	0.05	1.01	0	0.83	0.38	0.34	0.73	0.32	2.2	0.58	1.04	0.32	0.84	0.83	0.18	0.78
Adgf-A	0.33	0.06	0.79	0.23	0.09	0	0.38	0.06	0.31	0	0.13	0.19	0.38	0.99	0.37	0.5	1.41	0.86	0	1.72	0.16	0.06	0.04	1.03	0	0.31	0.41	0.11	0.93	0.03	1.69	0.36
Adgf-A2	0.06	0.03	0	0.41	0.06	0	0.16	0.02	0.03	0	0	0.09	0.09	0.2	0.06	0.2	0.53	0.08	0	0.34	0.04	0.06	0	0.1	0	0.11	0.04	0	0.3	0	2.54	0
Adgf-B	0.0068	0.01	0.01	0.0055	0.05	0	0.05	0.03	0	0	0	0.03	0.03	0	0.16	0	0	0.4	0	0.03	0.06	0	0	0	0	0.04	0.02	0	0	0	0.8	0
Adgf-C	0.03	0.08	0.03	0.17	0.02	0.48	0.56	0.01	0	0.41	0	0	0.02	0	0.02	0.25	0	0	0	0.01	0.0016	0	0.04	0	0	0.03	0	0	0	0.07	0	0
Adgf-D	2.4	0.3	0.08	0.13	0.04	5.04	0.18	0.07	1.07	0	0	0.05	0.12	0	0.17	0.38	0	0.28	0	0.16	0.06	0.08	0.1	0.08	0	0.1	0	0	0.09	0.06	0	0
Adgf-E	0.09	0.03	0.04	0.01	0.02	0.21	0.11	0.01	0.09	0.45	0	0.07	0.08	0	0.16	0	0	0.45	0	0.02	0.08	0	0	0.13	0	0.1	0.07	0	0	0	1.4	0.06
Adh	5.92	2.13	0.04	0.63	0	0.76	0.47	0.02	2.84	0	0.13	0.21	0.67	0	0.53	0.56	0	0.56	0	0.28	1.63	0	0	0.16	0	1.29	1.33	0	0	0	0.33	0.84
Adi1	3.37	0.71	1.45	1.6	0.25	0.17	1.04	0.38	0.95	0.49	0.55	0.69	1	0.25	2.08	0.8	0.46	3.73	0	1.64	1.04	0.16	0.26	2.03	0.46	0.86	1.13	0.11	0.4	0.34	1.59	1.33
AdipoR	14.51	2.43	4.8	4.75	1.49	2.49	2.23	2.05	2.41	0.9	1.71	2.43	2.87	2.45	3.29	2.69	3.46	4.11	0	3.16	4.66	2.9	1.72	2.56	1.4	1.88	2.19	0.89	1.65	1.91	3.62	3.62
Adk1	3.06	4.8	2.35	1.97	3.4	6.26	2.02	3.99	3.97	1.77	0.36	5.95	1.85	3.03	2.58	1.67	0.1	3.19	0	3.64	4.28	4.79	2.08	3.76	1.98	10.21	1.94	0.16	0.17	2.72	4.83	3.36
Adk2	3.26	1.63	2.35	2.84	0.84	1.5	1.46	1.31	2.1	0.2	1.94	1.61	1.54	0.87	1.82	1.61	0.3	6.42	0	1.03	1.15	0.79	0.64	4.33	0.45	0.96	1.44	3.25	0.68	0.99	1.46	3.75
Adk3	1.33	1.43	0.93	1.95	0.79	1.8	0.76	1.11	1.27	1.39	1.56	1.18	1.14	1.69	1.62	1.78	1.58	1.05	0.29	1.16	1.28	1.31	0.8	0.75	0.17	1.1	1.47	0.23	0.78	1.09	4.79	1.6
AdoR	0.11	0.46	0.55	0	0.04	0.24	4.2	0.27	2.9	0	2.52	0.15	0.07	0.04	0	0.48	0	0.25	0	0.82	0.07	0.48	0.05	0.48	2.41	0.32	0.69	0	0.11	0	0	0.27
adp	0.57	0.13	0.66	0.18	0.13	0	0.11	0.08	0.2	0	0	0.21	0.16	2.79	0.59	0.23	0.07	0.71	0	0.32	0.18	0.34	0.07	0.11	0	0.17	0	0	0	0.06	0.68	0.38
Agps	0.04	0.06	0.77	0.32	1.49	0.19	0.09	2.15	0	0.27	1.58	0.09	0.12	0.06	0.38	0.07	0	0.33	0	0.16	0.07	2.93	3.78	0.01	1.19	0.07	0	0	0	1.82	0.63	0
AdSL	0.93	0.43	0.3	0.66	0.02	0.63	0.23	0.09	0.21	0.67	0.31	0.08	0.27	0.09	0.25	0.27	0.38	2.06	0	0.85	0.14	0.02	0.14	1.44	0	0.21	0.34	0.13	0.18	0.09	0	0.37
AdSS	4.74	6.74	9.51	5.31	1.02	4.03	3.5	1.44	3.19	6.69	2.59	4.9	2.76	1.85	5.24	5.52	1.73	8.12	0	3.6	5.71	2.01	0.79	4.89	0.76	5	4.09	1.6	3.14	3.5	2.54	8.39
Aduk	0.48	0.44	0.56	0.38	0.46	0.85	0.22	0.67	0.39	0	0.18	0.57	0.32	0.36	0.35	0.27	0.8	0.72	0	0.18	0.36	0.9	0.42	0.28	2.23	0.23	0.07	0	0.55	0.58	0	0.69
Adk3	1.44	1.2	2.44	1.08	2.61	1.01	0.52	2.5	0.48	1.13	1.87	2.34	0.46	0.56	0.63	1.41	2.12	1.84	2.31	1.43	2.6	3.43	1.43	1.45	1.93	1.65	0.53	2.22	0.51	3.91	0.49	1.06
Ae2	1.99	1.33	4.94	8.4	7.28	2.31	2.57	13.66	1.19	1.61	8.93	3.39	1.43	4.36	6.64	9.63	3.91	8.8	6.85	5.41	1.27	11.78	7.03	4.68	8.94	5.27	21.09	1.78	1.44	15.89	2.01	2.99
Aef1	1.66	1.37	1.39	1.07	1.13	1.14	1.11	1.47	0.99	0.84	1.02	1.73	1.31	0.61	1.43	1.53	0.84	5.46	1.08	1.2	0.61	1.04	1.13	2.39	1.63	0.67	1.01	0.11	0.98	1.12	0.42	2.59
aft	0.14	0.19	0.08	0.03	0.09	0	0.23	0.05	0.13	0	0.44	0.21	0.1	0	0.13	0.2	0	0.34	0	0.16	0.07	0.07	0.2	0.35	0	0.09	0	0	0.08	0.52	0.18	0.11
Afti	1.41	0.79	1.4	0.93	1.29	0.92	1.71	2.89	0.75	1.51	1.63	1.32	1.27	2.41	1.83	2.05	0.7	2.31	1.08	1.24	0.81	2.47	1.61	2.27	1.79	0.73	1.39	0.41	1.43	1.97	1.54	0.96
Ag5r	1.37	1.39	1.39	1.95	0.8	1.76	1.68	1.09	1.52	2.45	1.8	1.71	1.42	1.7	1.71	1.21	3.02	1.7	0	1.47	1.33	1.15	0.7	0.83	0.85	1.46	1.89	0.7	1.36	1.04	1.24	1.7
Ag5r2	0.48	0.2	0.39	0.56	0.12	0.25	0.21	0.11	0.08	0	0.16	0.32	0.25	0.27	0.28	0.23	2.49	0.25	0	0.52	0.34	0.47	0.07	0.11	0	0.28	0.31	0.26	0.06	0.18	0	0.41
AGBE	3.55	0.99	1.58	1.16	0.42	0.7	0.81	0.38	1.07	0	0.49	0.79	0.91	0.24	1.79	0.87	1.23	2.2	0	0.75	1.85	0.64	0.15	0.84	0	1.16	1.25	0	0.33	0.28	0.84	1.15
AgmNAT	0.11	0.05	0.01	0.06	0	0	0.07	0.0037	0	0	0.53	0.05	0.04	0	0.01	0.15	0	0.33	0	0.08	0.04	0.19	0	0	0	0.04	0.12	0	0	0	0	0.09
ago	2.21	1.02	1.52	1.49	0.92	1.15	1.07	0.98	1.02	0.75	0.96	0.74	1.08	1.25	1.45	1.6	0.64	3.56	0	0.88	0.96	0.83	0.91	2.08	0.07	0.77	1.63	2.71	0.85	0.94	3.76	2.06
AGO1	14.61	11.9	14.99	12.73	19.12	13.07	12.48	23.6	12.61	11.92	16.01	14.78	10.63	16.6	13.7	19.16	8	12.49	15.01	16.52	9.7	22.8	20.51	15.7	28.77	13.37	15.87	11.91	11.23	21.04	4.8	12.65
AGO2	5.8	4.42	4.54	5.4	2.64	4.59	4.03	3.21	3.26	0.46	2.81	5.1	3.9	5.91	5	4.59	5.44	3.12	2.54	3.99	3.59	3.55	2.83	2.6	1.65	3.11	4.72	3.13	4.05	3.03	1.95	4.23
AGO3	14.14	6.56	18.6	11.46	7.03	7.24	15.39	8.18	6.82	7	19.82	10.67	13.55	13.21	14.28	12.42	8.7	8.45	7.55	27.89	2.79	9.66	4.4	16.83	15.2	3.57	7.53	2.07	4.83	9.13	4.6	6.01
Agpat1	0.38	0.21	0.53	0.45	2.84	0.84	0.11	2.64	1.65	0	0.49	0.27	0.09	0.11	0.02	0.13	0	1.99	1.08	0.4	0.93	3.09	6.33	0.01	2.29	0.54	1.02	0	0	2.13	0.26	2.49
Agpat2	1.14	1.58	0.43	0.13	0.27	0.97	0.48	0.71	0.95	0.63	0.68	1.78	1.05	0.43	0.7	0.7	0.29	2.31	0	0.65	0.26	0.61	0.29	1.24	1.97	0.3	0.51	0.11	0.61	0.23	0.8	2.2
Agpat3	2.63	0.89	0.71	3.28	0.82	1.39	0.78	0.98	1.02	1.16	0.07	1.13	1.09	1.33	1.19	1.63	0.63	3.93	0.68	1.13	1	0.77	0.91	1.51	0.36	0.72	1.38	2.29	0.84	0.95	0	1.57
Agpat4	1.65	0.29	0.68	0.75	0.12	0.48	0.35	0.1	0.29	1.16	0.89	0.47	0.52	0.28	0.13	0.26	1.17	1.9	0	0.24	0.45	0.26	0.16	0.3	0.28	0.27	0.31	0.29	0.09	0.11	0	0.5
agt	0.22	0.28	0.32	0.08	0.14	0.2	0.33	0.14	0.32	0.45	0.44	0.19	0.16	0.05	0.16	0.33	0.49	0.42	0	0.15	0.14	0.03	0.14	0.19	0.1	0.1	0.18	0	0.69	0.21	0	0.41
Ahcy	2.58	0.91	0.9	1.2	0.3	0.74	1.09	0.36	1.54	0.21	2.2	1.34	1.33	1.02	1.01	1.63	0.4	5.96	0	1.63	1.07	0.19	0.15	2.34	0.22	1	1.61	0.27	1	0.21	0.21	1.98
AhcyL1	2.1	1.84	2.93	1.45	0.72	1.29	2.02	1.16	1.77	1.46	1.88	1.51	1.18	2.96	3.12	4.38	0.93	4.25	0	1.9	1.26	1.63	0.76	2.35	1.16	1	3.61	0.22	1.4	0.91	0.42	1.68
AhcyL2	0.33	0.08	2.53	0.01	0.01	0	0.4	0.04	0.08	0	0	0.23	0.49	0.16	0.22	0.07	0.13	0.09	0	0.11	0.04	0.11	0	0.65	0	0.11	0.43	0	0	0	0	0.08
AIF	0.96	0.5	0.85	0.79	0.45	1.18	0.39	0.63	0.33	0	1.11	0.59	0.61	0.6	0.48	1.11	0.29	2.68	0	0.44	0.21	0.86	0.52	1.42	1.13	0.36	0.64	0.29	0.98	0.51	3.6	1.07
AIMP1	1.07	0.21	0.47	0.57	0.13	0.62	0.4	0.23	0.68	0	0.21	0.44	0.52	0.31	0.51	0.62	0.2	3.35	0	0.46	0.44	0.16	0.09	1.28	0	0.35	0.85	0.11	0.49	0.05	0.18	0.51
AIMP2	1.12	0.56	0.93	0.93	0.54	0.5	0.66	0.64	0.59	1.48	0.21	0.67	0.74	0.92	0.55	0.98	0.65	1.78	0	0.7	0.51	0.63	0.22	0.97	1.08	0.78	0.46	0	0.07	0.46	0.26	0.97
AIMP3	0.49	0.33	0.27	0.13	0.28	0.27	0.21	0.34	0.45	0	0.07	0.17	0.29	0.01	0.32	0.24	0.09	2.07	0	0.05	0.27	0.34	0.19	0.74	0	0.21	0.2	0	0.06	0.18	0	0.61
Ak6	0.52	0.18	0.33	0.14	0.02	0.07	0.12	0.21	0.24	0	0	0.2	0.26	0.13	0.19	0.41	0	1.81	0	0.1	0.16	0.12	0.03	0.21	0.22	0.18	0.48	0.11	0.35	0.22	0	0.1
Akap200	12.38	3.94	2.4	2.51	2.97	2.6	3.74	3.8	4.74	3.84	3.94	1.94	2.4	18.18	4.62	8.22	12.59	6.5	3.08	12.26	1.43	5.58	2.69	6.95	4.51	2.18	4.53	7.04	6.22	3.23	4.93	4.07
Akh	0.19	0.11	0.22	0.38	0.19	0.11	0.14	0.2	0.08	0	0.11	0.12	0.18	0.12	0.15	0.1	0	0.04	0	0.2	0.07	0.25	0.1	0.13	0.22	0.16	0.1	0	0	0.07	0	0.11
AkhR	12.37	0.06	0	0.21	0.01	0.09	0.04	0.03	0.12	0	0	0	0.06	0	0	0.01	0	0.27	0	0.52	0.02	0.03	0.35	0.22	0	0.05	0	0	0	0	0	0.25
akirin	5.8	3.88	5.76	6.44	2.32	3.29	3.88	3.11	4.35	2.45	5.83	4.17	3.94	6.28	5.57	4.92	3.17	8.61	1.08	4.74	3.31	5.15	2.5	5.45	1.82	3.28	4.41	1.82	2.97	3.34	2.96	4.92
Akr1B	5.82	2.82	3.4	1.64	0.55	1.42	1.41	0.7	2.38	1.98	2.6	1.45	1.49	3.7	2.62	2.74	0.55	3.48	0	3.4	1.74	1.57	0.71	1.77	0.79	0.98	2.27	0.38	1.66	0.55	2.24	2.01
Akt	5.89	2.69	4.1	6.85	2.64	2.85	2.78	2.31	2.52	2.16	3.87	4.38	2.63	4.34	3.78	3.21	5.78	3.37	3.1	2.01	3.36	3.03	2.33	1.85	3.36	3.17	2.17	0.25	1.39	2.9	2.49	3.92
al	0.09	0.11	0.31	0.0083	0.17	0.21	0.2	0.07	0.06	0.76	0	0.19	0.46	0.12	0.32	0.03	0	0.01	0	0.01	0.04	0	0.19	0.01	0	0.02	0.02	0	0	0.09	0	0
Aladin	0.26	0.19	0.08	0.16	0.16	0.3	0.1	0.16	0.1	0	0.14	0.16	0.14	0.36	0.17	0.4	0.2	0.84	0	0.22	0.12	0.09	0.21	0.24	0	0.11	0.22	0.12	0.21	0.13	0	0.31
AlaRS	1.55	0.44	0.71	1.57	0.22	0.8	0.79	0.43	0.61	0.76	0.95	1.04	0.71	0.48	0.76	1.36	1.6	2.27	0	1.32	0.46	0.46	0.29	1	0.22	0.41	0.88	0.15	0.27	0.35	0.49	0.97
AlaRS-m	0.47	0.25	0.56	0.47	0.15	0.29	0.25	0.17	0.22	0	0.45	0.26	0.18	0.03	0.24	0.22	0.46	0.5	0	0.12	0.23	0.31	0	0.58	0	0.15	0.19	0	0.09	0.04	0	0.16
Alas	1.61	1.54	2.33	17.3	0.78	0.7	1.07	0.92	0.73	0	0.51	1.25	1.27	2.75	1.93	0.96	0.45	3.45	0	1.28	10.61	0.91	0.41	2.38	0.75	1.93	1.07	0.24	0.83	0.67	1.36	2.18
alc	3.79	1.86	2.67	3.91	2.25	1.29	1.93	2.01	2.21	3.16	2.12	1.2	1.45	2.14	3.6	1.88	0.44	2.45	1.08	5.2	1.15	3.32	1.32	1.15	1.39	1.18	2.21	0.11	1.34	1.85	1.09	4.02
Ald1	24.77	15.54	17.88	21.19	9.1	19.37	13.19	11.1	15.33	10.25	11.03	15.01	14.21	7.72	17.13	12.23	5.98	14.83	4.31	14.59	32.09	14.12	8.45	17.49	9.13	18.43	15.91	4.97	7.73	10.65	13.33	19.23
Ald2	0.06	0.08	0.02	0	0.02	0.22	0.16	0.02	0.06	0.23	0	0.05	0.07	0	0.06	0.11	0	0.24	0	0	0.04	0	0.05	0.01	0	0.08	0	0	0	0.05	2.66	0
Aldh	10.97	3.42	5.52	5.81	0.72	2.63	3.87	0.68	3.63	4.46	2.55	3.87	2.9	1.9	4.02	2.81	3.26	7.58	0	5.51	3.76	1.01	0.44	4.41	0.66	4.37	4.1	0.7	2.81	1.25	6.16	5.25
Aldh7A1	0.8	0.09	0.25	0.21	0.03	0	0.15	0.06	0.19	0	0.72	0.05	0.11	0.05	0.37	0.04	0	0.28	0	0.28	0.11	0.03	0.1	0.16	0	0.08	0.04	0	0	0.03	0	0.07
Aldh-III	9.07	2.93	5.99	14.53	2.62	4.46	8.41	4.11	2.89	5.01	3.28	3.95	12.08	8.83	7.21	4.68	0.97	2.48	2.22	8.62	1.56	5.18	3.24	2.31	1.32	1.5	2.61	1.58	1.9	3.26	3.68	4.07
Alg1	0.88	0.43	0.38	0.42	0.15	0.61	0.54	0.2	0.55	1.68	0.62	0.46	0.48	0.64	0.83	0.69	0.34	1.69	0	0.72	0.51	0.2	0.2	0.24	0.21	0.36	0.56	0.12	0.28	0.15	0	1.54
Alg10	0.15	0.17	0.4	0.45	0.07	0.06	0.09	0.07	0.12	0	0	0.14	0.08	0.25	0.05	0.22	1.51	0.62	0	0.14	0.04	0	0	0.04	0.07	0.06	0.24	0.14	0.59	0.24	0	0
Alg11	1.04	0.39	0.61	0.99	0.71	0.55	0.6	1.01	0.6	0	0.65	0.46	0.53	0.53	0.78	0.58	0.3	1.29	0	0.66	0.25	1.17	0.86	0.79	0.07	0.29	0.59	0.15	0.99	0.66	0	0.68
Alg14	0.18	0.16	0.03	0.07	0.1	0.18	0.12	0.14	0.1	0	0	0.11	0.13	0.06	0.37	0.17	0	0.69	0	0.23	0.07	0.21	0	0.14	0.79	0.13	0.16	0.12	0.5	0	0.28	0
Alg2	0.3	0.09	0.09	0.27	0.16	0.13	0.24	0.14	0.3	0	0	0.26	0.18	0.04	0.12	0.14	0	0.48	0	0.17	0.06	0.23	0.14	0.57	0	0.12	0.12	0	0.09	0.06	0	0.25
Alg-2	2.94	1.89	2.4	4.49	2.06	2.52	2.51	4.87	2.11	1.16	2.31	2.64	2.19	3.85	3.12	3.85	6.78	4.41	1.37	3.37	1.82	2.83	2.43	4.49	8.51	1.3	2.49	1.98	2.8	2.44	0	2.04
Alg3	0.26	0.06	0.27	0.39	0.17	0.09	0.08	0.15	0.26	0	0.21	0.26	0.18	0.46	0.52	0.19	0	0.68	0	0.1	0.1	0.15	0.04	0.22	0.18	0.12	0.28	0.27	0.65	0.17	0.32	0
Alg9	0.5	0.15	0.35	0.29	0.29	0.46	0.17	0.23	0.19	0	0.62	0.22	0.28	0.16	0.69	0.67	0	1.79	0	0.31	0.23	0.25	0.28	1.35	0	0.17	0.34	0	0.31	0.45	0.31	0.12
Alh	2.09	1.96	4.38	2.87	4.67	2.56	4.39	5.78	3.38	2.85	4.16	3.82	3.02	7.31	3.53	3.71	6.39	2.68	3.05	8.09	2.22	5.59	7.23	3.7	4.38	4.67	4.91	7.07	4.98	5.25	2.56	2.05
alien	0.68	0.32	0.59	0.43	0.33	0.33	0.31	0.3	0.41	0	0.65	0.57	0.44	1.22	0.49	0.37	0	1.08	0	0.3	0.28	0.34	0.42	0.31	0.3	0.29	0.46	0	0	0.07	0.45	0.68
ALiX	1.71	0.72	1.36	0.99	0.8	0.73	1.09	0.61	0.93	0.91	2.49	1.27	1.13	1.14	1.37	1.32	2.25	1.77	1.08	0.87	0.78	0.84	0.53	2.29	1.02	0.73	1.43	2.19	0.56	0.9	2.59	1.79
Alk	0.56	2.36	0.08	0.2	1.75	2.43	0.66	18.97	5.23	0	1.41	1.22	0.3	0.37	0.14	0.44	0	1.25	2.22	1.53	11.69	21.27	1.97	2.52	4.97	9.93	0.97	0.17	0	2.91	2.32	0.54
AlkB	0.53	0.35	0.5	0.13	0.07	0.1	0.34	0.16	0.61	0	0.82	0.82	0.36	0.27	0.27	0.45	0.2	0.95	0	0.47	0.15	0.02	0.04	0.46	0	0.14	0.11	0.69	0.49	0.05	0	0.49
Alp1	0	0	0.04	0	0	0	0.02	0	0	0	0	0	0	0.02	0	0.01	0	0.05	0	0	0	0	0	0	0	0	0	0	0	0	0	0
Alp10	0.15	0.02	0.21	0.01	0.1	0.35	0.21	0.1	0.31	0	0	0.24	0.21	0.06	0.08	0.18	0	0.09	0	0.06	0.21	0	0.03	0	0	0.19	0.15	0.13	0	0.02	0.9	0.52
Alp11	0.01	0.07	0	0.03	0	0	0.0038	0.01	0	0.21	0.1	0	0.02	0.2	0	0.02	0	0.03	0	0.01	0.02	0	0	0	0	0.03	0	0	0	0	0.88	0
Alp12	0.62	0.22	0.05	0.32	0.08	0.23	0.09	0.08	0.04	0	0	0.05	0.12	0.13	0.15	0.11	0.07	0.04	0	0.45	0.17	0.09	0	0	0.83	0.16	0.34	0	0.23	0.16	0	0.18
Alp13	0	0	0	0	0	0	0.04	0	0	0	0	0	0.0048	0	0	0.01	0	0.0083	0	0	0.0038	0	0	0	0	0.01	0.03	0	0	0	0	0
Alp2	0.33	0.18	0.01	0.37	0.08	0.05	0.12	0.04	0.02	0	0	0.07	0.15	0.1	0.19	0.05	0	0.46	0	0.1	0.1	0.05	0	0.09	0.22	0.14	0	0	0	0.12	0	0.27
Alp4	0.95	4.49	0.54	0.61	0.31	0.67	1	0.26	2.18	0.45	1.51	1.18	0.6	0.35	4.25	0.76	0.56	0.77	0	1.05	0.61	0.35	0.15	4.35	0.1	0.63	1.03	0.13	0.24	0.44	0	1.62
Alp5	0.41	0.34	0.18	0.23	0.16	0.08	0.2	0.12	0.05	0	0.17	0.35	0.18	0.24	0.16	0.17	0	0.06	1.08	0.23	0.14	0.03	0	0.1	0	0.26	0.47	0	0.09	0.16	0	0.23
Alp6	0.22	0.09	0.12	0.24	0.11	0	0.13	0.16	0.19	0.41	0	0.02	0.2	0.09	0.44	0.09	0	0.08	0	0.45	0.18	0.03	0.02	0.02	0	0.16	0.15	0	0.59	0.28	0	0.07
Alp8	0	0	0	0	0	0	0	0.0035	0.05	0	0	0	0	0.02	0	0	0	0	0	0	0.0039	0	0	0	0	0.0005	0	1.02	0	0	0	0
Alp9	0.23	0.04	0.13	0.09	0.02	0.25	0.16	0.06	0	0	0.11	0.14	0.15	0.03	0.21	0.19	0	0.08	0	0.08	0.13	0.07	0	0.21	0	0.17	0	0.15	0.08	0.05	0	0.17
alph	4.58	2.74	4	4.78	3.53	4.86	3.28	4.01	2.34	1.69	4.31	2.75	2.78	3.16	3.67	4.32	2.34	6.02	5.66	4.67	3.63	5.58	3.38	3.24	2.99	3.02	2.74	3.43	2.26	4.2	2.79	4.57
α4GT1	0.71	0.27	0.06	0.29	0.21	0.27	0.17	0.29	0.22	0	0.07	0.08	0.2	0.21	0.23	0.29	0	0.63	0	0.1	0.12	0.49	0.04	0.07	1.1	0.14	0.44	0.14	0.1	0.11	0	0.64
α4GT2	1.9	1.51	1.63	1.42	0.98	0.78	1.91	1.55	1.44	0.46	1.2	1.76	1.23	2.08	1.69	2.22	2.3	0.63	0.29	1.54	0.94	2.42	1.45	2.7	1.46	1.13	1.42	2.08	0.78	1.88	1.02	0.97
α-Cat	8.34	9.09	11.1	7.35	11.66	8.42	8.46	15.19	8.39	4.74	12.11	8.9	7.37	14.44	9.61	12.33	9.23	6.84	10.67	12.51	6.75	16.39	11.27	6.84	15.59	7.43	8.9	9.63	6.87	12.57	0.91	7.5
α-Catr	0	0.13	0	0	2	0.23	0.01	1.66	0.1	0	0.41	0.06	0.02	0	0.26	0.06	0	0.64	1.08	0	0.0033	2.09	3.19	0	0.24	0.01	0	0.14	0	2.1	0	0.09
αCOP	0.89	0.4	0.95	1.1	0.36	0.35	0.57	0.27	0.55	0	0.34	0.54	0.62	4.76	0.99	0.62	0.33	1.03	0	0.93	0.32	0.45	0.34	0.83	0.43	0.35	0.26	0.29	0.1	0.1	0	1.4
α-Est1	0.65	0.29	0.28	0.11	0.04	0.35	0.26	0.09	0.44	0	0	0.32	0.79	0.12	0.27	0.4	0.43	2.4	0	0.23	0.16	0.11	0.33	0.16	0	0.17	0.1	0	0.09	0.29	0	0.3
α-Est10	0.89	0.29	2.63	0.94	0.02	0.16	1.03	0.13	0.27	0	0.07	0.29	1.37	0.09	0.88	0.35	0.57	0.67	0	0.44	0.23	0.29	0.23	0.22	0.22	0.28	0.14	0	0	0	0.44	0.26
α-Est2	1.73	0.06	0	0.06	0.02	0.19	0.09	0.04	0.08	0	0	0.03	0.06	0.02	0	0.25	0	0.0098	0	0.04	0.67	0.12	0	0.21	0.18	0.29	0	0.14	0.09	0	0.28	0
α-Est3	0.51	0.26	0.92	1.99	0.09	0.41	0.09	0.05	0.22	0.43	0.45	0.5	0.42	0.2	0.64	0.44	0.31	0.54	0	0.53	0.34	0.24	0.09	0.39	0	0.2	0.34	0.11	0.06	0.1	1.54	0.61
α-Est4	0.34	0.05	0.26	0.66	0	0	0.05	0.009	0.02	0	0.38	0.05	0.12	0	0.1	0.25	0.3	0.01	0	0.25	0.24	0	0	0.02	0	0.07	0.02	0	0	0	0.67	0.33
α-Est4aΨ	0.0086	0	0	0.08	0	0	0.01	0.0081	0.04	0.76	0.34	0.11	0.01	0	0.02	0.0053	0	0.23	0	0	0.0098	0	0	0	0	0.01	0.16	0	0	0	0.34	0.04
α-Est5	0.55	0.04	0.02	0.52	0.03	0	0.06	0.05	0.05	0	0.79	0.06	0.13	0.11	0.05	0.23	0	0.23	0	0.08	0.08	0.08	0.04	0.26	0	0.09	0	0	0.08	0.08	0	0
α-Est6	0.23	0	0	0	0	0	0	0.0035	0	0.2	0	0	0.01	0	0.04	0.0037	0	0.13	0	0.01	0	0	0	0	0	0.02	0	0	0	0	1.69	0.15
α-Est7	2.31	1.22	0.43	0.82	0.05	0.33	1.72	0.16	0.31	0.82	0.28	1.1	0.88	0.27	1.26	0.44	0	0.69	0	1.18	0.38	0.05	0.16	0.75	0	0.34	0.25	0	0	0.21	0	3.74
α-Est8	4.34	7.55	4.41	0.65	0.36	1.07	5.49	0.29	4.91	4.23	1.01	1.09	4.09	2	3.41	2	0.34	0.65	3.19	2.16	0.35	0.36	0.5	2.23	0	0.7	3.14	0	0	0.37	0	3.87
α-Est9	5.19	5.51	2.68	2.94	0.88	4.25	2.12	2.39	5.18	1.1	3.27	1.95	1.12	0.94	3.32	1.41	1.74	1.2	1.08	2.16	4.39	2.76	0.62	1.23	2.29	10.06	7.6	0.11	1.94	0.98	0.47	5.71
αKap4	0.0044	0.02	0	0.0041	0	0	0	0.03	0.02	0	0	0	0.01	0	0	0	0	0.14	0	0	0.01	0	0	0.18	0	0.01	0	0	0	0	1.87	0
α-Man-Ia	14.04	17.05	15.64	7.8	15.39	10.76	9.09	21.75	7.64	5.54	11.94	20.36	10.93	17.37	9.66	16.41	7.6	7.02	9.06	14.18	7.16	20.67	20.13	10.33	26.91	10.62	14.45	8.46	11.37	19.81	2.31	10.24
α-Man-Ib	0.66	0.44	0.91	0.98	0.71	0.35	0.11	1.16	0.22	0	0	0.53	0.37	1.23	0.4	0.52	0	2.33	0	0.55	0.28	1.79	0.67	0.38	0.67	0.21	0.32	0.44	0.35	0.7	0.68	1.09
α-Man-Ic	0.0042	0	0	0	0	0	0.006	0.01	0	0	0	0	0.02	0	0	0.01	0	0.09	0	0	0.01	0.03	0.03	0	0	0.01	0.02	0	0	0	0	0
α-Man-IIa	0.3	0.3	0.27	0.18	0.32	0.64	0.19	0.54	0.28	0.95	0	0.52	0.18	2.68	0.38	0.31	0.07	0.93	0	0.12	0.14	0.24	0.31	0.43	0.59	0.16	0.17	0.11	0.24	0.64	0	0.67
α-Man-IIb	0.99	1.35	2.8	1.28	4.42	5.78	2.27	5.23	2.09	0.77	2.77	6.85	2.89	5.73	1.4	3.48	1.21	2.77	2.98	1.24	0.09	5.9	8.33	7.02	2.98	0.16	2.04	0.41	1.49	5.44	0	1.36
α-PheRS	0.77	0.41	0.87	0.28	0.06	0.19	0.34	0.16	0.36	0	0.65	0.23	0.29	0.07	0.1	0.2	0	1.62	0	0.37	0.27	0.2	0.19	0.45	0	0.26	0.25	0	0.51	0.05	0.8	0.69
αSnap	1.98	1.28	1.2	2.12	2.65	1.38	0.93	3.47	1.62	2.06	0.69	1.42	1.41	1.97	1.73	1.76	0.89	2.92	0	2.17	1.05	3.15	1.92	1.5	2.56	0.93	1.84	0.15	1.28	2.03	0.18	3.46
α-Spec	5.07	5.23	5.25	3.1	6.48	7.74	3.87	7.4	4.05	3.05	4.48	4.35	3.43	4.13	5.17	4.92	4.91	3.82	1.5	3.16	2.44	9.06	5.22	3.08	9.34	5.41	4.2	0.82	3.57	5.63	0.44	10.95
αTry	10.58	7.52	8.67	12.23	4.53	8.04	7.51	4.72	8.36	9.6	10.88	9	8.89	9.37	7.52	6.59	7.97	9.37	3.39	8.75	9.46	4.41	4.92	7.71	5.48	9.05	8.07	6.14	4.37	5.62	5.34	10.35
αTub67C	1.67	0.79	1.13	1.36	0.2	0.69	0.72	0.12	1.11	0.24	0.4	1.06	0.83	0.2	0.67	0.47	0.07	9.77	0	0.54	0.59	0.38	0.21	1.93	0.17	0.55	0.83	0.11	0.19	0.02	0	1.63
αTub84B	10.98	6.66	10.49	9.58	8.25	6.54	8.8	7.97	6.26	8.52	10.86	9.19	7.71	10.52	12.18	9.66	9.12	13.71	4.33	9.04	4.94	10.71	7.9	11.22	8.51	6.44	7.15	2.33	4.73	12.01	12.21	13.38
αTub84D	1.51	1	1.31	1.51	1.02	1.41	0.73	1.31	0.67	0	1.25	1.24	0.82	0.54	1.27	1.29	0	2.82	0	0.78	1.04	1.64	1.23	1.15	1.08	0.9	0.73	0.12	0.41	0.69	6.04	1.36
αTub85E	0.0065	0	0	0.01	0.03	0.16	0.03	0.02	0	0	0	0.04	0.04	0.08	0.09	0.1	0	0.01	0	0.09	0.0099	0.03	0	0.02	0	0.07	0.13	0	0	0	0.85	0
Alr	0.91	0.35	0.36	1.28	0.38	0.35	0.39	0.35	0.27	0	1.32	0.4	0.55	0.49	0.58	0.92	0.09	1.66	0	0.35	0.39	0.21	0.07	0.66	0	0.3	0.39	0	0.16	0.34	0.55	0.74
alrm	0.13	0.31	0.08	0.01	0.12	24.62	0.18	0.17	0.72	0	0.13	0.22	0.14	0.86	0.3	0.17	0	0.16	0	0.44	0.09	0.22	0.14	0	0.13	0.1	0.02	0	0.1	0.04	0	0.08
Als2	0.81	0.66	0.89	0.44	1.07	0.74	0.6	1.36	0.76	0.78	0.14	0.57	0.54	0.37	0.78	0.76	0.43	2.19	0	0.64	0.82	1.7	0.61	0.89	0.48	0.71	1.12	0	0.49	0.75	0	0.78
alt	6.86	3.85	6.01	7.59	4.05	6.74	4.17	5.3	5.49	4.65	6.95	4.35	5.55	9.17	6.52	7.23	5.16	6.37	5.21	10.81	2.71	7.82	3.02	6.32	2.81	4.23	7.19	1.9	5.42	5.32	1.68	4.17
aly	0	0.01	0	0	0	0	0	0.0025	0	0	0	0	0.0089	0.01	0	0	0	0	0	0	0	0	0	0	0	0.0082	0	0	0	0	0.99	0
Ama	0.08	0.07	0.05	0.0037	0.01	0	0.03	0.08	0.16	0	0	0	0.02	1.01	0	0.0076	0	0.06	0	0	0.02	0.04	0.17	0	0	0.01	0.17	0	0	0.02	0	0.05
Amacr	0.77	0.31	0.46	0.69	0.06	0.64	0.33	0.12	0.22	0	0.52	0.26	0.44	0.08	0.62	0.27	0	0.34	0	0.44	0.07	0.09	0.04	0.34	0	0.17	0.33	0	0.34	0.02	0.46	0.21
amd	0.03	0	0.57	0	0.01	0	0.15	0.04	0	0	0	0.11	0.08	0.14	0.06	0.06	0	0.01	0	0	0.02	0	0.2	0.02	0.08	0.01	0.08	0.17	0.3	0.12	0.77	0
amn	4.94	3.08	2.97	5.78	1	1.97	2.34	1.78	2.47	1.46	3.23	2.79	3.06	1.39	4.17	3.01	1.74	1.32	0	3.5	3.07	2.66	0.9	1.33	3.13	2.12	2.62	0.43	2.02	1.05	0	2.47
Amnionless	0.0013	0	0	0.15	0.28	0	0.05	0.16	0	0	0.19	0.04	0.0098	0	0	0.05	0	0.04	0	0	0.0082	0.37	0.04	0.02	0.13	0.01	0	0	0	0.11	0	0
amon	0.11	0.37	0	0.01	11.03	0.31	0.18	11.05	0.3	0	11.48	0	0.09	0.07	0.03	0.09	0.2	1.33	6.91	0	0.28	10.13	10.02	0	9.75	0.15	0.15	0	0	11.31	0	0.27
amos	0.0084	0	0	0	0.02	0	0	0.0017	0	0	0	0	0.001	0	0	0.0032	0	0	0	0	0.0056	0	0	0	0.19	0.0026	0	0	0	0	0.21	0
AMPdeam	14.26	10.16	15.61	12.03	10.95	7.13	10.48	12.22	9.06	14.76	15.63	9.49	10.53	8.74	9.97	15	13.17	9.22	12.94	7.24	8	17.79	13.52	11.2	16.61	17.07	12.47	4.01	4.08	10.98	2.4	15.98
Amph	5.18	19.16	21.07	13.06	3.84	39.44	14.19	6.22	29.64	9	4.01	20.08	12.03	8.33	14.26	8.06	2.87	5.51	2.54	6.02	24.78	4.71	3.24	8.63	2.84	9.92	7.06	3.35	4.26	3.73	3.44	7.65
AMPKα	1.8	0.98	1.53	1.43	0.92	0.82	1.34	0.94	1.21	1.03	1.35	1.4	1.02	0.53	1.58	1.05	0.58	3.03	0	1.42	1.27	1.23	0.72	1.19	1.32	0.91	1.14	0.15	0.44	1.03	1.06	2.84
Amt	0.0044	0	0	0	0	0	0	0.0016	0	0	0	0.03	0.0011	0	0	0.0032	0	0	0	0	0.005	0	0.03	0	0	0	0	0	0	0	0	0
Amun	3.35	2.07	2.42	5.12	2.79	3.14	2.33	3.12	2.11	0.47	4.34	3.05	2.76	3.34	3.36	3.37	5.72	3.97	1.37	2.3	0.86	3.88	2.92	2.77	2.44	1.33	2.49	1	2.24	2.41	2.93	2.17
amx	0.29	0.34	0.12	0.16	0.02	0	0.21	0.22	0.22	0.24	0	0.3	0.18	0.13	0.42	0.13	0	0.58	0	0.32	0.18	0.09	0.02	1.03	0	0.16	0.11	0	0.29	0.19	0.21	0.15
Amy-d	1.07	0.65	0.56	0.49	0.32	0.62	0.51	0.24	0.5	0.48	0.69	0.43	0.57	0.44	0.17	0.34	2.57	0.54	0	0.14	0.51	0.25	0.27	0.93	0	0.5	0.66	0.51	0.22	0.25	0	0.37
Amy-p	5.08	3.37	3.36	6.8	1.85	4.18	4.06	1.71	3.8	5.37	3.34	3.75	4.26	4.26	4.47	2.8	7.17	4.29	0	3.47	3.89	1.87	1.2	4.27	0.83	3.81	4.22	1	1.29	1.55	1.57	6.26
Amyrel	0.0014	0	0.19	0	0	0	0.01	0.01	0	0	0	0	0.0083	0	0.09	0.0091	0	0.0078	0	0	0.0032	0	0.03	0	0	0.009	0.04	0	0	0	0	0
ana	0.07	7.3	0.49	0.15	0.07	0.53	0.06	0.11	16.81	0	0.23	0.05	0.09	0.84	1.26	0.77	0.66	0.14	0	0.12	0.07	0.07	0	0.27	0	0.36	0.09	0.13	0.11	0.14	0.76	0.55
ana1	0.4	0.22	0.59	0.42	0.23	0.14	0.57	0.35	0.19	0	0	0.61	0.72	0.2	0.42	0.67	0.36	0.81	0	0.6	0.16	0.86	0.64	0.69	0	0.13	0.31	0.99	0.85	0.13	0.78	0.48
ana2	0.12	0.11	0.03	0.02	0.05	0	0.04	0.03	0.01	0.69	0	0.07	0.07	0	0.02	0.19	0	0.62	0	0.09	0.11	0.05	0	0	0	0.04	0.06	0	0.15	0	0	0.25
ana3	0.14	0.06	0.16	0.1	0.04	0	0.11	0.08	0.12	0	0	0.06	0.11	0.3	0.04	0.19	0	0.87	0	0.18	0.04	0.07	0	0.02	0.22	0.05	0.08	0	0.09	0.13	0.21	0
Ance	2.02	1.24	0.65	1.41	0.35	1.42	1.48	0.39	0.65	5.58	3.51	0.85	1.45	1.06	0.79	0.77	2.49	0.74	0	1.39	0.89	0.34	0.44	1.56	0.13	0.91	1.74	0.3	0.46	0.44	5.41	9.26
Ance-2	0.0081	0	0.04	0	0	0	0.06	0.0085	0	0	0.06	0	0.0044	0	0.01	0.0009	0	0.04	0	0	0	0	0	0	0	0	0	0	0	0.11	0	0
Ance-3	0.77	0.74	1.44	0.33	0.39	0.43	4.21	0.51	0.46	1.25	0.23	25.65	1.49	0.2	12.76	1.52	0	0.47	0	1.91	0.25	0	0.62	1.45	0	0.35	0.28	0	0.3	0.15	0.53	0.34
Ance-4	1.08	0.13	0.3	0.4	0.01	0	0.11	0.04	0	0	0	0.02	0.06	0	0.05	0.06	0	0.16	0	0.01	0.02	0	0.04	0.07	0	0.04	0	0	0	0.06	0	0
Ance-5	0.68	0.03	0.01	0.0089	0.02	0	0.08	0.04	0.11	0	0	0.06	0.06	0.04	0.07	0.03	0	0.08	0	2.41	0.1	0	0.07	0.01	0	0.05	0.05	0.14	0.06	0	0	0
anchor	0.72	1.23	2.24	1.58	1.87	0.67	0.62	1.83	0.74	0.73	0.89	2.54	0.79	0.43	1.54	0.74	0.89	1	1.13	0.67	1.15	2.23	1.56	0.45	1.02	0.75	0.98	0.14	0.27	1.99	0.32	0.6
Andorra	0	0.01	0	0	0	0	0	0.0078	0	0	0	0	0.01	0	0	0	0	0.01	0	0	0.03	0	0	0	0	0.03	0	0	0	0	0.23	0
angel	0.23	0.15	0.27	0.04	0.2	0.17	0.12	0.17	0.27	0	0.31	0.23	0.15	0.22	0.31	0.39	0.08	0.71	0	0.05	0.12	0.06	0.09	0.02	0.27	0.14	0.33	0	0.09	0.09	0.5	0.04
Ank	12.64	12.46	13.65	10.2	13.62	13.91	10.22	17.01	10.64	11.09	8.18	11.76	8.19	15.21	11.46	13.25	10.36	7.06	9.22	12.8	11.71	17.17	12.93	9	13.29	13.9	12.56	2.49	7.33	14.05	1.5	9.74
Ank2	0.43	0.59	0.04	0.03	40.48	0.22	0.27	30.15	0.7	0.27	0.81	0.02	0.007	0.02	0	0.26	0.13	3.18	21.8	0.14	4.37	41.5	44.93	0.3	43.11	1.37	0.34	0	0	39.24	1.22	0.46
Ankle2	2.35	1.2	2.13	2.4	0.94	1.44	1.63	1.5	0.95	0.97	1.43	2.7	1.57	1.62	1.49	2.17	1.5	2.74	0	1.76	3.61	1.64	1.62	2.98	1.26	1.22	1.42	0.84	1.49	1.35	0.39	1.68
anne	9.81	10.25	9.16	8.12	15.63	10.04	8.43	25.95	8.91	3.21	7.89	9.99	7.23	7.37	8.09	11.08	8.5	10.28	12.76	8.67	12.26	24.12	16.04	9.12	15.54	14.98	14.24	3.51	7.67	17.44	1.93	8.45
Anp	1.13	1.12	1.13	2.25	0.73	1.25	1.02	0.66	0.84	1.77	0.62	1.06	1.06	0.99	1.03	3.88	0.3	1.49	0	1.23	1.25	1.02	0.56	2.5	0.22	1.28	1.49	0	0	0.56	4.27	1.76
Ant2	0.67	0.47	0.8	0.48	0.42	0.18	0.45	0.48	0.48	0	0.79	0.27	0.32	0.34	0.83	1.12	0.34	0.53	0	0.41	0.95	0.94	0.39	1.7	0.08	0.46	0.6	0.13	0.18	0.51	5.13	0.18
Antdh	0.08	0	0	0	0.0047	0	0.05	0	0	0	0	0.09	0.02	0	0	0.05	0	0	0	0	0.01	0	0	0	0	0.0042	0	0	0	0	0	0
Antp	2.73	15.63	1.13	2.12	14.82	17.63	13.2	19.64	21.73	4.21	1.63	6.79	4.76	3.85	1.67	1.72	0.38	2.23	5.42	2.59	1.27	16.56	18.26	2.71	17.88	6.96	8.53	0.13	0.5	24.8	2.53	6.78
antr	0.11	0	0.29	0.42	0.05	0	0.03	0.03	0.04	0	0.44	0	0.07	0.04	0	0.08	0	0	0	0.41	0.06	0.08	0	3.08	0	0.04	0.05	0	0	0.04	0	0.42
AnxB10	1.3	2.18	0.86	0.81	1.47	0.55	1.48	1.16	1.13	0	0.85	0.84	1.21	1.19	1.35	0.92	0.36	2.23	1.08	0.68	0.36	2.08	1.14	0.82	0.65	0.43	1.54	0.12	0.2	1.16	0.41	4.29
AnxB11	1.23	1.68	2.52	0.77	0.4	0.88	2.37	0.55	1.91	3.2	2.11	2.07	1.93	1.74	3.22	2.69	3.77	1.08	0	2.72	0.71	0.69	0.49	2.87	1.94	0.5	1.34	0.61	1.83	0.25	2.51	2.04
AnxB9	10.44	7.26	15.26	4.86	5.44	8.16	12.02	2.12	7.11	4.62	6.67	12.16	12.61	4.08	16.26	10.3	6.03	5.95	0.29	11.48	7.86	9.84	4.13	4.05	7.29	5.7	6.43	1.93	4.11	3.79	0.44	12.09
aop	13.84	16.03	13.86	8.46	4.55	9.93	13.01	7.34	18.25	16.42	9.93	14.42	14.65	15.89	11.61	18.16	5.85	7.04	2.01	23.4	8.59	8.03	4.47	8.2	4	11.96	22.66	8.37	13.65	4.57	0.7	24.49
aos	2.01	1.51	4.31	1.34	0.88	2.31	3.4	1.27	1.01	6.86	1.97	3.82	5.7	2.76	2.8	4.22	3.57	1.32	0	1.4	0.6	0.9	0.92	2.89	0.47	1.35	3.76	0.66	1.21	0.78	0.5	9.56
Aos1	0.59	0.36	0.61	0.85	0.16	0.19	0.44	0.17	0.16	0	0.34	0.29	0.31	0.6	0.37	0.69	0	1.35	0	0.45	0.28	0.1	0.39	0.27	0.22	0.21	0.55	0	0.19	0.24	0.18	0.69
AOX1	3.22	1.78	1.9	0.96	0.3	1.4	1.42	0.38	0.57	4.52	2.45	1.53	1.52	2.93	2.37	1.01	3.1	1.82	0	0.78	0.81	0.46	0.37	2.03	0.13	0.75	2.07	0.14	0.08	0.51	1.65	2.18
AOX2	0.08	0.04	0	0.08	0.01	0	0.0083	0.0076	0	0	0	0.02	0.03	0	0.06	0.0072	0	0	0	0	0.0016	0.02	0	0	0	0.0075	0	0	0.27	0.02	0	0
AOX3	3.47	1.7	2.9	1.4	0.19	1.31	2.31	0.27	0.75	1.82	1.67	5.08	2.95	2.09	4.29	1.31	4.37	1.77	0	1.49	0.39	0.26	0.03	1.85	0	0.74	1.08	0	0.15	0.31	0	2.96
Akap200	10.8	0.16	0.28	0.09	0.23	0.4	0.66	0.65	0.04	0.42	0.28	1.44	0.59	0.4	0.56	0.15	0	0.55	0	0.47	0.27	0.21	0.17	0.55	0	2.02	0.13	0	0	0.09	2.67	0
AP-1-2β	0.68	0.56	0.77	0.49	0.46	0.14	0.33	0.51	0.34	0	0.42	0.41	0.43	0.15	0.43	0.56	0.38	3.22	2.02	0.18	0.29	0.59	0.31	0.98	0.52	0.3	0.31	0.11	0.15	0.34	0	0.93
AP-1γ	6.97	6.95	8.9	7.87	12.15	6.79	5.61	13.85	8	5.61	10.52	7.17	6.2	6.38	6.83	9.33	5.81	9.16	14.85	7.11	7.85	14.11	15.02	7.35	13.91	3.94	7.57	5.64	7.41	12.87	1.07	6.7
AP-1μ	0.81	0.42	0.55	0.47	0.28	0.24	0.49	0.43	0.69	0.86	0.57	0.41	0.43	0.04	0.32	0.46	0.13	2.23	0	0.32	0.34	0.58	0.11	0.32	0.65	0.33	0.97	0.24	0.19	0.18	0.31	1.22
AP-1σ	3.87	2.55	3.3	3.3	3.14	2.74	2.93	3.86	2.54	5.27	2.53	3	2.77	1.87	4.01	4.07	3.39	5.35	2.84	3.39	2.51	5.6	4.05	3.76	3.29	2.04	3.73	3.28	2.5	4.47	1.91	5.27
AP-2α	2.24	2.82	1.88	3.46	3.2	2.23	1.51	3.73	3.86	2.22	3.3	1.72	1.45	4.32	2.24	2.18	1.04	3.2	1.08	5.37	3.12	3.53	2.44	2.97	3.33	1.2	1.68	0.7	1.6	4.06	1.14	2.42
AP-2μ	0.75	0.34	0.45	0.48	0.29	0.52	0.32	0.35	0.32	0	0.59	0.6	0.38	0.26	0.73	0.31	0.06	1.18	0	0.84	0.4	0.79	0.14	0.22	0.65	0.24	0.43	0.11	0	0.26	0.27	0.41
AP-2σ	0.79	0.76	0.65	0.43	0.43	0.13	0.54	0.69	0.58	0.79	0.56	0.47	0.48	0.38	0.44	0.6	0.66	2.04	0	1.14	0.49	0.65	0.48	0.28	0.63	0.48	0.46	0.12	0.44	0.4	0.86	0.28
Apc	0.81	0.7	0.49	0.31	0.79	0.55	0.53	1.51	0.69	0.99	1.43	0.71	0.54	0.44	0.54	1.14	3.25	1.51	0	1.14	0.49	1.9	1.44	0.42	1.38	0.54	0.68	0.27	0.19	1.32	1.06	0.74
APC10	0.23	0.08	0.4	0.3	0.17	0	0.1	0.12	0.19	0	0.33	0.27	0.15	0.31	0.34	0.17	0	0.93	0	0.17	0.1	0.13	0.07	0.26	1.2	0.1	0.26	0	0.14	0.16	0.44	0.61
Apc2	0.34	0.05	0.05	0.13	0.03	0.12	0.1	0.02	0.01	0	0.06	0.3	0.12	0.34	0.23	0.15	0	0.66	0	0.26	0.03	0.04	0	0.09	0	0.07	0	0.9	0.24	0.05	0.82	0.25
APC4	0.13	0.27	0.17	0.06	0.1	0	0.1	0.17	0.07	0	0.36	0.24	0.14	0.17	0.02	0.26	0.2	0.48	0	0.31	0.1	0.27	0.04	0.99	0	0.09	0.16	0.17	0.64	0.24	0.18	0.21
APC7	0.42	0.25	0.3	0	0.01	0.11	0.19	0.0091	0.42	0.98	0.05	0.21	0.19	0.06	0.23	0.07	0	4.03	0	0.35	0.1	0	0.11	0.69	0	0.09	0.22	0	0.19	0.02	0.23	0.4
ApepP	0.66	0.42	0.15	0.43	0.22	0.83	0.22	0.22	0.65	0	0.6	0.35	0.34	1.95	0.38	0.43	0.16	0.7	0	0.7	0.22	0.62	0.18	0.54	0.82	0.25	0.25	0.12	0.68	0.31	0.83	0.29
Datp	0.69	0.33	1.01	1.17	0.56	0.09	0.31	0.72	0.47	0.96	0.24	0.49	0.42	0.28	0.97	0.79	0	0.78	0	0.24	0.45	1.61	0.49	1.02	0.83	0.25	0.61	1.02	0.41	0.77	1.02	0.69
aph-1	0.34	0.44	0.21	0.07	0.3	0.52	0.29	0.28	0.68	0.47	0.66	0.33	0.38	0.49	0.44	0.39	0.15	1.11	1.17	0.43	0.21	0.23	0.4	1.3	0.28	0.3	0.44	0	1.18	0.31	1.3	1.26
aPKC	2.67	3.4	3.75	2.95	17.09	2.12	3.56	16.86	3.47	1.97	3.72	2.92	3.69	2.71	3.16	3.82	3.77	5.01	12.09	2.82	2.98	21.09	10.67	3.68	13.13	1.96	4.13	3.71	2.95	18.29	0.57	3.21
Apl	0.82	0.47	0.58	1.37	0.41	0.36	0.41	0.51	0.51	1	1.15	0.28	0.47	0.02	0.94	0.82	0.87	2.59	0	0.86	0.27	0.8	0.64	1.48	0.27	0.37	0.44	0	0	0.47	1.63	0.86
Aplip1	0.01	0.01	0	0.01	1.82	0.07	0.01	2.13	0	0	0.24	0	0.03	0	0.02	0.09	0	0.42	1.17	0	0.11	3.03	1.88	0.08	0.73	0.2	0.04	0	0.08	1.48	0	0
apn	0	0	0	0	0	0	0.02	0.0023	0	0	0	0.04	0.0073	0	0	0.0039	0	0.0038	0	0	0.0014	0	0	0	0	0.0013	0	0	0	0	0	0
apolpp	41.91	7.22	6.14	10.03	3.56	7.09	7.42	3.12	16.6	8.04	6.52	6.92	7.45	6.81	7.16	4.82	2.98	8.33	1.37	11.51	10.24	4.45	2.28	11.3	4.28	7.85	6.66	3.27	4.71	4.31	5.16	8.87
Apoltp	14.87	0.25	0.1	0.6	0.18	0	0.3	0.84	0.12	0	0.59	0.24	0.24	0.37	0.36	0.17	0	0.64	0.73	1.09	0.32	0.38	0.26	0.19	0.27	0.18	0.15	0	0	0.41	0	0.61
app	10.43	11.12	15.93	7.56	19.16	11.16	13.42	18.59	9.84	6.37	17.63	19.36	14.88	7.43	11.39	10.79	8.39	8.4	9.21	14.56	5.59	24.88	17.95	5.25	13.02	9.29	14.27	5.48	9.02	17.8	3.93	15.11
APP-BP1	0.44	0.39	0.43	0.21	0.29	0.67	0.12	0.97	0.46	0	0.73	0.44	0.28	0.17	0.35	0.52	0.3	0.99	0	0.54	0.32	1.16	0.2	0.41	0	0.31	0.26	0.11	0	0.95	2.22	0.78
Appl	0.3	0.87	0.13	0.43	31.82	0.75	0.42	27.73	0.73	0.22	5.4	0.27	0.29	0.65	0.23	0.69	0.07	3.4	14.73	0.07	0.49	28.77	34.08	0.41	22.68	0.67	0.49	0.3	0.18	30.98	0	0.62
Aprt	0.87	0.51	1.04	0.29	0.16	0.21	0.26	0.29	0.41	0.2	0.19	0.25	0.42	1.92	0.35	0.44	0.36	1.69	0	0.22	0.35	0.4	0.04	0.23	0	0.24	0.57	0.18	0.26	0.16	0	0.71
Aps	3.62	3.15	4.89	3.38	3.5	4.51	3.62	5.32	3.25	1.38	7.93	2.65	3.56	2.64	3.97	5.26	1.23	9.64	1.08	3.75	8.84	4.22	3.9	8.9	4.25	2.81	4.04	2.55	2.87	4.82	4.55	3.25
apt	1.57	1.76	3.04	1.67	1.33	4.17	7.66	1.44	0.74	6.65	4.06	2.32	1.74	10.28	2.83	15.45	7.82	5.02	2.21	4.23	0.71	1.81	1.22	4.88	1.25	2.98	17.02	9.55	16.7	1.41	1.17	8.99
AQP	0.35	0.2	0.31	0.47	0.02	0.91	0.13	0.07	0.2	0	0.18	0.29	0.23	0.14	0.16	0.17	0	0.52	0	0.43	2.01	0	0	0.48	0	1.98	0.12	0	0.07	0	0.28	0.17
aqrs	0.02	0.12	0	0.12	0.06	0.41	0.07	0.08	0.07	0.22	0	0.1	0.14	0	0	0.08	0	0.32	0	0.15	0.08	0.06	0.17	3.7	0	0.16	0.05	0	0	0.16	0	0.13
aqz	30.15	25.37	34.45	35.21	29.38	25.52	29.18	33.58	20.81	25.95	28.28	27.51	25.9	35.02	30.74	33.58	27.09	34.18	20.23	37	24.9	35.76	28.18	25.22	27.93	24.81	27.43	13.94	22.54	29.68	10.49	27.12
ara	0.31	0.21	0.99	0.29	5.18	0.58	1.6	3.27	0.18	0.98	0.57	5.07	1.1	0.52	0.2	0.35	1.61	0.53	1.88	0.42	0.17	0.82	17.68	0.24	3.12	1.15	0.84	0	0	1.02	0	0.26
aralar1	9.36	5.04	4.78	5.89	1.48	4.62	2.11	2.11	5.13	0.54	2.44	3.43	3.11	4.14	4.98	2.37	0.75	2.53	0	2.29	2.89	2.73	1.23	0.71	2.32	0.97	3.63	2.37	1.38	2.85	1.24	2.11
Arc1	0.83	0.9	1.21	1.54	0.5	0.93	1.98	0.54	0.47	2.11	2.64	2.19	1.46	1.61	1.84	1.85	1.48	1.89	1.17	1.6	1.95	1.36	1.75	1.62	1.2	2.27	0.93	0	0.89	0.51	0	1.13
Arc2	0.17	0.15	0.2	0.84	0.18	0.26	0.36	0.18	0.17	0	0.2	0.46	0.29	0.02	0.35	0.69	0	0.56	0	0.66	0.81	0.3	0.76	0.05	0.53	0.45	0.04	0	0.28	0.16	0	0.08
Arc42	1.12	0.4	0.24	0.57	0.05	0.27	0.27	0.1	0.38	0	0	0.49	0.42	0.07	0.25	0.26	0.08	2.22	0	0.43	0.26	0.2	0.02	1	0	0.23	0.22	0.14	0.38	0.09	0.31	0.51
Archease	0.87	0.54	0.79	0.26	0.21	0.77	0.48	0.27	0.49	0.48	0.44	0.3	0.53	0.35	0.81	0.76	0.84	2.68	0	0.29	0.29	0.51	0.13	0.7	0.42	0.28	0.38	0.27	1.42	0.08	0	0.82
Arf4	2.5	1.6	2.64	3.24	1.28	1.36	2.05	1.68	1.86	0.52	2.02	2.49	2.06	1.34	1.91	2.67	0.54	5.29	0	1.86	1.2	2.16	1.99	2.24	1.33	1.3	2.14	0.26	1.24	1.11	1.58	3.02
Arf6	2.04	1.62	1.8	1.67	0.95	1.89	0.92	1.54	2.4	2.28	1.29	1.44	1.19	1.11	1.67	1.27	1.26	3.58	0	3.74	0.97	1.27	0.63	2.84	0.9	0.85	1.82	1.14	1.22	1.29	1.11	2.02
Arf1	7.24	2.99	5.6	6.45	2.91	2.82	3.75	3.37	3.06	3.66	5.96	3.43	3.85	2.41	5.18	4.88	3.74	6.31	4.86	4.96	2.25	4.5	2.6	6.38	3.22	2.1	3.58	1.84	2.23	2.48	1.12	4.12
ArfGAP1	1.58	0.73	2.16	0.65	0.38	0.58	0.87	0.68	0.56	1.33	1.02	0.76	0.88	0.53	1.08	1.03	0.53	3.99	0	0.75	0.41	0.72	0.45	1.92	0.52	0.51	0.8	1.78	0.55	0.53	0.21	0.77
ArfGAP3	1.39	0.8	1.56	1.37	0.5	1.69	0.57	0.54	0.67	0	1.31	0.98	0.83	0.69	1.57	1.09	0.77	2	0	0.71	0.71	0.37	0.56	1.42	0.87	0.47	0.51	0	0.34	0.25	0.37	1.24
Arfip	0.82	0.53	0.99	1.1	0.48	0.09	0.52	0.47	0.48	0.21	1.09	0.39	0.38	0.37	0.63	0.43	0.3	1.1	1.08	1.44	0.27	0.67	0.29	0.52	0.15	0.3	0.7	0.44	0.25	0.48	0.18	0.43
Arfrp1	0.41	0.26	0.47	0.3	0.22	0.71	0.28	0.24	0.45	0	0.85	0.11	0.29	0.24	0.41	0.31	0.09	0.96	0	0.19	0.16	0.28	0.46	0.56	0.21	0.21	0.12	0.29	0.16	0.14	1.22	0.13
arg	2.82	0.39	0.51	0.32	1.01	0.23	0.54	1.61	0.3	0.21	0.8	0.2	0.21	3.51	0.27	0.29	0	0.37	1.08	1.04	0.24	2.1	1.43	0.59	1.46	0.49	0.62	0.13	0.1	0.93	0	0.31
Argk1	5.16	17.6	9.19	5.79	10.08	17	6.8	14.69	21.42	6.25	4.12	11.5	5.64	10.07	8.92	8.87	1.25	8.24	5.56	4.04	12.73	15.82	9.39	9.2	10.93	23.46	13.57	4.53	3.02	12.39	6.96	13.35
Argl	1.3	0.19	0.06	0.22	0.21	0.1	0.22	0.24	0.14	0	0	0.12	0.2	0.03	0.17	0.29	0	0.48	0	0.05	0.14	0.13	0.2	0.58	0.19	0.16	0.33	0	0.73	0.02	0.67	0.14
ArgRS	0.67	0.26	0.62	0.81	0.18	0.43	0.32	0.12	0.2	0.48	0.22	0.39	0.34	0.61	0.27	0.38	0.13	1.13	0	0.53	0.17	0.13	0.17	0.55	0.31	0.22	0.28	0	0.08	0.06	0.32	0.58
ArgRS-m	0.3	0.17	0.87	0.15	0.2	0.16	0.2	0.39	0.09	0	0.07	0.39	0.22	0.15	0.24	0.27	0.3	0.33	0	0.2	0.12	0.55	0.22	0.14	0.11	0.07	0.08	0.37	0.22	0.39	0	0.2
ari-1	4.51	2.51	4.62	3.28	3.6	3.39	2.34	4.34	2.31	2.44	3.21	2.59	2.42	4.94	3	3.27	1.48	4	1.08	3.23	7.49	5.02	2.85	1.96	3.77	3.47	2.53	0.41	2.32	3.44	1.2	2.17
ari-2	1.36	0.48	0.95	1.09	0.9	0.85	1.04	1.22	1.03	0.46	0.48	0.71	0.85	0.7	0.94	1.28	0.29	1.57	0	1.31	1.29	1.35	0.64	0.49	0.36	1.06	0.85	0.24	0.55	0.87	0.21	0.4
Arl1	1.1	0.39	0.81	0.65	0.26	0.58	0.51	0.2	0.37	0	0.55	0.48	0.6	0.57	1.01	0.91	1.81	1.2	0	0.5	0.3	0.27	0.28	1.4	0.6	0.28	0.45	0	0.32	0.29	1.1	0.25
Arl2	0.15	0.15	0.23	0.04	0.18	0.13	0.15	0.21	0.31	0.23	0.33	0.29	0.17	0	0.16	0.12	0	0.6	0	0.02	0.06	0.14	0.1	0.04	0	0.11	0	0.23	0.21	0.32	0.7	0.51
Arl4	5.03	3.82	5.1	3.44	4.54	3.57	4.18	6.33	3.66	2.9	5.69	4.21	3.66	4.48	4.27	5.1	3.95	4.55	4.52	3.4	1.56	6.42	5.04	4.61	6.04	1.69	4.11	0.89	2.98	8.39	2.83	2.68
Arl5	0.7	0.35	0.36	0.33	0.34	0.64	0.42	0.36	0.47	0	1.23	0.47	0.44	0.19	0.76	0.41	0	2.18	0	0.57	0.25	0.28	0.34	0.67	0.28	0.27	0.36	0.11	0.1	0.24	0.63	1.13
Arl6	0.15	0.04	0.05	0.12	1.26	0	0.11	0.12	0	0	0.63	0	0.07	0.06	0.13	0.08	0	0	0	0.18	0.01	0.22	2.6	0.01	0.09	0.03	0.05	0	0	2.05	0	0
Arl6IP1	1.22	1.05	1.5	1.02	1.64	0.22	0.92	2.26	1.05	1.39	0.49	1.41	0.99	0.74	1.32	1.22	0.06	1.84	0	0.77	0.68	2.72	1.66	0.98	1.69	0.67	1.25	0.17	0.37	1.54	2.06	2.68
Arl8	1.27	0.74	2.05	0.59	1.15	0.91	0.45	1.39	0.82	0.72	1.86	1.5	0.85	2.67	1.17	1.37	0.85	2.73	0	1.3	0.7	2.17	1.19	0.84	0.25	0.65	1.09	0.42	0.54	1.11	0.21	1.34
arm	3.79	3.98	4.59	2.56	4.18	3.37	3.31	7.17	2.82	2.2	4.72	3.55	2.9	5.89	3.04	4.67	4.09	4.64	1.37	4.35	1.59	6.78	4.15	4.12	6.29	2.42	3.72	5.88	3.34	4.33	0.18	4.59
armi	0.56	0.24	0.55	0.5	0.2	0.12	0.2	0.26	0.42	0	1.89	0.47	0.36	1.12	0.42	2.07	2.2	1.81	0	0.64	0.21	0.29	0.07	1.22	0	0.17	0.62	1.52	3.78	0.19	1.28	0.53
Arp1	1.43	0.78	1.63	1.45	0.55	0.53	0.85	0.57	0.93	0.63	1.12	1.04	0.9	1.99	1.32	1.14	0.71	1.64	0	1.23	0.76	0.46	0.84	1.66	0	0.64	0.48	0.26	0.34	0.46	0.96	1.25
Arp10	0.69	0.5	1.57	0.38	0.45	0.21	0.51	0.32	0.44	0	0.46	0.54	0.44	3.03	0.77	0.82	0.59	0.61	0	0.55	0.35	0.34	0.28	0.58	0.41	0.35	0.55	1.15	0.51	0.52	0.26	0.73
Arp2	2.98	1.63	3.09	2.09	2.95	1.66	2.08	3.69	2.74	2.09	5.83	2.71	2.16	2.75	3.16	4.3	3.15	7.42	0	5.35	0.99	5.03	2.39	4.36	4.85	0.97	1.93	2.62	2.67	2.86	0.81	1.98
Arp3	1.18	0.83	1.34	0.82	0.32	0.56	0.99	0.36	0.75	2.81	1.31	0.98	1.03	0.36	1.22	1.4	0.66	3.53	0	1.85	0.46	0.89	0.26	0.93	0.36	0.46	1.58	0.13	0.37	0.25	0	0.73
Arp5	0.51	0.26	0.38	0.84	0.32	0.12	0.24	0.42	0.31	0	0	0.15	0.31	0.22	0.7	0.48	0	0.88	0	0.24	0.13	0.77	0.5	0.18	0	0.2	0.32	0.27	0.1	0.48	0.26	0
Arp53D	0.009	0	0.04	0.0047	0.01	0	0	0.02	0.04	0	0	0.05	0.02	0	0	0	0	0.02	0	0	0.03	0	0.05	0.15	0	0.03	0.02	0	0	0.03	2.52	0
Arp6	0.54	0.36	0.29	0.21	0.24	0.66	0.37	0.47	0.57	0.9	0	0.82	0.31	0.18	0.59	0.32	0.51	1.18	0	0.33	0.2	0.79	0.46	0.8	0.5	0.26	0.38	0	0.18	0.3	0	0.41
Arp8	0.47	0.17	0.23	0.3	0.17	0.33	0.17	0.13	0.36	0	0	0.31	0.26	0.09	0.41	0.49	0.2	1	0	0.57	0.14	0.1	0.03	0.25	0	0.16	0.25	0	0.17	0.19	0	0.99
Arpc1	0.9	0.76	1.08	0.78	0.55	0.46	0.76	0.5	0.89	0.23	1.14	0.96	0.67	0.66	0.82	0.88	0.38	2.56	0	0.63	0.47	0.76	0.89	0.95	0.42	0.54	0.38	0	0.08	0.69	0.36	2.96
Arpc2	2.84	1.63	1.71	2.66	0.49	1.4	1.9	0.71	1.24	2.43	1.88	1.73	1.9	1.84	2.09	2.61	1.22	9.19	0	2.73	0.86	1.33	0.34	4.33	0.66	0.94	1.54	0	1.19	0.7	2.56	2.36
Arpc3A	0.79	0.32	0.3	0.66	0.37	0.28	0.71	0.38	0.45	0.45	0.31	0.7	0.59	0.28	0.6	0.7	0.81	0.99	0	0.46	0.28	0.57	0.22	0.72	0	0.29	0.36	0.11	0.28	0.29	0.39	0.72
Arpc3B	0.37	0.09	0.07	0.34	0.11	0.17	0.28	0.06	0.13	0	1.13	0.22	0.26	0.13	0.21	0.17	0.08	0.16	0	0.95	0.16	0.1	0.16	0.01	0	0.12	0.18	0	0.32	0.25	0	0.39
Arpc4	1.08	0.72	0.73	0.55	0.42	0.94	0.81	0.46	0.35	0	0.55	0.45	0.7	0.4	0.92	0.95	1.05	1.64	0	1	0.46	0.58	0.29	0.99	0.16	0.52	0.37	0.26	0.16	0.44	0.21	1.41
Arpc5	0.7	0.38	0.63	0.43	0.3	0.58	0.73	0.34	0.42	0.76	0.5	0.91	0.72	0.87	1.04	0.88	0.6	2.56	0	0.38	0.6	0.37	0.17	0.44	0.52	0.49	0.45	0.14	0.73	0.44	1.3	1.35
arr	4.25	3.04	5.54	2.27	2.94	3.52	4.03	4.34	4.09	3.54	3.06	2.2	2.5	5.43	4.64	4.16	3.02	1.5	1.08	5.58	1.62	3.07	2.8	3.63	3.51	2.57	6.03	0.86	3.21	2.04	1.21	2.68
Arr1	0	0.05	0	0.02	0.15	0	0.01	0.09	0	0	0	0	0.1	0.01	0	0.13	0	4.85	0	0.01	0.14	0	0.08	0.16	0	0.08	0.09	0	0	0.03	1.37	0
Arr2	0.22	0.13	0	0.35	0.14	0	0.13	0.11	0.07	0.2	0	0.3	0.11	0	0.32	0.1	0	5.05	0	0.27	0.27	0.19	0.08	0.25	0	0.1	0.38	0	0	0.1	0	0
Ars2	5.08	4.63	3.67	5.38	4.3	4.54	3.39	5.11	4.14	1.76	5.53	3.64	4.14	4.76	5.79	5.77	3.31	3.55	5.84	3.97	1.67	6.05	5.43	7.82	4.81	1.9	4.24	1.41	5.77	4.58	0.98	5.34
Art1	0.56	0.25	0.29	0.56	0.15	0.82	0.22	0.22	0.67	2.82	0.68	0.53	0.44	0.39	0.63	0.63	0.3	3.05	0	0.21	0.26	0.27	0.02	0.55	0.07	0.26	0.53	1.29	0.52	0.08	0.44	0.71
Art2	0.03	0.05	0	0.0063	0.01	0.21	0.06	0.07	0.1	0	0	0	0.03	0.02	0	0.12	0	0.0086	0	0	0.0063	0	0	0	0	0.01	0	0	0.19	0	0.57	0.13
Art3	0.33	0.15	0.27	0.68	0.12	0.28	0.27	0.14	0.24	0	0.43	0.43	0.31	0.47	0.27	0.49	0.38	1.32	0	0.35	0.13	0.04	0.06	0.56	0	0.18	0.38	0.14	0.22	0.15	0.82	0.43
Art4	0.93	0.52	0.39	0.51	0.24	0.69	0.38	0.45	0.66	0	0.06	0.56	0.59	1.04	0.63	0.62	0	6.9	0	0.62	0.5	0.39	0.1	0.69	0.66	0.37	0.46	0.14	0.45	0.43	0	0.79
Art6	0	0.01	0	0	0	0	0	0	0	0	0	0	0.0018	0	0	0	0	0	0	0	0	0	0	0	0	0.0013	0	0	0	0	0	0
Art7	0.22	0.19	0.48	0.59	0.07	0	0.17	0.08	0.13	0	0.24	0.15	0.19	0.46	0.26	0.15	0	1.6	0	0.12	0.13	0.11	0.11	0.25	0	0.12	0.39	0.15	0.23	0.09	0	0.11
Art8	0.05	0.14	0.06	0.01	0.04	0	0.07	0.03	0.08	0	0.1	0	0.08	0.18	0.06	0.19	0	0.44	0	0.12	0.04	0.1	0	0.17	0	0.04	0.15	0	0.07	0.06	0	0.14
Arts	0.2	0.07	0.08	0.13	0.12	0	0.16	0.12	0.18	0	0	0.19	0.12	0.07	0.04	0.21	0	0.46	0	0.35	0.05	0	0	0.89	0.1	0.07	0.06	0.75	0	0.13	0	0
aru	3.1	1.26	8.68	3	1.64	1.61	9.21	0.78	1.41	2.34	2.51	5.52	7.27	4.96	8.36	5.81	0.85	3.1	0	2.99	0.41	0.57	2.6	2.4	0.63	0.37	1.9	1.14	3.19	1.2	1.31	1.79
Arv1	0.63	0.36	1.14	0.36	0.16	0.09	0.13	0.34	0.67	0	0.38	0.4	0.3	0.09	0.36	0.43	1.58	1.39	0	0.16	0.27	0.74	0.14	0.97	0	0.26	0.33	0.33	0.29	0.33	0.91	0.48
arx	0.61	0.3	0.27	0.64	0.12	0.07	0.26	0.09	0.62	0	0.09	0.26	0.32	0.32	0.57	0.71	0.96	1.19	0	0.45	0.12	0.03	0	0.48	0	0.13	0.57	0.11	0.54	0.17	1.31	0.3
ARY	0.09	0	0	0	0	0	0.01	0.01	0	0	0.35	0	0.02	0	0	0.09	0	0.04	0	0	0.04	0	0.04	0.01	0	0.03	0.02	0	0	0	0.58	0
Asap	2.33	6.14	3.61	2.13	2.19	2.03	3.05	3.87	4.08	0.83	1.78	2	2.2	1.81	3.5	2.53	1.12	2.88	0.29	3.79	4.77	3.98	3.17	3.03	3.67	3.89	4.48	2.73	1.12	1.69	2.84	5.27
Asator	2.76	2.59	1.33	3.7	16.39	5.01	1.44	19.69	2.42	1.37	3.73	2.33	1.21	1.44	1.33	2.47	0.88	5.09	8.39	3.85	30.37	21.58	16.15	4.95	18.72	20.96	2.98	0.36	2.57	15.68	1.31	0.52
Asciz	0.06	0.03	0.11	0.01	0.09	0.14	0.14	0.06	0.16	0	0	0.08	0.06	0.03	0.01	0.12	0	0.34	0	0.03	0.06	0.02	0.11	0.08	0.13	0.06	0.11	0	0	0.16	0.54	0.31
5PtaseI	0.04	0	0	0.05	0.007	0	0	0.0032	0	0	0	0	0	0.02	0	0.0033	0	0.01	0	0	0	0	0	0	0	0.0021	0	0	0	0.02	0	0
asf1	0.77	0.56	0.31	0.57	0.2	0.14	0.37	0.25	0.36	0	0.96	0.32	0.37	0.53	0.48	0.52	0.17	1.91	2.54	0.37	0.43	0.08	0.13	0.24	0.7	0.32	0.62	0.3	1.07	0.4	0	0.25
ash1	1.24	1.14	1.86	1.1	1.25	1.45	1.39	1.44	1.42	1.06	1.4	1.37	1.13	1.6	1.25	1.52	2.27	2.25	0	1.09	0.91	2.03	1.55	1.43	0.71	0.84	1.79	0.8	2.35	1.48	1.18	1.15
ash2	1.7	0.64	2.02	1.26	0.75	1	0.84	0.73	1.07	0	0.7	0.92	0.97	0.71	1.25	1.16	0.08	1.07	0	1.39	0.3	2.41	0.85	1.11	1.32	0.29	1.64	0.68	0.44	0.89	1.27	2.19
Ask1	1.98	0.66	0.91	0.41	0.38	0.69	1.14	0.75	0.61	0.62	1.89	1.31	0.72	0.53	0.96	0.93	0.82	0.99	0	1.69	0.83	1.36	0.33	0.39	0.92	1	0.43	0.38	0.38	0.28	2.02	1.45
asl	0.36	0.04	0.29	0.07	0.14	0.21	0.16	0.11	0.15	0	0.09	0.37	0.19	0.27	0.22	0.28	0.34	0.97	0	0.02	0.08	0.14	0.03	0.72	0.61	0.11	0.17	0.26	0.28	0	0.21	0.09
AsnRS	1.26	0.67	1.12	2.82	0.55	0.75	0.84	0.49	0.6	0.27	0.59	0.54	0.76	0.59	0.32	1.22	0	2.75	0	0.82	0.57	0.74	0.54	0.85	1.5	0.52	0.7	0	0.46	0.43	0.56	1.5
AsnRS-m	0.48	0.07	0.19	0.03	0.07	0.09	0.02	0.07	0.15	0	0.11	0.1	0.14	0.32	0.28	0.2	0.31	0.17	0	0.29	0.07	0.07	0.26	0.62	0.18	0.07	0.25	0	0.15	0.04	0.5	0.12
AsnS	1.66	0.31	0.31	0.47	0.07	0.27	0.59	0.12	0.03	0	0.75	0.25	0.62	0.1	0.26	0.27	0	0.97	0	0.01	0.15	0.06	0	0.74	0	0.1	0.88	0	0	0.04	0	1.03
asp	0.36	0.17	0.16	0.52	0.08	0.18	0.17	0.03	0.57	0	0.14	0.06	0.19	0.71	0.11	0.43	0.07	2.51	0	0.12	0.11	0	0.16	1.06	0	0.16	0.13	0	0.39	0.32	1.82	0.11
Asph	1.21	3.03	0.48	1.62	0.57	3.03	1.27	0.49	2.3	0	0.7	2.88	0.63	0.79	0.3	1.19	0.69	1.62	0	1.81	13.89	0.35	0.24	2.49	0.19	14.81	2.16	1.14	0.1	0.15	1.22	0.17
ASPP	4.13	2.87	8.3	10.25	10.38	5.73	10.73	5.7	1.9	3.53	7.58	8.07	12.53	12.22	7.15	13.36	6.51	2.6	9.34	3.19	0.55	3.73	11.01	12.76	11.14	1.66	5.37	11.83	11.9	10.93	0.5	1.81
AspRS	1.57	0.7	1.11	0.89	0.39	0.76	0.64	0.48	0.79	1.12	2.52	1.03	0.97	1.29	0.87	1.26	0.45	3.53	0	1.04	0.65	0.63	0.39	0.84	0.17	0.55	0.74	0	0.59	0.57	0	1.06
AspRS-m	1.12	0.42	0.66	0.42	0.38	0.75	0.48	0.71	0.63	0.2	0.89	0.73	0.5	0.87	0.76	1.08	2.15	1.22	0	0.46	0.46	0.41	0.18	0.34	0.72	0.33	0.88	0.47	1.07	0.58	0.18	0.74
asrij	1.36	0.74	1.11	1.69	0.31	0.19	0.76	0.52	0.7	1.76	1.03	0.73	0.63	0.68	0.73	0.93	1.72	2.45	0	0.73	0.62	0.82	0.29	0.8	0.26	0.54	0.77	0.23	0.51	0.68	0.52	0.63
asRNA:ASTR	0.03	0.01	0	0.01	0.06	0	0.04	0.05	0.04	0.22	0	0	0.04	0.02	0.04	0.06	0	0.01	0	0.02	0.53	0.08	0.1	0.07	0.13	0.21	0.15	0	0.27	0	0	0
asRNA:CR17025	0.01	0.03	0	0	0.14	0	0.08	0.19	0.07	0	0.1	0	0.0038	0	0	0.0048	0	0	0	0.01	0	0.1	0.02	0	0	0.0041	0	0	0	0.04	0	0.04
asRNA:CR30267	0	0.01	0	0	0.0062	0	0	0.04	0	0	0	0	0.004	0	0	0	0	0	0	0	0	0.07	0	0	0.17	0.0039	0	0	0	0	1.15	0
asRNA:CR31144	0.08	0.01	0.01	0.49	0.02	0.1	0.05	0.02	0.04	0	0	0.06	0.12	0	0.04	0.26	0	0.21	0	0.12	0.04	0.03	0.05	0.17	0	0.08	0.03	0	0.09	0.05	1.24	0
asRNA:CR31429	0.0033	0.06	0	0	0.0075	0	0.01	0.0074	0	0	0	0	0.02	0.04	0.02	0.0037	0	0.0094	0	0.02	0	0	0.02	0	0	0.0074	0	0	0	0	0.23	0
asRNA:CR31514	0.09	0.06	0.3	0.03	0.0076	0.08	0.02	0.04	0.24	0	0	0.07	0.07	0.18	0.12	0.32	0	0.07	0	0.03	0.01	0.02	0.02	0.21	0	0.03	0.06	0.25	0.18	0.03	0	0
asRNA:CR31845	0.04	0	0	0.03	0.04	0	0	0.03	0.06	0	0	0	0.01	0	0	0.0054	0	0.01	0	0	0.02	0	0.12	0	0	0.0075	0	0	0	0.15	0	0
asRNA:CR31912	0.09	0.2	0.08	0.12	0.08	0	0.14	0.17	0.17	0	0	0.1	0.08	0.34	0.09	0.12	0	0.0061	0	0.16	0.04	0.02	0.21	0.7	0	0.1	0.09	0	0.08	0.1	0.54	0
asRNA:CR32252	0.07	0.01	0	0.02	0.03	0	0	0.06	0.17	0	0	0	0.01	0	0	0.09	0.63	0	0	0	0.03	0.12	0.05	0.01	0	0.02	0	0	0	0.05	0.77	0
asRNA:CR33945	0.02	0	0	0.02	0.03	0	0.0077	0.04	0.05	0	0.17	0.03	0.01	0	0.02	0.04	0	0.09	0	0.29	0.01	0.18	0	0	0	0.008	0	0	0	0	0	0
asRNA:CR42254	0.14	0.08	0.31	0.23	0.09	0	0.14	0.13	0.09	0.98	0.05	0.35	0.14	0.09	0.02	0.23	0.2	0.43	0	0.1	0.16	0.12	0.29	0.12	0	0.13	0.13	2.21	0	0.08	0	0.16
asRNA:CR42547	0.2	0.08	0	0.41	0.5	0	0.05	0.42	0.06	0	0.18	0.05	0.06	0.27	0.13	0.14	0.09	0.04	0	0.05	0.14	0.7	0.47	0.14	0.62	0.17	0.14	0.13	0.36	1.02	0.21	0.04
asRNA:CR42738	0	0	0	0	0	0	0	0.0053	0	0	0	0	0	0	0	0	0	0	0	0	0.0043	0	0	0.33	0	0.0049	0.09	0	0	0.02	0	0
asRNA:CR42742	0	0	0	0	0	0	0	0	0	0	0	0	0.0029	0	0	0	0	0.13	0	0	0	0	0	0.67	0	0.0027	0	0	0	0.05	0.18	0
asRNA:CR42743	0	0	0	0	0	0	0	0.0039	0	0	0	0	0.0013	0	0	0	0	0	0	0	0.0043	0	0	0	0	0.007	0	0	0	0	1.04	0.05
asRNA:CR42860	0.42	0.96	0.16	0.78	0.16	3.08	1.25	0.35	0.72	0.44	0.48	1.44	0.71	0.22	1.89	0.67	0	1.24	0	1	7.61	0.18	0.26	2.35	0	14.93	0.81	0	0.67	0	0.35	0.43
asRNA:CR42871	0	0	0	0.01	0	0	0.0097	0.01	0.04	0	0	0	0.0068	0	0	0.006	0	0.13	0	0	0.0032	0	0	0	0	0.0043	0	0	0	0	0	0
asRNA:CR43152	0.08	0.13	0	0	0.0069	0.11	0.01	0.01	0.08	0	0	0	0.04	0	0.02	0.03	0	0	0	0	0.02	0	0	0.22	0.76	0.05	0.03	0	0	0	1.94	0.11
asRNA:CR43159	0.11	0.03	0.07	0.02	0.005	0	0.07	0.02	0.04	0	0	0.02	0.03	0.04	0.04	0.03	0	0.0061	0	0.11	0.05	0.21	0	0.04	0	0.02	0.05	0	0	0.07	0.44	0
asRNA:CR43160	0.0019	0.01	0	0.0048	0.01	0	0	0.0038	0	0	0	0	0.0092	0	0.12	0.0046	0	0	0	0	0.0037	0	0	0.02	0	0.02	0.06	0	0	0	1.04	0
asRNA:CR43243	0.01	0	0.03	0.02	0	0	0	0.0074	0.02	0	0	0	0.0051	0	0.01	0.0009	0	0	0	0	0	0	0	0.16	0	0.0034	0.17	0	0	0	0	0
asRNA:CR43257	0.12	0	0.07	0.03	0.01	0	0.07	0.0016	0	0	0	0.08	0.04	0	0.18	0.08	0	0.15	0	0.11	0.01	0	0	0.1	0	0.01	0	0	0.08	0	0	0.2
asRNA:CR43259	0.05	3.67	0.01	0.01	0.02	0.13	0.0037	0.06	6.4	0.29	0	0	0.01	0.02	0	0.1	0	0.01	0	0.05	0.01	0.08	0	0.22	0	0.01	0	0	0	0.09	0	0.04
asRNA:CR43299	0.07	0	0	0	0.01	0	0	0.0065	0	0	0	0	0.01	0	0	0	0	0.08	0	0	0.0034	0	0	0	0	0.0069	0	0	0	0	1.55	0
asRNA:CR43413	0	0	0	0	0.02	0	0	0.0035	0	0	0	0	0	0	0	0	0	0	0	0	0	0	0	0	0	0.0014	0	0	0	0	0.44	0
asRNA:CR43425	0.11	0.06	0	0.0075	0.85	0.25	0.2	1.78	0.11	0	0.63	0.1	0.04	0.5	0.28	0.1	0	0.72	0	0.05	0.06	1.94	1.21	0	3.16	0.27	0.03	0.75	0.1	1.17	0.35	0
asRNA:CR43426	0	0.01	0	0.01	0.01	0	0	0.04	0	0	0	0.04	0.0038	0.01	0.13	0.02	0	0.01	0	0	0.0052	0	0.05	0	0	0.0038	0	0	0	0	0	0
asRNA:CR43429	0.0096	0	0	0.0073	0.0068	0	0.0036	0.0065	0	0	0	0	0.004	0	0.01	0.0058	0	0.02	0	0	0	0.14	0	0.01	0	0.0045	0	0	0.06	0	0.21	0
asRNA:CR43430	0.03	0.03	0.01	0.03	0.03	0.08	0.07	0.06	0.02	0	0	0.09	0.04	0.05	0.08	0.06	0	0.05	0	0.05	0.05	0	0.04	0.03	0.19	0.04	0.04	0	0	0	1.38	0
asRNA:CR43433	0.01	0.16	0	0	0.01	0	0.05	0.01	0	0	0.16	0	0.0056	0	0.24	0	0	0	0	0.02	0.04	0.02	0	0.02	0	0.03	0.13	0	0	0	0	0
asRNA:CR43454	0.006	0.04	0.01	0.02	0	0	0.0068	0.0081	0	0	0	0	0.0067	0	0	0.0016	0	0.08	0	0	0	0	0	0.12	0	0.0044	0.02	0	0	0	0	0
asRNA:CR43460	1.43	0.71	2.79	1.43	0.67	0.95	1.88	0.97	1.18	1.85	1.9	0.45	0.85	3	0.89	1.23	1.44	0.42	0	1.32	0.36	1.22	0.99	1.13	1.11	0.63	1.27	0.27	0.23	0.89	0.36	0.66
asRNA:CR43463	0.06	0	0	0.09	0	0	0.0043	0.01	0	0	0	0.09	0.02	0	0	0.04	0	0.02	0	0.05	0.0014	0	0	0	0	0.0041	0	0	0	0	0.26	0
asRNA:CR43464	0.0023	0	0	0	0.04	0	0	0.1	0	0	0	0	0.0013	0	0	0	0	0.05	0	0	0	0.18	0	0	0.13	0.0074	0	0	0	0.12	2.68	0
asRNA:CR43465	0.07	0	0.02	0.13	0.0038	0	0	0.03	0.04	0	0	0.09	0.07	0.09	0.08	0.15	0.3	0.08	0	0.38	0.02	0	0	0.01	0	0.11	0.1	0	0	0	0.69	0
asRNA:CR43466	0.2	0.05	0.02	0.17	0.05	0.13	0.01	0.01	0.13	0	0.18	0.17	0.08	0.24	0.03	0.23	0	0.19	0	0.4	0.04	0	0	0.04	0	0.03	0	0	0.06	0.08	0.76	0
asRNA:CR43467	0	0	0	0	0.11	0	0	0	0	0	0	0	0.0015	0	0	0	0	0	0	0	0	0	0	0	0	0.0079	0	0	0	0.02	0	0
asRNA:CR43468	0.13	0.02	0.05	0.01	0.02	0.16	0.01	0.03	0.03	0	0.83	0.07	0.04	0.09	0.05	0.13	0.51	0.04	0	0.08	0.19	0	0.08	0.57	0	0.05	0	0	0	0.03	0.44	0.03
asRNA:CR43469	0.01	0	0	0	0	0	0	0.0074	0	0	0	0	0.001	0.02	0	0.01	0	0.01	0	0	0	0	0	0.02	0	0.0013	0	0	0	0	0	0
asRNA:CR43470	0.0018	0	0	0	0	0	0.04	0.0026	0	0	0	0	0.0071	0.21	0.02	0.0094	0	0	0	0	0	0	0	0	0	0.0006	0.06	0	0	0	0	0
asRNA:CR43471	0.01	0.03	0	0.02	0.0088	0.1	0.03	0.03	0	0	0	0	0.03	0	0.01	0.06	0	0.09	0	0.19	0.02	0	0.12	0	0	0.01	0	0	0	0.03	0	0
asRNA:CR43472	0	0	0	0	0	0	0.11	0.0058	0	0	0	0	0.0023	0	0	0	0	0	0	0	0	0	0	0	0	0.01	0	0	0	0	0	0.07
asRNA:CR43474	0.15	0.01	0.02	0.41	0.03	0	0	0.02	0.02	0.24	0	0	0.06	0	0	0.03	0	0.08	0	0	0.07	0.05	0	3.12	0	0.06	0.02	0	0	0	0	0
asRNA:CR43476	0	0	0	0	0.12	0	0	0.02	0	0	0	0	0.0015	0	0.04	0	0	0	0	0	0	0	0.04	0.01	0	0.01	0	0	0	0	0.52	0
asRNA:CR43477	0	0	0	0	0	0	0	0	0	0	0	0	0	0	0	0	0	0	0	0	0.0051	0	0	0	0	0.003	0	0	0	0	0	0
asRNA:CR43478	0	0	0	0	0	0	0	0	0	0	0	0	0	0.05	0	0	0	0	0	0	0.0087	0	0	0	0	0.0018	0	0.11	0	0	0	0
asRNA:CR43480	0.39	0.24	0.46	0.18	0.27	0	0.12	0.26	0.28	0.48	0.22	0.18	0.23	0.14	0.13	0.35	0.09	1.18	0	0.01	0.21	0.3	0.21	0.3	0.9	0.13	0.24	0.24	0	0.37	0	0.22
asRNA:CR43481	0.21	0	0	0.0067	0.04	0.07	0.02	0.04	0.02	0	0.37	0	0.03	0	0.05	0.03	0	0.24	0	0	0.21	0.1	0	0.2	0	0.1	0.05	0	0	0	0.31	0.04
asRNA:CR43609	0.08	0.16	0.36	0.49	0.05	0	0.19	0.07	0.08	0	0.36	0.42	0.35	0.24	0.19	0.02	2.09	0.01	0	0.12	0.05	0	0.14	0.01	0	0.07	0.2	0	0	0.05	0.18	0.32
asRNA:CR43614	0.02	0.01	0.07	0.13	0	0	0	0.007	0	0	0	0	0.01	0	0.01	0.009	0	0.13	0	0	0.0091	0	0	0	0	0.0086	0	0	0	0	0	0
asRNA:CR43615	0	0	0	0	0	0	0	0.0031	0	0	0	0	0.0077	0	0	0.0028	0	0	0	0	0.0018	0	0	0	0	0	0.04	0	0	0	0	0.13
asRNA:CR43629	0.35	0.57	2.01	0.21	0.21	0.21	0.32	0.54	0.36	0	0	0.22	0.6	0.07	0.72	0.27	0	0.32	1.08	0.01	0.11	1.15	0.19	0.57	0.27	0.13	0.22	0.28	0.06	0.68	0	0.78
asRNA:CR43637	0.09	0	0	1.16	0.03	0.22	0	0.02	0	0	0	0.05	0.0074	0	0	0.01	0.09	0.09	0	0.07	0.02	0.05	0.07	0.15	0	0.02	0	0	0	0.02	0	0
asRNA:CR43683	1.11	0.07	0.12	0.05	0.03	0.15	0.02	0.06	0.14	0.69	0	0.01	0.07	2.88	0.14	0.04	0	0.1	0	0.05	0.27	0.02	0	0.16	0	0.04	0.57	0.12	0	0.05	0	0.12
asRNA:CR43723	0.0031	0	0	0.01	0	0	0.02	0.01	0.04	0	0.15	0.08	0.0084	0.05	0.01	0.05	0	0.02	0	0.02	0	0.02	0	0.79	0	0.01	0.03	0	0	0	0	0
asRNA:CR43730	0.51	0.82	0.39	0.05	0.11	0.19	0.39	0.04	0.46	0	0.51	0.29	0.34	1.8	0.32	0.23	0	0.29	0	0.53	0.1	0.06	0.03	0.25	0	0.08	0.21	0	0	0.03	0	0.21
asRNA:CR43735	0.0046	0	0	0	0	0	0	0.01	0	0	0	0	0.0066	0	0	0	0	0	0	0	0	0	0	0	0	0.0039	0	0	0	0	0.49	0
asRNA:CR43767	0.06	0	0.06	0.0079	0	0	0	0.01	0	0	0	0	0.02	0	0.12	0.0077	0	0	0	0	0	0.12	0	0	0	0.01	0	0	0	0	0	0
asRNA:CR43786	0.02	0.01	0	0.0081	0.02	0	0	0.03	0	0	0	0	0.003	0	0	0.002	0	0	0	0	0.0013	0	0	0	0.14	0.02	0.02	0	0	0	0.43	0
asRNA:CR43787	0.0093	0.1	0.02	0.0033	0.03	0	0.04	0.3	0	0.21	0	0	0.01	0	0.08	0.03	0	0	2.84	0.02	0.0034	0.87	0	0	0.16	0.01	0.03	0	0	0	0.92	0.04
asRNA:CR43806	0	0.05	0.28	0.0047	0.38	0.33	0.0089	0.4	0	0	0.85	0.05	0.04	0	0.21	0	0	0.01	0	0.01	0.32	0.68	0.2	3.31	0.73	0.53	0.02	0	0	0.45	0	0
asRNA:CR43809	0.01	0.02	0	0.02	0.05	0	0.04	0.04	0	0	0	0	0.02	0.05	0.03	0.05	0	0.08	0	0	0.0062	0.05	0.14	0.01	0	0.01	0	0	0.2	0.03	0.44	0
asRNA:CR43812	0.09	0.01	0.22	0.0071	0.03	0.08	0.02	0.01	0.05	0	0	0.06	0.03	0	0	0.0049	0	0.02	0	0	0.04	0	0	0.04	0	0.07	0	0	0	0.07	2.03	0.09
asRNA:CR43820	0.0029	0	0.08	0	0.05	0	0	0.01	0	0	0	0	0.009	0	0.05	0.0074	0	0	0	0	0.0042	0	0.08	0.02	0	0.002	0	0	0.07	0	0.37	0
asRNA:CR43824	0	0	0	0	0	0	0	0	0.03	0	0	0	0.0036	0	0	0.0044	0	0.02	0	0	0	0	0.04	0	0	0	0	0	0	0	1.11	0
asRNA:CR43833	0.01	0	0	0	0.01	0	0	0.0054	0	0	0	0	0.005	0	0	0.09	0	0.0018	0	0	0	0	0.06	0	0	0.01	0	0	0	0.02	2.01	0.05
asRNA:CR43842	0	0	0	0	0	0	0	0.05	0	0	0.13	0	0	0	0	0.0017	0	0	0	0	0.0014	0.13	0.04	0	0	0	0	0	0	0.06	0	0
asRNA:CR43864	0.0074	0.05	0	0.0071	0.04	0	0	0.0073	0	0.21	0	0	0.05	0	0	0.01	0	0.02	0	0	0	0	0.03	0	0	0.01	0	0	0	0.64	0	0
asRNA:CR43865	0	0	0	0	0	0	0	0.01	0	0	0	0	0.0014	0	0	0	0	0	0	0	0.01	0	0	0	0	0	0	0	0	0	0.33	0
asRNA:CR43866	0.01	0.04	0.04	0.02	0.0066	0	0.06	0.01	0	0	0	0.08	0.03	0	0.03	0.03	0	0.05	0	0	0.03	0	0	0.04	0	0.0092	0	0	0.09	0.12	0	0
asRNA:CR43868	0.03	0.13	0.08	0.04	0.03	0	0	0.01	0.03	0	0	0	0.02	0	0.07	0.03	0	0.1	0	0.01	0.01	0	0	0	0	0.01	0.05	0	0	0.02	1.13	0
asRNA:CR43872	0.0039	0.08	0.01	0	0	0	0	0.01	0.03	0	0	0	0	0	0.02	0	0.3	0.0045	0	0	0.0027	0	0	0	0	0	0	0	0	0	0.51	0
asRNA:CR43875	0.06	0.01	0.33	0.29	0.03	0	0.03	0.01	0.03	0.47	0	0.05	0.24	0.06	0.17	0.03	0	0.07	0	0	0	0	0	0	0.7	0.01	0.02	0	0	0	0	0
asRNA:CR43876	0.08	0.03	0.27	0.0076	0.01	0	0.02	0.0096	0	0	0	0.06	0.02	0	0	0.04	0	0.21	0	0.02	0.04	0	0	0.17	0	0.02	0	0	0	0	0.82	0.12
asRNA:CR43877	0.002	0.01	0	0.0032	0	0	0	0.01	0	0	0	0	0.0065	0	0.02	0.05	0	0	0	0.01	0.0078	0	0	0	0	0.0071	0	0	0	0	0	0
asRNA:CR43885	0.0036	0	0	0	0.51	0	0	0.12	0	0	0.18	0.06	0.0052	0	0	0	0	0	0	0	0.01	0.06	0.19	0	0	0.0024	0	0	0	0.13	0	0
asRNA:CR43889	0.3	0.34	1.08	0.22	0.12	0.08	0.25	0.25	0.33	0	0.06	0.48	0.31	0.17	0.49	0.61	0	0.32	0	0.22	0.14	0.48	0.24	0.12	0.16	0.12	0.41	0	0.15	0.38	0	0.49
asRNA:CR43898	0	0	0	0	0	0	0.02	0.0017	0	0	0	0	0.001	0	0	0	0	0	0	0	0	0	0	0	0	0.0014	0	0	0	0	0	0
asRNA:CR43903	0.05	0.03	0.02	0.0046	0.02	0	0	0.02	0.12	0	0	0.1	0.04	0	0.01	0.03	0	0.3	0	0	0.01	0	0	0.01	0	0.01	0	0	0	0.06	0	0
asRNA:CR43906	0.71	0.58	1.18	0.93	0.35	0.59	3.73	1.27	0.13	0	1.53	0.81	3.57	3.12	4.22	1.8	0.76	0.86	3.1	1.21	0.13	1.75	0.62	0.92	0.77	0.16	1.38	0.12	3.05	1.09	0	1.36
asRNA:CR43908	0.0062	0	0	0	0	0	0	0	0	0	0	0	0	0	0	0.0029	0	0	0	0	0	0	0	0	0	0	0	0	0	0	0	0
asRNA:CR43916	0.21	0.06	0.04	0.44	0.03	0	0.18	0.01	0.19	0.21	0	0.09	0.04	0	0.11	0.09	0	0.63	0	0.25	0.02	0	0	0.19	0	0.03	0.11	0	0	0	0	0.26
asRNA:CR43926	0.0026	0	0	0	0	0	0	0	0	0	0	0	0	0	0	0	0	0	0	0	0	0	0	0	0	0	0	0	0	0	0.18	0
asRNA:CR43933	0.25	0.07	0.26	0.0098	0.03	0.1	0.02	0.03	0.03	0	0.28	0	0.04	0	0.0084	0.02	0	0.28	0	0	0.01	0.02	0	0.01	0.18	0.01	0.07	0	0	0.03	0	0
asRNA:CR43936	0.008	0	0	0	0.04	0.09	0	0.03	0	0	0.37	0.05	0.01	0	0.09	0	0	0.08	0	0.02	0.02	0.14	0.04	0.69	0	0.03	0	0	0	0.03	0	0
asRNA:CR43944	0.34	0.05	0.06	0.42	0.92	0.07	0.12	1.24	0.11	0	0	0.14	0.1	0	0.23	0.22	0.36	0.05	1.08	0.03	0.03	1.17	0.89	0.01	0	0.04	0.04	0	0.17	0.77	0	0.08
asRNA:CR43948	0	0	0	0	0.01	0	0	0.002	0	0	0	0	0.0065	0	0	0	0	0	0	0	0	0	0	0	0	0.0015	0	0	0	0	0	0
asRNA:CR43957	0.76	1.22	0.05	0.04	0.22	0.21	0.32	0.29	0.19	0.72	0.5	0.28	0.65	0.31	0.18	1.01	0.51	1	0	2.9	0.52	0.11	0.42	0.76	0.63	0.27	1.53	0.11	0.25	0.59	0	1.3
asRNA:CR43959	0.13	0.07	0	0.0041	1.45	0	0	3.51	0.05	0.22	0.35	0	0.0024	0	0	0.01	0	0.11	0.42	0.05	0.07	4.23	0.94	0	4.28	0.02	0	0	0.11	1.19	0	0
asRNA:CR43964	0.02	0.03	0.03	0.03	0	0.08	0.04	0.01	0	0	0	0	0.02	0.05	0	0.1	0.08	0.05	0	0	0.55	0	0	0.13	0	0.02	0.06	0.13	0.12	0	0	0
asRNA:CR43971	0.0074	0.01	0	0.01	0.02	0	0.0044	0.0042	0	0	0.07	0	0.01	0	0.05	0.07	0.1	0.01	0	0	0.02	0.06	0	0.03	0	0.01	0.04	0	0	0.02	0	0.02
asRNA:CR43979	0.0033	0	0	0.01	0.03	0	0	0.02	0	0	0	0	0.0046	0.06	0	0.06	0	0.02	0	0.18	0.01	0.08	0	0	0	0.02	0	0	0	0	0	0
asRNA:CR43981	0.01	0	0.04	0.02	0.0096	0	0	0.0044	0	0	0	0	0.01	0	0.01	0.01	0	0.0035	0	0	0.0092	0	0	0.03	0	0.01	0	0	0	0	0	0
asRNA:CR44018	0.0014	0	0	0	0.0092	0	0	1.39	0.04	0	0	0	0.0088	0.18	0.01	0.0099	0	0	0	0.03	0	1.35	0.07	0.01	0.43	0.0018	0	0	0	0.04	0	0
asRNA:CR44019	0.42	0.14	0.32	0.69	0.08	0.11	0.14	0.06	0.07	0	0.38	0.09	0.14	0.21	0.46	0.29	0	0.0058	0	0.19	0.05	0.02	0.08	0.1	0	0.06	0.05	0.11	0	0.03	0.36	0.1
asRNA:CR44020	0.03	0.02	0	0	0	0	0	0.0033	0	0	0	0	0.02	0	0	0.0086	0	0.47	0	0	0.01	0	0	0.1	0	0.01	0.08	0	0	0	0	0
asRNA:CR44021	0.16	0	0	0.0071	0	0	0.05	0.02	0	0	0	0	0.01	0	0.0084	0.04	0	0.01	0	0	0.0053	0	0	0.01	0	0.0097	0	0	0	0	0	0
asRNA:CR44027	0	0.01	0.03	0.008	0.13	0	0.12	0.71	0.11	0	0	0.04	0.05	0	0	0.22	0.3	0.32	0	0	0.03	0.17	0.02	0.2	0	0.03	0	0	0	0.19	1.49	0
asRNA:CR44029	4.99	6.29	3.65	4.32	8.26	4.72	3.39	9.96	5.9	0.69	3.18	2.91	3.63	3.72	5.48	6.02	3.41	3.02	6.24	4.93	1.7	11.89	6.72	2.55	7.92	4.63	4.95	3.14	5.13	8.32	1.01	2.72
asRNA:CR44030	0.92	0.58	0.38	0.3	0.36	1.04	0.43	0.49	0.73	0.71	0.88	0.86	0.51	0.32	0.46	0.48	0	0.76	0	0.49	1.18	0.64	0.53	1.07	0.63	1.26	1.37	0.13	0.23	0.43	0.31	0.86
asRNA:CR44031	0.23	0.09	0	0.0041	0.84	0.16	0.14	1.45	0.05	0	0	0.04	0.02	0.32	0.08	0.16	0	0.26	2.98	0.17	0.02	0.73	0.53	0.01	1.09	0.13	0.02	0	0	0.89	0.94	0.09
asRNA:CR44035	0.07	0.04	0.1	5.99	0	0	0.08	0.0066	0.02	0	0	0	0.03	0	0.02	0.01	0	0.0054	0	0.01	0.0057	0	0	0	0	0.02	0	0	0	0.02	0	0
asRNA:CR44045	0.0042	0	0.03	0.0097	0.01	0	0.01	0.01	0	0	0	0	0.02	0	0	0.05	0	0	0	0	0	0	0	0	0	0.01	0	0	0	0	2.16	0
asRNA:CR44046	0.06	0	0.02	0.46	0.09	0.28	0.11	0.11	0	0	0	0.02	0.03	0.14	0	0.03	0	0	0	0.14	0.11	0.06	0	0	0	0.49	0.09	1.02	0	0.21	0	0
asRNA:CR44047	0.03	0.28	0.36	0.03	0.01	0.14	0.02	0.01	0.02	0	0	0.09	0.01	0.05	0.18	0.02	0.3	0.02	0	0.01	0.11	0	0	0	0	0.07	0	0	0	0	0	0.2
asRNA:CR44049	0.01	0	0	0.11	0.04	0	0.0075	0.01	0.03	0	0	0	0.02	0.07	0	0.03	0	0.1	0	0.09	0	0	0	0	0	0.01	0	0	0	0	0	0
asRNA:CR44052	0.0013	0	0	0	0.01	0	0	0.0066	0	0	0	0	0.0014	0	0	0	0	0	0	0	0	0	0	0	0	0	0	0	0	0.04	0	0
asRNA:CR44053	0.03	0	0.01	0	0.01	0.21	0.01	0.02	0.22	0	0	0	0.01	0	0	0.01	0	0.09	0	0	0.02	0	0	0	0	0.01	0	0	0	0.02	0.18	0
asRNA:CR44054	0.26	0.08	0	0.03	0.02	0.32	0.02	0.02	0.16	0	0	0.1	0.02	0.03	0.02	0.07	0	0.01	0	0.01	0.02	0.02	0	0.53	0	0.01	0.18	0	0	0.04	0	0.09
asRNA:CR44062	0.0071	0	0.13	0.0077	0	0	0.03	0.0056	0.03	0	0	0.58	0.0036	0.01	1.77	0.06	0.29	0	0	0	0	0	0	0.01	0	0.0028	0	0	0	0	0	0
asRNA:CR44064	0	0	0	0	0.0082	0	0	0	0	0	0	0	0.0014	0	0	0	0	0	0	0	0	0	0	0.11	0	0	0	0	0	0	0	0
asRNA:CR44065	1.18	0.6	0.29	0.39	0.32	0.31	0.6	0.47	0.48	0	1.1	0.82	0.43	0.22	0.5	0.62	0.1	0.34	0	0.64	0.24	0.85	1.02	1.01	0.46	0.42	0.58	2.2	0.08	0.37	0.37	0.95
asRNA:CR44067	0.004	0	0	0	0	0	0.0097	0.0022	0	0	0	0	0.01	0	0	0	0	0.01	0	0.32	0	0	0.03	0	0	0.0053	0	0	0	0.05	0	0
asRNA:CR44069	0.04	0.09	0.04	0.0043	0.0093	0	0.02	0.07	0.26	0	0.71	0.08	0.01	0	0.06	0.31	0	0.07	0	0	0.01	0.02	0.05	0	0.95	0.02	0.08	0	0	0.05	0	0.06
asRNA:CR44071	0.01	0.11	0.01	0.009	0.04	0	0.12	0.03	0.22	0	0	0	0.02	0	0.04	0.0011	0	0	0	0	0.05	0	0	0.13	0	0.03	0.08	0	0	0.02	0.34	0
asRNA:CR44083	0.01	0	0	0.0052	0.0098	0	0.01	0.02	0	0	0	0	0.0055	0	0	0.03	0	0	0	0.01	0.01	0.02	0	0.13	0	0.12	0	0.11	0.1	0	0.32	0
asRNA:CR44087	0.0087	0	0	0.0099	0	0	0	0.0013	0	0	0	0.06	0.0059	0	0	0.0039	0	0.01	0	0	0	0	0.11	0	0	0.01	0	0	0	0	0	0
asRNA:CR44093	0.26	0.16	0.2	0.05	0.06	0	0.06	0.05	0.05	0	0	0.12	0.1	0.02	0.01	0.09	0.06	0.05	0	0	0.01	0.11	0.1	0.03	0	0.01	0.1	0	0	0	0	0
asRNA:CR44095	0.26	0.02	0.03	0.52	0.11	0	0.09	0.06	0	0	0.11	0.12	0.09	0	0.13	0.12	0	0.18	1.08	1.04	0.02	0.07	0.8	0.02	0	0.03	0.09	0.14	0.23	0.28	0	0.16
asRNA:CR44106	0.13	0.02	0.03	0.18	0.1	0.1	0.06	0.16	0.05	0	0.09	0.05	0.04	0.04	0.03	0.11	0	0.0027	0	0.07	0.04	0.15	0.06	0.14	0.14	0.02	0.15	0	0	0.02	0.26	0
asRNA:CR44107	0.07	0.1	0.46	0.0047	0	0	0	0.09	2.13	0	0	0.05	0.09	0	0	0.01	0	0.02	0	0.07	0.03	0.08	0.04	0.02	0	0.0072	0	0	0	0.03	0	0.04
asRNA:CR44108	0.0066	0	0	0.0065	0	0.14	0	0.0018	0.06	0	0	0	0.0081	0	0.02	0.0063	0	0.0036	0	0	0.002	0	0	0	0	0	0.08	0	0	0	0	0
asRNA:CR44114	0.02	0	0.01	0.01	0.03	0	0.01	0.01	0.13	0	0.15	0.03	0.02	0	0.01	0.01	0	0.0075	0	0	0.01	0	0	0.02	0	0.01	0.03	0	0	0.02	0.52	0
asRNA:CR44115	0.0079	0	0	0.02	0.0052	0	0	0.01	0	0	0	0	0.01	0.02	0.0095	0.05	0	0.09	0	0	0	0	0	0.01	0	0.0047	0	0	0	0	0.46	0
asRNA:CR44116	0.37	0.16	0.08	0.08	0.02	0	0.03	0.03	0.15	0.65	0	0.06	0.07	0	0.02	0.13	0	0.0082	0	0	0.39	0.04	0	0.01	0.22	0.1	0.26	0.12	0.1	0.08	1.13	0.1
asRNA:CR44119	0.3	0.1	0.26	0.54	0.09	0.08	0.08	0.09	0	0	0.14	0.21	0.09	0.1	0.18	0.31	0.15	0.09	0	0.35	0.06	0.44	0.1	0.61	0	0.07	0.24	0	0.15	0.07	1.25	0.04
asRNA:CR44124	0.11	0	0.03	0.02	0.0084	0	0.08	0.01	0.04	0	0	0	0.03	0.14	0.01	0.03	0	0.32	0	0	0.0078	0.07	0	0.18	0	0.0092	0	0	0	0.02	0	0
asRNA:CR44130	0.0092	0	0	0	0	0	0	0.0026	0	0	0	0	0.0016	0	0	0	0	0	0	0	0	0	0	0	0	0.0016	0	0	0	0	0	0
asRNA:CR44134	0	0	0	0	0	0	0	0	0	0	0	0	0.0014	0	0	0	0	0	0	0	0.01	0	0	0	0	0.0063	0	0	0	0	0	0
asRNA:CR44137	0.08	0.5	0.27	0.0031	0.0066	0.19	0.03	0.04	1.55	0	0	0	0.02	0	0.02	0.18	0	0.0006	0	0.03	0.01	0	0	0	0	0.01	0.14	0	0.08	0.06	0.51	0.23
asRNA:CR44144	0	0.01	0	0.01	0	0	0.01	0.0018	0.04	0	0	0	0.0063	0	0	0	0	0	0	0.02	0.008	0	0	0	0	0.01	0	0	0	0	1.49	0
asRNA:CR44147	0.0015	0	0	0	0	0	0	0	0.06	0	0	0	0.0044	0	0	0	0	0	0	0	0	0	0	0	0	0.0014	0	0	0	0	0.34	0
asRNA:CR44155	0	0.04	0	0	0	0	0	0	0	0	0.16	0	0	0	0	0.0008	0	0.01	0	0	0	0	0	0	0	0	0	0	0	0	0	0
asRNA:CR44160	0.0016	0	0	0.0045	0	0	0.01	0.01	0	0	0	0	0.0072	0	0	0.02	0	0.07	0	0.02	0	0	0	0	0	0.0023	0	0	0	0	0	0
asRNA:CR44165	0.0057	0.04	0	0.0045	0.07	0	0	0.11	0.03	0	0	0	0.01	0	0	0.07	0	0	0	0	0.0076	0.11	0.17	0.01	0.33	0.01	0	0	0	0	0	0
asRNA:CR44168	0.02	0	0.02	0	0	0	0.0072	0.0045	0	0	0	0	0	0	0	0.1	0	0.04	0	0	0.02	0	0	0.02	0	0.0036	0	0	0.07	0	0	0
asRNA:CR44169	0.02	0	0.04	0.02	0.02	0	0	0.01	0	0	0	0.05	0.03	0	0	0.0073	0	0.0027	0	0.01	0.06	0	0	0.01	0	0.06	0	0	0	0	0	0
asRNA:CR44176	0.52	0.18	0.38	0.62	0.03	0.27	0.71	0.01	0	0.81	0.83	0.33	0.5	0.16	0.67	0.39	0.09	0.35	0	0.5	0.05	0	0.12	0.01	0	0.16	0.24	0	0.25	0	2.27	0.15
asRNA:CR44179	0.98	0.03	0	0.003	0.05	0	0	0.07	0.02	0	0.07	0.11	0.01	1.81	0	0.08	0	0.04	0	0.04	0.08	0.1	0.05	0	0	0.08	0.1	0	0	0.05	0.78	0
asRNA:CR44181	0.22	0	0	0.0073	0	0	0	0.0065	0.02	0	0	0	0.03	0	0	0	0	0	0	0	0.0062	0	0	0	0	0.0032	0	0	0	0	0	0
asRNA:CR44182	0.08	0	0	0.05	0.0094	0	0	0.0091	0.1	0	0	0	0.03	0	0	0.19	0	0	0	0	0.06	0	0	0	0	0.05	0.06	0	0	0	0.54	0
asRNA:CR44192	0	0	0	0.0087	0.01	0	0	0.01	0	0	1.12	0.02	0.0054	0	0.01	0.01	0	0.06	0	0	0.01	0.06	0.03	0.01	0	0.01	0	0	0	0.05	0	0
asRNA:CR44201	0.05	0.12	0	0.03	0	0	0.02	0.01	0	0.47	0	0.05	0.03	0	0	0.07	0	0.01	0	0.12	0.02	0	0	0.01	0	0.02	0.03	0	0.09	0.02	0.84	0
asRNA:CR44205	0	0.02	0	0.008	0.0074	0	0.01	0.0048	0	0	0	0.05	0.0079	0	0	0	0	0.17	0	0	0	0	0	0	0	0.0097	0	0	0	0	0	0
asRNA:CR44207	0	0	0	0	0.02	0.1	0	0.03	0	0	0	0	0.02	0	0	0	0	0.14	0	0	0.01	0.06	0	0	0	0.0044	0	0	0	0	0.42	0.06
asRNA:CR44224	0.02	0.07	0.03	0.1	0.01	0.18	0.25	0.01	0	0	0	0.04	0.18	0.06	0.59	0.24	0	0	0	0.01	0.0077	0.02	0	0.07	0	0.17	0.06	0	0	0	0.46	0.38
asRNA:CR44228	0.02	0	0	0	0.15	0	0	0.12	0	0	0	0	0.0054	0	0	0.0061	0	0	0	0.02	0	0.34	0.09	0	0.56	0.0068	0	0	0	0.15	1.64	0
asRNA:CR44235	0	0	0	0	0	0.06	0	0	0	0	0	0	0	0	0	0	0	0.06	0	0	0	0	0	0	0	0	0	0	0	0	0	0
asRNA:CR44238	0	0	0	0	0	0	0	0	0	0	0	0	0.0028	0	0	0	0	0	0	0	0	0	0	0	0	0	0	0	0	0	0	0
asRNA:CR44266	0.0049	0	0	0	0	0	0	0.0071	0	0	0	0	0.01	0	0	0.03	0	0	0	0	0.01	0	0	0	0.18	0.0081	0	0	0	0	0.37	0
asRNA:CR44267	0.0092	0.02	0	0.01	0.01	0	0.01	0.03	0.02	0	0	0.1	0.02	0	0.0053	0.0058	0	0.17	0	0	0.01	0	0	0.04	0	0.03	0.02	0	0	0	2.58	0
asRNA:CR44275	0	0	0	0	0	0	0	0	0	0	0	0	0.0014	0	0	0	0	0.09	0	0	0	0	0	0	0	0.0027	0	0	0	0	0	0
asRNA:CR44287	0.0078	0	0	0	0	0	0	0	0	0	0	0	0.0031	0	0	0	0	0	0	0	0	0	0	0	0	0	0	0	0	0.06	0.36	0
asRNA:CR44291	0.13	0.11	0.08	0.0092	0.13	0.14	0.05	0.23	0.14	0	0	0.11	0.07	0.14	0.16	0.14	0	0.25	0	0.02	0.01	0.28	0.47	0.01	0	0.01	0.08	0.11	0.54	0.18	0.21	0
asRNA:CR44293	0.01	0	0	0	0	0	0	0.0036	0	0	0	0	0	0	0	0	0	0	0	0	0	0	0	0	0	0.0049	0	0	0	0	0	0
asRNA:CR44297	0.13	0.05	0	0.005	0	0	0.13	0.01	0	0	0	0	0.14	0	0.13	0.0082	0	0	0	0	0.0036	0	0	0	0	0.0051	0.06	0	0	0	0	0
asRNA:CR44304	0	0	0	0.0056	0	0	0	0	0	0	0	0	0.0033	0	0	0	0	0	0	0	0	0	0	0.09	0	0.0044	0	0	0	0	0	0
asRNA:CR44321	0.6	0.09	0.56	0.43	0.03	0.28	0.1	0.05	0.03	0	0.18	0.1	0.12	0	0.37	0.13	0	0.06	0	0.08	0.48	0.07	0	0.14	0	0.27	0.34	0	0	0	0	0
asRNA:CR44340	1.06	0.88	1.36	1	0.75	0.9	0.75	1.07	1.17	0	0.5	0.72	0.78	0.68	1.1	1.16	0.18	1.21	0	1.11	1.04	1.45	0.42	1.42	1.52	1.16	0.71	0.7	1.14	0.92	0	0.95
asRNA:CR44351	0.05	0.06	0.02	0.04	0.03	0	0.03	0.08	0	0	0	0.11	0.01	0.1	0.01	0.04	0	0.08	0	0.01	0.0096	0.05	0.17	0.03	0	0.03	0	0	0	0.11	0	0
asRNA:CR44358	0.0064	0.02	0.01	0.01	0	0	0.01	0.01	0	0	0	0	0.02	0	0	0.0069	0	0	0	0	0	0	0	0	0	0.01	0	0	0	0	2.3	0.04
asRNA:CR44367	0.1	0.02	0	0.01	0	0	0.02	0	0	0	0	0	0.01	0	0	0.01	0	0.13	0	0.01	0.0032	0	0	0.23	0	0	0	0.11	0	0	0	0
asRNA:CR44368	0.39	0.12	0.85	0.17	0.25	0.23	0.08	0.09	0.1	0	0.31	0.33	0.18	0.17	0.14	0.18	0	0.32	0	0.58	0.24	0.05	0	0.04	0.18	0.36	0.12	0	0.29	0.03	0.18	0.09
asRNA:CR44370	0.25	0.47	0.31	0.26	0.02	0.86	0.35	0.05	0.45	0.23	0.63	0.18	0.44	0.15	0.62	0.78	0	0.47	0	1.01	0.37	0	0	0.63	0	0.3	0.25	0	0.24	0.06	23.13	0.35
asRNA:CR44372	0.01	0.02	0	0	0	0.09	0	0.005	0	0	0	0	0	0	0	0	0	0.03	0	0	0.03	0	0	0	0	0	0	0	0	0	1.16	0
asRNA:CR44374	0.003	0	0	0	0	0	0	0.0058	0	0	0	0	0.02	0	0	0.0022	0	0	0	0.16	0	0	0	0.01	0	0.0035	0	0	0	0	0	0
asRNA:CR44375	0.63	0.39	0.58	0.28	0.02	0.99	0.36	0.05	0.82	0.58	0.33	0.41	0.31	0.41	0.24	0.55	0.96	0.46	0	0.59	0.2	0.1	0	0.06	0	0.35	0.94	0.15	0.52	0.08	0	0.37
asRNA:CR44381	0.0064	0.05	0.03	0.01	0.17	0.05	0.02	0.12	0.03	0	0.11	0.07	0.05	0.11	0	0.31	0.38	0.11	0	0.08	0.03	0.14	0.08	0	0	0.01	0.1	0.3	0.09	0.08	0	0.09
asRNA:CR44382	0.39	0.05	0.5	0.04	0.1	0.17	0.37	0.16	0.02	0	0.49	0.45	0.26	0.32	1.03	0.5	0	0.15	0	0.22	0.06	0.3	0.34	0.24	0	0.04	0.27	0.24	0.29	0.14	0	0.05
asRNA:CR44386	0.0012	0	0	0	0	0	0	0.0022	0	0	0	0.05	0.008	0	0.01	0	0	0.02	0	0.01	0.0083	0	0	0.34	0	0.0035	0	0	0	0	0	0
asRNA:CR44390	0.19	0.03	0.02	0.07	0.05	0	0.03	0.03	0.12	0	0	0.12	0.08	0.09	0.12	0.13	0	0.13	0	0.28	0.06	0	0.02	0.28	0	0.12	0.16	0	0.11	0.09	0.18	0.16
asRNA:CR44429	0.02	0.03	0.06	0.02	0.02	0	0.03	0.07	0	0	0	0.04	0.03	0.04	0.13	0.01	0	0.02	0	0.05	0.02	0.06	0	0.02	0	0.03	0.12	0	0	0	0	0
asRNA:CR44431	0.06	0.02	0	0.12	0	0	0.03	0.01	0.14	0	0	0.07	0.1	0.03	0.07	0.0042	0	0.1	0	0.03	0.007	0.02	0	0.01	0	0.01	0	0	0	0	1.07	0.11
asRNA:CR44509	0.0022	0	0	0	0.02	0	0	0.0035	0	0	0	0.06	0.01	0	0.01	0	0	0	0	0	0.01	0	0	0.75	0	0.0074	0.02	0	0	0	0	0
asRNA:CR44512	0.03	0.02	0.13	0.51	0.02	0	0.06	0.0069	0.04	0	0	0.02	0.04	0	0.04	0.03	0.07	0.13	0	0.15	0.04	0	0	0	0	0.02	0	0	0	0.02	0	0.12
asRNA:CR44592	0	0	0	0	0	0	0	0	0	0	0	0	0	0	0	0	0	0	0	0	0	0	0	0.08	0	0	0	0	0	0	0.44	0
asRNA:CR44599	0.37	0.02	0.16	0.1	0.08	0.28	0.09	0.02	0.05	0	0	0.05	0.12	0.03	0.09	0.07	0	2.49	0	0.21	0.12	0	0.15	0.29	0	0.06	0	0	0	0.08	0	0.26
asRNA:CR44600	0.0019	0.07	0.01	0	0	0	0	0.0019	0	0	0	0	0.01	0	0	0.0024	0	0	0	0	0	0	0.14	0	0	0	0.02	0	0	0	0	0
asRNA:CR44653	0.07	0.01	0.05	0	0.01	0	0.16	0.01	0	0	0	0	0.11	0	0	0.06	0	0.19	0	0	0.02	0	0	0.47	0	0.02	0	0	0	0	0	0.06
asRNA:CR44690	1.06	0.07	0.07	0.26	0.17	0.29	0.06	0.23	0.12	0	0.19	0.13	0.19	0.11	0.26	0.34	0.07	0.38	0	0.41	0.27	0.3	0.17	0.76	0.39	0.25	0.18	0	1.13	0.17	0.21	0.18
asRNA:CR44704	0.11	0.01	0.04	0	0.0074	0.06	0.04	0.02	0.04	0.2	0	0.04	0.06	0	0	0.04	0	0.01	0	0	0.06	0.16	0	0.02	0	0.03	0.03	0	0	0.04	0	0.05
asRNA:CR44724	0.09	0.04	0.06	0	0.03	0	0.009	0.03	0.04	0	0.06	0.03	0.05	0.94	0.02	0.01	0	0.42	0	0	0.06	0.02	0	0.53	0.1	0.07	0.13	0	0	0.03	0	0
asRNA:CR44793	0.0036	0	0.03	0.0059	0.02	0	0	0.01	0	0	0	0	0.0098	0	0	0.01	0	0	0	0.01	0.004	0.1	0	0	0	0.0025	0	0	0	0	0	0
asRNA:CR44806	0.09	0.04	0	0.02	0.03	0.09	0	0.02	0	0	0.37	0	0.01	0	0	0.01	0	0.05	0	0.02	0.02	0	0	0.01	0	0.01	0	0	0.21	0	0	0.1
asRNA:CR44807	0.06	0.03	0.23	0.25	0	0	0.01	0.01	0	0	0	0.05	0.02	0	0.01	0.08	0.09	0.03	0	0	0.0015	0.02	0	0	0	0.0062	0.28	0	0.07	0	0	0
asRNA:CR44840	0	0	0	0	0	0	0	0.0054	0	0	0	0	0	0	0	0	0	0	0	0	0	0	0	0	0	0	0	0	0	0	0	0
asRNA:CR44841	0.02	0.01	0.02	0.01	0.03	0	0.02	0.14	0.02	0	0	0	0.01	0	0	0.01	0	0.02	0	0	0.01	0	0	0	0	0.01	0	0	0	0.02	0	0
asRNA:CR44843	0.1	0.06	0.03	0.04	0.02	0.22	0.06	0.03	0.02	0	0	0.22	0.02	0.01	0.05	0.03	0	0.0007	0	0.01	0.03	0	0.09	0.03	0	0.01	0	0	0	0.01	0	0
asRNA:CR44847	0.03	0.01	0.03	0.009	0.01	0	0.01	0.02	0	0	0	0	0.01	0.04	0.04	0.03	0	0	0	0.02	0.01	0.04	0	0.13	0	0.01	0	0	0	0.02	0.33	0.07
asRNA:CR44849	0.02	0.03	0	0	0	0	0.01	0	0	0	0	0	0.0018	0	0	0	0	0	0	0	0	0	0	0	0	0.001	0	0	0	0	0	0
asRNA:CR44850	0.12	0.04	0	0.01	0.01	0	0.47	0.03	0.12	0	0	0.12	0.55	0	0.31	0.06	0	0.04	0	0.01	0.0038	0.05	0	0	0	0.03	0.26	0	0	0	0	0.03
asRNA:CR44866	0	0	0	0.0046	0.01	0	0	0.0059	0	0	0	0	0	0	0	0.0021	0	0.0045	0	0	0.0015	0	0	0	0	0.0045	0	0	0	0	0	0
asRNA:CR44873	0.03	0.02	0.04	0.03	0.01	0	0.18	0.03	0.05	0	0	0.04	0.03	0.15	0.03	0.1	0	0.0049	0	0.02	0.01	0.16	0	0.03	0	0.02	0.06	0	0.08	0.03	0	0
asRNA:CR44891	0.1	0.08	0.02	0.0064	0.02	0	0.08	0.0057	0.12	0	0.07	0.2	0.16	0.09	0.42	0.19	0	0.05	0	0.29	0.05	0	0.14	0.17	0	0.04	0	0	0.09	0	0	0.17
asRNA:CR44892	0.23	0	0.19	0.02	0.0065	0.14	0.09	0.02	0.11	0	0.36	0.05	0.13	0.1	0.18	0.13	0	0.04	0	0.03	0.03	0.02	0.02	0	0	0.03	0	0	0	0	0	0.04
asRNA:CR44894	2.6	1	2.31	1.61	8.7	3.54	2.61	6.67	0.73	2.43	1.63	3.57	2.84	4.19	3.75	6.64	7.14	1.36	14.79	1.42	0.38	5.4	7.36	1.65	11.78	1.43	2.07	6.55	3.15	10.51	0.76	6.01
asRNA:CR44896	0.0032	0	0	0	0	0	0	0	0	0	0	0	0	0	0	0	0	0	0	0	0	0	0	0	0	0.0019	0	0	0	0	0	0
asRNA:CR44897	0.0063	0	0	0	0	0	0	0	0	0	0	0	0.0025	0	0	0.0082	0	0.0007	0	0	0	0	0	0	0	0	0	0	0.08	0	0	0.08
asRNA:CR44907	0.003	0.02	0	0.0073	0	0	0	0.0048	0	0	0	0	0.01	0	0	0.0041	0	0.0019	0	0	0.0034	0	0	0	0	0.0064	0	0	0	0	0	0
asRNA:CR44910	0.001	0	0	0.0027	0	0	0.02	0.0035	0	0	0	0	0.0017	0	0	0.0067	0	0	0	0	0.01	0	0	0	0	0	0	0	0	0	0	0
asRNA:CR44911	0.97	0.17	0.27	0.32	0.34	0.27	0.13	0.51	0.21	0.46	0.46	0.33	0.21	0.38	0.17	0.72	0.66	0.21	0	0.19	0.3	0.92	0.46	0.52	0.49	0.26	0.15	0	0.73	0.48	1.23	0.2
asRNA:CR44958	0.0012	0	0	0	0	0	0	0	0	0	0	0	0	0	0	0	0	0	0	0	0	0.02	0	0	0	0.0005	0	0	0	0	0	0
asRNA:CR44959	0.01	0.05	0.06	0	0.0042	0	0	0.0052	0	0	0	0	0.01	0	0.01	0.02	0	0.0008	0	0	0.0034	0	0	0.01	0	0.0068	0.09	0	0	0	0	0
asRNA:CR44960	0.33	0.25	0.14	0.19	0.2	0	0.17	0.44	0.11	0	0.07	0.19	0.22	0.07	0.06	0.29	0.13	0.23	0	0.22	0.87	0.19	0.87	0.0093	1.14	0.14	0.22	0	0.06	0.4	0.45	0
asRNA:CR44961	0.12	0.05	0.34	0.23	0.1	0.09	0.18	0.24	0.24	0	0.32	0.13	0.12	0	0.07	0.22	0	0.14	0	0.46	0.27	0.1	0.07	0.17	0.45	0.16	0.12	0.25	0.08	0.07	0	0.05
asRNA:CR44962	0.11	0.05	0	0.0035	0.02	0	0.008	0.02	0.07	0	0.27	0	0.05	0	0.19	0.0092	0	0.01	0	0	0.0045	0	0	0.01	0	0.01	0.11	0	0	0.02	0	0.13
asRNA:CR44968	0.03	0.02	0	0.01	0.01	0	0	0.01	0.03	0	0	0	0.01	0	0	0.01	0	0	0	0.11	0.05	0	0	0	0	0.07	0.02	0	0	0.02	0	0
asRNA:CR44969	0.58	0.43	0.01	0.35	0.0079	0.27	0.34	0.01	0.66	0	0.22	0.34	0.51	0.16	0.27	0.15	0.9	0.32	0	0.63	0.11	0.05	0.1	0.37	0	0.08	0.75	0	0	0.03	1.87	0.5
asRNA:CR44972	0	0	0	0	0	0	0	0	0	0	0	0	0	0	0	0.0013	0	0	0	0	0	0	0	0	0	0.0013	0.03	0	0	0	0	0
asRNA:CR44975	0.0085	0.04	0.09	0.01	0.17	0	0.09	0.18	0.15	0.58	0.24	0	0.02	0.16	0.09	0.08	0	0.16	0	0.04	0.0064	0.13	0.12	0.01	0	0.09	0.07	0	0.06	0.05	0	0
asRNA:CR44976	0.02	0	0.13	0.0054	0.01	0	0	0.0069	0	0	0	0.05	0.0047	0	0.03	0.01	0	0	0	0	0.01	0	0	0	0	0.0077	0	0	0	0.06	0	0
asRNA:CR44981	1.4	3.72	6.07	7.85	1.58	8.58	2.01	3.15	6.05	3.29	5.73	3.35	2.99	3.79	3.65	2.8	5.49	1.5	2.31	6.14	6.69	4.81	1.78	1.7	5.89	8.35	4.01	3.1	1.97	2.08	1.62	2.33
asRNA:CR44984	0.08	0.1	0.48	0.27	0.04	0.05	0.38	0.08	0	0	0.21	0.04	0.29	0.06	0.29	0.43	0.08	0.11	0	0.01	0.0012	0.27	0	0.11	0	0.05	0.12	0	0.08	0.03	0	0.34
asRNA:CR44987	0.22	0.1	0.12	0.53	0.14	0.06	0.14	0.32	0.19	0	0	0.18	0.22	0.04	0.23	0.1	0	0.22	0	0.07	0.21	0.44	0.37	0.69	1.17	0.23	0.1	0	0	0.05	0	0.08
asRNA:CR44989	0.01	0.01	0.02	0	0.01	0	0.09	0.01	0	0	0.27	0	0.03	0.05	0.12	0.0008	0	0	0	0	0.02	0	0.07	0.04	0.13	0.03	0.05	0	0	0	0	0
asRNA:CR44990	0	0	0.02	0	0.007	0.09	0.009	0.01	0	0	0	0.06	0.04	0	0.14	0	0	0	0	0	0	0	0.12	0	0	0.01	0	0	0	0	0	0.1
asRNA:CR44992	0.14	0.08	0.35	1.32	0	0.55	0.1	0.0082	0.45	0	0.36	0.14	0.56	0	0.18	0.22	0.15	0.11	0	0.08	0.04	0	0	0.01	0	0.06	0.13	0	0.16	0.06	0	0.18
asRNA:CR44995	0.0092	0.01	0	0.0039	0.0078	0	0.0088	0.0028	0	0	0	0	0.01	0	0	0.0041	0	0.0077	0	0	0	0	0	0.01	0	0.0036	0	0	0	0.01	0	0
asRNA:CR44996	0.05	0.01	0.01	0.1	0	0	0.02	0.0039	0	0	0.17	0	0.0099	0	0	0.06	0	0.1	0	0.14	0.15	0.03	0	0.13	0	0.02	0.47	0	0	0	0	0
asRNA:CR44998	1.11	0.14	0	0.04	0.02	0	0	0.0091	3.08	0	0.46	0	0.02	0	0	0.01	0	0.0005	0	0	0.0084	0	0	0.02	0	0.01	0.09	0	0	0	0	0.06
asRNA:CR45000	0.27	0.25	0.15	0.13	0.15	0.05	0.15	0.19	0.16	0.22	0.15	0.09	0.13	0.14	0.37	0.42	2.45	0.21	0	0.26	0.22	0.37	0.19	0.2	0.34	0.12	0.24	2.79	0.35	0.11	0	0.12
asRNA:CR45001	0.0031	0	0	0	0	0	0.0088	0	0	0	0	0	0	0	0	0	0	0	0	0	0	0	0	0	0	0.005	0	0	0	0	0	0
asRNA:CR45007	0.03	0	0.32	0.14	0.25	0.38	0.03	0.27	0.08	0	0.22	0.06	0.03	0	0.03	0.13	0	0.09	0	0	0.05	0.94	0.25	0.07	0.08	0.07	0.09	0	0.13	0.14	0.36	0.03
asRNA:CR45008	0	0.02	0	0	0	0.04	0.006	0	0	0	0	0	0	0	0	0	0	0	0	0.02	0.42	0	0	0.01	0	0.14	0	0	0	0	0	0
asRNA:CR45009	0.49	0.15	0.14	0.27	0.48	0	0.09	0.59	0.28	0	0	0.09	0.13	0.06	0.33	0.2	0	0.25	1.13	0.03	0.03	1.07	0.43	0.01	0.27	0.09	0.06	0	0	0.47	0	0.06
asRNA:CR45015	0	0	0	0	0	0	0	0.01	0	0	0	0	0.01	0	0	0	0	0	0	0	0.0041	0	0.05	0	0	0.0073	0	0	0	0	0.32	0
asRNA:CR45016	0.04	0.03	0	0.0045	0	0	0.08	0.01	0.03	0	0	0.05	0.02	0	0	0.02	0	0.25	0	0	0.02	0	0	0.11	0	0.02	0.02	0	0	0	0.75	0.09
asRNA:CR45024	0	0.02	0	0	0	0	0	0	0	0	0	0	0.0095	0	0	0.0018	0	0.0053	0	0.08	0.01	0	0.03	0	0	0.0028	0	0	0	0	0	0
asRNA:CR45026	0.01	0.02	0.03	0.0086	0.01	0	0.03	0.01	0.04	0	0	0.15	0.02	0.01	0.02	0.0067	0.09	0.03	0	0.02	0.03	0	0.03	0.01	0	0.03	0.06	0	0	0	1.99	0
asRNA:CR45028	0.0025	0	0	0.01	0.01	0	0	0	0	0	0	0	0	0	0	0.0052	0	0.0012	0	0	0.0017	0	0	0.0094	0	0	0.03	0.12	0	0	0	0
asRNA:CR45041	0	0	0	0	0.01	0	0	0.02	0	0	0	0	0.0016	0	0	0	0	0	0	0	0	0	0	0.15	0	0.0019	0	0	0	0	0	0
asRNA:CR45042	0.0012	0	0	0.006	0	0	0	0	0	0	0	0	0.0048	0	0	0	0	0	0	0	0.0033	0	0	0	0	0	0	0	0	0	0	0
asRNA:CR45044	0	0	0	0	0	0	0	0.0016	0	0	0	0	0.0031	0	0	0.04	0	0	0	0	0	0	0	0	0	0.0067	0	0	0	0.07	0	0
asRNA:CR45046	0.3	0	0	0	0	0	0	0	0	0	0	0	0.0026	0	0	0.0019	0	0	0	0	0	0	0	0	0	0.0044	0	0	0	0	0	0
asRNA:CR45053	0.03	0.02	0	0	0.02	0	0.07	0.02	0	0	0	0	0.0046	0	0	0.01	0	0.03	0	0.15	0.0095	0	0	0.02	0	0.0065	0	0	0	0.12	1.41	0
asRNA:CR45056	0.0049	0.05	0	0.006	0.09	0.15	0.05	0.07	0	0	0	0	0.02	0	0.1	0.1	0	0.11	0	0	0.06	0	0.13	0.01	0	0.02	0.06	0	0	0.07	0	0.07
asRNA:CR45104	0	0	0	0	0	0	0	0.0026	0	0	0	0	0.0031	0	0	0	0	0	0	0	0	0	0	0	0	0	0	0	0	0	0	0
asRNA:CR45108	0.12	0	0.01	0.06	0	0	0	0.02	0	0	0	0	0.01	0	0.02	0.01	0	0.0022	0	0.03	0.07	0	0	0.01	0	0.15	0	0	0	0.01	0	0
asRNA:CR45121	0.02	0.03	0	0.0053	0	0	0.02	0.07	0.02	0	0	0.04	0.01	0	0.06	0.15	0	0	0	0	0.05	0	0.06	0	0	0.02	0	0	0.19	0.02	0.8	0
asRNA:CR45124	0.1	0	0.15	0.01	0.03	0.13	0.0066	0.03	0	0	0.18	0.06	0.08	0	0.01	0.04	0	0.21	0	0.09	0.03	0.06	0	0	0	0.04	0.04	0	0.08	0	0	0
asRNA:CR45126	0.31	0.53	0.08	0.35	0.36	0.12	0.16	0.74	0.53	0	0.65	0.15	0.26	0.2	0.41	0.25	1.51	2.59	0	0.34	0.38	1.04	0.43	0.99	0	0.29	0.23	0	0.11	0.2	0	0.34
asRNA:CR45129	0.11	1.36	0.44	0.0066	0.45	0.67	0.57	0.52	2.18	0	0.66	0.3	0.41	1.1	1.11	0.63	1.72	0.54	0	0.4	0.11	0.91	0.61	0.27	3.56	0.09	0.59	0	0	0.38	0.65	1.14
asRNA:CR45130	0.0045	0.09	0.1	0.0043	0	0	0.01	0.01	0	0	0	0	0.0053	0	0	0.1	0	0.0086	0	0.04	0	0.12	0	0	0	0.01	0	0	0	0	0.27	0.25
asRNA:CR45131	0.27	0.21	0.64	0.24	0.08	0.64	0.1	0.08	3.46	0	0.47	0.05	0.74	0	0.19	0.24	0	0.16	0	0.01	0.09	0.17	0.15	0.3	0	0.05	0.17	0	0	0.09	0	1.1
asRNA:CR45132	0.07	0.05	0	0.004	0	0	0.04	0.01	0.36	0	0	0.08	0.02	0	0.01	0.01	0	0.02	0	0.03	0.04	0.09	0	0	0	0.04	0.03	0	0	0	0.18	0.05
asRNA:CR45133	0.14	0.09	0.05	0.02	0.19	0	0.05	0.07	0	0	0.57	0	0.05	0.02	0.19	0.08	0	0.19	0	0.01	0.11	0	0.06	0.54	0	0.08	0.06	0	0	0.02	0	0
asRNA:CR45134	0.22	0.05	0.03	0.02	0.06	0.19	0.11	0.07	0.03	0	0	0.07	0.09	0.03	0.05	0.01	0	0.02	0	0.02	0.0088	0	0.07	0.05	0	0.02	0.08	0	0	0	0	0
asRNA:CR45135	0.07	0.02	0.08	0.04	0	0.08	0.01	0.01	0.07	0	0	0	0.02	0.05	0.07	0.04	0	0.13	0	0	0.04	0	0	0.15	0	0.03	0.07	0.11	0	0.01	0	0
asRNA:CR45136	1.25	0.91	1.06	0.61	0.58	0.46	0.88	1.08	0.28	2.02	0	0.69	0.68	0.3	0.98	1.07	2.58	0.47	0	2.29	0.06	1.5	0.32	0.82	1.6	0.09	1.41	0.55	0.9	0.67	0.45	2.32
asRNA:CR45137	1.89	1.46	2.09	1.45	1.49	1.24	1.65	1.84	1.13	1.9	1.2	1.2	1.25	1.57	1.64	1.79	3.77	1.04	0	2.04	0.75	1.73	1.36	1.48	3.2	1.27	1.6	0.29	0.82	1.7	0.42	0.74
asRNA:CR45139	2.24	1.21	0.98	1.92	0.91	2.01	1.67	1.67	1.13	1.83	2.87	3.09	0.72	1.81	0.56	0.7	1.07	0.42	1.08	1.27	1.42	2.3	1.1	0.66	6.98	1.6	1.05	0	0.47	0.39	0.26	1.06
asRNA:CR45140	0.68	0.04	0.1	0.08	0.06	0.17	0.12	0.04	0.09	1.46	0.91	0.29	0.17	0.37	0.18	0.3	0.29	0.13	0	0.69	0.16	0.14	0.06	0.44	0	0.07	0.21	0	0.07	0.05	0.71	0.04
asRNA:CR45141	0.07	0.02	0.1	0.02	0.17	0	0.09	0.36	0.03	0	0	0	0.04	0	0.01	0.09	0	0.07	0	0.01	0.04	0.13	0.61	0.02	0.27	0.04	0	0	0	0.18	0	0
asRNA:CR45142	0.29	0.03	0.13	0.007	0.0062	0.06	0.0064	0.02	0.02	0	0	0	0.02	0	0.01	0.03	0	0.11	0	0.1	0.0057	0	0	0.01	0	0.01	0	0.11	0	0	0	0
asRNA:CR45143	0.004	0	0.05	0.03	0	0.17	0.006	0.02	0	0	0	0.03	0.02	0	0.13	0.09	0	0.0082	0	0.01	0.01	0	0	0	0	0.0007	0	0	0	0	0	0
asRNA:CR45144	0.29	0.03	0	0.02	0.01	0.08	0.01	0.04	0.05	0	0	0.04	0.05	0.2	0.03	0.08	0.51	0.09	0	0.27	0.03	0.08	0	0.06	0.85	0.08	0.05	0	0.11	0.07	0	0.07
asRNA:CR45145	0.36	0.15	0.64	0.28	0.14	0.36	0.15	0.21	0.17	0	0	0.51	0.27	1.06	0.27	0.54	0	0.14	1.08	0.45	0.18	0.21	0.09	0.03	0.87	0.42	0.28	0.12	0.38	0.16	0	0.98
asRNA:CR45146	0	0	0	0	0	0	0	0.0026	0	0	0	0	0	0	0	0	0	0	1.08	0	0	0	0	0	0	0.0006	0	0	0	0	0	0
asRNA:CR45149	0.008	0	0.3	0.13	0.04	0	0.04	0.02	0.03	0	0	0	0.02	0	0	0.06	0	0.14	0	0.02	0.05	0.02	0	3.52	0	0.03	0.07	0	0	0.16	0	0
asRNA:CR45151	0.01	0.02	0.24	0.01	0.0078	0	0.0044	0.02	0.03	0	0	0.06	0.01	0	0.04	0.01	0	0.05	0	0.09	0.0098	0	0	0	0	0.01	0	0	0.09	0	0.78	0
asRNA:CR45152	0.0039	0	0.02	0	0	0	0	0.0093	0	0	0	0.06	0.01	0	0.19	0	0	0	0	0.03	0.03	0	0	1.14	0	0.03	0	0	0	0	0	0
asRNA:CR45160	0.01	0	0	0	0	0	0	0.0065	0	0	0	0	0.0029	0	0	0.0027	0	0.01	0	0	0.05	0	0	0	0	0.0099	0	0	0	0	0	0
asRNA:CR45161	0.0058	0.69	0	0	0.13	3.87	0	0.06	6.96	0	0	0	0.02	0	0.01	0.07	0	0.01	1.17	0	0.2	0.04	0.16	0.01	0.66	0.0068	0.02	0	0	0.19	0	0.07
asRNA:CR45163	0.01	0	0.03	0	0.0075	0	0	0.0079	0	0	0	0	0.05	0	0.03	0.0058	0	0.0041	0	0.06	0.0063	0	0	0	0	0.0091	0	0	0	0	0	0
asRNA:CR45164	0.43	0.08	0.02	0.06	0.06	0.22	0.03	0.11	0.09	0	0	0.04	0.07	0.17	0.05	0.1	0	0.36	0	0.18	0.06	0.24	0	0.06	0.49	0.05	0.13	0	0.17	0.06	0	0.22
asRNA:CR45167	0	0.01	0	0	0.02	0	0	0.01	0	0	0	0	0.0021	0	0	0.0027	0	0	0	0	0	0.06	0	0	0	0.02	0	0	0	0.02	0	0
asRNA:CR45171	0.14	0.01	0.2	0.06	0.05	0	0.12	0.09	0	0	0.15	0.28	0.14	0.02	0.09	0.37	0	0.02	0	0.01	0.06	0.04	0.09	0.09	0.07	0.06	0.1	0.14	0	0.02	0	0
asRNA:CR45175	1.2	0.9	0.24	0.64	0.12	0.64	0.24	0.16	0.77	0	0.55	0.16	0.3	0.92	0.61	0.33	0	0.08	0	0.15	0.31	0.24	0.1	0.41	0.1	0.09	0.43	0	0.09	0.09	0	0.3
asRNA:CR45182	0.14	0.14	0.11	0.05	0.33	0.33	0.05	0.61	0	0	0.39	0.14	0.44	0.1	0.01	0.09	0	0.09	0	0.01	0.06	1.03	0.8	0.35	0.74	0.08	0.11	0	0	0.47	0.71	0.09
asRNA:CR45185	0.54	0.75	1.25	0.33	0.67	1.22	3.82	0.52	0.5	0.76	0.47	1.26	2.47	4.77	0.65	5.45	1.38	0.25	1.08	1.03	0.09	0.43	0.49	0.42	0.79	0.13	0.95	0.39	1.4	0.39	0	0.28
asRNA:CR45189	0.38	0.84	0	0.01	0	1	0.11	0.06	0.76	0.29	0	0	0.01	0.32	0	0.3	0	0.65	0	2.59	0.14	0.35	0	0.22	0.16	0.13	0.33	0	0.79	0	0	0.27
asRNA:CR45190	0.17	0.07	0.07	0.13	0.2	0.1	0.0048	0.07	0	0	0.43	0	0.08	0.05	0	0.04	0.51	0.04	0	0	0.02	0.21	0	0.14	0	0.09	0.21	0	0	0	0	0.06
asRNA:CR45192	0.05	0.05	0.03	0.0072	0.01	0	0.02	0.0072	0.06	0	0.1	0	0.05	0	0.02	0.01	0	0.03	0	0	0.02	0	0	0.02	0.42	0.03	0	0	0	0.03	0	0
asRNA:CR45195	0.0058	0	0	0.0099	0.09	0	0	0.11	0	0	0	0.04	0.01	0.06	0.01	0.0054	0.82	0.0013	2.02	0	0.02	0.11	0.12	0	0	0.0065	0	0	0	0.02	0	0
asRNA:CR45198	0.01	0.09	0.28	0.0092	0.63	0	0.12	0.11	0	0	0	0.3	0.18	0.02	0.45	0.06	0	0.05	0	0.02	0.02	0.04	0.85	0.01	0.15	0.02	0.02	0	0	0.66	0	0
asRNA:CR45202	0.0062	0	0	0	0	0.21	0.0039	0.01	0.03	0	0	0	0.01	0	0.01	0.0044	0	0.1	0	0	0.004	0	0	0.01	0	0.02	0.02	0	0	0.01	0.78	0.42
asRNA:CR45206	0	0	0	0	0	0	0.23	0	0	0	0	0	0	0	0	0	0	0	0	0	0	0	0	0	0	0	0	0	0	0	0	0
asRNA:CR45208	0.0042	0	0.01	0.01	0.02	0	0.05	0.02	0	0	0	0.04	0.02	0	0	0.01	0	0.01	0	0	0.0041	0	0.27	0	0	0.01	0	0	0.12	0	0	0.18
asRNA:CR45209	0.07	0.08	0.02	0.01	0.0074	0	0.03	0.05	0.06	0.98	0	0	0.02	0	0.01	0.06	0.3	0.07	0	0.02	0.0034	0.16	0.02	0.04	0	0.0032	0.02	0	0	0.05	0	0.33
asRNA:CR45210	0.03	0	0	0.01	0.01	0	0	0.0026	0	0	0	0	0.01	0	0	0.0084	0	0	0	0	0	0	0	0	0	0.0031	0	0	0	0	0	0
asRNA:CR45214	0.06	0.63	0	0.0062	0.03	0	0	0.02	1.65	0	0	0	0.01	0	0.03	0.0077	0	0.01	0	0	0.01	0	0	0.01	0	0.01	0.06	0	0	0	0	0
asRNA:CR45260	0.0012	0	0	0	0	0	0	0.0036	0	0	0	0	0	0	0	0	0	0.08	0	0	0	0	0.08	0	0	0	0	0	0	0	0.18	0
asRNA:CR45264	0.02	0	0	0	0	0.21	0.0039	0	0	0	0	0.04	0.0071	0	0	0.06	0	0	0	0	0.0029	0	0	0.0089	0	0.0046	0	0	0.16	0.02	0	0
asRNA:CR45268	0.0038	0	0	0	0	0	0	0	0	0	0	0	0	0	0	0.0014	0	0	0	0	0	0	0	0	0	0.0011	0	0	0	0	0	0
asRNA:CR45271	0	0	0	0	0	0	0	0.0035	0	0	0	0	0	0	0	0	0	0	0	0	0.01	0	0	0	0.18	0.01	0	0	0	0	0	0
asRNA:CR45272	0.0034	0	0	0.02	0.0094	0	0	0.01	0	0	0.07	0	0.0041	0	0	0.04	0	0.01	0	0	0	0	0	0.01	0	0.01	0	0	0	0.01	0	0
asRNA:CR45275	0.14	0	0.28	0.0034	0.03	0	0.05	0.02	0.19	0.19	0.18	0.82	0.09	0.1	0.66	0.08	0	0.04	0	0	0.03	0	0	0.3	0	0.02	0.03	0	0	0	0	0.1
asRNA:CR45281	0.03	0.07	0	0.0031	0.11	0	0.12	0.38	0.02	0	0.49	0.07	0.05	0.04	0.02	0.11	0	0.04	0	0.01	0.07	0.33	0.35	0	0.61	0.06	0.26	0	0	0.18	1.71	0.04
asRNA:CR45305	0.0019	0	0	0.0065	0	0	0	0	0	0	0	0	0	0	0	0	0	0	0	0	0	0	0	0	0	0	0	0	0	0	0	0
asRNA:CR45326	0	0	0	0	0.01	0	0	0.0014	0	0	0	0	0.0012	0	0	0	0	0	0	0	0	0	0	0	0	0.0028	0	0	0	0	0	0
asRNA:CR45330	0.11	0.24	0.23	0.43	0.36	0.09	0.09	0.55	0.14	0	0	0	0.47	0.13	0.21	0.18	0	0.01	0	0.17	0.21	0.64	0.34	0.01	0.71	0.16	0.15	0.13	0.06	0.64	0	0.15
asRNA:CR45341	0.04	0	0	0.11	0	0	0	0	0	0	0	0	0	0	0.01	0	0	0	0	0	0.0099	0	0	0	0	0.0009	0	0	0	0	0	0
asRNA:CR45342	0	0	0	0	0	0	0	0	0	0	0	0	0.0018	0	0	0	0	0	0	0	0	0	0	0	0	0.0007	0	0	0	0	0	0
asRNA:CR45343	0.09	0	0	0	0	0.1	0	0.01	0	0	0	0.04	0.04	0	0.12	0.05	0	0.09	0	0.02	0.04	0.05	0	1.27	0	0.01	0.03	0	0	0	0	0
asRNA:CR45350	0.02	0.03	0.27	0.0087	0.0083	0	0.03	0.01	0	0	0	0	0.1	0	0.09	0.02	0	0.0059	0	0.1	0.0017	0.1	0	0	0	0.02	0.03	0	0	0	0	0
asRNA:CR45366	0.46	0.01	0.03	0.03	0	0	0.02	0.01	0.04	0	0	0	0.03	0.04	0.33	0.05	0	0	0	0.13	0.0034	0	0	0.17	0	0.005	0	0	0	0	0.18	0
asRNA:CR45367	0.05	0.05	0	0	0.02	0	0.02	0.02	0.1	0	0	0	0.05	0.14	0	0.04	0	0.0094	0	0.01	0.01	0.02	0.06	0	0	0.0026	0	0	0	0.03	0	0
asRNA:CR45371	0.0017	0.02	0	0	0.1	0	0.02	0.04	0	0	0.15	0	0.01	0.03	0	0.0021	0	0	0	0	0.0042	0.73	0	0	0	0.04	0	0	0	0.03	0	0
asRNA:CR45376	0	0	0	0	0.01	0	0.0062	0	0	0	0	0	0.01	0	0.01	0.04	0	0	0	0	0	0	0	0	0	0.01	0.04	0	0	0.06	0	0
asRNA:CR45384	0.01	0	0.02	0.01	0.05	0	0.0056	0.05	0	0	0	0	0.02	0	0	0.05	0	0	0	0.02	0	0.24	0.03	0.34	0	0.04	0	0	0	0.11	0	0.07
asRNA:CR45396	0.18	0.01	0.05	0.04	0.01	0	0.12	0.03	0.03	0	0.25	0	0.07	0.04	0.02	0.09	0	0.04	0	0.22	0.05	0.08	0	0.18	0.36	0.06	0	0	0	0.08	0	0.32
asRNA:CR45445	0.02	0	0	0	0	0	0.01	0	0	0	0	0	0	0	0	0.0064	0	0.0041	0	0	0.01	0	0	0	0	0.0041	0	0	0	0	0	0
asRNA:CR45466	0.06	0.09	0.04	0.03	0.01	0	0.01	0.0068	0	0.25	0.31	0.03	0.15	0.08	0.02	0.05	0.2	0.34	0	0.31	0.1	0	0	0.05	0	0.06	0.04	0	0	0	0	0
asRNA:CR45467	0.07	0.06	0.16	0.16	0.03	0	0	0.03	0.03	0	0.28	0	0.2	0.07	0.11	0.16	0.44	0.1	0	0.3	0.04	0	0	0.77	0	0.01	0.12	0.14	0	0.07	0	0
asRNA:CR45468	0.04	0.04	0.1	0.02	0.01	0	0.07	0.04	0	0	0.13	0	0.05	0.08	0.03	0.06	0	0.06	0	0.32	0.02	0.04	0	2.25	0	0.04	0.09	0	0	0.02	0	0
asRNA:CR45469	0	0.02	0	0.0037	0.01	0	0	0.05	0	0	0	0	0	0	0	0	0	0.1	0	0	0	0	0	0	0	0.0024	0	0	0	0	0	0
asRNA:CR45479	0.28	0.18	0.25	0.08	0.31	0.54	0.09	0.63	0.25	0	0.29	0.17	0.08	0.3	0.2	0.22	0	0.07	0	0.08	0.67	0.83	0.27	0.06	0.19	0.35	0.2	0.18	0.07	0.62	0	0
asRNA:CR45481	0	0	0.03	0	0.0052	0	0.02	0.01	0.14	0	0	0	0.01	0	0.1	0.0009	0	0.12	0	0.03	0	0	0.02	0	0.18	0.003	0	0	0	0.03	0	0
asRNA:CR45485	0.03	0.18	0.1	0.22	0.01	0.35	0.03	0.04	0.14	0	0	0.22	0.07	0.29	0.09	0.96	1.51	0.1	0	0.08	0.0088	0.1	0	0.09	0	0.0062	0.19	0.45	0.08	0.05	0	0.06
asRNA:CR45501	0.01	0	0	0.14	0.01	0	0.05	0.01	0	0	0	0.03	0.01	0.1	0.03	0.1	0	0.0043	0	0.02	0.01	0	0.06	0.12	0	0.02	0.08	0	0	0.03	0	0.04
asRNA:CR45518	0.01	0	0.01	0	0	0	0	0.0023	0	0	0	0	0.003	0	0	0	0	0	0	0	0	0	0	0	0	0.0054	0	0	0	0	0	0
asRNA:CR45520	0.0045	0.04	0	0.02	0.02	0.17	0.05	0.54	0.13	0	0	0	0.0053	0	0.01	0.0065	0	0	0	0	0.0036	0.46	0.14	0.01	0.46	0.01	0	0	0	0.02	0	0
asRNA:CR45525	0.04	0	0	0	0	0	0.01	0.0027	0	0	0	0	0.02	0	0.02	0.04	0	0.03	0	0.01	0.0034	0	0	0.03	0	0.0052	0	0	0	0	0	0
asRNA:CR45528	0.28	0.02	0.62	0.08	0.06	0.18	0.15	0.2	0.03	0	0	0.21	0.07	0.06	0.05	0.06	0	0.08	0	0.02	0.23	0.2	0.03	0.35	0	0.07	0.08	0	0.23	0.24	0.23	0
asRNA:CR45535	0.06	0	0.01	0.0027	0.05	0	0.02	0.02	0.06	0	0	0.04	0.17	0	0	0.05	0	0.01	0	0.1	0.03	0	0.09	0	0	0.02	0	0	0	0.1	0	0.1
asRNA:CR45538	0.21	0.06	0.29	0	0.03	0.08	0.35	0.08	0.37	0.19	0	0	0.14	0.03	0.22	0.15	0	0.39	0	0.01	0.02	0.78	0	0.01	1.25	0.25	0.08	0	0	0.09	0.27	0
asRNA:CR45549	0.05	0.01	0.02	0.01	0	0	0.03	0.01	0	0	0	0	0.01	0	0	0.0026	0	0.0055	0	0	0.0017	0.02	0	0	0	0.0056	0	0	0	0.02	0	0
asRNA:CR45600	3.1	4.35	3.08	0.94	2.16	16.81	1.95	6.42	6.05	2.24	2.39	2.16	1.56	1.79	1.32	1.95	3.5	0.92	2.83	1.97	1.25	6.06	2.9	1.87	5.95	1.77	3.86	0.54	1.59	2.56	0	2.07
asRNA:CR45601	0.53	0.03	0.01	0.1	0.01	0.11	0.11	0.07	0.18	0	0	0.12	0.1	0	0.08	0.07	0	0.02	0	0.03	0.08	0.33	0	0	0	0.06	0.18	0.13	0.08	0.04	0	0
asRNA:CR45604	0.28	0.01	0.01	0.01	0.05	0.09	0.15	0.04	0	0	1.22	0	0.08	0.2	0.11	0.26	0	0.21	0	0.08	0.04	0.1	0.14	0	0.07	0.05	0.26	0	0	0	0	0
asRNA:CR45611	0	0.08	0.01	0	0	0	0	0.01	0.02	0	0	0.05	0.0053	0	0.03	0.0048	0	0.01	0	0	0.0019	0	0	0	0	0.0091	0	0	0	0	0	0
asRNA:CR45612	0.01	0.03	0.15	0	0.03	0	0.0074	0.01	0.04	0	0.16	0.03	0.01	0	0.08	0.01	0	0.001	0	0	0.05	0	0	0.01	0	0.05	0	0	0	0	0	0
asRNA:CR45620	2.02	0.64	1.02	1.33	0.25	0.8	0.44	0.53	0.53	0.21	2.57	0.96	0.62	0.59	0.59	1.19	1.69	0.26	0	1.04	1.32	0.94	0.7	1.12	0.65	0.71	0.84	0.43	1.48	0.51	3.21	0.48
asRNA:CR45621	0.04	0	0	0.24	0	0	0	0.04	0.04	0	0	0	0.02	0	0.03	0.02	0	0.0059	0	0.22	0.0062	0	0.03	0.01	0	0.0053	0	0	0	0	0	0.06
asRNA:CR45623	0.009	0	0.02	0	0.02	0	0	0.0099	0	0	0	0	0	0	0	0.003	0	0.0005	0	0	0.0015	0	0	0	0	0.0032	0	0	0	0	0	0
asRNA:CR45629	0.0055	0	0	0.08	0.21	0	0.03	0.7	0.05	0	0	0	0.004	0	0.01	0.02	0	0	0	0	0.01	0.59	0	0	0	0.01	0	0	0	0.13	0	0
asRNA:CR45663	0	0	0	0	0	0	0.03	0	0	0	0	0	0	0	0	0	0	0.0081	0	0	0	0	0	0	0	0	0	0	0	0	0	0
asRNA:CR45682	0.09	0.21	0.2	0.15	0.04	0	0.37	0.02	0.18	0	0	0.09	0.16	0.03	0.26	0.15	0	0	0	0.11	0.04	0.02	0.02	0.14	0	0.01	0.05	0	0.28	0.02	0.58	0.13
asRNA:CR45683	0.02	0	0	0.01	0.46	0	0.0034	0.99	0	0	0	0	0.0039	0	0.04	0.01	0	0.18	0	0.1	0.01	0.67	0.21	0.1	1.51	0.0075	0	0	0	0.31	0	0
asRNA:CR45686	0.01	0	0	0.0055	0.02	0	0	0.01	0.02	0	0	0.12	0.05	0.01	0.02	0.0073	0	0	0	0	0.03	0	0	0	0	0.03	0	0	0	0.05	0.88	0
asRNA:CR45713	0.04	0.3	0.02	0.01	0.007	0.12	0.89	0.03	0.12	0	0	0.12	0.01	0.09	0.05	0.04	0	0	0	0.22	0.02	0.07	0.19	0.03	0.34	0.02	0	0	0	0.11	0	0
asRNA:CR45714	0.03	0	0	0	0	0	0.03	0.01	0	0	0	0	0.01	0	0	0	0	0.06	0	0	0.0017	0	0	0.02	0	0.0052	0	0	0.09	0	0	0
asRNA:CR45715	0.0024	0	0	0	0	0	0.0073	0	0	0	0	0	0.0013	0	0.05	0	0	0.12	0	0	0.01	0	0	0.18	0	0.0027	0	0	0	0	0	0
asRNA:CR45738	0.0063	0	0	0.0088	0	0	0	0	0	0	0	0	0.0033	0	0.01	0	0	0.0025	0	0	0.0071	0	0	0.48	0	0.002	0	0	0	0	0	0
asRNA:CR45778	0.02	0.05	0	0	0	0	0.0062	0.01	0	0.95	0.17	0	0.01	0.02	0	0.01	0	0.01	0	0	0.0052	0	0.02	0.08	0	0.01	0	0	0	0	0.44	0
asRNA:CR45789	0.11	0.02	0	0.01	0.02	0	0	0.01	0	0	0	0	0.01	0	0.01	0.01	0	0.02	0	0	0.0029	0.02	0.12	0	0	0.02	0	0	0	0.09	0	0
asRNA:CR45797	0.01	0.03	0	0.0083	0.08	0.07	0.0087	0.02	0	0	0	0	0.02	0.05	0.02	0.01	0	0.06	0	0.08	0.0028	0	0	0	0	0.02	0	0	0.1	0	0.18	0.08
asRNA:CR45798	0.0072	0	0	0.01	0	0	0.02	0.01	0	0	0	0	0.02	0	0.02	0.0085	0	0.04	0	0	0.0097	0	0	0	0	0.01	0	0	0	0	0	0
asRNA:CR45800	0.02	0.01	0	0.04	0.07	0.13	0	0.02	0.03	0	0	0	0.19	0.04	0	0.06	0	0.09	0	0.15	0.04	0.12	0	4.12	0	0.05	0.14	0	0	0	0.64	0.12
asRNA:CR45802	0.0023	0	0.05	0	0.03	0	0	0	0	0	0	0	0.0064	0	0	0.07	0	0	0	0.11	0.01	0	0	0.71	0	0.01	0	0	0	0	0	0
asRNA:CR45804	0.34	0.16	0.63	0.16	0.03	0.1	0.08	0.1	0.2	0.76	0.59	0.21	0.26	0.13	0.4	0.36	0.06	0.42	0	0.06	0.29	0	0.13	0.06	0	0.12	0.16	0.16	0	0.23	0	0
asRNA:CR45806	0.003	0	0	0.01	0	0	0	0.01	0	0	0	0	0	0.05	0.0092	0.0028	0	0.0031	0	0	0.0038	0	0	0	0	0.0031	0	0	0	0	0.21	0
asRNA:CR45807	0.2	0.01	0	0.04	0.01	0	0.0099	0.04	0	0	0	0	0.05	0.08	0.08	0.04	0	0	0	0	0.07	0.03	0	0	0	0.02	0	0	0	0	0	0.14
asRNA:CR45812	0.0043	0.02	0	0.006	0.02	0	0.02	0.01	0	0	0	0	0.03	0.01	0.13	0.04	0	0.12	0	0.01	0.04	0	0	0.01	0	0.03	0.02	0	0	0.05	0.9	0
asRNA:CR45813	0.38	0.09	0.28	1.81	0.1	0.59	0.16	0.18	0.22	0.46	0	0.11	0.14	0	0.57	0.39	0.14	0.25	0	0.29	1.09	0.56	0.1	1.47	0.1	0.4	0.47	0	0	0.26	0.23	0.16
asRNA:CR45814	0.0046	0	0	0.01	0	0	0	0	0	0	0	0	0	0	0	0.0015	0	0.0007	0	0	0.0015	0	0	0	0	0	0	0	0	0	0	0
asRNA:CR45815	0.03	0	0	0.03	0.05	0	0	0.03	0	0	0	0	0.01	0.06	0	0.04	0.05	0.005	0	0.0085	0.03	0.02	0.02	0	0	0.09	0	0	0	0.03	0	0
asRNA:CR45818	0.0064	0	0	0	0	0	0	0.01	0.02	0	0	0	0.0022	0	0	0.0014	0	0.0077	0	0.02	0.0037	0	0.03	0.0085	0	0.0067	0	0	0	0	0	0
asRNA:CR45822	0.77	0.35	0.51	1.11	0.35	0.21	0.35	0.52	0.3	0	0.75	0.54	0.44	0.13	0.49	0.63	0	0.52	0	0.29	0.32	0.35	0.42	2.04	0	0.18	0.23	0.15	0	0.76	0.78	0.35
asRNA:CR45827	0.02	0.02	0	0	0	0	0	0.0082	0	0	0.15	0	0.01	0	0	0.05	0	0.0057	0	0.17	0.02	0	0	0	0	0.02	0	0	0	0	0.51	0
asRNA:CR45828	0.0058	0	0	0.01	0	0	0.01	0.0095	0.07	0	0	0	0.01	0.14	0.01	0.01	0	0	0	0.05	0.07	0	0	0	0	0.03	0	0	0	0.02	0	0.06
asRNA:CR45830	0	0.03	0	0	0	0	0	0.0022	0	0	0	0	0	0	0.01	0.0008	0	0	0	0	0	0	0.03	0	0	0.0015	0	0	0	0.26	0	0
asRNA:CR45831	0.0046	0	0	0.01	0	0	0	0	0	0	0	0	0.01	0	0.01	0.02	0	0.01	0	0	0	0	0	0	0	0.005	0	0	0	0	0	0
asRNA:CR45832	0.05	0	0	0	0	0	0.02	0.02	0.01	0	0	0	0.02	0	0	0.03	0	0	0	0	0	0	0.01	0	0	0.0035	0	0	0.29	0	0	0
asRNA:CR45834	0.06	0.27	0.02	0.03	0.1	0.06	0.05	0.11	0	0	0.22	0.16	0.06	0.05	0.25	0.27	0	0.07	0	0.1	0.05	0.06	0	0.13	0	0.07	0	0	0	0.05	0	0.23
asRNA:CR45835	0.33	0.26	0.24	0.25	0.27	0.12	0.37	0.52	0.3	0.86	0.21	0.02	0.25	0.28	0.3	0.37	0.29	0.12	0	0.04	0.04	0.51	0.31	0.1	0.95	0.18	0.25	0	0	0.38	0	0.18
asRNA:CR45865	0.08	0.02	0.24	0.16	0.05	0	0.18	0.05	0.04	0	0	0.05	0.06	0	0.03	0.15	0.08	0.14	0	0.28	0.03	0.09	0	0.02	0	0.05	0.12	0	0	0	0	0.16
asRNA:CR45867	0.03	0	0.15	0.02	0.02	0	0.0073	0.05	0.08	0	0	0.07	0.0063	0.09	0	0.02	0	0.04	0	0.09	0	0.03	0	0.01	0.26	0.0083	0.12	0	0	0.02	0	0
asRNA:CR45868	0.0057	0.02	0	0.0071	0	0	0	0.01	0.03	0	0	0	0.0022	0	0	0.0089	0	0.01	0	0	0	0	0	0	0	0.001	0	0	0	0	0	0
asRNA:CR45869	0.0028	0	0	0.64	0	0	0	0.0027	0	0	0	0	0	0	0	0	0	0.0017	0	0	0	0	0	0	0	0.0018	0	0	0	0.03	0	0
asRNA:CR45870	0.11	0.42	0.04	0.1	0.0081	0	0.03	0.02	0	0	0	0.07	0.02	0	0.07	0.03	0	0.0067	0	0.17	0	0.1	0	0.22	0	0.0057	0	0	0	0.1	0	0
asRNA:CR45871	0	0	0	0	0.01	0	0	0	0.04	0	0	0.03	0.0015	0	0	0.0066	0	0.01	0	0	0	0	0	0	0	0.0004	0.03	0	0	0	0	0
asRNA:CR45873	0.18	0.16	0	0.16	0.0039	0.08	0.02	0.01	0.14	0	0	0.1	0.1	0.42	0.12	0.1	0.1	0.16	0	0.13	0.03	0	0.04	0.1	0	0.03	0.07	0	0	0.01	0	0.12
asRNA:CR45874	0.08	0.03	0.06	0.06	0.29	0	0.1	0.54	0.22	0	0	0.16	0.07	0.05	0.13	0.19	0.38	0.06	0	0.03	0.05	0.58	0.43	0.14	1.52	0.06	0.09	0	0.23	0.29	0	0.2
asRNA:CR45875	0	0.03	0.02	0.0037	0.02	0.09	0.01	0.0095	0.66	0	0.22	0.04	0.02	0.04	0.03	0.06	0	0	0	0	0.0066	0	0.03	0	0	0.02	0.02	0	0	0.02	0	0
asRNA:CR45882	0.56	0.01	0.26	0.01	0.1	0.09	0.1	0.06	0.21	0	0	0	0.05	2.82	0.03	0.16	0	0.39	0	0.62	0.16	0.1	0.07	5.81	0.42	0.11	0.07	0	0	0.19	0	0.41
asRNA:CR45885	0.02	0.04	0	0.0062	0.0058	0	0.0049	0.01	0	0	0.07	0	0.0089	0	0	0.02	0	0.02	0	0	0.0012	0.08	0	0	0	0.004	0.13	0	0	0	0	0
asRNA:CR45886	0	0.02	0	0	0	0	0	0.002	0	0	0	0	0.0048	0	0	0	0	0	0	0	0	0	0	0	0	0.0014	0	0	0	0	0	0
asRNA:CR45889	3.06	1.63	2.91	3.05	1.01	0.81	3.24	1.51	0.74	3.34	2.56	1.69	2.85	4.4	5.85	2.61	3.07	0.84	0	1.84	0.93	1.46	0.8	0.96	2.18	1.27	2.36	0.11	1.13	1.03	0.37	3.47
asRNA:CR45891	0.02	0.03	0	0.01	0.02	0	0.02	0.04	0.07	0	0	0	0.01	0.06	0.01	0.02	0	0	0	0.02	0.02	0.05	0.17	0.02	0	0.02	0.06	0	0.06	0.06	0	0
asRNA:CR45892	0.0047	0	0	0.0051	0	0	0.0071	0.0085	0.02	0	0	0	0.0013	0	0	0.0037	0	0.04	0	0	0	0	0	0	0	0.0044	0	0	0	0	0	0
asRNA:CR45894	0	0	0	0	0	0	0	0	0	0	0	0.04	0	0	0	0.0023	0	0.0068	0	0	0	0	0	0	0	0	0	0	0	0	0	0
asRNA:CR45895	0.0064	0.04	0	0.03	0.01	0	0	0.02	0	0	0.13	0.08	0.0092	0.15	0	0.03	0	0	0	0.01	0.0018	0	0.09	0	0	0.0055	0	0	0	0.02	0	0
asRNA:CR45896	0.05	0.05	0.23	0.03	0.01	0	0.0036	0.04	0.03	0	0	0.06	0.04	0	0.09	0.39	0	0.11	0	0.18	0.01	0.08	0	0.14	0	0.04	0.04	0	0	0.07	0.87	0.07
asRNA:CR45907	0.02	0	0	0.0079	0.01	0.13	0	0.05	0.06	0	0	0	0.03	0	0.14	0.01	0.07	0.05	0	0.03	0.0043	0.04	0	0.06	0	0.03	0.07	0	0	0	0	0
asRNA:CR45908	0.0037	0	0.01	0	0	0.24	0	0.0057	0	0	0	0	0.0043	0	0.24	0.0029	0	0.01	0	0	0.01	0	0	0	0	0.0008	0	0	0	0	0	0
asRNA:CR45909	0	0	0	0	0	0	0.03	0.0045	0	0	0	0	0.0016	0	0	0	0	0	0	0	0	0	0	0	0	0	0	0	0	0	0	0
asRNA:CR45912	0.0021	0	0	0	0.0077	0	0.0094	0.02	0	0	0	0	0	0.08	0	0	0	0	0	0.02	0	0	0.13	0	0	0.0009	0	0	0	0	0	0
asRNA:CR45924	0	0.75	0	0.06	0.01	0.22	0.1	0.0085	1.53	0	0	0	0.01	0	0.28	0.16	0	0.01	0	0	0.0013	0	0	0	0	0.05	0	0	0	0	0	0
asRNA:CR45925	0.64	0.05	0.32	0.04	0.06	0	0.15	0.01	0.02	0	0.08	0.05	0.22	0.01	0.04	0.06	0	0.19	0	0.74	0.04	0	0.05	0.03	0	0.01	0.17	0	0	0	0	0.47
asRNA:CR45926	0.01	0	0	0.01	0	0.09	0.0067	0.02	0	0	0.22	0	0.02	0.13	0.09	0.08	0	0.05	0	0.01	0.0099	0.03	0	0.07	0	0.02	0	0	0	0	1.72	0
asRNA:CR45927	0.0051	0	0.21	0	0	0	0	0.01	0	0	0	0	0.0066	0	0	0.0058	0.56	0	0	0	0	0	0	0.01	0	0.0024	0.51	0	0	0	1.63	0
asRNA:CR45928	0.1	0	0.02	0.01	0.06	0	0.02	0.05	0	0	0	0.01	0.01	0.07	0	0.01	0.08	0.04	0	0.01	0.01	0	0.07	0	0	0.01	0.06	0	0	0.05	0	0
asRNA:CR45943	0.03	0.12	0.25	0.04	0.1	0	0.12	0.08	0	0	0	0.17	0.04	0.09	0.05	0.07	0.08	0.11	0	0.07	0.03	0.09	0	0.04	0.23	0.03	0.28	0	0.18	0.06	0.27	0
asRNA:CR45944	0.06	0.18	0.23	0.05	0.17	0.39	0.16	0.2	0.07	0.24	0.19	0.17	0.15	0.18	0.06	0.14	0.16	0.09	0	0.32	0.22	0.24	0.16	0.04	0.36	0.16	0.13	0	0.07	0.16	0	0.1
asRNA:CR45951	0.04	0.12	0.03	0.04	0.4	0	0.01	0.98	0.07	0	0	0.15	0.02	0	0.04	0.03	0	0.07	0	0	0.08	1.47	0.41	0	1.47	0.04	0	0	0.09	0.5	0	0
asRNA:CR45952	0.06	0	0	0.0058	0.0072	0	0	0.01	0	0	0	0	0.02	0	0	0.02	0	0.0076	0	0	0.02	0.02	0.15	0	0.17	0.0059	0.02	0.18	0	0	0	0
asRNA:CR45960	0.0084	0.07	0	0	0.06	0	0	0.06	0.07	0	0	0	0.0063	0	0.02	0.0046	0	0.01	0	0	0.1	0	0	0	0	0.03	0.02	0	0	0.18	0.92	0
asRNA:CR45968	0.0055	0.04	0	0.0066	0.0099	0	0	0.0085	0	0	0	0	0	0.05	0	0	0	0	0	0	0.0044	0	0	0	0	0.0007	0.02	0	0	0	0	0
asRNA:CR45969	0.04	0.03	0	0.06	0.02	0	0.0083	0.01	0	0	0	0	0.01	0	0.09	0.06	0	0.03	0	0	0.0011	0	0	0.24	0.27	0.0093	0	0	0	0	0	0
asRNA:CR45970	0.02	0	0.01	0.0065	0.0069	0	0	0.02	0	0	0	0	0.02	0.1	0.01	0.01	0.07	0.01	0	0.02	0.0085	0.12	0	0	0	0.02	0.06	0	0	0	0	0
asRNA:CR45974	0.0021	0	0	0	0.01	0	0	0.0094	0	0	0	0	0.01	0	0	0.0052	0	0.22	0	0	0	0.03	0	0	0	0.01	0	0	0	0	0	0
asRNA:CR45995	0	0	0	0	0	0	0.07	0	0	0	0	0	0	0	0	0.0012	0	0	0	0	0.0015	0	0	0	0	0	0	0	0	0	0	0
asRNA:CR45999	0.16	0.14	1.84	0.84	0.06	0	0.23	0.03	0.12	0	1.25	0.07	0.48	0.01	1.5	0.84	0.91	0.45	0	0.0099	0.1	0.23	0.11	4.19	0	0.03	0.06	0	0	0	0	0.36
asRNA:CR46012	0.0014	0	0	0	0	0	0	0.0046	0	0	0	0	0	0	0	0	0	0	0	0	0.0066	0	0	0.01	0	0.0025	0	0	0	0	0	0
asRNA:CR46018	0.0063	0.01	0	0	0	0	0	0	0.05	0	0	0	0.01	0	0	0	0	0	0	0	0.05	0	0	1.12	0	0.01	0.02	0	0	0	0	0
asRNA:CR46020	0.05	0.03	0.07	0.01	0.01	0	0.06	0.05	0.04	0	0	0.16	0.07	0.92	0.04	0.11	0.2	0.01	0	0.02	0.04	0	0.03	0.01	0.16	0.04	0.02	0	0	0.03	0.27	0.03
asRNA:CR46029	0.0034	0.02	0	0.1	0.19	0	0	0.61	0	0	0	0.09	0.0045	0.03	0	0.01	0	0.02	0	0.04	0.26	1.28	0.27	0	0.13	0.09	0.02	0	0.12	0.03	0	0
asRNA:CR46033	0.0023	0	0.01	0	0.07	0	0	0.08	0	0	0	0.04	0.01	0	0.01	0.05	0	0.0081	0	0.07	0.0016	0.11	0.02	0.11	0	0.0045	0.03	0	0	0.04	0	0
asRNA:CR46038	0.0014	0	0	0	0	0	0	0	0	0	0	0	0	0	0	0	0	0	0	0	0	0	0	0	0	0	0	0	0	0	0.23	0
asRNA:CR46044	0	0	0	0	0	0	0	0	0	0	0	0	0.0036	0	0.01	0	0	0	0	0	0.0043	0	0	0	0	0	0	0	0	0	0.18	0
asRNA:CR46045	0	0	0	0.0033	0.01	0	0	0	0	0	0	0	0	0	0	0	0	0	0	0	0	0	0	0	0	0	0	0	0	0	0	0
asRNA:CR46047	0.0019	0	0	0	0	0	0.01	0.0067	0	0	0	0	0.0026	0	0	0	0	0.04	0	0	0	0	0.02	0	0	0	0	0	0	0	0	0
asRNA:CR46048	0.0089	0	0	0	0.0075	0	0	0	0	0	0	0.07	0.0028	0	0	0	0	0.0022	0	0	0.0087	0	0	0	0	0.0041	0	0	0	0	0.18	0
asRNA:CR46050	0.0025	0	0	0	0.0083	0	0.0069	0.02	0	0	0	0	0.01	0	0	0.04	0.3	0.0013	0	0.19	0.01	0	0.04	0.23	0	0.02	0	0	0	0.04	0.94	0
asRNA:CR46055	0.08	0.03	0.1	0.0038	0.03	0.11	0.02	0.05	0	0	0	0.09	0.04	0.02	0.13	0.12	0	0	0	0.02	0.0084	0	0	0.07	0	0.02	0	0	0	0	0	0.04
asRNA:CR46058	0	0	0	0	0	0	0	0.01	0	0	0	0	0.01	0	0	0	0	0	0	0	0	0	0	0.17	0	0.0016	0	0	0	0.02	0	0
asRNA:CR46065	0.1	0	0	0	0.02	0.07	0.0084	0.0097	0	0	0	0.05	0.02	0	0.01	0	0	0.0035	0	0.07	0.66	0	0	0.03	0	0.57	0.02	0	0	0	0.43	0
asRNA:CR46066	0.0015	0.01	0.06	0.01	0.25	0	0.04	0.29	0	0	0	0.06	0.01	0.01	0.02	0.02	0	0	0	0	0.03	0.13	0.1	0.03	1.18	0.01	0	0.12	0.08	0.29	0	0.07
asRNA:CR46067	0.1	0.1	0.09	0.01	0.09	0	0.16	0.04	0.11	0	0	0.23	0.11	0.11	0.03	0.04	0	0.12	0	0.06	0.005	0.18	0	0.26	0	0.05	0.06	0	0.24	0.01	0	0.09
asRNA:CR46068	0	0	0	0	0.04	0	0	0.06	0	0	0	0	0.0047	0	0	0.05	0	0	0	0	0	0.06	0	0	0	0.0064	0	0	0	0.21	0	0
asRNA:CR46069	0.0025	0	0	0	0.0075	0	0	0.01	0	0	0	0	0	0	0	0	0	0	0	0	0	0	0.08	0	0	0.0015	0	0	0	0.02	0	0
asRNA:CR46070	0.002	0	0	0	0	0	0	0.0053	0	0	0	0	0	0	0.01	0	0	0	0	0	0.003	0	0	0.03	0	0.0027	0	0	0	0	0	0
asRNA:CR46071	0.05	0	0.03	0	0	0	0.03	0.01	0	0	0.16	0	0.01	0	0.04	0.0048	0	0.0095	0	0	0.01	0	0.05	0	0	0.0028	0	0	0	0.02	0	0
asRNA:CR46074	0.09	0.05	0.01	0	0	0	0.03	0.01	0	0	0	0.15	0.06	0	0.03	0.0017	0	0	0	0	0	0.05	0.02	0	0	0.01	0	0	0	0	0	0
asRNA:CR46081	0.0063	0	0	0.006	0	0	0	0.0029	0	0	0	0	0.0035	0	0	0.0047	0	0.0063	0	0	0	0	0	0	0	0.0049	0	0	0	0	0	0.05
asRNA:CR46082	0.0057	0.04	0.03	0	0	0	0.15	0	0.15	0	0.39	0	0	0	0	0	0	0	0	0	0	0	0	0	0	0.0029	0	0	0	0	0.23	0
asRNA:CR46089	0.32	0.15	0.13	0.78	0.04	0.39	0.61	0.04	0.05	0	0.31	0.22	1.19	0.17	0.48	0.82	0.8	0.38	0	0.23	0.17	0	0	0.04	0	0.12	0.33	0	0.18	0	0.18	0.03
asRNA:CR46091	0.0042	0.08	1.04	0.01	0.01	0	0.08	0.03	0	0	0	0	0.02	0	0.03	0.1	0	0.02	0	0	0.03	0	0	0.01	0	0.08	0.02	0	0	0.2	1.48	0.1
asRNA:CR46092	0.0009	0	0	0	0.01	0	0	0	0	0	0	0	0.0037	0	0	0	0	0.0077	0	0	0.004	0	0.1	0	0	0	0	0	0	0	0	0.06
asRNA:CR46093	0.06	0.06	0.03	0.18	0.01	0.08	0.02	0.02	0	0	0	0.02	0.02	0	0.12	0.0076	0.13	0	0	0.02	0.0088	0	0	0.01	0	0.01	0	0	0	0	0	0
asRNA:CR46096	0.0055	0	0	0	0.02	0	0	0.01	0	0	0	0	0.003	0	0	0.0038	0	0.07	0	0	0.02	0	0	0	0	0.0017	0	0	0	0	0	0
asRNA:CR46097	0.03	0	0	0	0	0	0	0.0089	0	0	0	0	0.0059	0	0.05	0.0057	0	0.19	0	0.06	0.0073	0	0	0	0	0.01	0.08	0	0	0	0	0
asRNA:CR46099	0	0	0	0	0	0	0	0	0	0	0	0	0	0	0	0	0	0	0	0	0.0015	0	0	0	0	0.0003	0	0	0	0	0	0
asRNA:CR46101	0.0008	0	0	0.09	0	0	0	0.0024	0	0	0	0	0.003	0	0	0	0	0	0	0	0	0	0	0	0	0.0045	0	0	0	0.05	0.23	0
asRNA:CR46104	0.37	0.03	0.1	0.26	0.09	0	0.08	0.13	0.15	0	0	0	0.14	0	0.04	0.1	0	0.11	0	0.14	0.03	0.12	0	0.62	0.4	0.05	0.06	0	0	0.17	0.18	0.31
asRNA:CR46105	0.0018	0	0.01	0.0049	0	0	0	0.0043	0.02	0	0	0	0.0027	0	0	0	0	0	0	0	0.0056	0	0.07	0	0	0.0037	0	0	0	0	0	0
asRNA:CR46107	0	0	0	0	0.01	0	0	0.0022	0	0	0	0	0.0063	0.03	0	0	0	0	0	0	0	0	0	0	0	0	0	0	0	0	0	0
asRNA:CR46109	0.07	0.02	0	0.0029	0	0	0.0056	0.0053	0	0	0	0	0.0042	0	0	0.0088	0	0.05	0	0	0	0	0	0	0	0.0055	0	0	0.11	0	0	0
asRNA:CR46128	0.81	0.11	0.35	1.66	0.006	0	0.09	0.05	0.07	0	0.68	0.1	0.13	0.08	0.28	0.44	0.54	0.24	0	0.05	0.26	0	0	0.32	0	0.08	0.07	0.39	0	0.09	1.01	0
asRNA:CR46133	0.0015	0	0	0	0	0	0	0.0084	0	0	0	0	0	0	0	0.002	0	0.04	0	0	0.0076	0	0.06	0	0	0.0067	0	0	0	0.03	0	0
asRNA:CR46134	0.04	0	0	0.01	0.01	0	0.09	0.01	0	0	0.06	0	0.0086	0	0	0.0074	0	0	0	0	0.0012	0	0.02	0.01	0	0.01	0	0	0	0.05	1.65	0
asRNA:CR46135	0.1	0.06	0.16	0.1	0.1	0.15	0.19	0.15	0.05	0	0.15	0.14	0.04	0.02	0.2	0.09	0	0.01	0	0.1	0.11	0.06	0.09	0.11	0.39	0.08	0.03	0	0	0.08	0	0.07
asRNA:CR46136	0.14	0.08	0.26	0.13	0.21	0.32	0.08	0.49	0.1	0	0.27	0.05	0.13	0.14	0.22	0.19	0.08	0.27	0	0.03	0.3	0.74	0.2	0.04	0	0.16	0.18	0	0.07	0.11	0	0.19
asRNA:CR46137	0.3	0.08	0.33	0.59	0.19	0	0.11	0.17	0.09	0	0.58	0.27	0.11	0.4	0.17	0.3	0.4	0.64	0	0.33	0.09	0.14	0.1	0.1	0	0.3	0.75	0.12	0.09	0.17	0	0.13
asRNA:CR46138	0	0	0	0.01	0	0	0	0.01	0	0	0	0	0.0099	0	0.0098	0.0081	0	0.0045	0	0	0.0083	0	0	0	0	0.01	0	0	0	0	0	0
asRNA:CR46139	0.0077	0	0.42	0.12	0	0	0.01	0.0066	0.06	0	0	0	0.03	0	0.03	0.05	0	0.02	0	0	0	0.02	0	0.09	0	0.0092	0	0	0	0.02	0	0
asRNA:CR46140	0.03	0	0	0.02	0.03	0	0	0.01	0	0	0	0	0.0027	0.04	0	0.01	0	0	0	0	0.0014	0.16	0.04	0.02	0	0.0026	0	0	0	0	0	0
asRNA:CR46144	0.0031	0	0.01	0	0.02	0	0	0.01	0	0	0	0	0.0082	0	0	0.07	0	0	0	0	0.0044	0	0	0	0	0.0058	0.08	0	0	0	0	0
asRNA:CR46145	0.0033	0	0.23	0	0.0083	0	0.13	0.0098	0.04	0	0.43	0.08	0.03	0.07	0.25	0.16	2.28	0.05	0	0.27	0.15	0	0	0.03	0	0.17	0.12	0	0.17	0	0	0.07
asRNA:CR46195	0.61	0.05	0	0.02	0.03	0.21	0.07	0.03	0	0	0	0.06	0.08	0.02	0.01	0.11	0	0.14	0	0.18	0.09	0.07	0.04	0.18	0	0.07	0	0	0	0.21	0.49	0
asRNA:CR46246	0.0017	0	0	0	0.0034	0	0	0.0046	0	0	0	0	0	0	0	0.0016	0	0	0	0	0	0.02	0	0	0.21	0.0022	0	0	0	0	0	0
asRNA:CR46251	0.01	0.03	0.28	0.01	0.05	0	0	0.03	0	0	0	0	0.01	0.03	0	0.04	0	0.0005	0	0	0.04	0	0.09	0.01	0	0.01	0	0	0	0.02	0	0.04
asRNA:CR46255	0.01	0	0	0.003	0	0	0.05	0.0028	0	0	0	0	0.0086	0	0	0.0035	0	0	0	0	0.01	0	0	0	0	0.0082	0	0.11	0	0	0	0
asRNA:CR46256	0.0085	0	0	0.0035	0	0	0	0.0056	0	0	0	0	0.0098	0.05	0.02	0.0082	0	0	0	0	0.0074	0	0	0	0	0.002	0.05	0	0	0	0	0
asRNA:CR46261	0	0	0	0	0	0	0	0.0025	0	0	0	0	0.0033	0	0	0	0	0	0	0	0	0	0	0	0	0	0	0	0	0	0	0
asRNA:CR46262	0.0033	0.01	0	0	0	0	0.06	0.02	0	0	0	0	0.01	0	0	0.0032	0	0	0	0	0.0042	0.1	0	0.2	0	0.0051	0	0	0	0	0	0
asRNA:CR46263	0.0062	0	0	0	0.01	0	0	0.01	0.06	0	0	0	0.02	0	0	0.01	0	0	0	0	0.0048	0	0	0.01	0	0.0014	0	0	0	0	0	0
asRNA:CR46264	0	0	0	0	0	0	0	0.0019	0	0	0	0	0.0032	0	0	0	0	0	0	0	0	0	0	0	0	0	0	0	0	0	0	0
asRNA:CR46266	0.0012	0	0.02	0	0	0	0	0.01	0	0	0	0	0	0	0	0	0	0	0	0	0	0	0	0.01	0	0.0052	0	0	0	0.02	0	0
asRNA:CR46269	0	0	0	0	0	0	0	0.0052	0	0	0	0	0	0	0	0	0	0	0	0	0	0	0	0	0	0	0	0	0	0	0	0
asRNA:CR46354	0.95	3.45	0	0	0.32	5.21	0.08	0.43	7.18	0	0.14	0	0.04	0.07	0.08	0.16	0	0.14	0	0.18	0.03	0.2	0.19	0.02	0	0.02	0.11	0	0	0.21	0	3.91
asRNA:Eig63F-2	0.03	0.02	1.75	0.0048	0.05	0	0.03	0.01	0	0	0	1.6	0.03	0	0	0.04	0	0.0075	0	0	0.09	0	0	0.35	0	0.19	0	0	0	0	0	0.07
asRNA:TS15	0	0	0	0	0	0	0	0.0072	0	0	0	0	0.001	0	0	0	0	0	0	0	0	0.12	0	0	0	0.003	0	0	0	0	0	0
Ass	1.62	0.02	0	0.04	0.02	0	0.11	0.02	0.02	0	0.71	0	0.08	0.08	0.06	0.07	0	0.24	0	0.12	0.15	0.04	0	0.24	0	0.08	0.25	0	0	0.08	0.68	0
ast	0.41	0.24	0.1	0.5	0.06	0.08	0.27	0.17	0.13	0.69	0	0.12	0.25	0.07	0.31	0.28	0.38	0.66	0	0.04	0.1	0.07	0	0.4	0	0.2	0.12	0	0.4	0	0.33	0.36
AstA	0.03	0.12	0.04	0.03	0.16	0.18	0.03	0.79	0.15	0	6.8	0.06	0.06	0.02	0.02	0.07	0	0.16	0.29	0.03	0.09	0.67	0.16	0.04	3.51	0.12	0	0	0.06	0.16	0	0.15
AstA-R1	1.38	1.4	1.62	0.55	16.53	0.56	1.57	9.94	0.9	0.65	3.06	0.97	0.93	2.78	1.09	1.68	6.48	1.21	8.04	2.01	0.79	11.76	12.14	0.73	14.03	0.82	1.61	0	1.01	10.28	2.18	0.91
AstA-R2	0.02	0.03	0	0	0.14	0	0.01	0.17	0	0	1.58	0.05	0.01	0	0.03	0.02	0	0.09	0	0	0.06	0.26	0	0.34	0.29	0.92	0.02	0	0	0	0	0
AstC	0.23	0.3	0	0.02	0.19	0.24	0.13	0.47	0.11	0	15.7	0	0.13	0.2	0.09	0.09	0	0.17	0	0	0.12	0.14	0.24	1.15	1.04	0.14	0.22	0	0.3	0.34	0	0.07
AstC-R1	0.0024	1.66	0	0	0.75	0	0.07	3.94	0.15	0	3.16	0.09	0.01	0	0	0.07	0	0.12	1.76	0.14	0.1	2.51	1.1	0	7.29	1.35	0.02	0	0	0.22	0	0.06
AstC-R2	0.0037	0.02	0.03	0.0075	0.65	0	0.06	2.27	0.04	0	2.54	0	0.01	0	0.03	0.03	0	0	1.65	0.01	0.02	0.83	0.38	0	9.09	0.34	0.02	0	0	0.2	0.88	0
asun	0.09	0.05	0.37	0.02	0.07	0	0.05	0.05	0.19	0	0.06	0.06	0.05	0.03	0.1	0.07	0	0.2	0	0	0.07	0.07	0	0.01	0	0.06	0.08	0	0	0	0	0.23
Asx	2.37	2.14	2.08	2.26	2.32	2.39	1.71	2.45	2.43	1.02	1.87	2.22	1.53	6.97	2.48	2.06	1.7	1.63	1.08	1.81	1.69	1.99	1.89	2.79	2.1	1.61	2.68	0.33	2.03	1.99	1.41	2.99
Atac1	0.13	0.06	0.31	0.17	0.11	0.17	0.06	0.09	0	0	0	0.05	0.07	0.02	0.18	0.14	0	0.32	0	0.11	0.06	0.02	0	0.01	0	0.08	0.41	0	0.11	0.14	0	0.28
Atac2	0.15	0.17	0.17	0.05	0.1	0	0.05	0.09	0.05	0.24	0	0.13	0.14	0.21	0.15	0.17	0.09	0.41	0	0	0.05	0	0.03	0.2	0.18	0.07	0.1	0	0	0.31	0.18	0
Atac3	0.42	0.33	0.15	0.26	0.28	0	0.17	0.7	0.2	0.45	0.38	0.28	0.23	0.22	0.47	0.39	0.5	0.41	0	0.27	0.24	0.73	0.46	0.34	0.17	0.17	0.35	2.08	0.17	0.46	0.42	0.25
ATbp	0.1	0.07	0.05	0.0093	0.09	0.04	0.17	0.13	0.21	0	0.33	0.09	0.06	0.09	0.32	0.15	0.05	0.25	0	0.13	0.03	0.23	0.07	0.05	0	0.06	0.08	0	0.06	0.15	0	0.2
Ate1	2.67	0.75	1.19	1.05	0.88	1.27	1	1.1	0.8	0.54	1.5	0.84	0.97	0.5	0.85	1.34	4.2	1.27	1.37	0.96	0.55	1.42	0.86	1.99	1.91	0.48	0.47	1.2	0.52	0.95	0.97	0.71
Atet	7.42	15.4	1.89	1.54	3.84	6.66	3.54	5.26	4.05	1.57	1.73	2.22	3.32	4.4	1.56	3.9	5.47	1.64	1.59	5.92	4.3	8.47	3.51	3.11	5.22	3.95	5.15	3.56	2.59	3.48	1.11	1.97
Atf-2	0.25	0.27	0.17	0.43	0.21	0.13	0.06	0.16	0.22	0	0	0.19	0.15	0.11	0.07	0.08	0	0.94	0	0.22	0.08	0.14	0.08	0.01	0	0.12	0.36	0	0.13	0.09	0.91	0.43
Atf3	16.34	12.01	20.03	15.5	7.56	10.89	18.86	4.89	6.59	7.37	12.88	14.35	17.71	5.69	29.92	12.71	12.18	5.55	3.91	9.22	7.86	12.86	5.61	9	10.45	12.68	14.99	3.93	7.43	5.02	1.8	23.62
Atf6	11.54	7.82	9.18	22.36	9.88	5.35	7.75	12.85	8.3	7.93	13.02	9.18	7.89	6.87	9.95	10.69	10.28	6.59	4.03	10.86	1.98	15.54	9.69	11.86	15.64	3.16	7.72	4.57	8.58	9.71	0.57	6.15
Atg1	7.57	2.73	8.7	9.12	6.16	3.82	7.44	6.31	2.52	0.5	5.77	6.12	6.65	5.82	6.83	5.55	2.81	4.96	3.76	6.89	3.53	7.32	5.66	2.48	6.89	2.97	4.54	0.25	2.43	5.28	0.62	4.95
Atg10	0.31	0.13	0.15	0.37	0.22	0.16	0.14	0.15	0.12	0	0.28	0.31	0.1	0.15	0.37	0.21	0	0.12	0	0.07	0.16	0.48	0.15	0.04	0.33	0.13	0.27	0	0.21	0.13	0.44	0.13
Atg101	2.11	0.58	0.78	1.08	0.47	1.86	0.43	0.81	0.73	0	1.87	0.67	0.7	0.57	0.86	1.33	0.69	1.65	0	0.53	0.76	1.27	0.46	0.5	0.49	0.5	0.74	0	0.56	0.5	0.56	1.25
Atg12	0.6	0.29	0.46	0.31	0.45	0.33	0.55	0.52	0.57	0	0.83	0.23	0.33	1.18	0.21	0.41	0	0.8	0	0.27	0.2	0.59	0.32	0.94	0.12	0.21	0.4	0	0	0.36	1.44	0
Atg13	7.63	4.38	6.21	7.61	1.88	4.82	7.16	2.17	4.11	2.69	4.26	4.58	8.11	8.36	3.72	5.02	2.75	7.32	0	7.06	4.3	2.87	1.28	4.06	1.76	3.75	6.11	0.4	2.83	2.47	0.77	3.66
Atg14	0.98	0.29	0.44	0.5	0.1	0.76	0.27	0.2	0.3	0	0	0.61	0.22	0.18	0.22	0.46	0.5	0.45	0	0.18	0.33	0.12	0.18	0.39	0.29	0.29	0.33	1.3	0.15	0.43	0.31	0.26
Atg16	1.77	0.5	1.05	1.47	0.63	0.22	0.8	0.81	0.68	0	1.48	0.54	0.73	0.75	0.87	1.19	1	1.2	0	0.63	0.64	1.05	0.67	1.18	0.63	1.05	0.96	0.33	0.95	0.99	3.35	0.5
Atg17	7.99	6.57	7.9	5.96	4.77	6.42	4.99	5.9	8.09	5.24	5.42	5.45	3.85	6.51	4.63	5.3	7.67	5.4	3.23	4.86	9.01	6.83	3.98	4	7.63	5.86	4.51	1.72	2.35	4.59	1.77	5.41
Atg18a	2.32	1.5	1.18	1.98	0.66	1.18	1.21	0.77	1.23	0.45	1.37	1.31	1.06	2.33	1.59	1.58	1.26	1.62	2.54	1.26	2.26	1.04	0.8	0.91	0.93	1.18	1.94	0.39	1.33	0.45	1.35	1.56
Atg18b	4.29	6.79	8.33	3.39	3.33	7.14	3.66	4.59	5.39	3.74	3.29	4.7	3.85	2.34	4.77	4.48	2.59	3.1	0.68	4.01	7.06	6.34	5.07	1.75	4.41	2.81	5.63	0.68	2.77	4.43	0.94	6.71
Atg2	1.71	0.59	1.17	1.4	0.26	0.45	0.66	0.44	0.71	0.2	0.32	0.51	0.7	0.83	0.87	0.69	0.8	1.38	0	0.69	0.74	0.61	0.68	1.05	0.4	0.63	0.88	0.11	0.85	0.49	0.27	1.2
Atg3	0.98	0.67	0.49	0.72	0.21	0.62	0.49	0.31	0.79	0	0.47	0.56	0.4	0.47	0.65	0.59	0	1.1	0	1.19	0.37	0.52	0.31	0.64	0.9	0.35	0.38	0	0.24	0.38	1.09	1.23
Atg4a	2.35	0.66	0.72	1.12	0.37	0.59	0.37	0.77	0.84	1.43	0.7	0.41	0.49	0.4	1.15	0.67	0.22	1.49	0	1.43	0.38	1.19	0.43	0.9	0.78	0.35	0.82	0	0.29	0.49	0	1.2
Atg4b	0.61	0.26	0.83	0.51	0.16	0.42	0.29	0.35	0.1	0.86	0.87	0.45	0.28	0.15	0.2	0.94	0.3	0.63	0	0.39	0.31	0.38	0.37	0.27	0.16	0.25	0.3	0.3	0.52	0.16	0.84	0.36
Atg5	0.65	0.58	0.88	0.3	0.62	0.57	0.52	0.84	0.22	0.71	0.29	0.69	0.46	0.31	0.66	0.52	0.6	0.76	2.83	0.58	0.35	1.32	1.14	0.06	0.74	0.29	0.65	2.47	1.13	1.19	0.44	0.76
Atg6	0.57	0.31	0.38	0.38	0.16	0.24	0.23	0.31	0.07	0	0.15	0.3	0.21	0.15	0.23	0.28	0	0.18	0	0.06	0.21	0.46	0.21	0.21	0	0.18	0.25	0	0.08	0.17	0.52	0.33
Atg7	0.4	0.06	0.42	0.35	0.23	0.16	0.17	0.28	0.29	0.47	0.47	0.65	0.2	0.22	0.19	0.32	0.86	0.55	0	0.23	0.19	0.25	0.27	1.1	0.4	0.17	0.25	0	0.44	0.27	0.23	0.06
Atg8a	8.91	5.33	9.92	10.54	4.48	7.89	6.62	4.75	4.65	5.22	7.7	7.15	6.42	4.08	10.3	6.97	6.96	5.34	0	6.73	12.37	8.26	4.55	7.66	5.85	8.89	6.7	1	4.33	4.09	2.18	4.62
Atg8b	0.21	0.1	0.04	0.02	0.11	0.06	0.1	0.08	0.19	0	0	0.06	0.13	0.03	0.04	0.19	0	0.39	0	0.05	0.14	0	0.04	0.21	0.75	0.17	0.31	0	0	0.23	4.65	0.3
Atg9	0.85	0.2	0.23	0.68	0.2	0.1	0.54	0.21	0.18	1.77	0.29	0.28	0.36	0.03	0.37	0.31	0.05	0.65	0	0.18	0.58	0.32	0.1	0.85	0	0.47	0.7	0.13	0.59	0.14	0	0.3
atilla	4.69	1.37	10.17	3.85	0.67	1.74	6.62	0.85	1.26	1.36	2.45	7.85	9.14	1.6	14.52	3.17	0.43	2.41	0	2.33	1.52	0.63	0.69	4.17	0.13	1.75	3.13	1.45	1.54	0.72	0.72	7.83
atk	0.14	0.03	0.14	0.0032	0.01	0	0.06	0	0.03	0	0.15	0	0.03	0.03	0	0.05	0	0.06	0	0	0.03	0	0.04	0	0	0.02	0	0	0.06	0	0.23	0
atl	2.78	2.18	2.55	9.07	0.78	2.43	2.25	1.18	1.47	2.26	1.68	2.9	3.09	1.7	3.42	3.06	2.18	4.32	1.08	1.99	1.63	1.97	0.92	3.58	0.94	3.69	3.73	2.07	1.17	0.99	3.32	4.88
atms	0.74	0.48	4.41	0.61	2.58	0.64	0.74	6.3	0.51	0.84	0.49	1.4	0.68	1.79	0.75	0.95	0.36	1.4	0.29	0.42	2.41	5.52	1.42	0.91	5.34	1.37	0.91	0	0.42	6.43	0.63	0.6
Atox1	1.83	0.94	1.17	0.93	0.89	0.85	1.23	1.48	0.99	1.16	0.82	0.53	0.84	0.35	1.2	0.94	0.08	2.47	0	1.57	0.64	1.47	0.76	1.44	0.87	0.56	1.01	2.61	0.81	0.98	0.74	1.96
ATP6AP2	2.69	2.64	8.19	1.63	1.93	2.22	1.78	2.75	2	1.26	3.03	4.84	2.06	1.38	6.07	2.81	0.27	5.78	0	3.32	2.04	2.69	1.34	3.09	0.7	2.05	2.47	0.47	1.68	1.58	2.66	2.92
ATP7	0.95	0.94	0.62	0.32	0.4	0.47	0.6	0.51	0.5	0.75	1.34	0.74	0.71	2.22	1.17	1.87	2.19	1.3	0	3.35	0.24	0.53	0.47	0.63	0	0.32	0.93	0.15	0.51	0.33	0.8	0.53
ATP8A	3.69	4.06	7.76	4.77	6.88	8.08	6.68	7.64	4.44	4.95	6.07	6.88	4.95	2.82	9.57	6.33	7.2	4.48	7.63	5	4.73	8.54	11.7	10.53	5.98	6.84	8.85	0.67	1.43	6.63	3.24	8
ATP8B	2.02	0.95	2.02	1.7	7.46	1.52	1.95	8.51	0.52	7.56	1.22	3.12	2.53	5.79	5.03	3.69	2.05	3.11	7.24	1.67	6.53	22.41	12.53	1.96	15.57	6.86	7.55	6.26	1.07	8.17	2.08	4.57
Atpα	26.3	54.09	41.55	30.78	56.7	49.11	21.48	49.72	56.38	12.53	26.32	25.38	22.41	25.07	24.66	24.32	12.64	23.37	24.19	22.58	37.14	50.41	50.08	19.36	39.29	40.52	28.61	11.68	11.24	60.1	6.79	13.73
ATPCL	8.03	3.4	3.16	7.38	1.96	1.7	1.73	2	2.05	2.14	2.97	1.51	2.36	1.87	4.53	2.21	0.95	2.86	0	1.18	1	2.82	1.54	3.56	0.83	1.06	1.88	0.14	1.98	1.54	1.07	3.16
ATPsynB	6.61	3.84	6.97	6.71	2.29	4.37	3.67	2.97	3.61	5.32	3.94	4.65	3.94	1.99	5.19	3.75	1.25	8.58	1.17	4.25	7.76	3.53	2.29	5.54	1.49	5.77	4.51	0.49	2.43	3.12	7.35	7.56
ATPsynβ	15.24	12.27	12.75	15.47	11.12	11.07	8.62	14.13	9.88	10.03	8.61	11.14	8.76	6.28	10.19	10.14	5.3	15.76	7.22	9.33	26.41	14.43	7.9	12.23	9.32	18.68	12.2	3.63	6.74	14.99	5.81	10.79
ATPsynβL	0.01	0.13	0	0.01	0.02	0	0.0019	0.01	0	0	0	0	0.02	0.07	0.02	0.0054	0	0	0	0	0.05	0	0	0.01	0	0.02	0	0	0	0.1	1.6	0
ATPsynC	21.61	14.33	21.41	21.11	11.05	12	10.65	11.77	13.35	9.6	8.85	16.92	12.08	8.18	16.09	13.99	9.8	23.11	2.51	12.71	18.99	13.71	9.1	17.68	6.08	18.79	15.55	6.02	8.53	14.39	6.42	16.34
ATPsynCF6	5.72	4.44	7.42	7.39	2.49	4.37	3.97	3.27	3.96	4.72	2.17	3.92	4.07	2.26	5.2	4.23	7.02	10.96	2.02	3.39	7.97	3.74	1.99	5.45	1.95	6	5.11	1.15	1.24	3.61	6.17	5.64
ATPsynCF6L	0.28	0.07	0	0.01	0.16	0.09	0	0.31	0	0	0	0.06	0.05	0	0.03	0.0013	0	0.1	0	0	0.05	0.4	0.61	0.03	0	0.06	0.1	0	0	0.11	3.51	0.06
ATPsynD	7.72	5.29	7.04	5.44	3.4	4.45	3.84	3.8	3.99	3.31	3.21	4.08	4.21	2.72	5	4.46	2.09	9.94	0	3.9	8.45	4.64	2.19	8.51	1.84	6.75	4.29	2.44	2.79	4.01	4.62	6.78
ATPsynδ	4.44	2.61	4.63	4.52	2.67	2.49	3.75	4.28	2.5	0.25	2.06	3.12	2.6	1.51	3.14	2.73	4.64	7.55	3.53	2.47	5.13	4.77	1.42	4.19	2.77	3.75	2.66	0.89	0.56	3.18	1.81	4.64
ATPsynE	6.33	3.9	6.24	7.18	2.29	3.46	3.02	2.75	3.82	3.01	2.23	4.11	3.69	2.07	4.24	3.56	2.05	9.1	0	4.07	6.86	3.61	1.77	7.17	4.29	5.67	4.26	1.92	1.82	2.75	7.1	5.62
ATPsynεL	0	0	0	0	0.0097	0.29	0.02	0.01	0	0	0.18	0.14	0.02	0	0.04	0.05	0	0.08	0	0	0	0	0	0	0	0.02	0	0	0	0	0.88	0
ATPsynF	8.54	5.74	7.86	7.78	4.33	4.56	4.25	5.05	4.9	5.26	3.64	6.53	4.93	5.21	4.95	4.98	1.33	11.64	0	6	8.95	5.21	2.76	7.03	3.72	6.98	6.22	2.56	2.5	5.13	7.3	7.81
ATPsynG	9.51	6.32	12.18	9.09	5.57	5.88	4.91	5.6	5.92	5.39	4.44	7.11	5.71	4.05	7.17	6.18	5.13	11.36	0.29	6.39	12.11	8.64	4.35	8.36	3.58	9.66	7.1	0.92	1.23	6.71	5.57	7.35
ATPsynγ	5.3	3.63	7.13	5.08	1.63	4.02	2.64	2.17	3.1	3.98	3.74	3.15	3.14	4.64	4.59	2.87	3.05	6.95	0	2.85	7.33	2.17	1.33	7.97	0.5	4.76	4.18	1.13	2.44	2.92	4.58	4.32
ATPsynGL	0.08	0.13	0.06	0	0.03	0.33	0.02	0.03	0.04	0	0	0.06	0.09	0	0.25	0.12	0	0.08	0	0.22	0.09	0	0.09	0.14	0	0.08	0.16	0	0	0	4.88	0.04
ATPsynO	5.74	3.93	4.82	6.1	2.3	3.93	3	2.37	2.89	5.02	2.02	3.34	3.41	4.37	4.45	2.85	1.8	7.68	0	3.65	7.26	2.67	2.26	5	2.11	5.58	3.69	3.7	1.53	2.64	2.83	6.04
AttA	0.2	0	0	0	0	0.08	0.02	0.01	0.04	0	0	0.03	0.12	0	0.17	0.2	0	0.02	0	0.04	0.03	0	0	0	0	0.02	0	0	0	0	0	0
AttB	1.49	0	0.38	0.14	0.05	0.51	0.05	0.01	0.03	0	0	0.09	0.21	0.16	0.1	0.35	0	0.23	0	0	0.05	0	0	0.1	0	0.04	0.1	0	0	0.06	0	0.11
AttC	0.97	0.08	0	0.21	0.07	0	0.11	0.06	0.13	0	0.15	0.03	0.16	0.09	0.17	0.17	0	0.21	0	0.12	0.22	0	0	0.03	0	0.17	0	0	0	0.02	0	0.32
AttD	0.05	0	0	0.0035	0.0074	0	0.02	0	0	0	0	0.04	0.02	0	0.09	0.0078	0	0.0069	0	0.03	0.0093	0	0	0.55	0	0.01	0	0	0	0	0	0
Atu	0.89	0.43	1.1	0.62	0.35	0.35	0.43	0.41	0.17	0.63	0.33	0.6	0.47	0.25	0.69	0.64	2.22	1.53	0	0.41	0.25	0.66	0.78	0.46	0.1	0.25	0.44	0.26	0.36	0.55	0.21	0.39
Atx-1	0.02	0.02	0.18	0.03	0.02	0	0.0074	0.0039	0	0	0	0	0.01	0.04	0	0.08	0.29	0.16	0	0	0.005	0.09	0	0.15	0	0.01	0	0	0	0	0	0.11
Atx2	5.2	3.66	3.98	12.9	4.41	3.46	3.05	4.83	5.33	1.62	1.97	3.26	2.86	7.91	4.49	4.78	4.35	5.31	2.54	5.81	3.77	4.7	3.26	3.85	4.52	3.73	4.04	1.66	3.9	4.59	2.03	3.93
Atxn7	2.23	1.18	2.32	2.08	1.27	1.28	1.02	1.4	1.07	0.58	1.44	2.2	1.39	1.22	2.2	1.99	3.34	1.33	0	0.88	1	1.49	0.99	1.51	0.94	1.08	2.12	1.22	1.28	1.25	2.33	1.28
aub	0.23	0.2	0.21	0.35	0.03	0	0.18	0.08	0.29	0	0	0.05	0.12	0.04	0.07	0.13	0.07	1.14	0	0.14	0.12	0.12	0	0.22	0.13	0.11	0.19	0.12	0.19	0.13	0.21	0.43
aurA	0.3	0.2	0.75	0.01	0.11	0	0.09	0.09	0.2	0	0	0.35	0.1	0.35	0.07	0.12	0	2.11	0	0.36	0.08	0.26	0.06	0.2	0	0.1	0.03	0	0.22	0.03	0.83	0.3
aurB	0.06	0.18	0.13	0.28	0.08	0.08	0.05	0.03	0.1	0	0	0.37	0.1	0.46	0	0.19	0.96	0.42	0	0.23	0.11	0.09	0.02	0	0	0.07	0.14	0	0	0.02	1.95	0.1
aust	0.0019	0	0	0.0072	0	0	0	0.01	0	0	0	0	0.0073	0	0.01	0.0013	0	0	0	0	0.0037	0	0	0	0	0.0031	0	0	0	0	1.12	0
aux	1.5	0.57	1.03	0.9	1.19	1.07	0.76	1.33	0.54	0.46	0.49	1.09	0.74	3.23	1.36	1.18	0.83	1.63	0	1.45	0.64	1.99	0.61	0.61	1.06	0.54	0.53	0.25	0.67	0.76	1.1	0.78
ave	0.57	0.08	0.18	0.55	0.32	0.46	0.15	0.33	0.19	0.84	0.17	0.32	0.27	0.24	0.29	0.35	0	0.45	0	0.08	0.19	0.44	0.63	0.3	0.72	0.24	0.32	0	0.16	0.25	2.41	0.58
Aven	0.09	0.03	0.2	0.01	0.45	0.1	0.01	0.12	0.03	0.29	0	0.07	0.06	0.05	0.32	0.16	0.3	0.64	0	0.04	0.06	0.07	0.25	0.03	0.23	0.07	0.03	0	0	0.2	0	0
awd	14.22	6.18	11.02	14.57	3.18	6.85	6.82	4.01	6.82	7.75	7.96	7.41	8.16	8.27	10.24	9.63	7.42	20.37	0	8.41	7.98	5.56	3.58	16.71	2.34	6.78	7.08	4.24	6.57	3.88	6.07	9.63
Awh	0.12	0.09	1.63	0	0.09	0.16	1.01	0.19	0.04	0	0	0.19	1.59	0.98	0.34	0.26	0	0.32	0	0.09	0.02	0.08	0.11	1.6	0	0.04	0.2	0	0	0.22	0	0.09
axed	0.09	0.18	0.08	0.03	1.27	0.48	0.32	2.72	0.03	0	1.33	0.42	0.13	0.13	0.18	1.41	2.05	0.38	0	2.07	1.51	4.34	1.33	0.07	3.8	1.53	0.54	0	0.16	1.32	2.39	0.18
Axn	2.46	1.65	2.39	1.95	1.78	2.19	1.82	2.09	1.21	2.11	2.22	2.09	1.59	1.8	2.14	2.5	1.79	3.53	2.02	1.24	1.51	2.74	1.79	1.29	0.53	1.16	3.04	2.75	1.91	1.91	0.9	2.28
axo	2.09	19.28	20.5	0.58	7.63	1.23	1.01	1.19	55.57	3.13	1.99	3.06	1.55	0.25	8.44	2.37	0	0.72	7.93	0.58	0.16	1.03	10.3	1.14	10.71	0.21	1.05	0	0.18	7.69	0	10.06
Axs	0.35	0.96	1.43	0.88	0.48	0.63	0.33	0.5	1.97	0.25	0.09	0.59	0.59	0.59	0.71	0.86	1.78	0.66	0	1.4	0.16	1.06	0.54	0.45	1.01	0.96	0.65	0.93	1.43	0.28	0	1.45
Axud1	2.46	1.86	2.27	2.78	1.76	1.15	1.75	2.42	1.58	3.96	2.12	1.93	1.32	2.51	2.4	1.8	2.78	2.17	0	1.75	1.75	3.09	1.36	1.21	2.1	1.41	1.45	2.41	1.96	1.82	0.42	1.63
az2	0.2	0.11	0.21	0.05	0.07	0	0.23	0.13	0.14	0	0.07	0.19	0.14	0.19	0.19	0.08	0.13	0.37	0	0.06	0.06	0.18	0.25	0.04	0	0.1	0.08	0	0.23	0.04	0	0.26
azot	0.28	0.11	0.22	0.36	0.25	0	0.26	0.18	0.32	0	0.6	0.18	0.17	0.13	0.86	0.32	0.59	0.13	0	0.09	0.18	0.15	0.31	0.35	0	0.18	0.1	0	0	0.23	1.54	0.14
ab	0.64	0.39	1.14	1.47	0.18	1.17	0.41	0.28	0.51	0	0.16	0.59	0.54	0.78	0.64	0.45	0	0.78	0	0.87	5.7	0.22	0.08	1.21	0	3.76	0.44	0	0	0.2	0.44	0.48
B4	8.27	6.39	11.25	1.94	10.54	5.26	8.19	13.71	6.01	4.22	9.92	12.92	7.34	6.89	7.71	6.9	7.91	6.11	12.31	4.71	2.85	19.88	13.62	2.86	14.11	2.48	3.85	1.29	1.1	16.15	0.39	6.46
B52	10.56	7.7	9.18	16.38	14.45	6.66	6.23	19.25	8.14	6.08	8.51	7.74	6.59	14.89	8.48	12.48	9.26	9.82	9.41	7.76	7.4	17.5	14.66	9.45	13.25	7.21	8.32	3.59	9.14	15.79	6.61	6.77
αTub67C	0.0069	0	0.04	0	0	0	0.09	0.02	0	0	0.15	0	0.03	0	0	0.06	0	0	0	0	0.02	0	0	0	0	0.0078	0	0	0	0.03	0.44	0
B9d1	0.0067	0.02	0	0.0049	0.12	0	0.12	0.01	0	0	0	0.22	0.02	0	0	0	0	0	0	0	0.0068	0	0.19	0	0.09	0.03	0	0	0	0.05	1.52	0.11
bab1	0.68	3.39	2.04	0.59	6.5	0.95	0.79	6.93	0.73	0	1.06	3.81	0.75	3.99	0.58	1.67	0.1	2.14	5.09	0.64	1.58	5.74	5.55	2.45	8.13	4.78	2.31	8.51	6.03	9.14	1.93	1.5
bab2	3	19.51	11.04	21.97	5.39	2.82	6	6.71	2.1	5.22	3.35	19.66	9.62	10.75	4.2	4.76	2.54	3.07	6.31	2.32	1.12	6.61	7.11	4.88	9.01	7.77	13.63	1.36	4.64	5.79	3.51	15.64
babo	6.07	5.43	7.55	6.95	6.5	8.19	6.3	11.65	6.56	3.23	5.75	6.13	4.56	5.57	6.7	7.39	6.09	5.77	1.99	6.77	4.55	12.39	7.47	7.02	11.09	3.77	4.75	2.88	5.03	6.79	0.41	3.6
babos	5.12	3.07	1.8	0.82	0.29	1.39	6.81	0.38	0.56	0.22	1.05	0.94	1.75	5.01	0.96	4.57	2.57	0.77	0	1.12	0.54	1.16	0.82	2.1	0.19	2.78	4.72	3.71	6.97	0.43	0	1.52
Bacc	24.39	12.67	13.81	13.81	13.04	14.06	15.02	21.25	13.27	16.96	10.42	16.74	14.98	17.96	15.94	16.32	11.56	23.83	14.25	14.79	9.63	17.79	12.05	14.79	14.63	11.92	15.5	7.91	9.44	14.14	3.56	17.6
Bace	3.99	2.63	1.77	3.24	1.28	2.49	2.56	1.2	2.79	2.02	1.96	2.64	2.88	2.11	2.4	2.24	5.58	2.86	0	2.82	3.01	1.3	1.33	3.42	0.63	2.73	2.85	0.83	1.42	1.3	0	3.79
baf	2.06	1.29	1.57	1.58	0.65	1.53	1.02	0.45	1.92	1.22	0.96	1.33	1.26	1.64	1.7	1.82	1.83	8.58	0	1.47	0.88	0.98	0.53	1.71	0.2	0.78	1.11	2.77	2.32	0.69	1.79	1.91
bai	1.66	1.38	1.61	2.8	0.74	1.38	1.14	0.83	1.33	0.51	1.64	0.91	1.4	1.04	1.79	2.01	0.85	4.43	0	1.12	1.05	1.62	0.51	3.35	0.67	0.92	1.17	1.32	0.52	0.62	0.49	1.69
Balat	0.01	0	0	0	0	0	0	0.0022	0	0	0.26	0	0.0035	0	0	0.02	0	0.0009	0	0.05	0.01	0	0	0.04	0	0.0072	0.03	0	0	0	0.18	0
Baldspot	5.12	12.02	13.56	2.32	4	3.01	3.74	7.24	12.49	3.02	5.9	5.63	4.42	1.34	6.78	4.49	3.95	7.9	3.08	5.11	1.14	9.14	5.8	3.71	9.33	2.11	2.96	0.78	2.13	3.42	0	7.99
ball	0.19	0.1	0	0.11	0.09	0.3	0.13	0.1	0.11	0	0	0.07	0.17	0.12	0.07	0.24	0	0.8	0	0.27	0.07	0	0.02	0.32	0	0.1	0.11	0.11	0.27	0.02	0.62	0.17
bam	0.24	0.13	0	0	0	0	0.04	0	0.07	0	0	0.04	0.03	0	0	0.03	0	0.64	0	0	0.03	0.09	0	0	0	0.02	0.06	0	0	0	0.21	0.04
bap	0	0.01	0	0	0.01	0	0.01	0.0046	0	0	0	0	0.02	0.05	0.01	0.0069	0	0	0	0	0.0097	0	0	0	0.23	0.15	0.03	0	0	0	0	0
Bap111	0.74	0.39	0.37	0.12	0.12	0.3	0.27	0.2	0.43	1.32	0.26	0.46	0.34	0.35	0.43	0.32	0.05	1.85	2.02	0.91	0.23	0.11	0.17	0.92	0	0.26	0.27	0.25	0.15	0.29	0.33	0.69
Bap170	0.65	0.53	0.77	0.91	0.19	0.16	0.32	0.32	0.81	1.08	0.9	0.47	0.45	0.41	0.4	0.66	1.28	3.05	0	0.13	0.26	0.73	0.21	1.02	0.97	0.25	0.46	0	0.69	0.15	0.39	0.3
Bap55	0.52	0.25	0.36	0.2	0.17	0.1	0.29	0.28	0.36	1.24	0.56	0.25	0.33	0.53	0.25	0.45	2.03	0.93	0	0.19	0.21	0.2	0.31	1.19	0	0.2	0.35	0	0.54	0.09	0	0.42
Bap60	0.64	0.34	0.27	0.35	0.25	0.36	0.29	0.22	0.42	0	0.55	0.34	0.43	1.1	0.39	0.41	1.72	1.81	0	0.24	0.24	0.21	0.21	0.36	0.15	0.24	0.42	1.33	0.73	0.3	0	0.84
barc	1.05	0.96	1.04	1.14	1.02	0.84	0.71	3.51	0.73	1.89	2.26	1.01	0.78	3.27	1.28	1.34	1.14	1.63	0	0.78	0.48	3	0.78	1.22	1.62	1.03	1.22	0.23	1.02	2.92	1.17	0.63
bark	2.01	1.02	3.83	1.23	3.29	1.58	6.23	1.18	0.83	11.71	13.81	3.47	5.68	2.04	5.64	5.23	6.17	2	0	0.89	0.25	10.57	2.84	3.94	2.64	0.37	1.54	1.97	0.23	1.6	0.21	9.45
barr	0.31	0.31	0.23	0.13	0.16	0.58	0.18	0.16	0.3	0	0.36	0.12	0.19	0.83	0.13	0.41	0.2	0.49	0	0.24	0.09	0.26	0.07	0.7	0	0.15	0.2	1.29	0.8	0.14	2.14	0.46
baz	9.7	5.68	20.02	6.79	15.91	10.15	29.38	6.41	3.48	32.28	18.4	18.96	23.57	13.71	19.32	24.38	22.64	9.54	13.61	19.83	3.17	3.4	20.51	10.24	6.22	3.02	9.69	8.87	14	22.32	0.37	7.88
bb8	0.06	0.35	0.38	0.03	0.07	0	0.14	0.08	0.08	0.44	0	0.14	0.15	0	0.04	0.22	0	0.23	0	0.69	0.21	0.18	0.04	0.01	0	0.18	0.11	0	0	0.07	3.95	0
bbc	4	6.14	8.68	25.67	7.16	16.39	3.3	9.79	19.55	6.82	7.3	7.35	5.66	2.42	7.54	6.55	7.51	5.1	4.78	6.58	3.78	11.3	8.26	5.41	9.36	4.35	3.41	0.63	3.56	11.35	2.52	7.06
bbg	7.62	1.26	10.92	4.76	0.58	2.66	8.11	0.91	1.66	3.12	32.77	10.87	9.58	17.41	10.14	9.63	5.27	1.87	1.76	2.34	0.42	1.35	0.77	4	0.14	0.51	8.95	17.44	12.32	0.56	1.65	2.12
BBS1	0	0	0	0	0.0089	0	0	0	0	0	0	0	0	0	0	0	0	0	0	0	0	0	0.06	0	0	0	0	0	0	0	0	0
BBS4	0.07	0.1	0	0	3.66	0	0.13	0.22	0.08	0	0.56	0.03	0.42	0	0	0.11	0	0.14	3.02	0.06	0	0.08	6.48	0.02	0.09	0.0098	0	0.14	0	2.59	0	0.06
BBS5	0.02	0	0	0.02	1.66	0	0	0.06	0	0	0	0	0.0089	0.05	0	0.0037	0	0.01	2.83	0.01	0.0063	0	1.66	0	0	0.02	0	0	0	1.57	0	0
BBS8	0.0033	0	0	0	2.13	0	0	0.08	0	0	0	0	0.003	0	0	0.01	0	0.01	2.61	0	0.0093	0	2.42	0	0	0.0048	0.02	0.15	0	2.49	0	0
BBS9	0.02	0	0	0.01	1.38	0	0.01	0.08	0.05	0	0	0	0.01	0	0	0.05	0	0.06	2.02	0	0.0085	0	2.91	0	0.08	0.0006	0	0	0	1.32	0	0
bbx	0.33	0.24	0.36	0.07	0.26	0.36	0.25	0.26	0.37	0	0.14	0.38	0.21	0.09	0.41	0.17	0	0.28	1.08	0.26	0.35	0.53	0.22	0.55	0.31	0.4	0.48	0	0.67	0.5	0	0.31
bc10	1.66	1	1.45	0.93	0.57	0.98	0.96	0.64	1.13	0	0.29	0.41	0.85	1.13	0.6	0.96	0	4.17	3.19	2.04	0.83	0.9	0.41	0.72	0.77	0.92	1.09	0.3	0.15	0.81	1.52	2.42
BCAS2	0.32	0.27	0.55	0.59	0.09	0.09	0.15	0.14	0.08	0.2	0.35	0.25	0.29	0.34	0.15	0.29	0	0.68	0	0.18	0.19	0.2	0.15	0.22	0	0.18	0.3	0	0.08	0.02	0.31	0.11
bcd	0.16	0.08	0	0.17	0.02	0	0.03	0.01	0.01	0	0	0.05	0.09	0.09	0.15	0.06	0	1.76	0	0.01	0.04	0	0	0.21	0	0.05	0.04	0	0	0	0	0.04
bchs	1.76	1.59	2.17	0.85	2.45	1.61	1.18	2.8	1.44	0.25	0.82	1.59	1.07	0.46	1.54	1.2	0.62	1.28	0.29	0.88	1.31	2.82	2.78	0.75	2.5	1.1	0.77	0.35	0.53	1.74	0.5	0.68
BCL7-like	0.29	0.31	0.44	0.55	0.2	0.48	0.33	0.29	0.27	0.95	0.35	0.31	0.23	0.46	0.28	0.29	2.41	1.42	0	0.16	0.11	0.77	0.02	0.23	0.33	0.14	0.39	0	0.19	0.2	0.33	0.63
bcn92	0.71	0.53	1.52	0.58	0.6	0.27	0.22	0.72	0.44	0.75	0.64	0.54	0.41	0.32	0.29	0.67	0.45	2.34	0	0.31	0.41	0.93	0.58	0.36	1.56	0.39	0.58	1	0.33	0.65	0.36	0.87
Bdbt	0.22	0.19	0.8	0.17	0.22	0.14	0.11	0.11	0.1	0.76	0	0.06	0.13	0	0.13	0.26	0.1	0.43	0	0.19	0.11	0.07	0.08	0.12	0	0.13	0.15	0.17	0	0.18	0	0.17
bdg	1.19	1.04	1.47	0.83	1.64	1.28	1.53	0.72	0.61	1.32	1.68	1.24	1.13	1.42	1.26	1.62	0.91	1.61	2.54	1.08	0.5	0.81	1.18	0.52	0.52	0.71	4.04	0.73	0.78	2.18	2.24	6.41
bdl	0.5	9.49	0.84	0.12	0.42	11.42	0.5	0.49	12.33	19.82	0	0.83	0.43	3.93	0.11	4.68	1.86	0.5	0	1.02	0.18	0.45	0.32	0.6	0.74	0.5	4.85	0	3.5	0.65	0	12.58
Bdp1	0.99	0.26	1.06	1.25	0.14	0.23	0.34	0.23	0.03	0	0.68	0.46	0.34	0.28	0.55	0.69	0.2	1.03	0	0.48	0.18	0.34	0.2	0.62	0.39	0.19	0.67	0	0.28	0.21	0.21	0.51
Actβ	4.09	8.25	8	4.67	1.72	5.75	7.53	2.51	8.63	8.5	3.53	9.16	10.34	3.63	7.49	7.58	7.83	4.43	0.68	16.02	4.22	2.22	1.54	4.35	2.29	8.71	8.77	1.02	2.8	1.82	1.89	10.28
BEAF-32	1.3	0.71	1.04	0.6	0.64	0.74	0.51	0.75	0.72	0	0.87	0.32	0.6	0.8	1.02	0.96	0.3	2.27	2.02	0.36	0.48	0.84	0.81	1.1	0.17	0.41	0.51	0.24	0.86	0.53	0.31	0.84
beag	0.33	0.33	0.48	0.2	0.21	0	0.1	0.21	0.4	0	0.41	0.31	0.16	0	0.08	0.12	0.13	0.47	0	0.47	0.16	0.15	0.18	0.29	0	0.2	0.2	0.14	0	0.3	0.54	0.54
beat-Ia	0	0.01	0	0.0068	1.3	0	0.01	7.46	0.16	0	0	0	0	0	0	0.0067	0	0.13	0	0.01	0.03	18.88	1.14	0	2.9	0.02	0	0	0	1.03	0.28	0
beat-Ib	0.0019	0	0	0.01	1.14	0	0.05	12.92	0.18	0	0	0	0.04	0.08	0.04	0.05	0	0.07	1.49	0.04	0.07	15.81	1	0.03	4.65	0.007	0.02	0	0.09	2.95	0.28	0
beat-Ic	0.0088	0.01	0.02	0.01	0.42	0.14	0.05	10.86	0.03	0.21	0.21	0	0.0046	0.36	0.03	0.02	0	0.12	1.08	0.02	0.05	14.46	0.19	0.04	1.27	0.01	0.03	0	0	4.07	0	0.1
beat-IIa	0.12	0.19	0.3	0.2	1.71	0.35	0.23	14.86	0.43	0	0.34	0.04	0.17	0.04	0.12	0.24	0.34	0.06	1.37	0.21	0.2	21.92	1.28	0.09	11.52	0.28	0.27	0	0.1	2.33	0.18	0.12
beat-IIb	0.15	0.03	0	0.25	2.45	0	0.25	7.41	0	0	0.07	0.03	0.01	0.06	0.01	1.38	0.55	0.06	0	0.12	0.0063	13.33	3.29	0.01	10.71	0.23	1.62	3.94	0	2.33	0	0
beat-IIIa	0	0	0	0	0.02	0	0	0.0097	0	0	0	0	0	0	0	0	0	0	0	0	0	0	0	0	0	0	0	0	0	0	0	0
beat-IIIb	0.0069	0.09	0.1	0	8.73	0	0.02	9.98	0	0	0.42	0	0.0061	0.09	0.03	0.02	0	0.08	7.55	0.05	0.03	10.64	5.12	1.36	11.06	0.01	0.14	0	0	7.27	0	0
beat-IIIc	0.1	3.62	0.8	0.8	9.49	1.48	1.47	16.02	12.17	21.53	2.1	2.09	0.7	14.43	1.83	8.24	3.43	0.48	4.33	0.93	0.22	14.4	9.17	4.06	21.32	1.34	23.15	8.37	12.09	13.13	0.42	4.85
beat-IV	0.01	0.09	0.01	0.1	3.83	0	0.01	4.37	0.16	0	0.14	0	0.01	0.06	0	0.0035	0	0.0026	3.1	0.01	0.02	2.93	2.8	0	4.12	0.01	0	0	0	3.59	0	0.05
beat-Va	0	0	0	0.0087	0.02	0	0.0055	3.47	0.02	0	0	0	0	0	0.04	0.0053	0	0	0	0.03	0.04	3.13	0.37	0.16	0.3	0.01	0.03	0	0	0.31	0	0.06
beat-Vb	0.0027	0	0	0.01	0.05	0	0.01	2.73	0.03	0	0	0	0.0086	0	0.03	0.0086	0	0.05	0	0.01	0.02	2.6	0.03	0	0.13	0.02	0	0	0	0	0.18	0
beat-Vc	0	0.03	0	0.0045	0.08	0	0.01	4.39	0	0	0.06	0.03	0.0045	0	0	0.01	0	0	0	0	0.0099	5.83	0.16	0	0.17	0.02	0	0	0	0.26	0	0
beat-VI	0.0029	0.01	0	0	1.3	0	0.0015	10.99	0.03	0	0	0	0	0	0.0087	0.02	0	0.14	0	0.02	0.0072	21.98	0.65	0	3.61	0.0007	0.02	0	0.09	5.35	0.27	0.07
beat-VII	0	0.12	0.05	0	10.72	0.24	0.07	11.04	0.11	0	0.07	1.42	0.06	2.51	4.64	1.36	0	0.17	8.24	0.2	0.05	6.67	10.7	0.04	22.89	0.02	0.1	0	0.09	5.6	0	0.28
beg	0.22	0	0.01	0.04	0.03	0.19	0.13	0.09	0.25	0	0	0.13	0.15	0.35	0.16	0.13	0	0.81	0	0.03	0.15	0.1	0	0.22	0	0.14	0	0	0.2	0.19	0	0.3
bel	19.55	13.44	18.94	16.7	7.35	13.64	12	9.36	15.35	10.19	13.5	13.16	13.07	18.58	16.84	15.94	12.48	16.56	4.03	17.29	9.77	11.66	8.41	15.03	8.62	9.75	17.25	6.62	9.38	8.41	8.53	14.11
Bem46	0.57	0.14	0.26	0.47	0.09	0.68	0.27	0.25	0.35	0.71	0.75	0.32	0.21	0.32	0.59	0.38	0.3	0.79	0	0.77	0.18	0.33	0.22	0.26	0	0.17	0.29	0	0.27	0.17	0.21	0.44
ben	4.02	2.44	5.28	4.78	5.89	4.22	2.52	6.77	3.63	0.47	4.31	2.96	2.73	2.72	4.19	3.99	2.92	7.12	3.76	3.25	2.55	8.72	7.14	4.09	7.47	2.69	3	2.84	2.95	5.65	0.96	3.55
Best1	2.56	2.99	6.55	1.01	3.14	1.81	2.32	3.8	0.73	6.5	1.33	2.77	2.46	1.8	5.04	4.05	3.46	2.52	4.06	7.14	0.57	4.73	6.66	2.34	3.56	1.1	4.5	3.02	0.38	4.27	0.94	4.01
Best2	2.38	1.55	12.11	2.06	0.31	2.74	7.36	0.51	1.16	23	3.35	13.59	9.42	10.41	14.5	6.16	1.73	1.67	0	2.48	0.71	0.58	0.29	12.76	0	0.54	1.79	1.14	0.9	0.38	0.56	5.39
Best3	0	0	0	0	0.04	0	0	0	0	0	0	0	0.0055	0.02	0	0.0048	0	0	0	0	0	0	0.18	0	0.7	0.0086	0	0	0	0	0.34	0
Best4	0.0048	0	0	0	0	0	0	0.008	0	0	0	0	0.0032	0	0	0	0	0	0	0	0.01	0	0	0	0	0.0064	0	0	0	0	0.28	0
Bet1	0.8	0.5	0.89	1.22	0.26	0.51	0.44	0.32	0.41	1.22	0.96	0.32	0.65	0.63	1.02	1.03	0	1.65	2.54	0.43	0.33	0.35	0.09	1.18	0.42	0.33	0.59	0	0.7	0.27	1.33	0.67
Bet3	1.78	0.88	1.77	1.22	0.68	1.86	0.78	1.28	0.63	0.47	1.3	0.9	0.84	0.53	1.52	1.65	0.33	1.9	0	1.54	0.98	2.19	0.29	1.13	1.06	1.29	1.04	2.19	0.54	1.04	1.72	0.92
Bet5	0.28	0.36	0.08	0.22	0.2	0.09	0.17	0.27	0.25	0	0	0.09	0.17	0.11	0.29	0.2	0	0.68	0	0.17	0.19	0.19	0.25	0.03	0	0.16	0.1	0	0.08	0.25	0	0.75
β3GalTII	0.16	0.13	0.05	0.12	0.11	0	0.18	0.28	0.31	1.2	0.14	0.15	0.15	0.02	0.23	0.26	0.07	0.5	0	0.06	0.11	0	0.19	0.04	0.36	0.1	0.14	0	0.13	0.11	0	0.16
β4GalNAcTA	0.55	0.13	0.55	0.37	0.21	0.28	0.17	0.42	0.33	0	0.09	0.26	0.25	0.23	0.36	0.36	2.28	1.33	0	0.27	0.32	0.19	0.13	0.11	0	0.3	0.49	0	0.08	0.22	0.85	0.52
β4GalNAcTB	0.39	0.19	0.19	0.1	0.17	0.25	0.14	0.23	0.27	0	0	0.06	0.22	0.17	0.11	0.17	0	1.05	0	0.03	0.2	0.08	0	0.03	0	0.11	0.06	0	0.84	0.07	0	0.13
β4GalT7	0.28	0.1	0.11	0.22	0.08	0.21	0.12	0.11	0.28	0	0	0.15	0.15	0.19	0.18	0.18	0.17	0.96	0	0.13	0.12	0.07	0.07	0.01	0	0.14	0.2	0	0.32	0.23	0.36	0.06
βCOP	0.76	0.57	0.52	0.62	0.37	0.51	0.5	0.24	0.59	0.21	0.52	0.93	0.52	0.28	0.83	0.45	0.63	0.63	0	0.83	0.34	0.47	0.49	0.97	0.25	0.32	0.44	0	0.31	0.32	0.56	0.48
β'COP	0.79	0.34	0.51	0.94	0.22	0.6	0.58	0.22	0.59	1.65	0.13	0.31	0.63	0.46	1.02	0.7	0	1.29	0	0.74	0.35	0.41	0.09	0.92	0.19	0.35	0.64	0.75	0.32	0.09	0.81	0.49
βggt-I	1.43	0.56	1.08	0.89	0.39	0.96	1.6	0.32	0.83	0.76	1.07	1.02	1.95	0.27	1.1	1.1	0.57	1.17	0	0.95	0.48	0.7	0.61	0.59	0.22	0.42	0.68	0.11	0.09	0.47	0	0.88
RabGGTb	0.59	1.47	0.33	0.18	0.14	0.4	0.13	0.18	0.56	2.65	0.17	0.12	0.33	0.16	0.15	0.4	0.36	0.63	0	0.1	0.33	0.36	0.22	0.9	0.36	0.17	1.84	0	0.48	0.33	0.39	1.83
βGlu	0.9	0.3	0.3	0.45	0.11	0	0.12	0.26	0.35	0.49	0.62	0.11	0.19	0.19	0.35	0.77	0	0.38	0	0.51	0.18	0.25	0.17	0.56	0.32	0.1	0.15	0.15	0.39	0.21	0.36	0.29
β-Man	4.37	0.75	2.15	2.43	0.21	1.3	1.83	0.27	0.75	0	1.83	1.2	2.39	5.29	2.53	3	6.43	1.53	0	3.71	0.45	0.14	0.21	2.01	0	0.54	0.55	0.69	1.67	0.09	0	0.91
βNACtes1	0	0	0	0	0	0	0	0	0	0	0	0	0	0	0.02	0	0	0	0	0	0	0	0	0	0	0.0017	0	0	0	0	0	0
βNACtes2	0	0	0	0	0	0	0	0.01	0	0	0	0	0.0044	0	0	0	0	0	0	0	0	0	0	0	0	0.0016	0	0	0	0	0	0.05
βNACtes3	0	0	0	0	0	0	0	0.0095	0	0	0.17	0	0	0	0	0	0	0	0	0	0	0	0	0	0	0.0018	0	0	0	0	0	0
βNACtes4	0.0022	0	0	0	0.03	0	0	0.02	0	0	0	0	0.0014	0	0	0.0021	0	0.01	0	0	0.0046	0	0.04	0	0.96	0.0058	0.06	0	0	0	0	0
βNACtes5	0	0	0	0	0	0	0	0	0	0	0	0	0	0	0	0	0	0	0	0	0	0	0	0.01	0	0	0	0	0	0	0	0
βNACtes6	0.0021	0	0	0	0.009	0	0	0.0017	0	0	0	0	0.0013	0	0	0	0	0	0	0	0	0	0	0	0	0.0046	0	0	0	0	0.36	0
β-PheRS	0.62	0.17	0.62	0.59	0.13	0.42	0.59	0.15	0.22	0	0.23	0.48	0.39	0.18	0.27	0.35	0.7	1.46	0	0.38	0.2	0.28	0.21	0.55	0.27	0.21	0.43	0	0.28	0.19	0	0.55
β-Spec	3.89	5	7.84	3.22	5.89	7.57	4.44	5.63	3.41	5.49	4.86	4.29	3.46	3.96	6.64	5.32	7.56	2.94	0.29	3.16	1.76	7.92	4.41	3.37	5.82	2.99	4.69	1.43	2.64	6.24	1.91	12.25
βTry	10.95	7.26	8.72	10.21	4.94	7.2	9.3	4.88	7.92	7.01	8.16	9.11	8.85	5.95	7.06	7.36	5.94	8.26	1.37	9.45	9.89	4.38	4.67	9.02	4.22	8.98	9.1	2.61	4.54	4.77	5.06	12.06
βTub56D	8.24	5.44	10.32	5.83	6.24	5.65	7.36	5.11	4.96	13.3	7.87	5.33	6.69	6.49	10.65	7.77	7	16.85	2.02	5.17	3.63	7.02	4.27	10.68	7.18	4.49	5.87	2.95	5.06	7.1	2.13	11.6
βTub60D	0.5	0.51	1.28	3.02	0.19	1.34	0.77	0.2	0.42	0	1.54	0.56	0.58	4.46	0.82	3.89	6.12	0.71	0	7.61	0.5	0.46	0.07	0.61	0.15	0.3	0.74	4.8	3.1	0.12	0.33	0.84
βTub85D	0.66	0.62	0.2	0.12	0.42	0.82	0.38	0.49	0.42	1.36	0.41	0.48	0.69	0	0.81	1.05	0	1.09	0	0.61	0.78	0.06	0.45	0.68	0.53	0.88	0.96	0	0	0.44	16.54	0.53
βTub97EF	5.05	2.6	3.36	6	0.15	2.1	2.2	0.25	1.22	1.12	1.66	3.56	2.61	3.29	2.08	5.43	5.32	0.96	0	2.22	1.83	0.42	0.23	2.65	0	2.31	2.76	0.28	0.09	0.1	0.75	1.77
BG642163	0.11	0.08	0.14	0.16	0.08	0.23	0.08	0.07	0.32	0	0	0.11	0.22	0.02	0.06	0.09	0	0.58	0	0.02	0.1	0.03	0	9.04	0	0.24	0.18	0	0	0.05	0	0.17
BG642167	0.44	0.45	0.41	0.85	0.24	0.22	0.46	0.16	0.34	0.46	0	0.08	0.47	0.04	0.27	0.2	0	0.8	0	0.71	0.49	0.05	0.08	18.27	0	0.47	0.31	0	0	0.45	1.81	0.35
BG642312	1.57	1.32	1.92	1.74	0.96	1.43	1.28	0.88	1.5	1.76	2.14	0.96	1.43	0.08	1.43	1.67	0.54	2.11	0	0.74	1.55	0.53	0.34	19.05	0.75	1.69	1.42	0	0	0.94	3.47	1.73
Bgb	0.15	0.2	0.02	0.14	0.18	0	0.12	0.31	0.33	0	0	0.17	0.14	0.12	0.04	0.2	0	0.62	0	0.24	0.19	0.13	0.26	0.03	0	0.15	0.09	0	0.21	0.1	0	0.51
bgcn	0.09	0.03	0.02	0.004	0.03	0.11	0.02	0.02	0.03	0	0	0	0.03	0.19	0.02	0.04	0	0	0	0	0.02	0	0	0	0	0.02	0.01	0.13	0.09	0	1.28	0
bgm	7.12	0.3	0.34	0.38	0.08	0.06	0.18	0.07	0.18	0	0.46	0.09	0.37	0.24	0.35	0.23	1.21	1.14	0	0.38	0.31	0.12	0.03	3.41	0	0.31	1.24	0	0.34	0.04	0.57	0.45
B-H1	0.14	0	0.06	0.14	1.62	0.07	0.18	0.28	0.03	0	0	2.79	0.22	0.06	0.35	0.15	0	0.27	0	0.08	0.03	0.43	3.45	0.02	0.5	0.04	0.02	0	0	0.15	0	0.14
B-H2	0.05	0.03	0.2	0.01	1.62	0	0.39	0.36	0.02	0	0.23	3.43	0.39	0.11	0.35	0.45	0	0.09	1.08	0.19	0.01	0.94	4.49	0	0.19	0.06	0.09	0	0	0.34	2.38	0.25
BHD	0.08	0.01	0.2	0.24	0.1	0.09	0.05	0.14	0	0	0	0.2	0.08	0.35	0.17	0.19	0	0.33	0	0.09	0.16	0.22	0.07	0.11	0	0.07	0.02	0	0.43	0.08	0	0.29
Abi	3.27	1.32	2.59	2.48	9.59	2.76	10.36	7.44	0.53	6.36	5.34	8.08	9.05	4.35	4	2.48	1.51	3.06	10.38	1.75	0.23	15.49	28.2	1	6.26	1.93	1.57	0.11	0.12	15.82	1.52	1.9
BI-1	1.9	0.88	1.39	3.01	0.77	0.74	1.05	0.87	0.68	0	1.11	1.11	0.91	0.46	1.61	1.22	0.1	1.88	0	0.99	1.17	1.25	0.83	2.1	0.76	0.8	0.87	2.42	0.17	1.03	4.3	1.74
bib	0.07	0.17	0.17	0.16	0.09	0.15	0.02	0.29	1.39	0	0	0.01	0.02	3.38	0	0.13	0.98	0.01	0	0.04	0.0076	0.38	0.37	0.3	0.27	0.02	1.22	0.13	1.09	0.09	0.39	0.34
bic	9.38	5.16	6.66	8.89	2.74	4.77	5.48	3.3	5.65	4.41	3.86	5.6	5.35	3.03	7.03	6.23	9.13	17.05	0	6.52	4.58	3.65	1.96	10.21	1.07	4.51	5.12	4.2	5.74	2.5	4.84	7.43
BicC	0	0.01	0	0	0.01	0	0	0.0049	0	0	0	0	0	0	0	0	0	0.15	0	0	0.01	0	0	0	0	0.0041	0	0	0	0	0.27	0.07
BicD	3.88	4.2	6.17	5.19	7.81	4.56	4.07	7.66	3.84	3.74	5.43	4.74	3.83	5.72	5.67	5.19	2.37	6.27	5.11	5.19	2.73	10.6	10.45	5.39	8.75	3.38	4.05	1.07	2.79	7.54	2.48	6.54
bif	2.85	1.92	4.21	1.29	4.06	1.92	4.05	5.25	1.9	1.7	7.08	2.6	2.99	7.42	4.41	5.78	8.11	8.32	6.06	8.4	0.69	4.91	3.54	4.67	6.25	0.72	3.76	3.32	4.61	3.88	1.51	3.17
BigH1	1.28	0.28	0.66	1.34	0	0.35	0.51	0.01	0.6	0.9	1.2	0.4	0.5	0.1	0.61	0.29	0	11.04	0	0.35	0.34	0.07	0	1.09	0	0.26	0.47	0	0.11	0	3.12	1.23
bigmax	1.68	0.52	0.94	0.9	0.4	0.77	0.53	0.44	0.31	0.59	1.03	0.62	0.7	0.52	0.64	1.35	0.58	1.08	2.02	0.65	0.43	0.53	0.44	1.28	0	0.47	0.8	0.13	1.36	0.36	0.56	1.67
Bili	0.03	0.06	0.01	0.0068	3.9	0	0.01	3.79	0	0	0	0.04	0.03	0.03	0.26	0.0096	0	0.32	1.37	0.02	0.01	3.49	3.14	0.15	2.08	0.02	0.04	0	0	3.54	0	0
bin	0.0042	0	0.01	0	0	0	0	0.0047	0	0	0.11	0	0.02	1.69	0	0.07	0	0.16	0	0.07	0.0076	0	0	0	0	0.57	0	0	0.09	0	0	0.07
Bin1	0.99	0.53	0.58	1.07	0.29	0.34	0.61	0.42	0.11	0	0.19	0.47	0.37	0.69	0.39	0.57	0.98	1.95	0	1.42	0.61	0.65	0.11	0.27	0.1	0.49	1.36	0	0.4	0.89	0.64	0.34
bin3	8.28	10.7	7.26	7.02	6.38	10.48	5.67	9.7	11.64	7.1	5.66	7.58	5.73	6.36	6.31	8.31	6.82	7.79	2.78	7.55	7.95	11.66	5.54	7.51	7.74	7.31	10.9	3.36	6.58	8.99	2.33	6.59
bip1	0.68	0.58	0.07	0.7	0.29	0.1	0.23	0.65	0.64	0	0.14	0.19	0.21	0.45	0.26	0.62	0	0.67	0	0.04	0.08	0.42	0.26	0.26	0.56	0.06	0.56	0.14	0.27	0.2	0.63	0.15
Taf3	12.71	12.07	10.5	9.21	13.62	10.74	9.75	18.26	12.98	8.3	10.61	10.87	8.86	17.21	11.46	12.6	10.82	11.15	10.15	12.49	7.51	18.59	13.83	12.14	15.26	9.68	13.39	6.34	10.13	13.36	2.05	8.44
Bka	0.66	0.16	0.11	0.56	0.13	0	0.32	0.19	0.27	0	0.39	0.27	0.35	0.16	0.41	0.54	0.36	3.13	2.02	0.28	0.2	0.33	0.23	0.54	0.87	0.2	0.37	0.27	0.07	0.14	0.36	0.24
blanks	0.0022	0.01	0	0	0.02	0.12	0.04	0.04	0.07	0	0.06	0	0.03	0.15	0.08	0.06	0	0.09	0	0.93	0.02	0	0.27	0	0	0.01	0.03	0	0	0	1.88	0
Blimp-1	12.42	17.01	14.83	5.66	8.86	15.9	11.1	11.59	18.77	1.18	10.95	12.96	9.25	3.55	12.55	6.18	5.48	4.35	3.18	14.19	4.48	10.95	7.09	6.39	7.1	10.57	12.14	2.45	0.83	8.31	0.86	10.23
Blm	0.53	0.37	0.35	0.24	0.37	0.18	0.4	0.62	0.54	0	0.38	0.42	0.36	0.42	0.26	0.51	0.2	1.55	0	0.26	0.17	0.47	0.58	0.43	0.15	0.25	0.92	0.3	0.65	0.62	0	0.48
Blos1	0.65	0.3	0.62	0.55	0.22	0	0.21	0.37	0.24	0.24	0.31	0.27	0.26	0.09	0.42	0.24	0	0.33	0	0.36	0.2	0.17	0.42	0.2	0	0.19	0.57	0.3	0.1	0.24	0.21	0.56
Blos2	0.29	0.32	0.93	0.17	0.12	0.17	0.28	0.13	0.28	0	0	0.36	0.24	0.01	0.51	0.18	0.1	0.45	0	0.37	0.13	0.04	0.12	0.1	0.18	0.15	0.27	0.14	0	0.13	0	0.17
Blos3	0.48	0.19	0.14	0.06	0.08	0.27	0.18	0.11	0.38	0	0.06	0.24	0.17	1.12	0.27	0.1	0.5	0.55	0	0.07	0.07	0.06	0.04	0.99	0	0.1	0.24	0	0.42	0	0	0.91
Blos4	0.28	0.14	0.73	0.31	0.08	0.22	0.21	0.11	0.11	1.28	0.69	0.27	0.25	0.43	0.13	0.19	0	0.21	0	0.12	0.15	0.06	0.09	0.28	0	0.1	0.21	0	0.18	0.08	0	0.23
blot	1.52	1.34	9.95	18.25	0.86	1.08	4.4	0.52	0.6	2.28	3.62	12.58	6.7	12.14	6.67	4.51	1.64	3.68	0	1.37	0.3	0.83	0.49	6.77	0	0.25	4.66	1.76	1.22	2.33	0	2.27
blow	0.1	1.78	3.07	0.02	0.47	2.92	0.48	0.16	1.62	1.18	0.63	1.05	0.21	0.28	0.86	2.22	0.92	0.26	0	0.27	0.07	0.96	1.1	1.21	0.58	0.14	0.96	0.75	0.45	0.46	1.1	1.89
blp	0.93	0.63	0.6	0.89	0.47	0.52	0.62	0.37	0.53	0	0.06	0.61	0.48	0.16	0.66	0.43	0.19	1.62	0	0.36	1.17	0.52	0.46	0.33	0.62	0.65	0.52	0	0.32	0.44	1.06	0.59
blw	13.21	7.67	11.58	11.9	5.02	8.29	7.1	5.88	7.38	8.05	5.69	9.43	7.38	3.53	8.85	7.8	4.17	16.79	1.08	6.78	14.1	6.66	4.31	10.8	3.08	10.78	7.07	1.77	4.01	6.92	9.26	11.59
bma	1.26	0.95	1.79	2.41	4.55	0.83	2.91	10.41	1.48	0.92	2.13	1.57	1.04	2.97	1.67	1.68	2.57	0.96	7.16	1.39	0.99	4.42	5.31	0.71	23.5	1.38	1.13	1.04	0.93	7.61	1.85	1.09
Bmcp	2.47	0.61	1.52	1.35	0.52	0.67	0.44	0.64	0.68	0	1.16	0.73	0.63	0.51	0.54	1.3	2.46	1.61	0.68	0.67	0.72	0.66	0.16	0.54	2.49	0.42	0.63	2.21	0.46	1	0	0.77
bmm	7.07	3.22	2.21	6.06	0.54	2.85	2.42	1.17	2.36	1.09	4.4	4.21	2.68	5.29	3.66	3.91	1.9	2.33	0	3.06	4.11	1.38	0.95	3.89	0.55	4.6	2.67	0.14	3.37	1	1.1	2
bnb	1.75	7.19	10.7	2.23	0.54	2.16	1.23	0.54	13.55	2.12	0.52	1.02	2.95	6.04	0.58	1.06	2.07	1.01	0	0.72	1.5	0.66	0.45	1.17	0	0.69	1.18	0	0.22	0.34	0.82	1.56
bnk	0.01	0	0	0	0	0	0.01	0.0081	0	0	0	0	0.01	0.06	0	0.0036	0	0.01	0	0	0.01	0	0.02	0	0	0.0083	0.09	0	0	0	0	0
bnl	3.31	1.54	12.71	14.57	1.15	2.25	2.3	1.27	1.35	3.06	6.44	1.19	1.44	1.39	4.62	1.75	2.67	0.87	0.29	1.26	2.09	2.68	0.68	1.27	1.23	6.22	3.84	0.26	3.65	1.33	1.7	0.37
BobA	0.0069	0	0	0.0064	0.01	0.08	0	0.05	0.04	0	0.17	0.18	0.02	3.34	0.01	0.03	0.55	0.04	0	0	0.01	0.04	0.02	0.19	0	0.02	0	0.11	0	0.02	0	0.02
boca	0.49	0.53	1.15	0.47	0.4	0	0.35	0.38	0.28	0.63	0.25	0.44	0.5	0.52	0.59	0.63	0.73	1.37	0	0.34	0.21	0.53	0.42	0.37	0	0.25	0.54	0.34	0.14	0.36	0.18	0.63
bocks	0.46	0.57	0.09	0.36	0.24	0	0.28	0.11	0.37	0	0.06	0.05	0.24	0.22	0.13	0.25	0	0.74	0	0.23	0.28	0.18	0.03	0.1	0	0.25	0.24	0	0.12	0.08	0	0.29
BOD1	1.02	0.41	0.99	0.57	1.55	0.6	0.61	1.1	0.25	0	0.5	1.18	0.71	1.11	0.74	1	0.77	1.94	0.73	1.05	0.41	0.59	1.54	0.58	0.46	0.34	0.41	0.15	0.54	2.43	0.83	1.98
boi	0.2	0.82	1.34	0.36	0.12	1.39	0.56	0.15	0.32	0.46	0.94	0.5	0.34	1.47	0.19	1.87	1.27	0.61	0	0.54	0.8	0.17	0.22	1.27	0	2.02	1.06	0.87	3.82	0.04	0.36	0.8
boil	0	0	0.31	0	0.45	0	0.0019	0.73	0.08	0	0.29	0	0.01	0	0.09	0	0	0.13	0	0.14	0.06	0.94	0.27	0	0	0.01	0.03	0	0	0.52	0	0.14
bol	7.63	6.98	9.61	6.61	21.79	11.87	7.94	31.97	5.01	15.96	11.77	15.97	3.82	4.25	9.59	8.16	2.61	7.58	12.55	8.6	45.74	32.48	15.61	13.92	18.73	40.99	7.89	1.56	2.42	19.8	13.28	5.24
boly	0.28	0.16	0.02	0.59	0.22	0.51	0.29	0.21	0.31	0.2	0.52	0.24	0.27	0.02	0.3	0.25	0	4.02	0	0.28	0.27	0	0.23	0.29	0.61	0.24	0.92	0	0	0.18	4.53	0.33
BomBc1	0.48	0.13	0.02	0.02	0.03	0.15	0.1	0.01	0.12	0	0	0.23	0.81	0.12	0	0.08	0	0.02	0	0.08	0.07	0	0	0	0	0.04	0	0	0	0.04	0.18	0.14
BomBc2	14.54	0.86	0.7	0.98	0.31	0.74	1.34	0.3	0.93	0	0.28	1.04	3.52	0.61	1.39	0.77	0	1.2	0	1.18	1.15	0.46	0.42	0.5	0.11	0.99	0.85	0	0.34	0.24	0.8	1.07
BomBc3	3.2	0.6	0.77	0.39	0.13	1.2	0.69	0.23	0.25	0	0.32	0.66	2.84	0	0.37	0.49	0	0.89	0	0.65	0.51	0.17	0.12	0.74	0.19	0.47	0.18	0	0.1	0.26	0	1.41
BomS1	4.69	0.52	0.3	1.19	0.06	0.52	1.05	0.32	0.46	0.7	0.31	0.92	4.84	0.31	0.82	0.37	1.16	0.42	0	0.63	0.8	0.27	0	1.39	0.46	0.72	0.82	0	0.23	0.26	0	0.98
BomS2	12.61	1.46	1.33	2.04	0.34	1.78	2.57	0.42	1.75	0.76	0.58	2.07	8.42	3.28	1.27	1.55	0	1.62	1.08	1.75	2.14	0.32	0.17	2.54	0.08	1.73	2.31	0	0.38	0.43	0.95	2.75
BomS3	14.43	1.86	1.61	3.34	0.78	2.55	3.62	0.99	1.86	2.14	1	2.41	10.01	1.15	1.65	1.66	0.42	2.32	0	2.78	2.61	1.48	0.71	1.97	0.78	2.13	1.81	2.44	0.84	0.98	1.24	2.82
BomS4	8.4	0.64	0.67	0.84	0.26	1.54	0.91	0.26	0.64	0.45	0	0.74	3.11	0.07	0.43	0.44	0.05	0.74	0	0.58	0.74	0.23	0.16	0.78	0.7	0.68	0.35	0.15	0	0.17	0	1.06
BomS5	2.02	0.53	0.86	0.3	0.1	0.63	0.36	0.18	0.39	0.2	0	0.34	2.9	0.12	0.37	0.42	0.52	0.6	0	0.7	0.38	0.12	0.14	0.63	0	0.41	0.31	0	0.1	0.3	0	0.99
BomS6	3.62	0.43	0.78	1.15	0.41	1.11	0.33	0.29	0.42	0.77	1.14	0.23	0.86	0.19	0.34	0.77	0.44	1.06	0	0.83	1.02	0.37	0.19	1.56	0.19	0.63	0.45	0	0.35	0.23	0	0.3
BomT1	1.6	0.02	0	0.0043	0.01	0	0.15	0.01	0.08	0	0.18	0	1	0	0.18	0.1	0	0.02	0	0.02	0.04	0.03	0	0.01	0	0.07	0.05	0	0	0.02	0	0.15
BomT2	7.42	0.43	1.42	1.71	0.18	0.64	0.56	0.12	0.57	0	0.15	0.57	1.37	0.24	0.9	0.3	0	0.64	2.02	1.42	0.58	0.35	0.04	0.43	0	0.6	0.3	0	0.1	0.26	0.46	0.58
BomT3	13.84	1.23	3.82	1.86	0.34	2.05	3.07	0.46	0.94	2.63	0.7	1.54	8.31	0.8	3.5	1.96	0.83	1.64	0	1.26	1.16	0.45	0.19	1.18	0.27	1.02	2.82	0	0.2	0.65	0.37	2.59
bon	4.2	3.81	3.87	3.63	4.39	2.96	4.6	6.37	3.68	2.64	3.14	4.14	3.48	4.45	3.54	4.76	1.6	3.81	4.02	3.62	1.84	6.03	4.32	3.16	3.21	2.58	3.98	3.39	2.92	6.06	1.61	4.12
bond	0.37	0.48	1.14	0.05	0.12	0.71	4.41	0.1	0.27	0	0.18	4.42	0.45	1.16	9.31	1.7	0.9	0.37	0	0.23	0.36	0.09	0.07	1.96	0.18	0.28	0.28	0.16	0.07	0.16	1.93	0.44
bonsai	0.8	0.33	0.76	0.55	0.11	0.16	0.33	0.29	0.21	0.71	0.28	0.41	0.36	0.21	0.29	0.47	0	1.04	0	0.37	0.4	0.46	0.24	0.76	0	0.32	0.43	0	0.15	0.31	0	0.37
Boot	0.26	0.03	0	0.03	0.01	0	0.01	0.05	0	0	0	0	0.05	0.03	0.0053	0.04	0.83	1.04	0	0.06	0.03	0.03	0.03	0.22	0	0.03	0.09	0	0	0	0	0
bor	1.29	0.57	0.58	2.16	0.46	1.06	0.57	0.73	0.93	1.11	0	1.07	0.59	0.4	0.64	1.19	0.29	1.39	0	0.4	0.89	0.66	0.25	0.91	0	0.55	0.81	0.11	0.55	0.56	1.19	0.28
bora	0.13	0.02	0.21	0.0041	0.04	0.07	0.08	0.03	0	0	0	0.16	0.06	0.56	0	0.08	1.51	0.25	0	0.05	0.06	0	0	0	0	0.04	0.15	0.11	0.14	0	0	0
BORCS5	0.22	0.14	0.25	0.29	0.29	0.08	0.3	0.36	0.47	0	0.17	0.08	0.18	0.15	0.34	0.24	0.26	0.95	0	0.01	0.06	0.21	0.3	0	0	0.13	0.11	0	0.4	0.34	0	0.33
BORCS6	0.33	0.09	0.38	0.52	0.18	0.27	0.52	0.15	0.14	0	0	0.3	0.15	0.21	0.2	0.25	0	0.2	0	0.35	0.09	0.06	0.45	0.1	0.27	0.08	0.09	0	0.07	0.17	0.57	0.32
borr	0.27	0.21	0.02	0.31	0.04	0.09	0.14	0.02	0.24	0	0.05	0.06	0.16	0.47	0.13	0.26	0.1	2.11	0	0.12	0.09	0	0	0.43	0	0.11	0.51	0.75	0.64	0	0.44	0.12
boss	0	0.02	0	0	2.8	0	0	0.07	0	0	0	0	0.0034	0.04	0.11	0.0056	0	0.72	1.17	0.01	0.01	0.08	3.05	0	0.09	0.01	0	0	0	2.76	0.27	0
botv	0.6	0.3	0.65	0.21	0.32	0.09	0.25	0.29	0.09	1.01	0.28	0.2	0.17	0.42	0.44	0.32	2.49	0.52	0	0.25	0.2	0.27	0.1	0.31	0	0.2	0.38	0	0.24	0.43	0	0.38
bou	0.44	0.1	0.64	0.08	0.25	0.36	0.55	0.07	0.41	1.01	0.07	0.55	0.48	0.5	1.28	0.83	0.2	1.18	0	0.33	0.14	0.06	0.18	0.56	0.51	0.1	0.5	0.31	0.94	0.28	0	0.93
bowl	1.76	3.33	8.78	1.24	0.42	2.37	7.83	0.55	0.92	4.01	2.23	6.67	5.97	7.56	5.67	6.11	6.06	1.29	0	1.72	0.24	0.63	0.57	2.43	0.19	0.28	2.46	7.93	5.89	0.54	0.54	2.6
BoYb	0.03	0.14	0	0	0.02	0	0.01	0.02	0.08	0	0	0	0.05	0.09	0	0.07	0	0.52	0	0.09	0.03	0	0	0	0	0.02	0.09	0	0	0	0	0
br	6.16	6.47	5.95	7.07	4.25	8.89	4.71	13.53	6.37	1.99	8.96	4.89	3.4	4.07	3.63	21.21	12.83	1.85	6.71	8.56	9.54	10.43	5.25	2.6	6.72	4.33	8.19	4.63	2.55	11.97	2.11	3.39
Br140	0.48	0.36	0.42	0.65	0.24	0.05	0.25	0.27	0.22	0	0.24	0.31	0.34	0.46	0.23	0.37	0.96	2.03	0	0.38	0.15	0.51	0.08	0.23	0.28	0.18	0.56	0	0.07	0.12	0.18	0.26
brat	3.38	2.98	4.84	2.7	10.18	3.34	3.66	14.25	2.7	2.02	10.64	3	2.96	11.16	2.94	9.68	11.36	10.81	12.21	6.28	3.12	11.88	14.35	13.59	17.21	3.01	5.52	11.6	11.16	10.47	0.47	3.74
Brca2	0.27	0.33	0.24	0.4	0.23	0.27	0.24	0.25	0.45	0	0.3	0.33	0.22	0.13	0.37	0.4	0	0.75	0	0.18	0.18	0.51	0.16	0.34	0	0.21	0.45	0	0.46	0.22	0.21	0.06
Brd	0.03	0.01	0	0	0.06	0.2	0.02	0.02	0.08	0	0	0	0.01	3.97	0	0.02	0	0.04	0	0.13	0.0098	0.11	0.06	0.22	0	0.03	0	0	0	0.06	0	0
Brd8	0.39	0.08	0.27	0.3	0.15	0.13	0.12	0.14	0.11	0	0.29	0.1	0.15	0.15	0.29	0.12	1.51	0.71	0	0	0.08	0.05	0.16	0.03	0	0.07	0.24	0.11	0	0.11	0.36	0.07
Bre1	0.69	0.59	0.65	0.94	0.74	0.62	0.49	0.75	0.43	0.21	0.22	0.22	0.48	0.54	0.74	0.98	2.84	1.07	0	0.62	0.3	0.86	0.63	0.51	1.18	0.26	0.92	0	1.29	0.25	1.07	0.48
Brf	1.15	0.84	1.75	11.47	1.36	1.53	1.32	1.02	0.69	0.27	0.74	0.78	0.82	0.91	1.18	1.13	0.2	0.7	1.08	1.17	0.76	1.7	0.75	0.79	1.31	0.58	0.94	0.65	1.18	0.58	2.06	0.78
brk	0.92	0.36	2.06	0.67	0.21	1.26	0.51	0.34	0.98	0	0.64	0.2	0.66	0.43	1.57	0.5	0	0.9	0	0.31	1.24	0.36	0.16	0.97	0.15	0.77	0.19	0.41	0	0.49	0	0.44
brm	1.11	1.88	1.44	0.85	0.51	1.58	0.79	0.87	1.59	0	1.08	1.83	1.42	1.6	1.53	1.25	0.31	1.4	0	0.98	0.52	0.82	0.52	2.65	0.34	0.6	1.5	0.88	0.93	0.81	0	1.27
Brms1	0.76	0.54	1.26	1	0.3	0.31	0.35	0.39	0.71	0.76	0.13	0.67	0.48	0.32	0.51	0.64	0.07	2.8	0	0.4	0.44	0.43	0.15	0.86	0	0.35	0.44	0	0.32	0.25	0.88	0.86
brn	0.26	0.07	0.02	0.35	0.15	0	0.07	0.13	0.22	0	0	0.11	0.1	0	0.08	0.16	0	0.54	0	0.08	0.09	0.12	0.03	0.02	0.87	0.08	0.22	0	0	0.12	0.44	0.26
Bro	0	0	0	0	0	0	0	0	0	0	0	0	0.0015	0	0	0	0	0	0	0	0	0	0	0	0	0.0028	0	0	0	0	0	0
brp	0.0059	0.07	0	0	28.32	0.16	0.05	33.13	0.32	0	13.97	0.05	0.0014	0.1	0.03	0.06	0	2.75	23.32	0.09	0	43.28	26.17	0.37	29.59	0.02	0.05	0	0	31.16	0.77	0.07
bru1	25.39	1.82	16.13	4.63	25.07	3.12	2.95	25.5	3.37	1.53	3.42	3	3.72	1.46	4.69	2.72	2.49	21.18	17.77	4.16	32.99	22.39	29.23	9.02	26.03	2.08	3.17	2.21	1.24	26.51	12.84	4.12
bru2	4.56	3.3	25.65	32.06	1.39	6.2	14.44	1.49	2.89	8.4	41.34	18.27	9.95	15.89	18.13	16.02	8.79	4.82	6.86	4.04	6.62	1.21	2.82	15.9	3.15	5.08	6.6	9.27	7.61	0.96	1.53	3.75
bru3	0.24	0.53	0.15	0.76	30.83	0.68	0.56	36.96	0.81	0.2	23.18	0.16	0.27	1.16	0.06	0.4	0.13	1.98	24.53	1.66	0.26	41.07	16.93	0.17	55.98	9.12	1.29	0.28	0.08	18.91	6.18	0.82
Bruce	5.88	3.71	5.26	4.72	3.86	6.16	4.32	3.92	4.37	3.58	4.93	4.5	3.97	5.05	5.45	5.23	6.42	4.71	1.46	3.47	6.01	5.25	3.53	4.58	3.93	3.34	4.59	1.67	2.59	3.71	1.92	5.24
brun	0.95	0.35	0.7	0.99	0.31	0.44	0.4	0.5	0.38	0.49	0.34	0.35	0.46	0.94	0.62	0.53	0	1.75	0	0.7	0.43	0.47	0.5	0.17	0.47	0.34	0.4	0	0.21	0.2	0.57	0.58
brv1	0	0	0	0.0057	0	0	0	0	0	0	0	0	0.0066	0	0	0	0	0	0	0	0	0	0	0	0	0.0054	0.02	0	0	0	0	0
brv2	0	0	0	0	0	0	0	0	0	0	0	0	0	0	0	0	0	0	0	0	0.0038	0	0	0	0	0	0	0	0	0	0.23	0
brv3	0.0037	0	0	0	0	0	0	0.04	0	0	0	0	0.0087	0.02	0	0	0	0.01	0	0.04	0.0042	0.07	0.04	0	0	0.02	0	0	0	0	0	0
BRWD3	1.58	1.23	1.99	1.49	0.95	1.36	1.12	1.1	0.77	0.69	0.86	1.42	1.04	1.1	1.42	1.48	1.91	1.55	0	1.87	1.16	1.42	1.2	1.15	0.7	0.83	1.74	1.18	1.09	0.9	0.18	1.66
brwl	1.05	0.76	2.68	1.24	0.59	1.3	1.05	0.99	0.62	0.74	2.08	1.5	1.29	4.42	1.35	2.86	1.87	1.7	0	0.89	0.92	1.15	0.53	1.72	0.21	0.83	1.43	0.9	1.85	1.11	1.68	0.94
abs	2.23	1.62	2.42	2.38	2.06	2.15	3.35	2.87	1.37	9.94	2.57	1.59	1.83	2.12	2.03	2.31	3.03	1.44	1.08	2.45	1.04	2.79	2.88	2.25	3.46	1.76	2.92	0.71	1.9	2.47	1.8	1.72
bsf	1.3	0.67	1.48	0.78	0.54	0.74	0.67	0.62	0.64	0.71	0.32	0.38	0.57	0.33	0.9	1.11	0.28	2.71	0	0.61	0.51	0.62	0.26	1.71	0.18	0.5	0.7	0	0.59	0.54	1.23	1.42
Bsg	29.09	21.78	26.8	23.07	30.01	18.63	21.91	29.56	15.42	22.03	23.6	19.1	17.59	22.11	25.44	27.82	15.03	18.39	19.93	31.89	35.05	34.09	24.86	20.55	33.62	28.98	36.88	11.32	13.91	30.16	4.42	24.88
Elba1	0	0	0	0	0	0	0.01	0	0	0	0	0	0.0041	0.05	0	0.0022	0	0	0	0	0.003	0	0	0	0	0.0037	0.08	0	0	0	0	0
Nin	3.12	1.91	3.07	3.42	1.87	2.55	2.25	2.32	1.63	2.67	1.99	2.6	2.26	0.91	2.26	1.6	2.02	5.98	1.17	2.31	1.23	3.21	1.86	5.69	1.62	1.2	1.43	0.63	1.9	2.65	0.28	1.79
bsh	0.0015	0	0	0	0	0	0	0.02	0	0	0	0	0.0015	0	0	0	0	0	0	0	0	0	0	0	0	0.0021	0	0	0	0	0	0
bsk	1.32	1.2	1.7	0.55	2.96	0.82	1.37	3.38	0.8	0.22	1.62	1.36	0.89	1.28	1.22	1.61	0.79	1.33	2.68	0.91	0.73	2.88	3.2	0.83	4.21	0.71	1.88	1.05	2.63	3.63	0.37	1.35
Bdbt	4.54	4.37	2.21	6.6	2.1	12.97	4.39	3.06	3.84	4.76	1.9	6.89	1.97	3.48	1.41	1.2	0	7.51	0	9.53	70.03	2.11	1.44	13.57	2.79	64.29	7.57	0	0	1.83	2.06	3.31
BTBD9	1.22	0.65	0.9	0.78	0.75	0.76	0.86	0.74	0.65	0.88	0.15	0.89	0.88	0.91	1.11	1.01	0	3.52	0	0.77	0.63	0.76	0.59	0.84	1.79	1.34	0.8	2.73	0.81	0.65	0.57	1.18
BtbVII	7.68	6.83	8.24	7.4	6.47	5.42	5.92	7.77	5.91	6.94	5.48	7.01	5.56	6.1	7.05	7.28	6.34	10.48	1.76	7.36	5.93	8.79	5.95	7.22	4.73	5.68	8.21	3.5	3.53	6.26	4.99	6.96
btd	0	0	0	0.13	0.29	0	0.02	0.15	0.08	0	0	0.04	0.19	0.06	1.39	0.01	0	0.03	1.17	0.11	0.01	0.07	0.52	0	1.73	0.02	0	0	0	0.58	0	0
BthD	0.32	0.16	0.21	0.14	0.01	0.08	0.1	0.05	0.21	0	0.17	0.17	0.13	0.23	0.06	0.27	0	1.19	0	0.35	0.13	0.12	0	0.71	0	0.11	0.09	0	0.17	0.05	0	0.2
Btk	7.82	2.98	11.61	3.44	3.01	5.04	10.2	7.65	7.64	4.55	2.56	5.12	10.93	15.27	10.84	9.83	8.34	6.07	4.36	24.35	0.43	6.99	2.56	9.1	5.9	0.64	6.73	6.15	5.53	2.13	0.57	3.1
btl	0.27	0.04	0.05	0.06	0.14	0.08	3.01	0.41	0.04	0	0	0.09	0.1	0.11	0.14	0.08	0	0.1	0	0.01	0.03	0.51	0.13	0.04	0	0.09	0.12	0	0.09	0.23	0.27	0.19
Btnd	0	0.02	0	0	0.01	0	0.02	0.0058	0	0	0	0	0	0	0	0.0042	0	0.01	0	0	0.0016	0	0	0	0	0.0008	0	0	0	0	0	0
btsz	2.14	5.41	5.25	3.06	3.29	3.15	5.01	6.13	1.27	4.67	6.84	4.28	5.5	5.74	4.14	11.61	7.18	2.72	7.14	4.2	2.25	3.96	11.66	4.54	15.43	0.38	3.66	2.64	1.91	2.01	1.46	22.76
btv	0.05	0.06	0.04	0.04	2.13	0	0.0091	0.13	0.11	0	0	0	0.01	0	0.14	0.16	0	0.09	0.64	0.02	0.04	0.35	2.63	0.01	0.13	0.04	0.03	0	0	1.71	0.33	0
btz	0.68	0.36	0.52	0.61	0.37	0.13	0.41	0.23	0.45	0	1.04	0.26	0.36	0.45	0.91	0.54	0.14	1.15	0	0.43	0.3	0.45	0.21	0.17	0.29	0.31	0.16	0.15	0.07	0.25	0.31	0.69
Bub1	0.46	0.46	0.39	0.22	0.27	0.3	0.48	0.32	0.41	0	1.02	0.37	0.35	0.45	0.69	0.44	0	0.72	0	0.28	0.35	0.59	0.22	0.72	0	0.23	0.16	1.14	0.86	0.47	1.96	1.24
Bub3	0.49	0.13	0.39	0.41	0.08	0.05	0.24	0.19	0.46	0.22	0.24	0.36	0.22	0.3	0.31	0.3	0.13	1.16	0	0.06	0.15	0.23	0.45	0.04	0	0.1	0.28	0.25	1.04	0.07	0.21	0.09
BubR1	0.23	0.01	0.33	0.1	0.05	0	0.14	0.11	0.1	0	0.16	0	0.09	0.69	0.24	0.37	0	0.49	0	0	0.08	0.12	0	0	0.19	0.1	0.28	0.13	0.77	0.02	0.69	0.11
Buffy	0.17	0.97	1.24	0.3	0.07	0.58	7.37	0.09	0.27	0	5.52	0.57	0.73	7.52	6.67	2.9	0.08	0.46	0	0.79	0.12	0.35	0.05	2.49	0.9	0.56	0.4	0	0.21	0.13	0	5.13
bug	0.31	0.14	0.46	0.15	0.07	0.35	0.06	0.14	0.31	0	0	0.15	0.17	0.11	0.13	0.19	0	0.33	0	0.12	0.16	0.25	0.25	0.2	0	0.16	0.03	0	0	0.05	0.18	0
Bug22	0.4	0.22	0.3	0.3	0.18	0.08	0.3	0.22	0.26	0	0.1	0.22	0.24	0.15	0.34	0.26	0.13	1.12	0	0.09	0.21	0.16	0.21	0.06	0	0.25	0.39	0	0.08	1.11	2.87	0.22
BuGZ	6.86	10.65	8.68	6.83	8.34	8.25	5.42	11.43	9.95	5.91	6.74	8.19	5.66	10.48	6.84	11.02	11.6	6.82	4.17	10.14	10.38	13.9	8.5	7.21	8.05	7.93	8.12	6.62	8.44	10.23	2.07	5.67
bun	27.49	35.37	32.69	31.97	29.71	44.75	32.6	34.65	49.15	20.19	34.57	33	28.81	30.33	30.04	36.32	22.25	20.28	18.56	30.22	42.59	39.08	31.15	26.36	30.88	37.27	35.74	15.38	16.83	34.28	8.14	38.42
bur	4.24	1.29	2.03	1.3	1.13	1	1.33	1.21	1.2	0.99	1.94	1.45	1.25	1.06	1.7	2.32	0.44	3.13	0	1.24	1.3	1.75	0.71	1.65	0.99	1.07	1.13	0.27	0.87	1.48	1.79	1.97
Burs	0	0	0.15	0	0.02	0	0.0039	0.02	0	0	0.3	0.04	0.0087	0.02	0.04	0.03	0	0.0046	1.76	0	0.0067	0	0	0	0	0.0026	0	0	0	0	0	0
bves	2.54	6.23	4.06	3.17	10.23	3.48	3.6	8.48	3.41	8.88	4.26	7.15	3.26	3.12	4.82	4.65	1.57	3.71	5.13	7.64	1.41	9.22	8.91	2.97	10.76	4.1	4.75	0.89	2.07	9.21	1.05	2.48
bw	0.14	0.05	0.28	0.02	0.11	0	0.02	0.15	0.05	0	0	0.03	0.08	0.12	0.16	0.49	0	0.18	0	0.25	0.07	0.2	0.22	0.23	0.67	0.07	0.18	0.15	0.4	0.21	0	0.13
bwa	1.76	0.89	0.45	0.99	0.7	0.19	0.27	0.8	0.42	0.54	1.1	0.26	0.28	0.58	0.28	0.34	0.8	0.24	0	3.9	0.77	0.81	0.42	3.72	1.05	0.37	0.62	1.17	0.42	0.82	1.63	0.09
Bx	5.84	9.12	10.66	2.23	12.16	4.5	5.61	13.94	2.74	9.48	2.54	4.56	6.57	6.95	3.34	5.36	3.41	3.99	7.54	2.05	5	6.84	6.17	5.59	5.92	2.6	8.07	0	3.26	8.8	1.35	5.45
Bx42	0.65	0.46	0.58	0.87	0.39	0.77	0.44	0.43	0.4	0	0.39	0.62	0.51	0.21	0.49	0.53	0	2.23	0	0.66	0.41	0.57	0.34	0.23	0	0.37	0.42	3.28	0.87	0.29	0.32	0.77
by	2.08	1.99	1.81	1.73	0.12	1.27	1.6	0.17	0.54	2.42	0	1.45	1.12	3.13	1.59	1.17	0.96	1	0	1	0.65	0	0	1.27	1	1.84	1.99	0	0.29	0.27	0.44	3.3
byn	0	0	9.34	0.03	0.11	0	0.06	0.53	0	0	0.24	0	0.02	0.08	0.01	0.06	0	0.01	0	0.04	0.0079	0.39	0.11	0.01	0.95	0.01	0	0	0	0.25	0	0
bys	0.77	0.41	0.59	0.67	0.12	0.41	0.5	0.22	0.4	0	0.44	0.19	0.43	0.33	0.15	0.91	0.13	2.57	0	0.41	0.25	0.35	0	3.02	0	0.24	0.59	0	0.51	0.14	0.32	0.14
c(2)M	0.08	0.07	0	0	0.01	0	0.08	0.0096	0	0	0	0	0.04	0	0.01	0.01	0	1.05	0	0	0.03	0.02	0	0.31	0	0.02	0.05	0	0	0	0	0
c(3)G	0.38	0.14	0.19	0.29	0.13	0.07	0.25	0.21	0.36	0.58	0	0.28	0.23	0.06	0.18	0.26	0	1.55	2.68	0.32	0.22	0.09	0.29	1.08	0	0.18	0.3	0.42	0.34	0.22	0	0.39
c11.1	1.68	0.76	1.54	1.6	0.9	0.62	1.17	0.91	0.65	1.72	1.06	1.21	1.06	1.11	1.03	1.63	0.85	2.38	0	1.25	0.82	0.92	0.54	0.38	1.16	0.64	0.8	1.2	0.43	1.02	0.26	2.07
c12.1	0.55	0.24	0.66	0.61	0.17	0.45	0.28	0.17	0.4	1.76	0.38	0.55	0.35	0.18	0.27	0.31	0.5	1.33	0	0	0.32	0.2	0.47	1.09	0.07	0.25	0.19	0.3	0	0.14	0	0.6
c12.2	0.76	0.29	0.58	0.33	0.18	0.41	0.41	0.16	0.34	0.45	0.13	0.51	0.47	0.15	0.37	0.55	0.22	0.84	0	0.31	0.46	0.18	0	0.7	0.4	0.34	0.6	0	0.67	0.28	0	1.01
C15	0.0052	0.03	0	0.4	0.08	0	0.08	0.35	0.06	0	0	0	0.1	0.29	0	0.06	0	0.01	0	0	0.0013	0	0.06	0	0	0.0071	0	0	0	0	0	0
C1GalTA	3.62	2.86	1.42	4.05	2.84	3.84	1.48	4.44	4.28	0.81	3.58	1.4	1.42	1.31	1.29	4.07	3.75	2.1	1.08	5.98	0.81	3	2.75	0.89	3.58	2.14	1.96	0.75	2.27	3.42	0	1.25
C3G	4.78	9.08	7.86	4.76	3.87	5.18	5.78	6.66	9.52	3.12	4.29	4.65	4.35	3.9	4.87	4.53	7.17	7	2.8	3.2	10.77	7.15	3.99	2.05	5.69	9.79	6.03	3.81	2.67	5.12	0.64	7.34
C901	0.08	0.02	0.24	0	0.08	0	0.18	0.1	0.02	0	0	0.05	0.12	0	0.14	0.06	0	0	0	0	0	0.02	0.08	0	0.27	0.0036	0	0	0	0.11	0	0
boca	0.98	1.06	1.54	0.73	1.11	0.85	0.81	1.54	0.86	1.43	0.86	1.26	0.7	0.55	0.89	0.96	1.16	1.07	0	0.66	1.27	1.91	1.44	0.74	2.15	1.13	0.61	0.11	0.83	0.8	0	0.55
Ca-α1D	0.66	0.75	0.51	0.81	25.31	3.39	0.47	27.27	0.9	0	12.94	1.74	0.48	0.24	1.41	0.4	0	5	14.55	1.92	16.1	29.67	21.94	10.75	26.51	16.57	1.28	0	0.15	24.68	0.53	0.42
Ca-α1T	2.99	3.64	1.16	10.53	12.29	0.99	1.03	28.79	1.02	0	9.1	0.88	1.51	2.7	0.86	0.54	0.3	2.37	20.59	0.71	2.47	31.88	11.03	1.62	24.53	9.45	1.04	0	0.16	9.85	1.24	1.25
Ca-β	1.03	0.79	0.31	1.31	13.56	2.93	0.57	20.87	0.54	1.68	4.1	2	0.32	0.33	0.14	0.25	0	3.74	7.76	1.9	7.62	25.14	14.91	4.44	15.36	18.13	1.13	0	0.09	13.88	0.18	0.68
CaBP1	1.21	0.92	0.93	0.87	0.61	1.57	1.2	0.52	0.62	0.79	1.98	0.63	0.99	1.27	1.06	1.68	3.05	2.77	0	1.35	0.61	0.82	0.67	2.34	0.55	0.58	1.14	0.45	2.52	0.26	2.26	0.7
cac	2.66	0.48	1.56	0.98	47.12	0.69	0.2	51.65	1.77	0	13.6	0.29	0.24	0.69	0.31	0.41	0.2	4.65	25.7	0.02	0	55.01	41.83	0.02	49.85	0.03	0.05	0.24	0.13	46.87	0	0
cact	15.39	11.28	16.45	9.22	5.5	13.2	17.67	7.23	10.78	17.3	7.12	16.3	19.36	7.45	19.02	10.97	3.17	7.7	2.21	12.62	8.49	7.3	4.07	8.56	4.01	15.4	10.71	4.49	6.21	8.57	6.63	9.45
cactin	0.34	0.41	0.51	0.24	0.24	0.37	0.19	0.19	0.03	0	0.75	0.1	0.23	0.06	0.18	0.28	0	0.51	0	0.35	0.16	0.43	0.6	0.16	0.09	0.15	0.17	0.14	0.46	0.32	0.72	0.23
cad	0.64	0.48	1.11	0.71	0.39	0.18	0.6	0.16	0.47	0	5.24	0.7	0.52	0.59	0.22	0.39	1.47	7.02	0	0.32	0.22	0.05	0.13	1.03	0.18	0.23	0.38	0	0.32	0.19	2.77	0.98
Cad74A	0.16	0.02	0.41	0.0056	0.02	0.1	0.35	0.04	0.06	0	0	0	0.26	0.45	0.06	0.38	0	0	0	0.12	0.01	0.05	0.09	1.86	0	0.04	0.16	0	0	0.03	0	0.06
Cad86C	0.95	0.82	4.8	0.33	6.49	1.39	3.63	0.97	0.42	1.15	0.84	1.85	2.98	3.49	1.42	3.05	0.79	0.61	2.83	0.91	0.09	0.49	8.22	0.36	1.7	0.13	0.85	0.23	1.13	2.82	0.33	1.08
Cad87A	4.5	4.58	9.47	7.81	4.42	4.71	9.05	8.56	2.55	14.08	4.54	12.79	7.59	14.65	7.16	8.53	4.03	6	1.5	8.21	3.01	19.22	4.51	8.76	4.69	3.99	6.39	2.86	6.64	5.87	0.68	22.79
Cad88C	0.0011	0	0.56	0.0077	0.0098	0	0.06	0.02	0	0	0.07	0.1	0.02	0.13	0.01	0.1	0	0.1	0	0.07	0.0062	0	0	0	0	0.01	0.08	0	0	0.04	0.31	0
Cad89D	0	0.06	0.08	0	0	0	0	0.0076	0	0	0	0	0	0.04	0	0.01	0	0	0	0	0	0	0	0	0	0	0	0	0	0	0	0
Cad96Ca	1.35	0.58	4.25	0.13	0.31	0.62	3.26	0.74	0.35	0.69	0.28	3.35	5.52	4.33	3.73	1.3	0	0.79	1.08	1.05	0.1	1.43	0.2	0.12	0	0.16	0.4	0	0	0.3	1.2	0.78
Cad96Cb	0.02	0	0.15	0.02	0.1	0.13	0.04	0.03	0	0	0	0	0.04	0.07	0.09	0.14	0	0.06	0	0.01	0.01	0	0.1	0.06	0	0.03	0.06	0	0.08	0.08	0	0
Cad99C	0.59	0.64	2.83	0.43	0.28	0.67	4.05	0.34	0.37	0	0.94	1.26	3.83	3.92	1.86	3.77	1.13	0.52	0	1.05	0.15	0.12	0.12	1.47	0	0.13	1.33	11.64	0.36	0.02	0	0.4
CadN	0.73	15.31	2.9	1.12	40.41	3.55	2.46	34.2	1.83	0	6.19	2.37	1	15.91	0.25	17.69	6.93	5.22	20.77	2.48	0.34	33.65	33.83	4.97	36.47	3.04	8.28	14.28	13.66	37.56	1.39	6.29
CadN2	1.61	1.17	3.01	2.29	3.78	1.13	4.43	17.41	0.38	0.21	4.78	1.92	2.54	0.89	1.02	2.94	3.54	1.77	4.41	1.85	1.38	17.61	5.98	1.37	9.79	1.41	2.1	0.11	2.36	4.1	1.72	0.45
Cadps	0.98	5.88	1.64	2.92	40.2	6.84	2.31	41.06	9.85	2.19	7.96	1.81	1.64	5.07	2.39	2.6	2.89	5.35	22.17	4.16	0.76	40.52	38.36	2.76	29.08	0.96	3.74	0.3	1.63	36.58	1.46	4.34
Caf1-105	0.22	0.28	0.15	0.15	0.12	0	0.14	0.08	0.09	0	0.11	0.07	0.15	0.33	0.09	0.21	0.07	1.14	0	0.01	0.14	0.03	0	0.2	0	0.09	0.31	0	0	0.03	0	0.3
Caf1-180	0.77	0.33	0.56	0.45	0.16	1.22	0.42	0.12	0.74	0	0.76	0.47	0.58	1.05	0.95	1.39	2.03	2.87	0	0.36	0.17	0.14	0.14	1.31	0.19	0.25	1.14	0.15	1.14	0.4	0.33	1.48
Caf1-55	0.49	0.05	0.71	0.37	0.25	0.23	0.25	0.29	0.36	0	0.73	0.23	0.39	0.29	0.68	0.67	0	1.38	0	0.4	0.33	0.18	0.12	0.57	0	0.28	0.62	0	0.65	0.17	0.5	0.95
cag	0.11	0.23	0.06	0.14	0.12	0	0.11	0.17	0.07	0	0	0.1	0.13	0	0.29	0.13	0	0.39	0	0.34	0.07	0.29	0.17	0.32	0	0.09	0.02	0	0.19	0.17	0.21	0.05
CAH1	8.41	7.86	10.8	10.2	0.23	16.66	2.8	0.29	16.84	7.04	1.37	11.56	3.64	2.46	14.55	3.21	1.01	1.75	0	1.82	0.7	0.43	0.17	1.62	0	0.69	3.04	0.49	0.45	0.25	0.76	6.85
CAH13	0.01	0.06	0	0.01	0.07	0	0.07	0.09	0.03	0	0	0.05	0.05	3.76	0.38	0.08	0	0.05	0	0.18	0.05	0.05	0.05	0.18	0	0.08	0.02	0	0	0.06	4.58	0
CAH14	0	0	0	0	0	0	0	0	0	0	0	0	0.0046	0	0	0	0	0	0	0	0	0	0	0	0	0.005	0	0	0	0	0	0
CAH15	0.0037	0.02	0	0.0065	0.0097	0	0	0.01	0	0	0	0	0.02	0	0	0	0	0	0	0.14	0.009	0	0	0.02	0	0.02	0.02	0	0	0.07	0.54	0.05
CAH16	0.0059	0	0	0.01	0.01	0.22	0.02	0.01	0.02	0	0	0	0.02	0	0	0	0	0.09	0	0	0.01	0.06	0.08	4.36	0	0.03	0	0	0	0.04	0	0
CAH2	0.59	0.23	1.58	0.17	0.22	0.98	0.96	0.18	0.44	0.41	2.08	0.92	2.02	0.15	1.8	1.58	0.57	1.85	0	0.35	0.26	0.07	3.48	1.18	0.3	0.35	0.87	0	0.07	0.49	1.3	0.43
CAH3	5.54	3.91	5.96	3.6	1.59	1.86	1.9	2.01	2.14	2.54	4.61	2.87	2.41	3.75	2.24	4.09	2.45	5.67	0	2.79	1.01	3.13	1.5	6.79	3.36	1.38	5.22	1.63	1.22	2.4	0.26	1.94
CAH4	0.01	0.01	0.14	0.0075	0.02	0	0.04	0.01	0.05	0	0	0.06	0.05	0	0	0.05	0	0.04	0	0	0.08	0.08	0	0.65	0	0.03	0	0	0	0	1.76	0.51
CAH5	0.0043	0	0	0	0	0	0	0.0057	0	0	0	0	0.0036	0	0.01	0.13	0	0	0	0	0.0043	0	0	0.03	0	0.0017	0	0	0	0	0	0.28
CAH6	0	0	0	0.0073	0	0	0	0.0043	0	0	0	0	0	0	0	0	0	0	0	0	0.0039	0	0	0.16	0	0	0	0	0	0	0	0
CAH7	3.26	4.84	0.9	1.57	0.21	8.91	0.34	0.47	20.61	0	0.62	7.27	0.56	1.08	0.31	0.85	1.91	2.79	0	0.82	3.66	0.68	0.38	1.61	0	4.11	0.69	0.13	1.11	0.5	0	0.84
CAH8	0.01	0.01	0	0	0.26	0	0.05	0.56	0.02	0	0.08	0.08	0.02	0.14	0.1	0.05	0	0.01	0.29	0.22	0.01	0.76	0.32	0.03	0.25	0.0049	0	0	0	0.3	0.27	0.05
CAH9	0.18	0.1	3.31	0.03	0.05	0.12	2.6	0.04	0.12	0	0.57	0.02	0.13	0.06	0.54	0.13	0	0.23	0	0.2	0.1	0	0	0.01	0	0.07	0.06	0	0.23	0	0	0.23
CAHβ	8.27	0.1	0.54	5.58	0.86	0.12	0.71	0.66	0.04	0.48	1.71	0.32	0.36	0.75	1.1	0.52	0	0.98	0	0.12	0.16	0.94	0.93	1.24	0.97	0.34	0.29	0.11	0.2	0.68	0.54	0.26
cal1	0.87	0.72	0.92	1.03	0.2	0.8	0.75	0.35	0.31	0	0.39	0.6	0.73	1.23	0.5	1.04	3.21	4.18	0	0.54	0.39	0.5	0.56	1.15	0.35	1.36	0.55	0.43	1.24	0.41	1.19	0.98
CalpA	1.28	1.27	1.28	0.8	2.23	0.79	1.4	3.26	0.7	4.41	0.1	1.72	1.69	0.42	1.52	1.29	0.13	0.94	1.58	1.4	0.51	5.05	2.19	0.07	11.16	0.69	1.63	2.71	0.66	1.75	0.83	2.09
CalpB	0.54	0.77	0.68	1.11	0.31	1.13	0.5	0.58	3.13	1.25	1.32	0.97	0.81	0.47	1.03	0.69	0.68	1.21	0	0.73	0.45	1.36	0.69	0.42	0.13	0.49	1	0.75	0.37	0.55	0.92	0.96
CalpC	0.32	0.11	0	0.29	0.02	0.39	0.19	0.03	0.35	0.21	0.23	0.06	0.14	0.28	0.41	0.23	0	0.28	0	0.7	0.26	0	0.04	0.37	0.1	0.19	0.11	0	0.2	0	0	0.3
Calr	11.26	5.66	7.74	7.57	3.12	5.13	4.85	3.38	5.04	4.95	10.82	6.99	6.87	10.65	8.46	7.56	7.38	11.02	2.71	9.14	3.16	4.66	3.84	11.59	3.95	3.24	6.15	4.42	5.64	3.01	3.82	6.81
Cals	8.78	10.74	10.17	11.22	14.25	10.72	9.11	17.42	8.88	4.68	9.28	8.98	7.59	8.6	9.2	10.38	4.55	4.32	10.59	9.55	11.42	17.42	13.08	6.82	13.09	12.72	9.65	3.13	6.5	14.16	3.19	7.46
Calx	1.24	19.81	0.4	1.68	13.81	8.98	1.33	9.38	1.22	0.25	5.93	1.79	1.03	1.78	4.36	1.76	0.94	6.91	5.91	1.91	2.65	14.22	3.05	2.87	6.42	18.26	2.28	0	0	5.33	2.97	0.91
caly	0.09	0.08	0.03	0.6	0.13	0	0.07	0.15	0.03	0.2	0.31	0.11	0.12	0.2	0.14	0.12	0	0.3	0	0.2	0.09	0.43	0.11	0.05	0.44	0.1	0.28	0	0	0.16	0.57	0.17
Cam	14.86	9.82	14.65	13.71	36.17	6.84	11.7	30.45	6.76	8.53	13.62	9.99	11.24	6.43	13.49	15.92	9.49	17.38	16.1	11.3	9.04	27.67	33.38	12.69	31.56	8.81	11.23	3.96	7.18	37.69	8.64	13.05
Ca-Ma2d	0.22	0.24	0.33	0.94	3.68	1.11	0.36	3.97	0.31	0	4.59	0.21	0.2	0.08	0.25	0.15	0.1	1.93	3.49	0.65	4.71	5.77	4.03	0.19	10.03	4.96	0.62	0.11	0	3.41	0	0.38
CaMKI	27.12	4.87	11.71	16.92	17.31	5.17	8.81	19.75	6.07	0.44	7.09	6.65	7.44	7.5	11.58	8.95	7.2	8.77	11.59	10.1	12.09	20.78	18.23	8.3	21.17	9.09	6.71	10.2	9.51	17.06	3.15	3.88
CaMKII	11	10.16	10.16	7.83	35.84	11.75	10.87	41.6	10.05	3.06	15.92	10.69	8.82	12.17	9	16.2	10.45	11.55	22.59	12.49	27.03	40.55	36.5	13.4	37.06	33.99	12.92	10.29	12.49	33.18	3.49	5.83
Camp	0.64	0.23	0.75	0.5	0.17	0.14	0.33	0.21	0.36	0.2	0.92	0.42	0.42	0.27	0.29	0.51	0.21	0.61	0	0.45	0.2	0.12	0.04	0.05	0	0.29	0.3	0	0.21	0.18	0.57	0.72
Camta	2.46	2.71	3.41	1.99	6.61	2.33	1.9	8.16	1.88	0.95	6.09	2.51	1.86	2.77	2.25	2.91	1.62	2.53	5.16	3.53	1.65	7.49	6.88	3.83	9.79	2.27	2.54	1.06	4.26	8.39	1.19	1.37
can	0	0	0	0	0.0067	0	0.03	0.02	0	0	0	0	0.02	0	0	0.0056	0	0	0	0	0	0.07	0	0	0	0.0085	0	0	0	0	0.74	0
cana	2.19	1.2	4.74	0.82	0.14	1.22	2.02	0.15	1.06	2.53	0.3	2.37	2.54	3.13	3	2.67	1.76	2.98	0	0.97	1.47	0.45	0.27	1.34	0	1.16	1.15	0.17	1.02	0.17	3.76	1.67
CanA1	0.29	0.87	0.16	0.7	0.02	2.14	0.44	0.04	0.65	0	0.06	0.65	0.29	0.07	0.03	0.02	0	0.93	0	1.35	15.37	0.07	0.03	1.75	0	8.2	0.73	0	0	0	0.88	0.15
CanA-14F	12.6	13.54	8.97	30.22	15.77	11.66	14.41	19.6	15.6	16.96	10.59	11.67	14.28	10.87	17.17	11.84	4.91	7.64	10.04	12.37	8.42	20.92	17.39	11.51	20.93	13.89	25.93	5.23	8.37	13.01	0.8	8.77
CanB	0.0093	0.05	0	0.0061	2.78	0	0.04	3.04	0	0	1.35	0	0.01	0.05	0	0.01	0	0.33	0	0	0.05	3.44	1.7	0.01	2.97	0.02	0	0	0.11	2	0	0
CanB2	5.42	3.49	6.18	16.35	2.84	4.94	5	4.4	2.57	1.32	5	4.49	5.71	1.7	4.8	4.07	4.48	5.63	2.02	4.58	5.12	4.16	3.13	5.85	5.4	8.45	3.89	0.46	1.97	3.29	1.37	3.12
Cand1	0.35	0.26	0.37	0.5	0.29	0.58	0.38	0.32	0.24	0	0.1	0.19	0.34	3.7	0.82	0.77	0.07	1.27	0	0.39	0.43	0.43	0.19	0.05	0.29	0.28	0.31	0.75	0.08	0.25	0.82	0.34
CAP	7.77	10.84	13.93	12.32	4.48	13.11	6.79	2.95	15	4.96	5.27	6.28	6.32	4.02	6.24	6.97	2.27	6.99	7.78	4.7	21.95	8.7	6.44	8.11	11.14	23.77	8.54	0	0.89	8.69	4.08	14.84
Capa	0.04	0.02	0	0.0098	0.14	0.12	0.01	0.1	0.15	0.25	0	0.1	0.04	0.02	0.01	0.01	0	1.19	0	0.02	0.02	0	0.21	0.1	0	0.05	0.02	0.15	0	0.2	0	0.18
CapaR	0.0018	0.1	0	0.0035	0.0054	0	0	0.05	0	0	0.22	0.05	0.01	0.03	0	0.01	0	0.13	0	0	0.0092	0	0	0	0	0.01	0	0	0	0.05	0	0
Cap-D2	0.24	0.1	0.07	0.15	0.07	0.17	0.05	0.02	0.17	0	0.23	0.12	0.09	0.77	0.15	0.32	0.96	0.35	0	0.18	0.04	0	0.23	0.16	1.16	0.06	0.17	0	0.14	0	0.27	0.06
Cap-D3	0.19	0.01	0.22	0.05	0.18	0.17	0.2	0.15	0.03	0	0	0.03	0.1	0.24	0.09	0.24	0	0.16	0	0.15	0.15	0.26	0.25	0	0	0.07	0.1	0.75	0.16	0.1	0.21	0.27
Caper	18.83	11.59	12.68	11.11	23	10.88	10.53	24.71	11.24	8.59	10.98	12.52	9.46	18.58	12.49	14.32	6.55	8.38	10.52	10.22	8.23	26.88	21.6	12.28	22.67	9.28	10.39	6.84	9.82	21.64	1.88	9.78
Cap-G	0.5	0.6	0.25	0.25	0.29	0.16	0.46	0.5	0.33	0.29	0	0.53	0.41	1.71	0.49	0.74	0.35	1.91	0	0.22	0.29	0.62	0.31	0.68	0.14	0.24	0.62	0.14	2.04	0.36	1.49	0.68
Cap-H2	1.13	1.45	1.33	0.16	0.94	0.85	1.49	1.41	0.64	0.66	1.67	0.93	1.13	1.41	1.58	1.82	0.92	1.93	0	1.31	0.62	1.38	1.1	1.8	1.19	0.76	1.63	0.25	0.92	1.15	0.71	1.47
Capr	2.5	1.2	2.14	1.79	0.8	1.49	0.71	1.07	1.12	2.25	2	1.46	1.25	1.23	1.47	1.91	2.89	5.54	0	1.74	0.82	1.41	1.04	2.97	0.24	0.88	2.16	0.7	0.77	1.19	2.31	1.73
caps	15.05	8.52	21.22	21.97	15.75	15.77	17.79	15.54	13.04	11.55	21.62	16.57	19.79	22.49	26.62	23.07	12.65	5.38	7.36	6.51	1.36	13.79	11.39	11.34	16.49	6.53	15.4	11.41	6.22	11.3	2.24	14.24
capt	1.72	0.88	1.82	1.12	2.25	1.61	1.44	4.1	1.55	1.48	1.31	1.78	1.73	1.16	1.84	2.02	1.17	2.9	3.13	1.66	2.78	4.84	1.63	1.05	4.65	4.08	1.76	0.42	0.5	3.63	0.77	1.56
capu	1.73	3.01	5.91	0.86	13.79	8.36	0.72	15.64	9.35	0.73	5.62	0.66	0.88	1.93	1.03	1.47	1.82	2.28	7.87	3.43	0.19	21.95	10.07	1.46	14.1	0.08	1.46	0.55	0.28	14.65	5.36	0.72
car	0.54	0.53	0.37	0.84	0.24	0.81	0.49	0.38	0.31	0	0.31	0.34	0.31	0.23	0.18	0.55	0.36	1.89	0	0.18	0.26	0.77	0.32	1.12	0	0.22	0.29	0.15	0.36	0.09	0.54	0.64
CARPA	0.0083	0.01	0	0.0048	1.31	0	0.03	2.96	0.06	0	0.07	0	0	0	0	0.0069	0	0	3.68	0	0.0042	21.14	0.98	0	2.27	0.0051	0.05	0.75	0	0.78	0	0
CARPB	11.07	0.46	0.48	2.12	4.96	0.78	0.61	6.87	0.35	0	0.95	0.45	0.68	0.89	0.42	2.84	0.61	0.72	6.71	0.83	0.08	3.37	2.79	1.52	18.11	0.05	0.79	1.19	2.37	5.93	0.31	0.45
CarT	0.06	0.01	0.03	0.01	0.03	0	0.02	0.04	0	0	0	0	0.03	0	0.04	0.03	0	1.89	0	0.08	0.16	0.03	0.04	0	0	0.03	0.09	0.14	0.13	0	0	0
cas	0.0076	0.07	0.04	0.29	0.02	0	0.05	0.02	0	0	0.21	0.02	0.08	0.37	0.15	0.21	0	0.02	0	0.1	0.01	0	0	0.07	0.19	0.01	0.97	9.64	8.18	0	0	0
CASK	6.82	7.73	7.72	4.5	14.06	5.81	6.3	28.09	6.86	3.01	8	5.94	5.24	10.92	7.41	8.03	5.79	7.21	9.09	7.78	5.04	29.42	13.89	5.48	17.56	5.04	7.21	3.52	9.27	14.43	1.63	6.48
casp	1.61	0.71	1.22	2.74	0.76	1.09	0.66	1.04	1.03	0.74	0.56	0.66	0.7	0.82	1.29	1.05	0.68	1.54	0	1.57	0.52	1.3	0.88	0.75	2.61	0.38	0.96	0.45	0.18	0.6	1.89	1.27
cass	7.43	6.19	6.22	6.24	9.77	8.1	6.28	15.37	7.89	3.18	8.53	8.33	5.91	9.7	8.12	11.45	3.13	5.4	9.93	8.29	5.13	16.58	10.33	10.65	12.79	6.42	7.74	7.69	7.88	12.47	9.66	5.16
α-Cat	3.14	2.18	1.54	12.3	0.77	1.27	5.59	0.78	1.29	3.22	4.15	2.37	2.33	2.27	1.53	1.9	0.87	2	0	2.71	2.71	0.75	0.94	2.31	3.86	1.72	2.28	0.14	0.38	0.58	2.8	2.91
cathD	3.96	3	4.3	5.04	1.26	2.74	2.09	2.02	2.21	1.75	4.8	2.98	2.94	3.47	5.23	3.19	4.38	3.83	0	4.13	2	3.29	1.79	2.15	1.03	2.02	3.31	3.9	3.5	1.5	2.57	6.88
Catsup	0.29	0.62	0.93	0.31	0.16	0.1	0.27	0.17	0.24	0	0.25	0.54	0.36	0.28	0.94	0.49	2.31	0.8	0	0.62	0.3	0.42	0.22	0.3	0.08	0.3	0.47	0	0.35	0.03	0.44	1.03
caup	0.38	0.1	0.14	0.41	2.68	0.57	1.12	2.6	0.1	0	1.72	2.54	0.7	0.48	0.17	0.16	0	0.16	0	0.38	0.16	0.42	9.65	0.3	1.99	1.22	0.12	0	0	0.44	0.27	0.14
cav	0.25	0.27	0.34	0.04	0.16	0.09	0.25	0.19	0.28	0.23	0	0.13	0.19	0.4	0.31	0.32	0.13	1.39	0	0.18	0.11	0.68	0.14	0.45	0.21	0.12	0.12	0.11	0.59	0.26	1.56	0.13
caz	5.52	5	5.2	4.94	6.47	4.64	3.87	10.62	5.53	2.14	5.37	4.31	3.74	7.2	3.89	9.91	9.89	4.31	2.18	5.91	3.53	12.12	7.13	4.54	8.57	3.84	5.89	7.34	10.52	8.32	0.65	4.27
cbc	0.2	0.18	0.27	0.2	0.08	0.08	0.08	0.15	0.15	0	0.52	0.17	0.18	0.08	0.36	0.22	0	0.24	0	0.01	0.14	0.37	0.11	0.05	0	0.16	0.07	0.12	0.1	0.09	0.35	0
Cbl	2.72	1.41	3.16	2.15	1.81	3.08	1.44	2.39	1.18	4.03	1.51	1.84	1.66	2.68	2.13	1.86	0.44	4.39	0.64	3.32	1.88	2.72	1.31	2.12	1.36	2.11	1.36	0.11	0.32	1.97	1.1	2.84
CBP	0.33	0.07	0.77	0.42	0.14	0.63	0.69	0.13	0.32	0	0.21	0	0.19	2.29	0.38	0.26	2.32	1.73	0	0.33	0.18	0.3	0.25	0.31	1.28	0.2	0.2	1.28	0.07	0.2	0.44	0.2
Cbp20	1	0.6	0.84	1.33	0.3	0.48	0.6	0.36	0.75	0.22	1.15	0.56	0.44	0.92	0.44	0.66	1.85	1.23	0	0.7	0.32	0.12	0.15	0.7	0.28	0.3	0.7	0	0.49	0.34	1.23	1.02
Cbp53E	0.0032	0.27	0.41	0.02	23.42	0.53	0.19	12.86	0.4	0	0.74	0.41	0.05	0.12	0	0.08	0	0.37	13.51	0.15	0.45	21.86	11.49	0.45	10.61	3.1	0.08	0	0	19.25	0.73	0.24
Cbp80	1.06	0.74	1.03	2.3	0.43	0.78	0.55	0.77	0.85	1	1.15	0.73	0.65	0.91	1.04	1.23	0.2	1.15	0	1.06	0.27	1.03	0.35	1.13	1.12	0.32	0.68	0.42	0.66	0.48	0	0.83
Cbs	5.66	2.37	4.19	3.48	4.14	1.13	2.08	8.31	2.78	2.65	2.67	2.25	3.49	1.37	2.57	3.22	1.18	6.82	5.21	1.96	2.25	11.75	3.35	3.53	5.04	2.35	2.57	0.25	1.42	4.43	1.88	1.88
cbt	8.19	2.48	9.69	12.57	1.37	5.87	5.38	1.64	2.55	3.97	3.11	4.18	5.4	0.88	4.41	5.72	5.66	5	0	7.67	5.85	2.55	0.89	4.68	0.56	4.49	3.63	0.34	1.05	1.28	1.95	2.57
Cby	0.04	0	0	0.01	0.31	0	0.01	0.02	0.03	0	0	0.03	0.03	0.08	0.01	0.02	0	0	0	0.07	0.02	0.03	0.4	0.0091	0.13	0.02	0	0	0	0.06	1.83	0.04
Cc2d2a	0.01	0	0.01	0.02	0.09	0.06	0	0.0067	0	0	0	0.1	0.02	0.05	0	0.09	0	0.0089	0	0	0.01	0	0.21	0	0	0.01	0.03	0	0	0.36	1.12	0
CCAP	0.04	0	0	0	0.01	0	0.09	0.04	0	0	0.07	0.04	0.0061	0	0.02	0.06	0	0.01	0	0.008	0.07	0	0.06	0.1	2.9	0.04	0	0	0	0	0.68	0
CCAP-R	0.14	0.02	0	0.58	0.54	0.22	4.07	2.07	0.07	0	1.72	0	0.31	0	0.12	0.15	0.13	0.22	1.76	0.02	0.05	3.68	0.23	0	0	0.71	1.12	0	0.1	0.18	0	0.16
CCDC151	0	0	0	0	0.02	0	0	0.0083	0	0	0	0	0.0013	0	0	0	0	0	0	0	0.0038	0	0	0	0	0	0	0	0	0.6	0	0
CCDC53	0.24	0.25	0.45	0.17	0.11	0.57	0.12	0.16	0.18	0.48	0.13	0.18	0.18	0.08	0.12	0.2	0	0.56	0	0.25	0.26	0.14	0.06	0.08	0.17	0.2	0.27	0.14	0.09	0.2	0.64	0.06
Ccdc58	1.14	0.71	0.62	0.95	0.6	0.9	0.71	0.71	0.38	0	0.39	0.96	0.56	0.64	0.68	0.85	0.97	4.35	0	0.91	0.67	0.62	0.56	0.21	0.28	0.43	1.18	0	0.8	0.84	0	0.36
Ccdc85	0.28	0.36	4.49	0.35	0.03	1.03	2.58	0.09	0.63	0.5	0.28	4.85	0.87	4.1	2.44	1.66	1.6	1.93	0	0.36	0.44	0.08	0.12	1.02	0	1.17	1.31	0.29	2.09	0.05	0.68	0.82
CCHa1	0.16	0.2	0.66	0.13	0.12	0.19	0.52	0.28	0.14	0	12.67	0.03	0.89	0	0.14	0.29	0	0.18	1.76	0.29	0.06	0.24	0.29	0.13	2.79	0.05	0.05	0	0	0.17	0.51	0.79
CCHa1-R	0.0083	0.31	0	0	1.25	0.09	0.03	1.26	0.06	0	1.07	0	0.0043	0	0	0.11	0	0.13	0	0	0.05	2.37	0.42	0.09	4.4	0.57	0.07	0.14	0	0.42	0	0.05
CCHa2	7.22	0.32	0.27	0.35	0.3	0.44	0.46	0.62	0.32	0.52	12.17	0.39	0.4	0.32	0.25	0.18	0	0.74	3.79	0.51	0.5	0.46	0.45	1.1	0	0.3	0.3	0	0	0.38	2.29	0.05
CCHa2-R	0.0054	0.01	0	0	0.07	0	0.04	0.64	0.05	0	0.15	0	0.0072	0	0	0.006	0	0.02	0	0	0.009	1.19	0	0.01	0.4	0.06	0	0	0	0.72	0	0
Cchl	1.61	1.18	3.38	1.03	0.77	0.74	0.96	0.9	0.89	1.55	0.93	1.19	1.08	0.64	1.31	1.06	0.45	4.54	0	1.44	1.59	1.21	0.23	1.58	0.38	1.26	0.63	1.14	0.73	1.17	2.54	2.45
CCKLR-17D1	0.0016	0	0.04	0	1.32	0.12	0	0.68	0.04	0	0	1.06	0.01	0	0.01	0.01	0	0	0	0	0	0.61	0.52	0	1.51	0.0043	0	0	0	0.32	0	0
CCKLR-17D3	0.0053	0.06	0	0.0049	1.87	0	0.01	0.81	0.05	0	0.41	0	0.01	0.09	0	0.11	0	0.04	1.76	0.03	0.01	0.64	0.92	0	2.13	0.01	0.04	0	0	0.16	0	0
Ccm3	1.27	0.98	2.63	2.46	0.54	0.85	0.99	0.72	1.3	1.1	0.28	0.95	1.57	0.67	2.84	1.26	1.22	1.8	0	1.55	0.97	0.95	0.56	1.58	1.09	0.81	0.42	0.27	0.98	0.76	2.02	1.89
Ccn	0.47	0.23	2.91	0.05	24.36	0.18	0.5	11.19	0.72	0	0.91	0.1	0.26	2.65	0.47	0.55	0	0.68	10.42	0	0.42	8.42	27.34	0.48	26.37	0.18	0.63	0	0.09	21.07	0.23	0.17
Ccp84Aa	0	0	0	0	0	0	0.36	0.0034	0	0	0	0	0.0057	0	0	0.0021	0	0	0	0	0.0037	0	0	0.12	0	0.0053	0	0	0	0	0	0
Ccp84Ab	0	0	0	0	0	0	0.41	0.006	0	0	0	0	0.0067	0	0	0.0043	0	0	0	0	0.0068	0	0	0	0	0.0014	0	0	0	0	0	0
Ccp84Ac	0.03	0	0	0	0.0087	0	0.6	0.0082	0	0	0	0.04	0.01	0	0	0.01	0	0.01	0	0.09	0.0079	0	0	0	0	0.01	0	0	0	0	0	0
Ccp84Ad	0.0017	0	0	0.01	0	0	0.64	0.0072	0	0	0	0	0.001	0	0.02	0.0013	0	0	0	0	0.01	0	0	0.1	0	0.0098	0	0	0	0	0	0
Ccp84Ae	0	0	0.02	0.05	0	0	0.87	0.0096	0	0	0	0	0	0	0	0.0085	0	0	0	0	0.0036	0	0	0	0	0.0029	0	0	0	0	0	0
Ccp84Ag	0.09	0	0	0.13	0	0	1.08	0.03	0	0	0	0	0.02	0.02	0	0.0087	0	0.01	0	0.02	0.05	0	0.03	0	0	0.02	0	0	0	0.02	0	0
Ccs	1.11	0.44	0.22	2.1	0.11	0.22	0.21	0.15	0.43	0.49	0.99	0.76	0.56	0.1	1.01	0.41	0.2	0.91	0	0.51	0.18	0.45	0.28	0.36	0.27	0.16	0.72	2.08	0.29	0.13	0	1.04
CCT1	2.09	0.88	1.86	2.78	0.55	0.86	1.01	0.4	1.26	2.09	1.97	1.27	1.44	0.96	1.47	1.97	1.35	6.13	0	0.99	0.72	0.65	0.45	3.28	0.74	0.75	1.35	0.3	0.98	0.51	0.37	1.97
CCT2	5.36	2.01	3.31	5.39	0.91	3.01	2.35	1.34	2.06	2.23	2.91	2.15	3	2.75	4.03	5.18	6.54	9.64	0	4.66	1.64	2.01	1.27	4.45	1.41	1.79	3.63	0.71	3.59	1.41	0.84	2.41
CCT3	2.68	1.22	2.29	2.67	0.42	0.76	1.39	0.53	1.28	2.4	2.48	1.19	1.5	2.81	2	2.4	1.79	6.27	0	2.06	0.83	0.7	0.37	2.37	0	0.84	1.59	0.89	1.26	0.32	1.96	2.01
CCT4	2.09	0.93	1.7	1.82	0.31	1.08	1.16	0.51	1.3	3.09	1.79	1.56	1.18	0.9	1.36	1.63	3.31	5.52	0	2.06	0.91	0.29	0.15	2.87	0.26	0.83	1.9	2.7	0.59	0.22	0.63	1.54
CCT5	2.75	1.02	1.98	2.68	0.39	0.54	1.26	0.53	1.21	1.23	1.01	1.41	1.35	3.63	1.27	1.84	0.6	5.71	0	1.45	1.03	0.46	0.29	2.38	0.78	0.89	0.85	1.03	1.33	0.44	2.06	2.17
CCT6	1.82	1.11	1.59	2.32	0.62	1.45	1.39	0.69	1.2	1.26	1.78	1.52	1.4	0.97	1.52	1.83	2.16	4.87	0	0.93	1.03	1.17	0.64	2.26	0.15	0.98	1.19	0.53	0.63	0.57	0.21	2.12
CCT7	1.89	0.78	1.27	1.52	0.4	0.91	0.84	0.49	0.86	0	1.83	1.5	1.15	2.33	1.22	1.36	1.1	6.37	0	1.76	0.55	0.49	0.5	2.22	1.44	0.64	1.44	0.12	0.5	0.86	0	1.51
CCT8	1.75	0.88	2.09	1.83	0.33	0.36	0.92	0.37	1.02	1.1	1.17	0.75	1.03	1.03	1.09	1.33	0.36	4.65	0	0.85	0.71	0.35	0.16	1.88	0.13	0.65	0.54	0.12	1	0.11	0.69	1.57
c-cup	0.14	0.01	0	0.02	0.07	0.09	0.02	0.07	0.06	0.91	0	0.04	0.11	0.01	0.18	0.08	0	3.47	0	0.05	0.08	0.05	0	0.08	0	0.11	0	0	0	0	3.05	0
CCY	0.0015	0.01	0	0.0056	0.05	0	0	0.08	0	0	0	0	0.02	0	0	0.06	0	0	0	0	0.0032	0	0	0.15	0.15	0.04	0.03	0	0	0.06	4.05	0
Ccz1	0.38	0.05	0.81	0.49	0.15	0.06	0.34	0.17	0.07	0.41	0.24	0.2	0.23	0.15	0.13	0.3	0.63	0.44	0	0.19	0.15	0.03	0.04	0.27	0	0.15	0.39	0	0	0.02	0.36	0.09
bcd	0.0011	0.04	0	0	0	0	0	0	0	0	0	0	0.0097	0	0	0.0095	0	0	0	0	0.0019	0	0	0	0	0.0024	0	0	0	0	0	0
CD98hc	4.85	2.77	3.09	4.13	1.97	1.84	1.58	2.78	3.08	3.21	5.84	1.91	1.86	1.65	2.87	2.82	2.13	5.56	0	3.26	1.33	3.9	1.28	2.46	4.17	1.78	3.05	0.49	1.79	2.36	0.31	3.33
Cda4	0.16	0.19	1.49	0.02	0.05	0	2.46	0.05	0	0	0	0.05	0.71	0.54	0	0.18	0	0.24	0	0.07	0.01	0	0.06	0.01	0	0.04	0.08	0	0	0.14	0.21	0.04
Cda5	3.51	2.42	5.95	3.3	4.8	2.54	7.8	6.48	1.7	0.43	4.11	3.5	9.78	2.49	4.73	2.69	0.08	2.19	1.46	1.51	4.23	9.43	4.07	4.87	11.76	3.26	2.17	0	0.52	4.9	1.11	2.13
Cda9	0.18	0.06	0.06	0.11	0.14	0	0.02	0.11	0.1	0	0	0.07	0.06	0	0	0.03	0	0.03	0	0.07	0.06	0.22	0.04	0	0	0.07	0.07	0	0.1	0.25	0.46	0.22
CDase	0.38	0.65	0	0.13	0.04	0.14	0.85	0.03	5.21	0	0.71	0.84	0.09	0.7	0.03	0.41	2.41	0.36	0	0.31	0.04	0	0.19	0.02	0	0.1	0.26	0	1.37	0.1	0.32	0.18
Cdc14	6.38	4.29	9.15	4.87	13.02	4.63	6.64	6.99	5.31	4.57	4.56	6.24	7.48	4.47	9.19	7.35	4.07	8.21	4.07	5.38	5.8	7.19	3.74	8.24	7.88	6.59	5.71	3.76	3.23	8.36	5.77	5.45
Cdc16	0.32	0.15	0.04	0.12	0.08	0.16	0.09	0.17	0.01	0.76	0	0.34	0.14	0.35	0.25	0.22	0	0.36	0	0.34	0.11	0.26	0.04	0.15	1.21	0.1	0.35	0	0	0.03	0	0.3
Cdc23	0.43	0.21	0.3	0.04	0.17	0.09	0.15	0.09	0.15	1.2	0.22	0.21	0.17	0.65	0	0.3	1.72	0.57	0	0.1	0.12	0.12	0.11	0.52	0.3	0.09	0.02	0	0.08	0.02	0.31	0.34
Cdc27	1.63	0.96	1.3	1.26	1.15	1.13	0.79	1.32	0.68	1.44	2.08	0.95	0.84	0.7	1.14	1.03	1.11	2.01	0	1	0.84	1.87	0.78	1.5	1.95	0.72	0.57	0.3	0.57	1.21	1.64	1.91
Cdc2rk	0.17	0.2	0.12	0.04	0.13	0	0.04	0.16	0.17	0	0	0	0.09	2.57	0.16	0.17	0	0.42	0	0.24	0.1	0.08	0	0.0081	0.71	0.07	0	0	0	0.27	0.7	0.21
Cdc37	2.34	0.9	2.56	1.12	0.8	2.22	1.23	0.78	0.88	0.46	1.24	1.54	1.15	1.35	1.52	1.37	1.26	2.83	0	1.31	1	1.36	0.69	1.45	1.34	0.77	1.26	0.4	0.89	0.66	1.84	2.51
Cdc42	2.98	1.84	3.15	2.24	1.25	1.42	1.83	1.86	2.06	1.7	2.52	2.09	1.73	2.08	2.92	2.03	4.87	4.41	4.56	4.94	0.92	1.96	1.61	2.24	1.56	1.35	1.64	2.25	1.53	1.65	1.34	3.26
Cdc45	0.63	0.18	0.38	0.53	0.11	0.22	0.25	0.15	0.39	0.98	0.41	0.13	0.25	0.4	0.34	0.67	0.56	2.05	0	0.23	0.23	0.27	0	0.99	0	0.14	0.39	2.47	0.89	0.21	0.32	0.54
Cdc5	0.42	0.35	0.29	0.62	0.21	0.14	0.41	0.4	0.25	0	0.45	0.42	0.3	0.38	0.32	0.38	0	0.88	0	0.05	0.21	0.49	0.13	0.26	0	0.18	0.13	1.01	0.09	0.25	0	0.51
Cdc50	1.2	0.73	0.84	0.9	0.77	0.7	0.87	0.8	0.7	0.23	1	0.93	0.71	0.76	0.96	0.82	1.27	2.02	0	1.77	0.55	1.07	0.95	0.62	0.97	0.54	0.61	0	0.26	1.1	0	0.73
Cdc6	0.22	0.26	0.49	0.9	0.02	0.4	0.27	0.05	0.19	0	0.22	0.39	0.13	0.41	0.38	0.4	0.86	1.51	0	0.3	0.67	0.05	0	0.02	0	1.2	0.07	0	0.74	0	0	0
Cdc7	2.09	0.47	1.66	7.94	0.94	0.82	0.66	0.6	0.79	0.98	1.15	0.87	0.71	0.6	0.34	1.25	0.27	3.04	0	0.58	0.62	0.74	0.57	1.2	0.23	0.7	1.36	0	0.41	1.34	1.22	0.66
Cdep	6.3	5.07	5.62	6.93	7.28	5.58	6.02	10.2	4.37	4.67	8.78	4.2	4.27	9.21	5.64	6.37	8.75	3	4.92	7.59	0.34	10.59	8.35	4.33	11.05	0.94	9.08	3.44	4.07	6.97	0.99	8.33
CdGAPr	2.1	4.56	1.52	1.07	1.36	6.47	3.24	1.97	2.94	2.75	1.3	2.18	2.16	1.33	1.71	2.51	2.27	1.99	0.29	1.04	1.02	1.88	1.24	1.29	1.8	1.67	3.16	3.34	1.24	1.24	2.04	6.48
cdi	13.26	13.19	18.98	10.24	8.23	15.36	17.28	12.71	25.95	26.99	21.55	14.44	12.01	18.66	17.59	16.12	9.64	11.4	3.39	20.03	41.28	13.05	8.3	13.69	8.92	29.17	19.36	15.69	13.08	9.54	7.68	9.54
cDIP	0.8	0.17	0.31	0.14	0.04	0	0.0084	0.07	0.03	0.41	0	0.31	0.11	0	0.14	0.09	0	0	0	0	0.11	0	0	0.53	0	0.12	0.24	0	0	0	0	0.11
Cdk1	0.3	0.06	0.11	0.28	0.06	0.15	0.1	0.02	0.22	0	0.31	0.12	0.2	0.45	0.19	0.37	0.46	1.5	0	0.06	0.2	0	0	0.21	0	0.09	0.18	0.43	0.5	0	0	0.38
Cdk12	4.55	2.52	2.9	4.28	3.45	2	2.05	4.45	1.8	1.7	3.76	2.65	2.3	2.38	2.69	3.51	1.33	2.89	0.29	3.48	2.6	4.65	3.17	2.38	2.18	1.81	2.74	0.73	2.75	2.88	3.33	1.44
Cdk2	0.19	0.31	0.36	0.23	0.16	0.32	0.25	0.34	0.62	0.76	0.48	0.33	0.35	1.16	0.37	0.99	0.35	1.65	0	0.2	0.16	0.37	0.13	0.3	0.27	0.14	0.75	0	0.74	0.58	0	0.51
CDK2AP1	0.88	0.85	0.22	0.63	0.48	0.54	0.73	0.56	0.84	0	0.31	0.7	0.55	0.33	1.07	1.01	0.54	1.3	0	0.86	0.47	1	0.46	0.45	0.49	0.48	0.63	0	0.53	0.55	0.49	1.22
Cdk4	2.08	1.83	1.08	0.7	0	1.09	1.22	0.06	2.22	2.81	0.33	1.67	1.4	2.32	1.31	1.75	0.53	5.73	0	1.89	1.1	0.17	0.26	1.87	0	0.9	2.62	0.12	1.33	0.26	0	1.68
Cdk5	0.66	0.37	0.73	0.42	0.09	0	0.43	0.2	0.68	0.67	0.64	0.61	0.4	0.23	0.59	0.26	0.34	1.27	0	0.83	0.2	0.2	0.16	0.92	0.32	0.31	0.25	0	0.08	0.25	0.68	0.16
Cdk5α	0.06	0.16	0	0.19	2.26	0.09	0.23	2.46	0.06	0.2	0	0	0.08	0.11	0.17	0.09	0.36	0.24	0	0.09	0.11	2.49	2.36	0.01	2.13	0.06	0.17	0	0.07	2.52	0.28	0.07
Cdk7	0.2	0.05	0.47	0.03	0.08	0.23	0.16	0.07	0.45	0	0	0.03	0.16	0.19	0.13	0.15	0	1.29	0	0.21	0.1	0.08	0	0.64	0	0.09	0.06	0	0	0.03	0	0.16
Cdk8	0.12	0.18	0.21	0.23	0.06	0.06	0.18	0.06	0	0	0	0.05	0.09	0	0.33	0.12	0	0.27	0	0.06	0.06	0.2	0.03	0.22	0	0.08	0.05	0	0	0.02	0	0
Cdk9	0.76	0.39	0.72	0.54	0.41	0.91	0.39	0.49	0.37	0.2	0.46	0.37	0.38	0.23	0.73	0.57	0.43	0.62	0	0.24	0.3	0.88	0.35	0.19	0.17	0.32	0.35	0.4	0.17	0.39	0	0.29
Cdlc2	0.18	0.34	0.29	0.76	0.16	0.22	0.15	0.09	0.19	0	0	0.34	0.24	0.07	0.57	0.22	0	0.3	0	0.03	0.33	0	0.18	0.16	0	0.35	0.36	0	0	0.07	8.87	0.28
cdm	0.65	0.62	0.34	0.86	0.98	0.34	0.6	1.89	0.56	0	0.42	0.53	0.54	0.53	0.93	0.67	0.45	1.69	0.29	0.12	0.39	1.55	0.73	0.68	0.83	0.43	0.89	0.12	0.35	0.64	0.21	0.36
Cds	1.03	0.96	1.71	2.27	1.57	1.69	0.96	2.64	1.26	0.28	2.21	0.71	1.02	0.66	1.22	1.25	0.27	2.19	1.08	1.52	1.03	2.61	1.92	0.48	2.42	0.88	0.87	0.11	1.32	1.81	1.71	1.66
CecA1	0.26	0.13	0.02	0.02	0.05	0	0.14	0.02	0.15	0	0	0.19	0.16	0	0.1	2.08	0	0.32	0	0.65	0.05	0	0	0.5	0	0.12	0.2	0	0	0	0	0.67
CecA2	0.2	0.05	0.13	0.01	0.01	0	0	0.01	0.01	0	0	0	0.05	0	0.0084	0.76	0.08	0.07	0	0.06	0.02	0	0	0.01	0.1	0.02	0	0	0	0	0	0
CecB	0.02	0	0	0.0059	0	0	0	0.0033	0	0	0	0	0.11	0	0	0.09	0	0	0	0.04	0.0019	0	0	0.13	0	0.01	0	0	0	0	0	0
CecC	0.24	0	0	0.0078	0	0	0.04	0.02	0.01	0	0	0	0.07	0.04	0	0.01	0	0.002	0	1.44	0.05	0	0	0.03	0	0.02	0	0	0	0	0	0
Ced-12	0.38	0.43	0.67	0.05	0.2	0.55	0.43	0.27	0.93	0	0	0.3	0.29	0.16	0.2	0.27	2.15	0.32	0	0.42	0.22	0.52	0	0.3	1.07	0.2	0.52	0.26	0.78	0.08	0.44	0.38
ced-6	10.11	6.35	6.4	2.95	0.48	4.33	6.2	0.33	9.62	1.57	1.54	9.13	6.41	4.77	6.89	4.55	1.31	12.53	0	12.15	0.88	0.67	0.62	4.19	0.09	0.91	3.27	0.69	2.27	0.29	1.27	6.16
Cen	0.85	0.35	0.46	0.31	0.22	0.09	0.33	0.36	0.06	0	0.25	0.32	0.28	0.13	0.57	0.09	0.47	1.51	0	0.3	0.12	0.3	0.41	0.1	0	0.16	0.35	0.12	0.08	0.1	0	0.3
CenB1A	1.02	1.15	2.11	1.45	0.56	0.42	0.98	0.93	1.43	0	0.62	0.68	1.15	1.63	1.01	1.3	1.66	3.03	0	2.06	0.37	2.06	0.78	0.71	1.71	0.38	0.79	2.89	0.63	1.64	0.44	0.7
CenG1A	6.26	5.71	6.4	8.99	5.85	7.83	9.22	6.68	3.87	10.4	4.45	6.78	6.03	5.24	9.1	7.72	5.86	6.51	5.68	4.92	17.93	8.9	5.3	6.62	7.91	15.57	4.99	1.89	1.08	7.83	1.79	8.33
Cenp-C	0.48	0.42	0.25	0.16	0.12	0.53	0.37	0.14	0.43	0	0	0.33	0.42	0.73	0.7	0.71	0.16	2.86	0	0.27	0.15	0.17	0.11	0.29	0.56	0.13	0.46	0	1.31	0.08	1.11	0.41
Cep135	0.21	0.13	0.51	1.33	2.56	0.36	0.5	0.37	0.14	0	0.05	0.45	0.59	1.99	0.45	0.53	0	0.39	0	0.4	0.06	0.76	3.42	0.68	0	0.05	0.18	0	1.02	0.7	2.3	0.4
Cep290	0	0	0	0	0.69	0	0.01	0.04	0	0	0	0.04	0.01	0.1	0	0.02	0	0.22	1.76	0	0.04	0.35	0.48	0	0	0.01	0	0	0	0.64	1.41	0.08
Cep89	0	0	0.02	0	0.03	0	0	0.0051	0	0	0	0	0	0	0	0.0069	0	0	0	0	0	0	0.1	0	0	0.0058	0	0	0	0	0.71	0
Cep97	0.34	0.52	0.32	0.38	4.29	0.19	0.42	2.57	0.44	0	0.95	0.3	0.29	0.43	0.45	0.81	0.16	0.86	2.9	0.1	0.08	4.52	3.65	0.11	4.64	0.09	0.13	0.15	0.5	3.2	2.94	0.47
Acer	1.51	0.71	1.18	1.01	0.33	0.76	0.53	0.27	0.64	0.2	0.33	0.53	0.8	0.47	1.25	0.7	1.2	2.09	0	2.27	0.76	0.2	0.18	1.03	0	0.56	1.06	0.4	0.21	0.34	0	1.07
Cerk	5.95	2.63	5.55	4.76	3.94	2.23	5.02	4.25	3.6	2.98	2.48	3.23	7.93	6.16	5.8	3.14	5.48	3.59	1.88	6.89	1.12	3.65	3.44	2.39	2	2.22	3.96	1.59	2.03	4.17	0.52	2.33
cert	1.02	0.65	0.81	1.14	0.64	0.59	1.43	0.61	0.99	0.48	1.15	0.86	0.5	0.7	0.71	2.2	1.55	1.73	0	0.85	0.42	1.04	1.02	2.99	0.47	0.7	1.75	0.12	0.24	0.67	0.65	2.33
cerv	0.27	0.22	0.17	0.22	0.12	0.57	0.31	0.25	0.17	0	0.06	0.14	0.2	0.09	0.34	0.46	0	0.31	0	0.18	0.18	0.46	0.09	0.04	0.16	0.1	0.2	0	0.76	0.42	0	0.21
Cf2	11.86	6.44	8.54	8.9	3.8	6.34	5.44	4.59	5.32	1.74	3.09	5.14	5.72	4.74	6.55	5.58	3.87	6.45	1.08	5.43	9.37	4.34	3.84	9.68	5.05	9.06	5.92	0.77	3.4	4.5	2.22	5.43
Cfp1	0.43	0.19	0.13	0.48	0.22	0.1	0.25	0.23	0.25	0.21	0.08	0.14	0.3	0.33	0.27	0.26	0.31	0.63	0	0.28	0.13	0.12	0.26	0.68	0	0.13	0.29	0.15	0.2	0.07	1.68	0.32
cg	6.89	6.68	8.27	6.56	7.13	8.99	6.16	9.27	7.2	3.37	6.75	7.91	6.11	6.85	6.31	9.64	8.39	6.78	7.72	7.37	3.78	9.53	6.53	9.76	8.08	5.82	7.17	8.49	6.78	7.4	2.23	7.75
CG10000	0.06	0.02	0.04	0.0058	0.03	0	0.1	0.02	0.04	0	0.41	0	0.01	0	0.0084	0.02	0	0.04	0	0	0.01	0.03	0.08	0.84	0	0.01	0	0	0	0	0.57	0
CG10005	0.0071	0	0.44	0.01	0.02	0	0.04	0.0074	0.02	0	0	0	0.04	0.16	0	0.05	0	0.05	0	0	0.01	0	0	0	0	0.0062	0	0	0	0	0	0
CG10011	2.19	6.17	5.08	3.23	6.84	5.27	2.11	7.92	6.49	4.77	4.25	5.16	2.23	5.73	5.74	4.04	3.4	2.03	3.42	8.84	2.21	9.15	7.84	4.4	8.74	3.15	6.15	1.77	2.92	7.57	0.68	7
CG10013	0.0012	0	0	0	0	0	0	0.0057	0	0	0	0	0	0	0	0	0	0.0058	0	0	0	0	0	0	0	0	0	0	0	0	0.21	0
CG10019	0.05	0.01	0.03	0	1.42	0.15	0.19	3.1	0.03	0	0.18	0.05	0.09	0.69	0.01	0.06	0	0.26	0.64	0.04	0.04	2.99	1.2	1.24	2.93	1.43	0.21	1.82	0.59	1.12	0	0.17
CG10026	1.77	0.19	3.48	0.04	0.06	0.14	0.14	0.09	0.21	0	0.22	0.71	0.55	0	0.63	0.18	0	0.11	0	1.14	0.03	0.03	0	0.62	0	0.07	0.21	0	0.1	0.05	0.46	0.31
CG10029	0.0044	0.01	0	0	0	0	0.06	0.0076	0	0.23	0	0	0.03	0	0	0	0	0	0	0.02	0.02	0	0	1.47	0	0.04	0.02	0	0	0	0	0
CG10031	2.71	1.05	0.2	0.11	0.11	0.36	0.2	0.05	0.15	0.25	0.35	0.19	0.2	0	0.85	0.12	0	0.17	0	0.19	0.12	0	0	1.14	0	0.13	0.16	0	0.07	0.56	0	0.46
CG10035	0.07	0.08	0.44	0.03	0.07	0	0.04	0.05	0.19	1	0	0	0.06	1.79	0.01	0.04	0.38	0.1	0	0.05	0.06	0	0.48	0	0.24	0.05	0.09	0	0	0.05	0	0.03
CG10038	0.41	0.25	0.4	0.28	0.32	0.48	0.2	0.39	0.33	0	0.46	0.36	0.29	0.08	0.14	0.51	2.15	0.32	0	0.21	0.17	0.48	0.5	0.47	0	0.24	0.23	0	0.29	0.37	2.52	0.33
CG10041	0.02	0.03	0	0.05	0.0088	0	0.03	0.03	0.04	0	0	0.04	0.05	0.03	0.03	0.04	0	0	0	0.17	0.03	0.09	0.09	1.45	0	0.06	0.1	0.15	0	0.05	0	0.12
Dtwd2	0.25	0.18	0.19	0.12	0	0	0.03	0.11	0.11	0	0	0.13	0.08	0.08	0.11	0.13	0	0.43	0	0.15	0.03	0	0	0	0.7	0.03	0	0	0	0.05	0	0.05
CG10051	0	0	0	0	0	0	0	0	0	0	0	0	0.0039	0	0	0.0064	0	0.01	0	0	0.01	0	0	0	0	0.0061	0	0	0	0	0	0
CG10053	0.25	0.05	0.08	0.27	0.11	0.18	0.14	0.09	0.04	0	0.25	0.09	0.15	0.14	0.07	0.19	0	0.25	0	0.43	0.1	0.04	0.14	0.01	0	0.11	0.13	0	0.09	0.1	0.56	0.29
CG10055	0.47	0.55	0.42	0.15	0.13	0.66	0.3	0.32	0.5	0.54	1.43	0.58	0.5	0.51	0.51	0.58	0.28	0.92	0	0.73	0.24	0.28	0.27	0.53	0.17	0.28	0.51	0	0.28	0.28	2.13	0.82
CG10062	0.13	0.22	0.33	0.0037	0.02	0.1	0.17	0.04	0.11	0	0.29	1	0.07	1.89	0.02	0.72	0.88	0.3	0	0.23	0.05	0.05	0.03	0.22	0	0.08	0.12	0	0	0.06	0	0.23
CG10063	0.23	0.07	0.02	0.06	0.01	0	0	0.02	0.04	0	0.24	0	0.04	0.04	0.02	0.15	0	0.19	0	0.02	0.08	0	0	0	0	0.06	0.06	0	0	0.03	2.02	0.66
CG10064	0.08	0.05	0	0	0	0.17	0.01	0.01	0	0	0	0	0.04	0	0	0.01	0	0.14	0	0.03	0.01	0	0	0.12	0.68	0.06	0.02	0	0	0.02	1.52	0.08
CG10068	0.72	0.75	0.78	0.68	0.6	0.29	0.56	0.38	1.2	0	0.81	0.6	0.42	3	0.51	0.37	0	0.92	0	0.32	0.42	0.36	0.49	0.6	0	0.36	0.57	0.27	0.24	0.86	0	1.22
CG10073	0.0054	0	0	0	0	0	0	0.0089	0.03	0	0	0	0.003	0.18	0	0.05	0	0.1	0	0	0.01	0	0	0.11	0	0.11	0.05	0	0	0	0	0
CG10075	0.72	0.38	0.69	0.7	0.51	0.49	0.54	0.6	0.49	0	0	0.57	0.46	0.23	0.33	0.87	0	2.42	0	0.43	0.86	0.83	0.08	1.03	0	0.63	0.4	0	0.12	0.6	0.44	1.02
CG10077	22.44	24.55	21.08	21.18	41.85	24.97	19.55	45.92	29.86	13.12	17.62	23.84	18.25	14.94	21.21	22.86	13.97	12.87	24.5	17.67	26.59	46.18	38.66	17.36	41.05	25.41	20.64	7.61	15.62	49.24	7.75	13.84
Ip6k	12.44	6.25	9.68	7.48	8.66	7.25	7.03	21.28	6.84	1.89	10.55	11.34	7.8	20.14	10.86	9.45	5.31	6.42	3.11	8.02	9.61	23.65	8.34	4.45	16.11	12.69	12.49	8.29	4.9	12.86	0.85	4.91
CG10086	0.09	0	0.26	0.08	0.02	0.07	0.17	0.03	0.03	0	1.26	0.13	0.06	0	0.02	0.05	0.56	0.4	0	0.01	0.12	0.06	0.07	0	0	0.07	0.1	0.12	0.08	0	0	0.25
CG10089	0.21	0.06	0	0.07	2.49	0	0.16	2.54	0	0	0	0.3	0.13	0.03	0.47	0.57	0.1	0.47	8.18	0.15	0.1	1.28	7.22	0.24	0.37	0.09	0.12	0	0	3.8	2.78	0.27
CG10096	0	0	0	0.01	0	0	0	0	0	0	0	0	0.0054	0	0.35	0	0	0	0	0	0	0	0	0	0	0	0	0	0	0	0	0
CG10098	0.46	0.48	0.75	0.67	0.96	0.54	0.45	0.88	0.24	0.29	0.69	0.42	0.4	0.15	0.72	0.44	0.96	1.44	0	0.46	0.25	1.34	0.94	1.08	0.35	0.24	0.26	0.14	0.13	1.03	1.04	0.55
CG10104	0	0	0	0	0.0083	0	0	0.01	0	0	0	0	0.005	0	0	0	0	0	0	0	0.01	0	0	0	0	0.0056	0.05	0	0	0	0.18	0
CG10116	0.29	0.2	0.08	0.51	0.11	0.66	0.32	0.12	0.25	0.98	0.64	0.19	0.26	0.11	0.26	0.21	0	0.29	0	0.01	0.25	0.03	0.15	1.07	0	0.21	0.58	0.12	0.26	0.15	0	0.45
CG10126	0.41	1.3	2.21	0.4	2.6	1.92	1.47	0.63	1.49	3.79	0.71	1.63	1.71	0.05	2.51	1.43	0.51	0.47	3.71	1.07	0.24	0.57	14.84	0.76	0.73	0.23	0.84	0.12	0	5.39	1.83	1.9
CG10132	0.07	2.05	0	0.0079	2.24	0.89	0.11	3.44	3.47	0.44	1.14	0.11	0.05	0	0.01	0.11	0	0.37	1.77	0.38	3.15	2.73	2	0.82	3.97	1.62	2.46	0.14	0.1	1.61	0	1.01
CG10137	0.11	0.27	0.36	0.0065	1.87	0.06	0.23	1.67	0.2	0.49	0.07	0.06	0.16	0.05	0.24	0.2	0	0.42	1.43	0.07	0.1	1.84	2.34	0	0.71	0.04	0.19	0	0.06	1.75	0	0.05
CG10139	0.4	0.33	0.39	0.47	0.22	0.11	0.32	0.53	0.54	0	0.11	0.27	0.27	0.23	0.16	0.46	0	0.7	0	0.38	0.18	0.57	0.37	0.17	0.65	0.15	0.54	0	0.1	0.49	0.87	0.38
CG10140	0	0	0	0	0	0	0	0	0	0	0	0	0	0	0	0	0	0	0	0	0	0	0	0	0	0.01	0	0	0	0	0	0
CG10147	0.3	0.32	0.2	1.04	0.18	0.6	0.09	0.32	0.3	0	0.07	0.16	0.2	0.15	0.28	0.21	0.3	0.4	0	0.14	0.2	0.23	0.13	0.07	0.34	0.17	0.68	0	0.29	0.08	0.21	0.06
CG10151	0.04	0.04	0.04	0.07	0.22	0	0	0.31	0.03	0	0.29	0	0.03	0	0.03	0.05	0	0.09	0	0.0085	0.07	0.44	0.61	0	0	0.02	0.09	0	0	0.4	0.32	0.16
CG10154	0.0023	0	0.01	0.11	0.0064	0	0.02	0.0019	0.04	0	0	0.11	0.01	0	0.01	0.01	0	0.03	0	0	0.02	0	0	0	0	0.01	0	0	0	0	0	0.25
CG10163	0.01	0	0.12	0	0.0074	0	0.04	0.0027	0	0	0	0.02	0.0096	0	0	0.01	0	0	0	0	0.01	0	0	0	0	0.0095	0	0	0	0	0	0
CG10164	0.22	0.16	0.06	0.01	0.03	0	0.19	0.05	0.04	0	0.07	0.06	0.09	0.02	0.19	0.04	1.05	0.09	0	0.43	0.04	0.08	0	0.01	0	0.1	0.19	0	0	0.07	5.62	0.1
CG10165	0.78	0.19	1.54	0.05	0.1	0.63	0.38	0.16	0.41	0.86	3.75	0.72	0.36	0.34	0.37	0.49	0.07	0.54	0	0.62	0.15	0.25	0.16	0.42	0.09	0.17	0.13	0.75	0.31	0.27	0	0.25
Dpm1	0.36	0.51	0.39	0.22	0.08	0.19	0.32	0.13	0.24	0	0.41	0.57	0.31	0.17	0.34	0.27	0	1.13	0	0.4	0.27	0.15	0.29	0.13	0	0.19	0.4	0	0.07	0.16	2.02	0.7
CG10171	0.63	0.23	0.32	0.8	0.09	0.17	0.21	0.16	0.16	0.28	0.36	0.52	0.26	0.5	0.52	0.63	2.28	1.04	0	0.23	0.25	0.39	0.09	0.53	0.16	0.21	0.44	0	0.26	0.1	1.44	0.6
CG10175	0.01	0.05	1.06	0	0.04	0	0.68	0.05	0.2	0	4	3.37	0.09	3.15	3.7	0.46	0	0.13	0	0.34	0.02	0.09	0.28	0.15	0.11	0.03	0	0.11	0	0.09	0.18	0
CG10177	0.26	0.05	0.34	0	0.03	0.13	0	0.01	0.12	0	0	0.07	0.03	0	0	0.0093	0	0.1	0	0.28	0.0042	0	0.03	0	0	0.06	0.05	0	0	0	1.14	0.06
CG10182	0	0	0.12	0	0	0	0	0.0098	0	0	0	0	0.0088	0.29	0.03	0.04	0	0.01	0	0.01	0.01	0	0	0	0	0.01	0	0	0	0	0	0
CG10184	0.93	0.19	0.86	0.49	0.08	0.42	0.48	0.08	0.25	2.41	0.78	0.17	0.3	0.27	0.54	0.53	1.12	0.54	0	0.48	0.22	0.1	0.11	0.7	0.29	0.21	1.64	0.53	0.06	0.04	0	1.02
CG10185	0.02	0.05	0.02	0.02	0.19	0	0.0062	0.07	0	0	0	0	0.02	0	0.04	0.03	0	0	0	0.04	0.0093	0.05	0.05	0	0	0.02	0.02	0	0	19.48	0.44	0.05
cyst	1.01	0.34	0.43	0.38	0.89	0.71	0.47	0.71	0.74	0.96	0.47	0.52	0.46	0.43	0.82	0.7	0.38	1.09	0	0.87	0.33	0.26	0.8	0.26	1.85	0.5	0.86	2.08	0.66	0.57	0	0.71
CG10189	0.19	0.03	0.07	0.04	0.02	0.08	0.06	0.03	0.11	0	0.2	0	0.13	0.07	0.06	0.11	0	0.51	0	0.03	0.1	0.18	0	0.27	0	0.06	0.05	0	0.24	0.04	0	0.15
CG10194	0.96	0.33	0.26	0.52	0.26	0.77	0.36	0.35	0.2	0	0.1	0.71	0.31	0.73	0.71	0.65	0.13	0.48	0	0.16	0.34	0.44	0.18	0.7	0.69	0.29	0.2	0.15	0.27	0.16	0.18	0.35
CG10195	1.84	0.88	0.86	2.34	0.6	0.74	0.41	0.24	0.7	0.7	0.62	0.81	0.71	0.9	1.56	1.33	1.08	0.22	0	0.31	0.23	0.35	0.55	0.77	0.51	0.29	0.62	0.29	0.99	0.59	0	0.52
CG10205	0.13	0.04	0.4	0.34	0.03	0	0.28	0.08	0.09	0	0.35	0.14	1.24	0.02	0.29	0.39	0	0.06	0	0.01	0.15	0.08	0.25	0.01	0	0.06	0.09	0	0	0	0	0.05
CG10208	0.81	0.33	1.41	0.23	0.05	0.22	0.5	0.09	0.26	0	0.13	0.31	0.33	0.09	0.65	0.31	0	0.71	0	0.34	0.09	0.06	0	0.38	0	0.09	0.12	0	0.09	0.2	0	0.43
CG10209	0.49	0.4	0.77	0.33	0.24	0.49	0.36	0.4	0.62	0	0.77	0.43	0.32	0.39	0.59	0.41	0.08	1	2.68	0.28	0.15	0.69	0.38	1.12	0.36	0.19	0.48	1.27	0.35	0.43	0	0.22
CG10211	0.26	0.41	1.95	0.08	0.16	0.55	3.14	0.25	0.14	0.29	0.16	3.09	4.64	0.74	0.64	0.51	0	0.27	0	0.3	0.12	0.2	0	0.15	0	0.07	0.15	0	0.19	0.1	0.33	0.86
CG10214	0.48	0.13	0.25	0.55	0.1	0.22	0.1	0.11	0.06	0	0.06	0.07	0.16	0.06	0.1	0.31	0	1.04	0	0.44	0.25	0.04	0.03	0.75	0	0.21	0.41	0.11	0.1	0.19	0.68	0.75
CG10222	0.1	0.08	0.01	0.1	0.02	0	0.13	0.06	0.08	0	0.19	0.15	0.09	0.04	0.02	0.13	0	0.35	0	0.16	0.05	0.16	0	0.36	0.07	0.06	0	0	0	0.03	0	0
CG10226	0.18	0.22	0	0.11	0.03	0.45	0.05	0.01	0.16	2.68	0.13	0.16	0.09	0.94	0.01	0.24	0	0.21	0	0.24	0.25	0.03	0	0.02	0	0.2	2.83	0.11	0.21	0.05	0	7.54
CG10232	0.0079	0	0	0.0051	0	0	0.35	0.01	0	0	0	0	0.0033	0.07	0	0.0009	0	0	0	0.01	0.0018	0	0	0.01	0	0.01	0	0	0	0	0	0
CG10237	4.25	3.4	7.5	15.42	0.75	1.8	4.06	0.6	1.07	2.63	0.93	4.15	7.78	0.38	6.88	1.57	0.81	3.1	0	3.44	0.96	0.53	0.83	2.92	0.22	0.89	1.66	0.14	0.5	0.55	1.57	6.97
CG1024	0.29	0.31	0.16	0.33	0.34	0	0.07	0.39	0.17	0	0.23	0.23	0.18	0.14	0.27	0.27	0	0.35	0	0.19	0.08	0.65	0.22	0.64	0.28	0.11	0.19	0	0.21	0.76	0	0.1
CG10252	0.47	0.45	0.92	0.7	0.27	0.1	0.49	0.28	0.48	0.65	0.89	0.21	0.45	0.07	0.51	0.48	0	0.94	0	0.21	0.55	0.18	0.17	0.41	0.17	0.5	0.32	0	0	0.21	11.15	0.7
CG10254	1.98	1.2	1.53	1.25	0.73	1.03	1.04	1.09	1.88	0.86	1.93	1.72	1.54	0.43	1.17	1.43	1.34	14.2	0	1.3	1.11	2.09	0.36	2.68	0.96	0.84	2	0.53	0.96	0.76	6.18	1.84
CG10257	0.0032	0.03	0.05	0.02	1.21	0	0.06	3.36	0.03	0	0.18	0	0.01	0	0	0.06	0	0	3.19	0.02	0.04	3	1.86	0	1.23	0.01	0	0	0	3.09	0	0.05
Jhbp4	0.0017	0	0	0.0095	0	0.09	0.0077	0	0	0	0	0	0.01	0	0.11	0.04	0	0	0	0	0.008	0	0	0.01	0	0.0096	0	0	0	0	0	0
CG10265	0.13	0.22	0.25	0.04	0.22	0.1	0.08	0.37	0.07	0	0	0.14	0.17	0.18	0.15	0.13	0	0.38	0	0.02	0.11	0.53	0.41	0.0085	0.53	0.1	0.36	0.14	0	0.16	1.15	0.53
Pmvk	0.16	0.1	0.5	0.08	0.15	0.04	0.05	0.12	0.06	0	0.13	0.22	0.12	0.13	0.03	0.13	0	0.73	0	0.04	0.06	0.15	0.06	0.35	0	0.08	0.01	0	0.18	0.06	1.2	0.22
CG10274	0.2	0.26	0.18	1.14	0.11	0.16	0.05	0.14	0.13	0	0	0.11	0.17	0.33	0.32	0.22	0	0.35	0	0.09	0.09	0.02	0.12	0.27	0	0.09	0.24	0.11	0.16	0.13	0.21	0.34
CG10280	0	0	0	0	0	0	0.0091	0	0	0	0	0	0	0	0	0.0014	0	0	0	0	0	0	0	0	0	0	0	0	0	0	0	0
CG10283	0.63	1.34	2.04	0.6	1.44	1.22	2.06	2.07	0.56	1.2	2.37	1.66	1.01	5.52	0.55	7.08	3.6	1.18	2.01	1.41	0.09	1.36	0.89	3.3	0.74	0.42	3.21	3.61	4.14	1.08	1.44	1.62
CG10286	0.83	0.44	0.11	0.4	0.08	1.11	0.27	0.23	0.41	0	0.32	0.3	0.39	0.42	0.43	0.65	0.36	2.27	0	0.31	0.24	0.12	0.19	1.48	0.22	0.19	0.54	0	0.26	0.3	0	0.42
CG10298	0.1	0.01	0.04	0.02	0.05	0	0.01	0.02	0	0.41	0	0.04	0.04	0	0	0.13	0	0.02	0	0	0.04	0	0.11	0	0	0.03	0.03	0	0	0.05	2.76	0.05
CG10300	0.02	0.06	0	0	0	0.27	0.04	0.01	0.25	0	2.17	0.13	0.02	0	0	0.01	1.2	0.05	0	0.09	0.05	0	0	0.01	0	0.32	0.03	0	0	0	0	0
CG10301	0.04	0	0	0	0	0	0	0.0065	0.01	0	0.6	0	0	0	0	0.0032	0	0	0	0	0	0	0	0	0	0.0054	0	0	0	0.01	0	0
CG10307	0.45	1.06	0.84	0.37	0.03	0.9	0.51	0.05	0.87	1.4	0	0.7	0.4	0	0.52	0.18	0	0.31	0	0.33	0.81	0.05	0.14	0.72	0	1.28	0.47	0.36	0	0.07	1.65	1.74
CG10311	6.05	8.44	6.07	5.48	0.37	3.79	5.83	0.71	12.39	8.11	0.63	5.35	5.49	4.78	5.84	5.95	1.94	3.02	0	5.16	5.57	0.24	0.08	2.79	0.21	7.61	7.17	0	0.47	0.39	0.35	9.52
CG10317	0.01	0.13	0	0.02	2.15	0	0.02	0.12	0.18	0.23	0	0	0.1	0	0	0.06	0	0.08	0	0.02	0.06	0.1	2.08	0.2	0	0.09	0.05	0	0	0.6	6.51	0.19
CG10321	1	1.05	0.53	0.79	0.67	0.82	0.55	0.71	0.96	1.21	0.38	1.18	0.73	0.81	0.91	1.04	0.72	1.54	0	1.24	0.56	1.3	0.68	0.67	0.98	0.56	0.67	0.11	1.7	0.5	0.47	1.09
CG10324	0.26	0.2	0.28	0.87	0.27	0.39	0.23	0.27	0.17	0	0.22	0.37	0.22	0.3	0.45	0.28	0	0.21	0	0.23	0.14	0.36	0.41	0.26	0.51	0.13	0.13	0.13	0.25	0.26	0	0.55
CG10333	0.44	0.12	0.26	0.28	0.21	0.59	0.28	0.28	0.47	0	0.22	0.17	0.25	0.13	0.44	0.36	0.7	0.49	0	0.08	0.17	0.26	0.28	0.45	0	0.19	0.34	0.75	0.24	0.22	1.01	0.69
CG10336	0.18	0.28	0.02	0.2	0.15	0	0.03	0.1	0.36	0	0.05	0.05	0.11	0.28	0.13	0.22	2.09	0.83	0	0.18	0.13	0	0.07	0.22	0	0.08	0.14	0	0.1	0.13	0.49	0.57
CG10337	0.11	0.08	0.22	0.09	0.06	0	0.14	0.01	0.01	0	0.54	0.28	0.16	0.14	0.24	0.38	0.05	0.29	0	0.15	0.07	0.09	0.16	0.43	0	0.06	0	0.11	0	0.03	0.38	0.26
CG10338	0.3	0.15	0.29	0.84	0.56	0.56	0.19	0.39	0.3	0	0	0.16	0.2	0.13	0.36	0.32	0	0.87	0	0.56	0.16	0.78	0.38	0.72	0.26	0.15	0.17	0	0.11	0.74	1.48	0.24
CG10339	0.03	0.01	0.03	0.02	3.99	0	0.0063	0.14	0	0	0	0	0.03	0	0	0.02	0.08	0.01	1.76	0.08	0.03	0.05	0.44	0.01	0.19	0.04	0	0	0	0.91	0	0
CG10340	1.05	0.51	0.87	1.38	0.43	0.44	0.45	0.55	0.38	0	0.43	0.4	0.38	0.76	0.65	0.41	1.51	2.28	0	0.38	0.58	0.86	0.1	1.21	0.23	0.51	0.77	0	0.16	0.63	1.05	0.84
CG10341	0.41	0.34	0.26	0.59	0.08	0.43	0.42	0.11	0.19	0	0.46	0.34	0.38	0.41	0.55	0.51	0.3	1.13	0	0.07	0.14	0.02	0.12	0.13	0	0.12	0.38	0	0.19	0.34	0.63	0.14
CG10343	0.67	0.16	0.46	0.32	0.19	0.23	0.25	0.27	0.4	0.21	1.15	0.23	0.31	0.15	0.39	0.51	0.46	1.67	0	0.14	0.27	0.23	0.39	0.61	0.16	0.22	0.25	0	0	0.23	0.54	0.32
CG10344	0.19	0.07	0.2	0.24	0.06	0	0.01	0.06	0.31	0	0	0.49	0.17	0.3	0.22	0.26	0	1.34	0	0.33	0.06	0.04	0.03	0.3	0	0.05	0.37	0	0.15	0.1	0.32	0.64
CG10345	0.7	0.82	1.63	1.01	1.04	0.93	2.7	1.11	0.32	2.28	0.47	1.27	7.16	0.22	0.98	0.54	0.31	0.8	0	0.88	0.39	0.45	0.99	0.91	1.3	0.47	1.21	0	0.08	0.85	0.44	0.78
CG10347	0.18	0.08	0.16	0.14	0.09	0.47	0.02	0.13	0.2	0.45	0	0.1	0.12	0	0.19	0.12	0.13	0.4	0	0.18	0.05	0.14	0	0.46	0	0.08	0.27	0	0.25	0.03	0.27	0.04
CG10348	1.34	0.98	0.94	0.2	0.55	1.75	3.07	0.79	0.37	1.7	0.79	1.43	6.87	0.26	1.65	1.11	0	0.97	0	1.33	0.06	0.37	0.73	0.49	0	0.27	0.6	0	0.14	0.64	1.45	0.62
CG10352	1.06	0.1	0.13	0.16	0.04	2.99	0.06	0.01	2.04	0	0.97	0.22	0.52	0.07	0.19	0.53	0	0.14	0	0.39	0.06	0.07	0	0.17	0	0.07	0.07	0	0	0	0	0.12
CG10353	2.03	1.75	2.75	1.63	1.82	1.9	1.85	3.53	1.77	1.67	2.8	1.39	1.69	3.99	1.77	2.3	1.21	2.22	1.08	2.3	1.95	3.26	1.27	1.57	4.36	2.67	2.11	0.27	1.74	1.52	0	1.8
CG10359	0.1	0.06	0.39	0.47	0.13	0.19	1.27	0.16	5.18	0.24	0.17	0	0.63	3.47	0.15	0.43	0	0.02	0	8	0.12	0.08	0.08	0	0.19	0.49	5.96	0.11	0.17	0.01	0.31	0.36
Gcat	1.11	0.07	0	0.0084	0.01	0.53	0	0.008	1.07	0	0	0.05	0.02	0	0	0.06	0	0.06	0	0	0.0063	0	0	0.01	0	0.08	0	0	0	0.13	0	0
Pdzd8	0.0034	0	0	0.0071	0.81	0	0.0098	1.09	0.03	0	0.21	0	0.02	0	0.01	0.01	0	0.21	0	0	0.01	1.15	1.75	0	1.06	0.0079	0	0	0	0.77	0	0
CG10365	5.8	8.94	4.71	4.48	0.84	13.4	4.56	1.42	11.13	0.86	4	3.3	3.91	3.72	1.39	4.46	2.11	5.12	0	4.02	23.58	2.94	0.33	4.16	1.15	9.67	4.83	4.41	1.52	0.9	4.57	2.15
CG10366	0.27	0.16	0.7	0.22	0.23	0.17	0.21	0.24	0.18	0	0.63	0.18	0.23	0.12	0.31	0.17	0.06	0.76	0	0.28	0.12	0.23	0.23	0.19	0.08	0.11	0.19	0	0.26	0.08	0	0.1
CG10375	1.21	0.52	0.63	1.13	0.41	0.28	0.53	0.68	0.58	0.69	0.67	0.49	0.45	0.43	0.48	0.52	0	1.13	0	0.48	0.57	0.78	0.23	0.08	0.52	0.48	0.7	0.14	0.35	0.28	1.68	0.63
CG10376	0.34	0.51	0.22	0.09	0.23	0.18	0.3	0.19	0.33	0	0.37	0.33	0.42	0.24	0.55	0.48	0	1.22	0	0.5	0.23	0.3	0.45	0.56	0.19	0.33	0.33	0	0.36	0.36	2.04	0.71
CG10383	1.57	1.05	2.95	3.1	0.38	1.01	1.63	0.39	0.7	0	0.5	1.27	1.1	0.54	1.76	1.24	1.01	1.65	0	2.05	6.74	0.41	0.58	1.59	0.75	4.14	0.98	0	0.5	0.23	1.6	0.98
CG10384	0.0027	0.06	0	0.0051	0.17	0.09	0.03	4.86	0.13	0	0	0	0.0032	0	0.02	0.17	0	0.06	1.08	0	0.01	7.79	0.02	0	2.83	0.01	0	0	0	0.19	0	0.06
CG10395	0.99	0.78	0.98	1.59	1.7	1.07	0.8	2.5	1.22	1.42	2.25	1.86	1.04	0.94	1.51	1.65	1.23	3.85	0	1.1	0.47	3.39	1.44	1.35	1.7	0.57	2.19	0.61	2.32	1.3	0.21	0.95
CG10405	0.03	0.01	0	0.61	0.02	0.08	0.03	0.03	0	0	0	0.05	0.0091	0.08	0.03	0.07	0.44	0.02	0	0	0.08	0	0	0	0	0.02	0	0	0	0.05	0	0.05
Jhbp5	0.3	0.42	0.18	0.63	0.1	0.64	0.48	0.13	0.11	0.25	0.12	0.51	0.39	5.77	1.27	1	0	0.55	0	0.92	0.48	0.1	0.32	0.8	0	0.43	0.61	0.11	0.29	0.15	0.88	0.37
CG10413	1.21	0.62	0.8	0.99	0.47	0.44	0.78	0.48	0.46	0	0.99	0.8	0.52	3.1	1.26	0.77	0.27	1.97	0	1.9	0.33	0.82	0.73	0.35	0.83	0.36	0.35	0.21	0.16	0.59	0.78	0.55
CG10417	2.01	1.09	2.62	1.73	1.14	2.24	1.92	1.59	1.34	1.01	2.02	1.92	1.27	1.48	1.49	1.94	0.84	3.08	1.17	1.64	0.82	1.68	1.24	2.78	2.81	0.96	1.98	0.3	2.42	1.4	1.02	3.25
CG10418	0.53	0.22	0.14	0.34	0.11	0.1	0.21	0.21	0.24	0	0	0.1	0.26	0.16	0.4	0.4	0	2.07	0	0.46	0.21	0.57	0.18	0.44	0	0.17	0.08	0	0	0.32	0.18	0
CG10425	0.72	0.31	0.56	1.26	0.08	0.27	0.37	0.14	0.71	0.24	1.11	0.22	0.44	0.34	0.75	0.65	0.38	2.23	0	0.97	0.24	0.3	0.23	1.28	0	0.21	1.15	0	0.44	0.09	0.21	0.32
CG10428	0.84	0.42	0.39	0.49	0.3	0.47	0.29	0.21	0.4	0.23	0.32	0.53	0.33	0.36	0.43	0.71	1.81	0.62	0	0.31	0.32	0.31	0.13	0.7	0.7	0.2	0.41	0.13	0.44	0.23	0	0.1
CG10431	0.2	0.05	0.22	0.07	0.07	0	0.08	0.06	0.16	0	0	0.09	0.15	0.03	0.23	0.18	0	0.29	0	0.58	0.09	0.03	0.03	0.04	0.56	0.06	0.04	0.13	0.2	0	0	0.22
CG10433	14.25	9.87	2.31	20.44	0.44	3.41	2.07	0.36	12.37	0.51	1.05	1.3	1.56	0.57	2.49	3.11	0	2.11	0	2.45	1.21	0.32	0.2	2.71	0	1.66	9.44	0.75	0.48	0.35	0.26	8.5
CG10435	0.59	0.37	1.34	0.63	0.19	0.46	0.25	0.28	0.43	0.42	0.48	0.49	0.4	0.49	0.56	0.19	0.61	0.74	0	0.27	0.18	0.29	0.26	0.14	0.12	0.19	0.02	0.28	0.36	0.03	0	0.23
CG10444	0.82	0.12	0.34	2.37	0.13	0.06	0.07	0.25	0.25	0	0.17	0.17	0.38	0.81	0.15	0.28	0.13	1.21	0	0.2	0.19	0.26	0	0.13	0	0.21	0.85	0	0	0.18	0.33	0.27
CG10445	0.12	0.17	0.19	0.24	0.08	0.11	0.21	0.05	0	0.21	0.31	0.16	0.17	0.32	0.13	0.33	0	0.35	0	0.19	0.07	0.08	0.04	0	0	0.07	0.33	0.14	0.29	0.11	0.27	0
CG10459	0.08	0.02	0	0	0	0	0	0	0	0	0	0.02	0.0025	0	0	0	0	0	0	0	0.01	0	0	0.03	0	0.0053	0.02	0	0	0.03	0.26	0
CG10462	1.68	0.96	1.43	0.69	0.19	1.59	0.85	0.13	1.64	1.07	1.08	1.8	1.11	0.82	1.3	2.1	1.23	2.14	0	2.12	0.94	0.16	0.12	1.25	0.51	1.09	1.66	0.11	0.83	0.07	0	1.03
CG10463	0.8	0.53	1.05	1.51	0.45	0.39	0.63	0.34	0.53	0	0.75	0.52	0.61	0.46	0.66	1.49	0.6	0.71	0	1.1	0.3	0.53	0.33	0.91	0	0.32	0.74	0.14	0.71	0.34	0	0.11
CG10465	1.93	1.34	2.69	1.62	1.11	1.34	0.96	1.47	1.4	0.45	1.26	1.14	1.2	0.88	2.76	1.47	0.23	3.07	0	1.82	0.89	1.65	1.29	0.46	1.77	0.84	1.02	0.3	0.79	0.95	0.39	1.89
CG10466	0.2	0.07	0.21	0.54	0.29	0.66	0.14	0.45	0.25	0	0	0.04	0.16	0.03	0.3	0.28	0	0.35	0	0.05	0.28	0.88	0.28	0.07	0.14	0.3	0.15	0	0	0.43	0.58	0.34
CG10467	0.19	0.19	0.03	0.27	0.05	0.26	0.14	0.08	0.21	0	0.44	0	0.11	0	0.2	0.21	0	0.31	0	0.12	0.12	0	0	0.96	0	0.07	0.03	0.11	0.29	0.05	0	0
CG10469	0.13	0.1	0.05	0.22	0.1	0	0.04	0.04	0.15	0	0	0.16	0.06	0.14	0.2	0.13	0.13	0.07	0	0.39	0.08	0.04	0.08	0.03	0	0.08	0.07	0	0.19	0.15	0	0.27
CG10470	1.71	0.95	0.99	2.04	0.48	0.47	0.82	0.62	1.16	0.28	0.56	1.13	0.85	0.5	1.12	1.03	0.34	4.68	0	0.9	0.45	0.79	0.18	1.37	0.69	0.59	1.36	3.26	0.36	0.2	1.55	1.32
CG10472	5.1	3.84	4.88	3.51	1.75	3.38	4.2	1.61	3.12	5.09	2.4	4.44	4.06	2.55	3.52	3.09	4.45	3.91	0	4.2	4.32	1.6	0.92	4.63	2.34	3.95	4.65	0.25	3.25	1.65	1.3	4.79
CG10477	0.22	0.14	0	0.01	0.09	0	0.05	0.04	0.07	0	0	0.04	0.09	0.08	0.04	0.21	0	0.13	0	0.12	0.07	0.14	0.09	0	0	0.09	0	0	0	0	0	0.16
CG10479	0.38	2.62	0.4	7.51	0.16	0.37	0.5	0.14	0.58	0	1.68	0.42	0.14	4.15	0.19	1.7	1.48	0.03	1.58	0.3	0.18	0.31	0.64	0.79	0	0.44	4.53	1.42	3.24	0.12	0	0.15
CG10481	0.04	0.22	0.07	0	0.1	0	0	0.13	0.02	0.23	0	0.06	0.04	0.48	0.02	0.09	0	0	0	0	0.0017	0.22	0.12	0.01	0	0.05	0.96	0	1.62	0	2.4	0
CG10483	0.0029	0.01	0	0.0085	0.71	0	0.01	0.88	0	0	0	0	0.05	0	0	0.04	0	0.12	0	0.02	0.38	1.18	0.57	0.05	0.72	0.45	0.09	0	0	0.3	0.8	0.32
CG10486	0	0	0	0.0051	0	0	0	0.01	0	0	0	0	0.0028	0	0	0	0	0	0	0	0	0	0	0.05	0	0	0	0	0	0	0.81	0
CG10492	0.88	0.78	0.58	1.07	0.4	1.13	0.69	0.5	0.49	0.41	0.08	0.78	0.55	0.15	0.67	0.95	0.66	2.18	0	0.88	0.74	0.48	0.36	2.26	0.08	0.63	0.61	0	0.48	0.5	2.43	1.49
CG10494	0.23	0.37	0.33	0.15	3.07	0.42	0.24	1.67	0.86	0	0.13	0.35	0.43	0.55	0.39	0.38	0.31	1.6	0	0.4	0.32	3.02	2.31	0.78	1.08	0.17	0.31	0.13	0	5.87	0.18	0.12
CG10495	0.23	0.17	0.33	0.13	0.1	0.25	0.15	0.14	0.33	0	0.13	0.37	0.13	0.01	0.18	0.09	0	0.92	0	0.07	0.07	0.08	0.02	0.5	0.12	0.07	0.07	0	0.34	0.04	0	0.28
CG10505	0.1	0.01	0	0.01	0.0086	0.15	0	0.02	0.06	0	0	0.08	0.03	0.11	0.02	0.13	0.1	0.11	0	0.07	0.02	0.34	0	0.01	0	0.06	0	0	0	0	0	0
CG10508	0.69	5.9	1.58	0.16	3.68	12.23	1.21	4.82	7.63	0.24	0.58	2.34	2.81	1.94	1.44	1.99	0.38	0.4	2.01	1	0.21	4.15	5.18	0.27	4.25	0.13	6.67	0	0	3.29	1.65	6.01
CG10510	0.01	0.03	0	0.01	0.02	0	0	0.0085	0	0	0	0.05	0.02	0	0	0	0	0.06	0	0	0.0034	0.05	0	0	0.36	0.01	0.03	0	0	0	2.21	0
CG10512	5.21	3.88	4.85	1.19	0.3	1.64	1.03	0.68	2.28	2.12	0.78	2	0.84	0.48	0.96	1.68	0.5	3.09	0	0.83	1.5	0.59	0.11	0.89	0.63	2.49	1.92	1.43	1.33	0.38	0	2.17
CG10513	0.41	4.38	0.1	0.37	0.1	0.17	0.78	0.21	6.35	0	0.22	0.23	0.26	0.04	0.46	0.24	0.3	0.25	0	0.25	0.27	0.17	0	0.3	0	0.29	0.24	0.14	0	0.12	0	0.57
CG10514	0.26	5.94	0.14	0.58	0.19	0.52	0.15	0.75	2.74	0	0	0.21	0.19	0.22	0.8	0.28	0	0.59	0	0.09	0.32	0.35	0.1	0.09	0.4	0.36	0.08	0	0	0.45	0.41	0.39
CG10516	4.53	0.73	0.7	0.26	0.07	0.22	0.2	0.09	0.84	0	0.2	0.02	0.15	0.03	0.28	0.08	0.1	0.47	0	0.3	0.22	0.17	0.3	0.25	0	0.12	0.05	0	0	0.23	0.32	0.06
CG10527	2.36	2.99	4.34	2.02	1.63	1.38	2.58	0.97	2.3	1.77	1.09	4.97	2.78	0.49	4.45	1.94	0.07	2.4	0	1.79	1.59	4.58	1.61	1.79	2.1	1.85	2.44	0.11	0.87	1.2	1.11	9
CG10543	9.16	9.42	8.82	7.87	7.1	15.28	8.28	8.35	10.52	5.83	7.35	9.72	6.43	9.03	9.22	9.05	6.18	7.08	3.88	11.46	12.81	8.88	8.95	7.39	8.5	10.79	9.6	8.57	4.16	8.11	1.21	7.92
CG10550	1.08	5.99	2.48	0.05	0.27	0.81	2.99	0.37	1.5	1.16	1.35	3.95	2.69	0.15	2.12	1.95	0.12	0.54	0	1.75	0.22	0.24	0.03	0.73	0.35	0.35	9.02	0	0.08	0.47	1.24	5.49
CG10553	0.05	0.03	0.27	0.44	0.05	0.14	2.57	0.05	0.02	0	0.56	0.56	0.39	0.04	1.13	0.09	0	0.08	0	0.01	0.19	0	0	0.24	0.19	0.12	0.1	0	0	0.03	1.69	0.1
CG10555	2.02	1.3	1.97	2.25	1.26	1.33	1.52	1.49	1.69	1.36	3.09	2.25	1.87	3.65	1.8	3.45	1.99	5.73	0	1.65	0.68	1.69	1.29	1.35	1.75	0.86	2.53	1.74	2.46	0.94	0.21	2.39
CG10559	0.01	0.03	0.07	0.0071	0.0049	0	0.18	0.01	0.03	0	0	0.19	0.18	0	0.07	0.02	0	0.02	0	0.05	0.01	0	0	0	0	0.03	0.11	0	0	0	0	0.22
CG10560	0.67	0.89	0.16	0.17	0.11	0.29	6.12	0.15	0.53	0.47	0.59	0.37	1.87	0.19	0.36	0.34	0	0.12	0	0.65	0.2	0.13	0	0.39	0	0.21	0.7	0	0.09	0.22	0.73	0.47
CG10561	0.53	0.26	0.77	0.14	0.32	0.2	0.32	0.4	0.52	0.2	0.06	0.31	0.3	0.06	0.19	0.34	0	0.93	0	0.33	0.62	0.4	0.37	0.32	0.29	0.43	0.33	0	0	0.48	2.11	0.46
CG10562	0.24	1.56	0.12	0.03	0.04	0.34	0.52	0.05	0.85	0.29	1.08	0.3	0.61	0.13	0.42	0.35	0	0.14	0	0.17	0.14	0.03	0	0	0	0.15	0.17	0	0.06	0	0	0.04
CG10565	1.83	1.15	2.15	1.41	0.69	1.26	1.29	0.97	1.21	1.07	1.72	0.87	1.11	2.09	1.6	1.95	0.84	5.81	0	1.54	0.88	1.4	0.78	2.09	0.19	1.14	1.49	0.24	0.65	0.99	1.42	1.9
CG10576	3.39	1.12	3.54	3.26	0.58	2.13	1.77	0.77	2.04	0.76	0.92	1.38	1.84	4.57	1.78	2.83	0.74	8.4	0	2.62	1.17	0.78	0.99	4.67	0.17	1.23	1.65	0.41	1.28	0.6	1.22	2.71
CG10581	0.37	0.13	0	0.2	0.05	0	0.06	0.07	0.08	0	0.32	0.03	0.04	0.04	0.25	0.07	0	0.04	0	0	0.08	0	0.08	0.19	0	0.12	0.06	0.24	0.11	0.04	0.62	0.26
CG10584	0.31	0.23	0.47	0.01	0.01	0.12	0.06	0.04	0.1	1.06	0	0.05	0.1	0.23	0.08	0.05	0	0.4	0	0	0.06	0.02	0.05	0.02	0	0.11	0.04	0.14	0.09	0	0.21	0.05
CG10587	0.007	0.03	0	0.01	0.0099	0	0	0.02	0	0	0	0	0.02	0	0.02	0	0	0	0	0	0.03	0	0.05	4.79	0	0.03	0.02	0	0	0	0	0
CG10588	0.03	0.04	0	0	0	0	0	0.0034	0.02	0	0	0	0.02	0	0	0	0	0.08	0	0	0	0	0	0.81	0	0.02	0.04	0	0	0.05	0.52	0
CG10589	0.08	0.09	0.06	0.0051	0	0	0.04	0.02	0.06	0	0	0	0.04	0.04	0.03	0.02	0	0.25	0	0.15	0.05	0	0	0	0	0.05	0.07	0.11	0	0.07	1.62	0.05
CG10591	0.04	0	0.89	0	0.04	0	0	0	0	0	0	0	0.01	0.22	0.03	0.01	0	0	0	0	0.0046	0	0	0	0	0.01	0	0	0	0	0	0
CG10598	0.03	0	0	0	0	0	1.13	0.01	0	0	0.06	0	0.0028	0	0	0.0098	0	0.01	0	0	0.0034	0	0	0	0	0.0089	0	0	0	0.06	0	0
CG10600	2.33	1.44	1.6	2.43	2.06	1.5	2.02	1.7	1.08	0	2.44	2.09	1.79	1.91	2.3	2.1	2.94	2.52	0	2.32	3.12	1.66	1.48	1.72	1.44	1.5	1.94	2.33	1.13	1.86	4.19	2.59
CG10602	1.06	1.58	0.54	1.28	0.42	0.87	1.41	0.58	1.29	6.29	0.87	1.07	1.19	0.38	2.77	1.21	0.55	2.12	0	0.92	0.62	0.58	0.54	1.03	0.56	0.77	1.14	0.23	0.26	0.39	0.79	4.83
CG10616	0.95	0.64	0.97	0.51	1.37	0.15	1.16	1.48	0.51	0.97	0.56	0.56	0.62	0.57	1.14	0.87	0.58	1.1	0	0.77	0.36	2.42	0.85	0.56	1.45	0.43	0.3	0.15	0.19	1.6	4.4	1.05
CG10621	2.77	0.11	0.1	0.2	0.07	0.52	0.05	0.05	0.1	0	1.85	0.05	0.16	0	0.19	0.07	0	0.15	0	0.24	0.05	0	0.03	0.22	0	0.09	0.11	0	0	0.04	0	0
CG10623	0.7	0.48	0.68	0.65	0.23	0.52	0.37	0.25	0.33	0.86	0.77	0.28	0.41	0.43	0.43	0.94	0.71	0.26	0	0.37	0.39	0.81	0.22	0.28	0	0.38	0.64	0.16	0.17	0.12	1.4	0.59
CG10628	0.53	0.1	0.33	1.06	0.2	0.68	0.11	0.34	0.2	0	0	0.31	0.25	0.41	0.49	0.46	0.2	0.62	0	0.28	0.24	0.23	0.27	0.62	0.29	0.21	0.32	0.11	0.18	0.36	1.46	0.36
CG10631	1.15	1.66	1.53	0.85	1.3	0.81	0.79	2.31	0.71	0	1.17	0.58	0.53	0.57	0.42	0.86	1.48	2.25	2.22	0.32	1.15	1.96	1.26	0.31	1.17	1.06	0.73	0.28	0.48	1.92	1.25	1
CG10638	0.78	0.62	0.56	1.24	0.26	1.04	0.43	0.4	0.44	0	0.2	0.26	0.59	0.93	0.82	0.82	1.62	1.41	0	0.26	0.34	0.39	0.67	0.45	0.08	0.32	0.47	0.27	0.4	0.35	0.27	1.18
CG10646	0.16	0.17	0.34	0.11	0.07	0	0.09	0.08	0.09	0.2	0.56	0.1	0.1	0	0.22	0.15	0	0.23	0	0.11	0.12	0.02	0	0.15	0	0.04	0	0	0.18	0.07	0	0
CG10650	0.28	0.13	0.19	0.02	0.22	0	0.26	0.14	0.25	0.67	1.57	0.16	0.27	0.23	0.44	0.24	1.48	0.41	0	0.03	0.3	0	0.87	0	1.32	0.25	0.27	0	0	0.23	0	0
CG10651	0.002	0	0	0	0	0	0.01	0.01	0	0	0	0	0.01	0	0	0.08	0	0	0	0.03	0.04	0	0	1.44	0	0.01	0	0	0	0	0	0
CG10654	0.35	1.6	0.01	0.37	0.37	3.59	0.21	1.28	2.42	0.24	0.17	0.08	0.19	0.09	0.24	0.16	0	2.41	0	0.49	0.12	1.27	0.66	0.47	1.28	0.1	1.43	0.12	0.18	0.94	0	1.4
CG10657	0.18	0.72	3.3	0.19	0.05	0.12	4.99	0.07	0.22	0.89	0	0.62	0.29	1.78	0.82	0.18	0	0.12	0	0.19	0.04	0.03	0.07	0.04	0.13	0.07	0.24	0	0	0.03	1.09	1.24
CG10660	0.69	2.11	1.23	0.48	0.1	0.21	0.34	0.06	0.71	0.87	0.89	0.17	0.58	0.11	0.72	0.43	0.51	0.16	0	0.64	0.1	0.16	0	1.05	0	0.12	0.41	0	0.08	0.17	0.61	0.71
CG10663	0.45	7.39	0.3	1.07	0.27	1.09	1.44	0.43	0.82	1.45	0.67	0.59	0.59	0.61	0.33	0.83	0.45	0.4	0	0.61	0.35	0	0.36	0.4	0	0.73	0.96	0	0.24	0.38	0	1.53
CG10669	0.42	0.48	0.53	0.54	0.27	0.51	0.18	0.35	0.61	0.64	0.08	0.28	0.3	1	0.27	0.36	0.45	0.28	0	0.17	0.32	0.11	0.04	0.09	0	0.26	0.57	0.13	0.23	0.29	0	0.19
Dhrs4	0.9	0.46	0.35	0.62	0.35	0.56	0.4	0.26	0.24	0.69	0	0.41	0.54	0.05	0.76	0.17	0.08	0.45	0	0.71	0.43	0.34	0.19	0.77	0	0.32	0.35	0	0.29	0.32	0.51	0.23
CG10674	0.67	0.38	0.24	0.58	0.25	0.33	0.36	0.31	0.36	0	1.13	0.36	0.46	0.1	0.65	0.46	0.56	2.41	0	0.44	0.43	0.28	0.45	0.81	0	0.35	0.31	0.15	0.08	0.12	0.77	0.79
CG10680	10.07	0.54	0.52	0.78	0.14	0.94	1.04	0.2	0.48	0.2	0.89	0.68	3.97	0.23	0.62	0.86	0.5	0.63	0	0.47	0.61	0.34	0.19	1.14	0	0.49	0.11	0	0.11	0.19	0.5	0.97
CG10681	0.27	0.59	0.17	0.2	0.19	0.39	0.14	0.23	0.11	0	0.31	0.26	0.18	0.13	0.36	0.16	0	0.22	0	0.39	0.15	0.18	0.09	0.27	0	0.13	0.32	0	0	0.13	2.1	0.5
CG10694	0.0067	0.01	0	0.0048	0.0064	0	0	0.03	0.03	0	0	0	0.01	0	0	0.0011	0	0	0	0.01	0	0.05	0	0.01	0	0.04	0	0	0	0.05	3.29	0
CG10700	0.0051	0	0	0	0	0	0	0.0044	0	0	0	0	0	0	0	0.0011	0.83	0	0	0	0	0	0	0	0	0	0	0	0	0	0	0
CG10702	0.26	0.24	1.04	0.02	0.03	0.59	0.08	0.06	0.15	2.52	0	0.09	0.12	2.55	0.21	0.17	0	1.14	0	0.24	0.05	0.09	0.04	0.61	0	0.14	0.84	0	0.8	0.05	0	5.32
CG10710	0.0037	0	0.02	0	0.03	0.09	0.16	0.08	0	0	0	0.16	0.0065	0.06	0	0.0062	0	0.08	0	0.01	0.08	0.3	0.05	0	0.07	0.47	0	0	0	0	0	0
CG10713	0.0027	0.02	0.11	0	0.67	0.07	0.12	1.43	0	0	0	0.06	0.0079	0	0	0.01	0	0.15	0	0	0.73	1.02	0.9	0.03	1.06	0.82	0.06	0	0	0.87	0	0
CG10725	0.0098	0	0	0	0	0	0.0074	0	0	0	0	0	0.0092	0	0	0.0049	0	0	0	0	0.0013	0	0	0	0	0.0025	0	0	0	0	0	0.09
CG10730	0.01	0.07	0.08	0.01	0.06	0	0.02	0.02	0.01	0	0	0	0.03	0.02	0.04	0.02	0.08	0.0054	0	0.03	0.05	0.02	0	0.4	0	0.04	0	0	0.16	0.27	0.52	0.05
CG10731	0.25	0.14	0.94	0.05	0.09	0.53	0.14	0.14	0	0.76	0	0.15	0.18	0.05	0.11	0.31	0	0.61	0	0.14	0.17	0.22	0.2	0.04	0	0.17	0.3	0	0	0.14	0.63	0.54
CG10734	0.31	0.32	0.05	0.34	0.23	0.15	0.29	0.1	0.1	0	0	0.08	0.25	0.07	0.25	0.5	0	0.25	0	0.52	0.23	0.14	0.04	0.3	0.33	0.22	0.14	0	0.1	0.08	7.19	0.17
CG10737	6.96	2.34	8.15	7.41	8.93	5.12	8.83	10.1	1.83	1.38	4.7	5.61	13.91	6.17	9.52	5.89	3.45	3.92	5.68	6.64	14.71	11.85	14.19	7.96	10.89	12.15	4.18	5.48	2.16	17.05	0.97	6.25
CG10738	0.04	0.11	0.13	4	0.18	0.44	0.88	0.45	0.08	0	0	0.39	0.08	0.04	0.09	0.1	0	0.82	0	0	0.09	0.5	0.16	0.24	0.22	0.1	0.12	0.11	0.3	0.31	0.31	0.28
CG1074	0.29	0.4	0.43	0.66	0.26	0	0.41	0.28	0.19	0	0.23	0.06	0.31	0.3	0.49	0.84	0.58	1.8	0	0.79	0.19	0.4	0.33	0.55	0.13	0.27	0.74	0.28	1.14	0.32	0.32	0.35
CG10747	0.5	0.37	0.97	0.24	0.31	0.66	0.63	0.36	0.33	0.24	0	0.88	0.61	0.01	1.26	0.36	0.31	0.38	0	0.28	0.15	0.66	0.19	0.62	0.62	0.14	0.44	0	0.2	0.35	0.21	1.17
CG10748	0.0019	0.03	0	0	0	0	0	0.0079	0	0	0	0	0.0018	0	0	0	0	0.17	0	0	0	0	0	0.0094	0	0.0038	0	0	0	0	0.89	0
CG10749	0.1	0.06	0.02	0.0076	0.04	0.08	0	0.04	0	0	0	0	0.09	0	0.02	0.18	0	1.75	0	0.01	0.07	0	0.04	0.01	0	0.08	0	0	0	0	2.98	0.31
[truncated: 13,687 more rows]

## Sheet: d
	ID	DESCRIPTION	SHOULD FAIL	IN	IN LB	IN UB	OUT	OUT LB	OUT UB	EQU	EQU LB	EQU UB	CHANGED RXN	CHANGED LB	CHANGED UB	PRINT FLUX	COMMENTS	REFERENCES	EXPLANATIONS
[truncated: 153 more rows]

[truncated: 10 more sheets: e, f, g, h, i, j, k, l, m, n]
