# Supplementary material for: Modeling tissue-specific Drosophila metabolism identifies high sugar diet-induced metabolic dysregulation in muscle at reaction and pathway levels
Source: Nat Commun. 2026 Jan 19;17:1692. doi: 10.1038/s41467-026-68395-3 (PMC12910071; doi:10.1038/s41467-026-68395-3)
Supplement: Supplementary file 4 — Supplementary Data 2 [file 41467_2026_68395_MOESM4_ESM.xlsx]

## Sheet: Legend
Supplementary Data 2. Metabolomics and pathway analysis
Provides data on region-specific metabolomics and pathway enrichment analyses.
Tab	Description	Related figures
a	Metabolomics data - Normalized metabolite intensities for individual regions	Fig. 2a-c
b	Enriched metabolites in individual regions	Fig. 2d
c	Pathway analysis - over-representation analysis using hypergeometric test on enriched metabolite sets	Fig. 2e
d	Weighted jaccard index values used for heatmap	Fig. 2f
e	One-to-one mapping table between KEGG and GEM pathways
f	Overlapped pathways between experiments and model-predicted enriched pathways analysis	Fig. 2g-h
g	Gene expression data - Gene set enrichment analysis - overrepresentation analysis	Supple. Fig. 2d
h	Gene expression data - Jaccard index matrix for ORA and metabolomics-based pathway analysis	Supple. Fig. 2e

## Sheet: a
Sample ID	Urea	ethanolamine	glycine	alanine	betaine aldehyde	choline	4-aminobutyrate	dimethylglycine	serine	cytosine	Creatinine	proline	indole	betaine	valine	threonine	homoserine	purine	cysteine	creatine	nicotinamide	Imidazoleacetic acid	thymine	DL-Pipecolic acid	N-Acetylputrescine	hydroxyproline	leucine-isoleucine	ornithine	asparagine	aspartate	adenine	Methylcysteine	homocysteine	methylnicotinamide	histidinol	lysine	glutamine	O-acetyl-L-serine	glutamate	methionine	guanine	histidine	2-Aminooctanoic acid	carnitine	Methionine sulfoxide	phenylalanine	Pyridoxamine	pyridoxine	1-Methyl-Histidine
Head	26812	10593.8	0	1.15225e+07	1.81669e+06	0	1.17521e+06	146615	2.22453e+06	875113	13670.7	1.17789e+08	305461	4.27091e+07	502102	2.48826e+06	8624.63	72948.3	83712.5	15403.9	729414	306930	41180.1	1.32614e+07	9520.66	15120.3	1.95807e+07	507763	1.54457e+06	1.7355e+06	3.75374e+06	4.11715e+06	6212.48	527151	0	792829	1.50845e+07	2200.99	2.04524e+07	1.77797e+06	886715	1.25385e+08	114598	1.35788e+08	1.96251e+07	3.51833e+06	966.013	5737.46	2.78041e+06
Head	75252.9	27357.3	0	1.74017e+07	2.62987e+06	653128	1.72346e+06	270155	3.78973e+06	1.41944e+06	60248.9	199567474	439313	7.88456e+07	713356	3.28019e+06	16969.2	87940.1	109469	26169	1.15871e+06	563450	53301.5	2.564e+07	2018.33	42161.6	2.81871e+07	1.2034e+06	2.03953e+06	3.1975e+06	4.06412e+06	5.62996e+06	0	470608	3269.41	1.22286e+06	2.21205e+07	0	2.86791e+07	2.59488e+06	1.3682e+06	1.9387e+08	137260	2.19076e+08	2.8681e+07	4.56219e+06	2180.8	6393.08	4.54571e+06
Head	88497.8	26796.3	0	1.24053e+07	2.04816e+06	492149	1.27175e+06	185320	2.66123e+06	1.06439e+06	41570.3	1.59839e+08	585577	1.1785e+08	493585	2.69955e+06	9061.04	98930.1	138777	12650	650316	489276	34361.4	1.68192e+07	8845.5	36428.8	1.98765e+07	1.08132e+06	1.75482e+06	2.90716e+06	2.54875e+06	6.05978e+06	0	254785	1267.04	1.42301e+06	1.92889e+07	2538.52	2.37288e+07	1.92302e+06	1.13774e+06	1.54569e+08	115714	171356353	2.16594e+07	3.70202e+06	841.581	11814.3	5.42917e+06
Head	80121.3	20050.4	0	1.2343e+07	2.14642e+06	390995	1.42391e+06	199838	3.06936e+06	1.06478e+06	60445.5	155769391	381250	4.68341e+07	560204	2.79125e+06	11550.9	69893.1	161328	19893.9	702128	367602	54128.1	1.68994e+07	1582.46	17068.9	2.20844e+07	590250	1.72713e+06	2.91178e+06	4.24359e+06	3.94927e+06	0	216247	0	803186	2.20956e+07	4315.22	2.39238e+07	2.03525e+06	1.02162e+06	1.56677e+08	119878	1.68015e+08	2.26921e+07	3.54422e+06	1660	3793.38	3.23641e+06
Thorax	80946.1	16811.5	0	3.1354e+06	1.50996e+06	52053.5	393562	96599.7	1.25194e+06	1.12232e+06	0	6.89016e+07	204637	8.12531e+06	346580	2.17697e+06	8921.93	74454.4	54912.7	5877.5	1.41882e+06	508211	23926.2	8.6883e+06	1253.61	9999.63	1.66157e+07	806558	1.36402e+06	905893	1.11726e+07	2.65085e+06	3166.6	1.19386e+06	0	680659	3.02821e+07	0	9.80344e+06	1.34927e+06	280348	1.53363e+08	119492	1.27708e+08	3.17095e+07	2.80525e+06	1653.38	2919.38	1.68372e+06
Thorax	54203.5	16151.8	0	3.48826e+06	1.55757e+06	29922	474351	92501.5	1.50482e+06	1.35207e+06	35210.6	8.74394e+07	254959	7.94105e+06	371853	2.33528e+06	9521.51	78035.4	40798	3866.83	1.57919e+06	579213	23601	1.01403e+07	4414.36	18458.6	1.68661e+07	611872	1.35288e+06	1.15279e+06	1.41886e+07	2.81932e+06	0	1.29016e+06	0	745239	3.42038e+07	0	1.2527e+07	1.5102e+06	309394	1.96125e+08	127750	1.33027e+08	3.7755e+07	2.90052e+06	335.206	5615.74	2.16516e+06
Thorax	95413.6	7798.58	0	3.66044e+06	1.63519e+06	25550.3	481914	90931.8	1.52144e+06	1.42582e+06	15181.4	9.04351e+07	334275	1.16062e+07	361513	2.30809e+06	7068.84	74062.2	39681.7	4503.88	1.3113e+06	652307	13957.8	1.0511e+07	4637.87	16686.3	1.44861e+07	969057	1.39338e+06	1.1214e+06	2.06025e+07	3.13041e+06	7512.97	1.44366e+06	0	889121	3.57831e+07	1033.99	1.26657e+07	1.59432e+06	306763	1.93828e+08	127624	1.24339e+08	3.87232e+07	2.93675e+06	1204.45	2048.47	2.63547e+06
Thorax	30614.2	14950	0	3.40923e+06	1.66461e+06	24614.3	484095	96188.6	1.48363e+06	1.44391e+06	17703.7	8.27951e+07	262980	7.11063e+06	369924	2.38372e+06	7298.08	64068.8	41242.3	5250.5	1.17072e+06	597263	35416.1	1.07011e+07	4268.4	14393.9	1.66087e+07	1.52768e+06	1.49806e+06	1.20108e+06	1.84231e+07	2.7826e+06	0	1.49291e+06	696.698	713396	3.81515e+07	0	1.29356e+07	1.53487e+06	328722	1.9327e+08	145764	1.39731e+08	3.78527e+07	2.95733e+06	695.298	1656.06	2.0751e+06
Gut	22388.3	30081.5	0	2.08173e+06	1.00643e+06	431220	87357.1	132121	1.1727e+06	280619	40140.1	3.3242e+07	221556	2.59079e+08	293491	1.74495e+06	6026.92	101694	13043.7	17306.9	2.0903e+06	230882	47681.8	8.02727e+06	0	6602.15	1.81377e+07	2.40656e+06	867795	833934	3.83125e+06	1.33509e+06	0	840773	0	529493	6.01904e+06	0	1.29932e+07	1.01722e+06	430078	3.19756e+07	45750.8	8.13409e+07	4.23652e+06	3.93869e+06	2659.67	68073	1.1104e+06
Gut	17389.9	87950.7	0	4.44863e+06	2.29811e+06	326028	132444	70679.7	1.95735e+06	544645	67597.6	9.5813e+07	428731	4.05344e+08	388605	3.00134e+06	10506.8	127164	77873.4	42051.5	3.06328e+06	623407	98345.2	1.62399e+07	23816.9	17444.2	2.566e+07	3.56212e+06	1.30191e+06	1.19021e+06	7.62457e+06	3.03444e+06	13641.5	2.21246e+06	2407.54	1.04487e+06	1.14575e+07	0	2.08136e+07	1.83041e+06	801423	8.12262e+07	117175	1.8396e+08	1.14229e+07	6.1172e+06	0	75049.3	3.76545e+06
Gut	35262.9	64681.9	0	4.12915e+06	1.16273e+06	277856	198825	136252	1.80683e+06	473567	23275.3	5.47935e+07	732236	580016294	381589	2.96541e+06	15195	166469	67047	16585.3	1.61673e+06	467425	55896.7	1.54802e+07	11546.7	25109.2	2.71424e+07	4.94544e+06	1.26291e+06	1.68523e+06	1.25795e+07	2.60289e+06	14549	2.67561e+06	1570.3	984795	8.5722e+06	0	2.31859e+07	1.7841e+06	707793	6.17753e+07	83538.2	9.5654e+07	8.27562e+06	6.48738e+06	4204.46	105891	869015
Gut	59401.7	83832.5	0	3.05105e+06	1.65023e+06	365228	80009	99018.7	1.27262e+06	357745	0	5.16019e+07	316040	1.94111e+08	341444	2266536	9117.63	122089	65966.9	18058.4	1.261e+06	283797	82017.3	1.13615e+07	17055.5	11261.9	2.03075e+07	2.14038e+06	906639	1.00444e+06	5.43951e+06	1.95043e+06	10170.3	993059	0	752562	8.91673e+06	0	1.68834e+07	1.42809e+06	567739	5.60697e+07	82323.2	1.38502e+08	7.48026e+06	4.746e+06	0	67507	646271
Abdomen	13817.5	28908.8	0	2.31459e+06	513995	29376.6	21105.3	32966.8	657039	312218	0	3.33183e+07	604420	7.15264e+06	153323	1.2791e+06	3689.08	58992.6	78326.9	1844.69	2.6638e+06	136869	16854.1	5.29166e+06	1731.11	6971.24	8.17647e+06	500721	511848	172401	1.04592e+06	1.64687e+06	2776.42	1.66767e+06	0	520421	6.19583e+06	309.097	7.96444e+06	645687	312275	4.29266e+07	44191.1	4.36621e+07	8.11064e+06	2.30255e+06	402.234	14341.9	610704
Abdomen	11331.9	35680	0	2.11423e+06	449817	66565.9	19090.7	38883	628608	302421	1906.5	3.20887e+07	268741	8.48057e+06	127154	1.12753e+06	2458.54	55270.4	97194.2	601.803	2.13896e+06	174111	11546.7	3.73431e+06	2588.27	10195.9	7.26922e+06	756013	418242	130011	1.23051e+06	1.49887e+06	2290.74	1.59856e+06	0	457976	5.83469e+06	0	5.99963e+06	590822	260187	4.35869e+07	41417	4.56254e+07	8.12733e+06	2.00958e+06	1022.33	9462.01	474716
Abdomen	16873.8	39295.6	0	2.24257e+06	530445	54115	31718.5	35158.1	641138	285649	12239.7	3.27494e+07	339401	1.76462e+07	128266	1.14367e+06	4254.11	59288.2	98633.6	1214.6	2.2841e+06	164005	13957.5	4.13472e+06	3852.07	7606.59	7.61049e+06	786365	408061	184490	2.24266e+06	1.49076e+06	1191.49	1.55022e+06	430.89	452676	5.45927e+06	0	7.09719e+06	663043	252160	3.98089e+07	36022.2	4.11655e+07	7.23757e+06	2.22212e+06	0	12290.8	554882
Abdomen	13944.4	50087.3	0	2.38912e+06	542388	73913.5	20970.9	43842.6	708762	400341	0	3.91579e+07	240573	1.12352e+07	156336	1.31087e+06	4734.54	59590.3	146638	1883.46	1.90689e+06	203477	17536.8	5.38572e+06	3422.91	13043.5	8.30676e+06	685260	480323	179030	1.11963e+06	1.82207e+06	3099.77	1.14806e+06	0	498251	8.24639e+06	0	8.0919e+06	742599	334588	5.29918e+07	56212.7	5.98827e+07	9.6312e+06	2.4002e+06	472.643	5163.06	509650
[truncated: 254 more columns]

## Sheet: b
Log2FC (region / average of other regions) > 2 and FDR-adjusted P-value (anova test) < 0.05
Thorax
Metabolite	KEGG	log2FC_Thorax	p.value	p_adj
Adenylosuccinate	C03794	3.22677	2.32438e-08	5.77677e-07
NADH (neg)*	C00004	3.04989	6.80655e-10	5.37415e-08
ADP-D-glucose	C00498	2.63381	3.14075e-09	1.85304e-07
NADH	C00004	2.63262	2.3318e-10	3.4394e-08
adenosine	C00212	2.55756	2.81763e-05	0.000112324
AMP	C00020	2.44135	9.02692e-11	2.66294e-08
homocysteic acid	C16511	2.2284	0.0310467	0.0384822
Geranyl-PP	C00341	2.22466	0.00289615	0.00464328
acetoacetyl-CoA-posi	C00332	2.22334	5.65685e-06	3.2721e-05
Thiamine pyrophosphate	C00068	2.21164	8.56353e-09	3.75808e-07
guanosine 5-diphosphate,3-diphosphate	C01228	2.07817	0.00732455	0.0104384
Head
Metabolite	KEGG	log2FC_Head	p.value	p_adj
4-aminobutyrate	C00334	2.79068	8.91749e-09	3.75808e-07
N-acetyl-L-aspartic acid	C01042	2.74961	6.88874e-07	6.77393e-06
GMP	C00144	2.63059	4.04769e-08	8.91943e-07
Ascorbic acid	C00072	2.56081	3.61194e-07	4.6327e-06
2-Isopropylmalic acid	C02504	2.52181	1.42864e-06	1.20414e-05
N6-Acetyl-L-lysine	C02727	2.40411	0.0276776	0.034597
pantothenate	C00864	2.3545	9.45948e-06	4.72974e-05
Phosphorylcholine	C00588	2.21208	9.20574e-05	0.000285863
sarcosine	C00213	2.15045	6.31726e-07	6.42618e-06
alanine	C00041	2.14266	3.9249e-07	4.82435e-06
cytidine	C00475	2.12249	4.63195e-06	2.78258e-05
glyoxylate	C00048	2.09341	0.00194356	0.00335293
Indole-3-carboxylic acid	C19837	2.08386	0.0178531	0.0238311
Gut
Metabolite	KEGG	log2FC_Gut	p.value	p_adj
methylsuccinate	C08645	4.23557	0.00111816	0.00214893
thymidine	C00214	4.11756	7.28699e-10	5.37415e-08
betaine	C00719	3.56149	0.000262534	0.000673458
pyridoxine	C00314	3.54708	1.9718e-07	3.06149e-06
quinolinate	C03722	3.30187	0.00182999	0.00317558
Uric acid	C00366	2.86849	7.0844e-06	3.73196e-05
N-acetyl-glutamine	HMDB06029	2.84531	0.000311616	0.000753498
homocysteine	C00155	2.50797	0.00578885	0.00858146
anthranilate	C00108	2.46672	2.27145e-05	9.71126e-05
p-aminobenzoate	C00568	2.43285	1.54289e-05	7.22462e-05
2,3-Diphosphoglyceric acid	C01159	2.42165	0.000617557	0.00127398
D-glucarate	C00818	2.39355	0.000642393	0.00130694
phosphocreatine	C02305	2.38825	0.00447287	0.00669795
cyclic-AMP	C00575	2.37259	4.27425e-06	2.78258e-05
orotidine-5-phosphate	C01103	2.28014	0.00027656	0.000685589
oxaloacetate	C00036	2.27582	3.93041e-05	0.000144934
glycolate	C00160	2.22635	0.0198193	0.0257564
CDP-nega*	C00112	2.10913	0.0011656	0.0022184
Hydroxyisocaproic acid	HMDB00746	2.08003	0.00227022	0.00374142
lipoate	C16241	2.01322	0.00538596	0.00802454
Abdomen
Metabolite	KEGG	log2FC_Abdomen	p.value	p_adj
S-adenosyl-L-methioninamine	C01137	2.8543	0.000595968	0.00125579
*Note
NADH (neg), CDP-nega are the metabolites detected in the negative ion mode (see methods: Intracellular metabolites extraction and LC/MS analysis)

## Sheet: c
Pathway	KEGG_Pathway_ID	M	k	N	n	p_value	adjusted_p_value	enrichment_ratio	Tissue
One carbon pool by folate	dme00670	26	12	2990	139	3.51694e-10	2.60254e-08	0.461538	Head
Glycine, serine and threonine metabolism	dme00260	48	14	2990	139	1.42449e-08	1.93199e-07	0.291667	Head
Arginine biosynthesis	dme00220	23	10	2990	139	2.33294e-08	2.46625e-07	0.434783	Head
Glutathione metabolism	dme00480	38	11	2990	139	6.04773e-07	5.59415e-06	0.289474	Head
Arginine and proline metabolism	dme00330	71	14	2990	139	2.82091e-06	2.08747e-05	0.197183	Head
Oxidative phosphorylation	dme00190	12	6	2990	139	6.6536e-06	4.10305e-05	0.5	Head
Cysteine and methionine metabolism	dme00270	68	13	2990	139	9.37874e-06	5.33867e-05	0.191176	Head
Folate transport and metabolism	dme04981	20	6	2990	89	1.62791e-05	0.000447676	0.3	Gut
One carbon pool by folate	dme00670	26	4	2990	20	1.98265e-05	0.000812887	0.153846	Abdomen
Arginine biosynthesis	dme00220	23	5	2990	51	3.15635e-05	0.000946905	0.217391	Thorax
Pantothenate and CoA biosynthesis	dme00770	30	8	2990	139	4.38001e-05	0.000216081	0.266667	Head
One carbon pool by folate	dme00670	26	6	2990	89	8.37112e-05	0.00115103	0.230769	Gut
Folate transport and metabolism	dme04981	20	6	2990	139	0.000204729	0.000841664	0.3	Head
Folate transport and metabolism	dme04981	20	3	2990	20	0.000271523	0.00556622	0.15	Abdomen
Starch and sucrose metabolism	dme00500	37	5	2990	51	0.000341356	0.00512035	0.135135	Thorax
Valine, leucine and isoleucine biosynthesis	dme00290	23	6	2990	139	0.000474892	0.00184958	0.26087	Head
Taurine and hypotaurine metabolism	dme00430	24	4	2990	51	0.000620506	0.00551083	0.166667	Thorax
Valine, leucine and isoleucine degradation	dme00280	42	5	2990	51	0.000624629	0.00551083	0.119048	Thorax
Sulfur metabolism	dme00920	34	7	2990	139	0.000754906	0.00266014	0.205882	Head
Oxidative phosphorylation	dme00190	12	3	2990	51	0.000923194	0.00692395	0.25	Thorax
Histidine metabolism	dme00340	47	5	2990	51	0.00105615	0.00704103	0.106383	Thorax
Butanoate metabolism	dme00650	47	8	2990	139	0.00120234	0.00404425	0.170213	Head
Pentose phosphate pathway	dme00030	37	7	2990	139	0.00128515	0.00413484	0.189189	Head
Glycolysis / Gluconeogenesis	dme00010	31	4	2990	51	0.00168239	0.0100943	0.129032	Thorax
Pyruvate metabolism	dme00620	32	4	2990	51	0.0018987	0.0103566	0.125	Thorax
beta-Alanine metabolism	dme00410	32	5	2990	89	0.00222717	0.0174992	0.15625	Gut
Lysine degradation	dme00310	56	5	2990	51	0.0023427	0.0108125	0.0892857	Thorax
beta-Alanine metabolism	dme00410	32	6	2990	139	0.00301626	0.00892813	0.1875	Head
Nicotinate and nicotinamide metabolism	dme00760	55	8	2990	139	0.00339914	0.00967447	0.145455	Head
Arginine and proline metabolism	dme00330	71	7	2990	89	0.0046151	0.0263492	0.0985915	Gut
Glutathione metabolism	dme00480	38	5	2990	89	0.00482414	0.0263492	0.131579	Gut
Propanoate metabolism	dme00640	42	4	2990	51	0.00521274	0.0183979	0.0952381	Thorax
Nicotinate and nicotinamide metabolism	dme00760	55	6	2990	89	0.00526984	0.0263492	0.109091	Gut
Nicotinate and nicotinamide metabolism	dme00760	55	3	2990	20	0.0053805	0.0489433	0.0545455	Abdomen
Lipoic acid metabolism	dme00785	44	4	2990	51	0.00616568	0.0205523	0.0909091	Thorax
Butanoate metabolism	dme00650	47	4	2990	51	0.00780259	0.0246398	0.0851064	Thorax
Caffeine metabolism	dme00232	22	2	2990	20	0.00906424	0.0489433	0.0909091	Abdomen
Fatty acid degradation	dme00071	50	4	2990	51	0.00970357	0.0291107	0.08	Thorax
Cysteine and methionine metabolism	dme00270	68	3	2990	20	0.00972331	0.0489433	0.0441176	Abdomen
Taurine and hypotaurine metabolism	dme00430	24	2	2990	20	0.0107436	0.0489433	0.0833333	Abdomen
Glycerophospholipid metabolism	dme00564	56	7	2990	139	0.0138585	0.0330816	0.125	Head
Lysine degradation	dme00310	56	7	2990	139	0.0138585	0.0330816	0.125	Head
Thiamine metabolism	dme00730	31	3	2990	51	0.0150172	0.0391753	0.0967742	Thorax
beta-Alanine metabolism	dme00410	32	3	2990	51	0.0163743	0.0409357	0.09375	Thorax
Pantothenate and CoA biosynthesis	dme00770	30	2	2990	20	0.0165316	0.0656046	0.0666667	Abdomen
Thiamine metabolism	dme00730	31	2	2990	20	0.0176012	0.0656046	0.0645161	Abdomen
Taurine and hypotaurine metabolism	dme00430	24	4	2990	139	0.0230139	0.0516069	0.166667	Head
Pentose phosphate pathway	dme00030	37	3	2990	51	0.0241691	0.0580058	0.0810811	Thorax
Valine, leucine and isoleucine biosynthesis	dme00290	23	3	2990	89	0.029357	0.124203	0.130435	Gut
Lipoic acid metabolism	dme00785	44	2	2990	20	0.0339997	0.10723	0.0454545	Abdomen
Glycine, serine and threonine metabolism	dme00260	48	2	2990	20	0.0399012	0.113253	0.0416667	Abdomen
Phenylalanine metabolism	dme00360	49	2	2990	20	0.0414342	0.113253	0.0408163	Abdomen
Propanoate metabolism	dme00640	42	5	2990	139	0.0430892	0.0839105	0.119048	Head
Valine, leucine and isoleucine degradation	dme00280	42	5	2990	139	0.0430892	0.0839105	0.119048	Head
Glycerophospholipid metabolism	dme00564	56	2	2990	20	0.0527724	0.124082	0.0357143	Abdomen
Ascorbate and aldarate metabolism	dme00053	57	2	2990	20	0.054475	0.124082	0.0350877	Abdomen
Pentose and glucuronate interconversions	dme00040	59	2	2990	20	0.0579393	0.125027	0.0338983	Abdomen
Arginine and proline metabolism	dme00330	71	2	2990	20	0.0802503	0.164513	0.028169	Abdomen
Cobalamin transport and metabolism	dme04980	14	1	2990	20	0.089868	0.175457	0.0714286	Abdomen
Valine, leucine and isoleucine biosynthesis	dme00290	23	1	2990	20	0.14353	0.245197	0.0434783	Abdomen
Glycolysis / Gluconeogenesis	dme00010	31	1	2990	20	0.188693	0.294861	0.0322581	Abdomen
Pyruvate metabolism	dme00620	32	1	2990	20	0.194177	0.294861	0.03125	Abdomen
Phenylalanine, tyrosine and tryptophan biosynthesis	dme00400	35	1	2990	20	0.210417	0.308111	0.0285714	Abdomen
Pentose phosphate pathway	dme00030	37	1	2990	20	0.221071	0.30934	0.027027	Abdomen
Glutathione metabolism	dme00480	38	1	2990	20	0.226347	0.30934	0.0263158	Abdomen
Sulfur metabolism	dme00920	44	1	2990	20	0.257294	0.328389	0.0227273	Abdomen
Butanoate metabolism	dme00650	47	1	2990	20	0.272323	0.328389	0.0212766	Abdomen
Phosphonate and phosphinate metabolism	dme00440	57	1	2990	20	0.32036	0.364855	0.0175439	Abdomen
Amino sugar and nucleotide sugar metabolism	dme00520	73	1	2990	20	0.391009	0.421878	0.0136986	Abdomen
Tyrosine metabolism	dme00350	78	1	2990	20	0.411616	0.432724	0.0128205	Abdomen
Tryptophan metabolism	dme00380	83	1	2990	20	0.431559	0.442348	0.0120482	Abdomen
Commonly identified
Pathway	Pathway_ID	M	k	N	n	p_value	adjusted_p_value	enrichment_ratio	Tissue
Purine metabolism	dme00230	101	16	2990	51	2.34958e-12	1.40975e-10	0.158416	Thorax
Citrate cycle (TCA cycle)	dme00020	20	4	2990	51	0.000297563	0.00512035	0.2	Thorax
Glyoxylate and dicarboxylate metabolism	dme00630	64	6	2990	51	0.00064293	0.00551083	0.09375	Thorax
Pyrimidine metabolism	dme00240	66	5	2990	51	0.00482083	0.0183979	0.0757576	Thorax
Vitamin digestion and absorption	dme04977	42	4	2990	51	0.00521274	0.0183979	0.0952381	Thorax
Alanine, aspartate and glutamate metabolism	dme00250	28	3	2990	51	0.0113438	0.0324109	0.107143	Thorax
Alanine, aspartate and glutamate metabolism	dme00250	28	12	2990	139	1.02226e-09	3.78237e-08	0.428571	Head
Purine metabolism	dme00230	101	20	2990	139	1.56648e-08	1.93199e-07	0.19802	Head
Pyrimidine metabolism	dme00240	66	13	2990	139	6.62629e-06	4.10305e-05	0.19697	Head
Citrate cycle (TCA cycle)	dme00020	20	6	2990	139	0.000204729	0.000841664	0.3	Head
Glyoxylate and dicarboxylate metabolism	dme00630	64	10	2990	139	0.000598249	0.00221352	0.15625	Head
Vitamin digestion and absorption	dme04977	42	6	2990	139	0.0119212	0.0308865	0.142857	Head
Pyrimidine metabolism	dme00240	66	11	2990	89	2.4438e-06	0.000134409	0.166667	Gut
Citrate cycle (TCA cycle)	dme00020	20	5	2990	89	0.000227364	0.00250101	0.25	Gut
Alanine, aspartate and glutamate metabolism	dme00250	28	5	2990	89	0.00119392	0.0109442	0.178571	Gut
Glyoxylate and dicarboxylate metabolism	dme00630	64	7	2990	89	0.00255203	0.0175452	0.109375	Gut
Purine metabolism	dme00230	101	8	2990	89	0.0094286	0.0432144	0.0792079	Gut
Vitamin digestion and absorption	dme04977	42	4	2990	89	0.0346994	0.136319	0.0952381	Gut
Pyrimidine metabolism	dme00240	66	3	2990	20	0.00895429	0.0489433	0.0454545	Abdomen
Purine metabolism	dme00230	101	3	2990	20	0.028089	0.0959706	0.029703	Abdomen
Citrate cycle (TCA cycle)	dme00020	20	1	2990	20	0.125986	0.234791	0.05	Abdomen
Alanine, aspartate and glutamate metabolism	dme00250	28	1	2990	20	0.172029	0.282127	0.0357143	Abdomen
Vitamin digestion and absorption	dme04977	42	1	2990	20	0.247111	0.326824	0.0238095	Abdomen
Glyoxylate and dicarboxylate metabolism	dme00630	64	1	2990	20	0.352177	0.39025	0.015625	Abdomen
Unique pathway
Tissue	Pathway
Thorax	Starch and sucrose metabolism
Thorax	Histidine metabolism
Thorax	Fatty acid degradation
Head	NA
Gut	NA
Abdomen	Caffeine metabolism
Abdomen	Phenylalanine metabolism
Abdomen	Ascorbate and aldarate metabolism
Abdomen	Pentose and glucuronate interconversions
Abdomen	Cobalamin transport and metabolism
Abdomen	Phenylalanine, tyrosine and tryptophan biosynthesis
Abdomen	Phosphonate and phosphinate metabolism
Abdomen	Amino sugar and nucleotide sugar metabolism
Abdomen	Tyrosine metabolism
Abdomen	Tryptophan metabolism
Common pathway
Purine metabolism
Citrate cycle (TCA cycle)
Glyoxylate and dicarboxylate metabolism
Pyrimidine metabolism
Vitamin digestion and absorption
Alanine, aspartate and glutamate metabolism

## Sheet: d
Tissue	Thorax_mean	Head_mean	Abdomen_mean	Gut_mean	Thorax_median	Head_median	Abdomen_median	Gut_median	Thorax_SD	Head_SD	Abdomen_SD	Gut_SD	Thorax_SEM	Head_SEM	Abdomen_SEM	Gut_SEM
muscleCell	0.795049	0.524874	0.452954	0	0.821503	0.534125	0.443825	0	0.115552	0.191514	0.140195	0	0.00115552	0.00191514	0.00140195	0
indirectFlightMuscle	0.700988	0.440994	0.429151	0	0.720529	0.451771	0.429501	0	0.203803	0.252772	0.157072	0	0.00203803	0.00252772	0.00157072	0
adultFatBody	0.183148	0.230883	0.344693	0.086471	0.182039	0.228324	0.342303	0.0837873	0.0405045	0.0506	0.0615244	0.0337971	0.000405045	0.000506	0.000615244	0.000337971
adultOenocyte	0.292432	0.392034	0.513219	0.119303	0.289928	0.387631	0.51508	0.115059	0.0655499	0.0931462	0.0806932	0.0503197	0.000655499	0.000931462	0.000806932	0.000503197
adultHindgut	0.263289	0.356734	0.49591	0.124961	0.261795	0.354667	0.500536	0.121034	0.058207	0.0781391	0.0729212	0.0491307	0.00058207	0.000781391	0.000729212	0.000491307
enteroendocrineCell	0.335893	0.358927	0.65572	0.129796	0.336952	0.357069	0.66158	0.142991	0.0931357	0.0903835	0.0645012	0.114621	0.000931357	0.000903835	0.000645012	0.00114621
multidendriticNeuron	0.51221	0.467952	0.482849	0	0.702823	0.519654	0.655865	0	0.396951	0.278336	0.378221	0	0.00396951	0.00278336	0.00378221	0
gustatoryReceptorNeuron	0.333209	0.440248	0.543331	0.450806	0.426834	0.425112	0.527714	0.469346	0.268818	0.231999	0.246158	0.237025	0.00268818	0.00231999	0.00246158	0.00237025
adultPeripheralNervousSystem	0.53666	0.396716	0.251771	0.646855	0.568027	0.373179	0.249101	0.72484	0.253644	0.160731	0.106536	0.29474	0.00253644	0.00160731	0.00106536	0.0029474
legMuscleMotorNeuron	0.381431	0.482163	0.66766	0.271395	0.406045	0.484907	0.66702	0.270337	0.186702	0.0902847	0.0562638	0.12157	0.00186702	0.000902847	0.000562638	0.0012157
adultVentralNervousSystem	0.587043	0.616045	0.495005	0.358781	0.656446	0.611754	0.491336	0.346012	0.26041	0.0947021	0.0781176	0.141531	0.0026041	0.000947021	0.000781176	0.00141531
scolopidialNeuron	0.369236	0.106508	0	0	0.474261	0.134352	0	0	0.296783	0.0868152	0	0	0.00296783	0.000868152	0	0
legTasteBristleChemosensoryNeuron	0.394823	0.207162	0.159885	0	0.413096	0.211615	0.161199	0	0.189632	0.115093	0.0512739	0	0.00189632	0.00115093	0.000512739	0
adultGlialCell	0.278498	0.338	0.480894	0.123668	0.277169	0.336756	0.485851	0.119858	0.0630764	0.0717168	0.0696482	0.0519002	0.000630764	0.000717168	0.000696482	0.000519002
adultReticularNeuropilAssociatedGlialCell	0.400649	0.492236	0.725495	0.266733	0.397961	0.490026	0.729415	0.268599	0.0907146	0.0936097	0.0466984	0.158549	0.000907146	0.000936097	0.000466984	0.00158549
cellBodyGlialCell	0.362322	0.595236	0.657532	0.167238	0.396348	0.560124	0.660696	0.185514	0.168124	0.15784	0.0969701	0.146928	0.00168124	0.0015784	0.000969701	0.00146928
CNSSurfaceAssociatedGlialCell	0.493439	0.487633	0.54322	0.187275	0.49225	0.482241	0.548123	0.182335	0.123129	0.106818	0.099273	0.0771876	0.00123129	0.00106818	0.00099273	0.000771876
perineurialGlialSheath	0.339898	0.46331	0.499711	0.147905	0.33859	0.458429	0.494827	0.142915	0.0794385	0.106528	0.090753	0.0580943	0.000794385	0.00106528	0.00090753	0.000580943
subperineurialGlialCell	0.292697	0.38195	0.624696	0.165245	0.290887	0.378566	0.63272	0.163162	0.067439	0.0869327	0.0900185	0.0769605	0.00067439	0.000869327	0.000900185	0.000769605
adultTrachealCell	0.367483	0.347508	0.655097	0.136642	0.369061	0.355688	0.640675	0.150503	0.0983655	0.113412	0.0824865	0.120123	0.000983655	0.00113412	0.000824865	0.00120123
eoSupportCell	0.354307	0.45066	0.683663	0.216243	0.351773	0.438042	0.695138	0.217338	0.0815059	0.118482	0.0630773	0.127984	0.000815059	0.00118482	0.000630773	0.00127984
epithelialCell	0.285839	0.304539	0.482477	0.117246	0.283717	0.301839	0.486119	0.113075	0.06411	0.0685749	0.0694982	0.0494521	0.0006411	0.000685749	0.000694982	0.000494521
escortCell	0.273819	0.419308	0.519526	0.146252	0.356441	0.410572	0.519858	0.143064	0.220104	0.127716	0.0845213	0.0659221	0.00220104	0.00127716	0.000845213	0.000659221
maleAccessoryGland	0.251458	0.290752	0.419399	0.117027	0.249435	0.288589	0.42001	0.113349	0.055881	0.0627375	0.0670931	0.0460113	0.00055881	0.000627375	0.000670931	0.000460113
femaleReproductiveSystem	0.273459	0.321825	0.437634	0.111501	0.271582	0.319098	0.438938	0.10737	0.062134	0.0702199	0.0692986	0.0445543	0.00062134	0.000702199	0.000692986	0.000445543
germlineCell	0.224059	0.271421	0.415644	0.103841	0.222367	0.268648	0.41632	0.100577	0.0498074	0.0589497	0.0675419	0.040827	0.000498074	0.000589497	0.000675419	0.00040827
polarFollicleCell	0.441385	0.389465	0.270371	0	0.57698	0.498606	0.271106	0	0.352442	0.31467	0.0870875	0	0.00352442	0.0031467	0.000870875	0
follicleCell	0.267706	0.301489	0.563916	0.165614	0.266003	0.300387	0.568049	0.163967	0.0600388	0.0649918	0.0854632	0.0772221	0.000600388	0.000649918	0.000854632	0.000772221
follicleCellSt_9_	0.456138	0.4476	0.529562	0.180343	0.466767	0.444701	0.526088	0.176626	0.247145	0.112682	0.133878	0.081317	0.00247145	0.00112682	0.00133878	0.00081317
prefollicleCell_stalkFollicleCell	0	0	0	0	0	0	0	0	0	0	0	0	0	0	0	0
hemocyte	0.324453	0.683866	0.694665	0	0.321944	0.734288	0.70082	0	0.072977	0.208691	0.0665372	0	0.00072977	0.00208691	0.000665372	0
spermatocyte	0.485169	0.508501	0.597526	0.199763	0.482852	0.511784	0.601909	0.192823	0.108691	0.0973453	0.0655283	0.0798168	0.00108691	0.000973453	0.000655283	0.000798168

## Sheet: e
Pathway name from KEGG	Subsystem name from GEM
Arginine biosynthesis	Arginine and proline metabolism
Starch and sucrose metabolism	Starch and sucrose metabolism
Taurine and hypotaurine metabolism	Not exist
Valine, leucine and isoleucine degradation	Valine, leucine, and isoleucine metabolism
Oxidative phosphorylation	Oxidative phosphorylation
Histidine metabolism	Histidine metabolism
Glycolysis / Gluconeogenesis	Glycolysis / Gluconeogenesis
Pyruvate metabolism	Pyruvate metabolism
Lysine degradation	Lysine metabolism
Propanoate metabolism	Propanoate metabolism
Vitamin digestion and absorption	Vitamin A metabolism
Lipoic acid metabolism	Lipoic acid metabolism
Butanoate metabolism	Butanoate metabolism
Fatty acid degradation	Fatty acid oxidation
Thiamine metabolism	Thiamine metabolism
One carbon pool by folate	Folate metabolism
Glycine, serine and threonine metabolism	Glycine, serine and threonine metabolism
Glutathione metabolism	Glutathione metabolism
D-Amino acid metabolism	Metabolism of other amino acids
Cysteine and methionine metabolism	Cysteine and methionine metabolism
Pantothenate and CoA biosynthesis	Pantothenate and CoA biosynthesis
Folate transport and metabolism	Folate metabolism
Sulfur metabolism	Sulfur metabolism
Pentose phosphate pathway	Pentose phosphate pathway
Nicotinate and nicotinamide metabolism	Nicotinate and nicotinamide metabolism
Glycerophospholipid metabolism	Glycerophospholipid metabolism
Arginine and proline metabolism	Arginine and proline metabolism
Glutathione metabolism	Glutathione metabolism
Arginine biosynthesis	Arginine biosynthesis
Valine, leucine and isoleucine biosynthesis	Valine, leucine, and isoleucine metabolism
Purine metabolism	Purine metabolism
Citrate cycle (TCA cycle)	Tricarboxylic acid cycle and glyoxylate/dicarboxylate metabolism
Glyoxylate and dicarboxylate metabolism	Tricarboxylic acid cycle and glyoxylate/dicarboxylate metabolism
Pyrimidine metabolism	Pyrimidine metabolism
Alanine, aspartate and glutamate metabolism	Alanine, aspartate and glutamate metabolism
Thiamine metabolism	Thiamine metabolism
beta-Alanine metabolism	Beta-alanine metabolism

## Sheet: f
Region	Tissue	CommonPathways	RegionWeight_ 1	RegionWeight_ 2	RegionWeight_ 3	RegionWeight_ 4	RegionWeight_ 5	RegionWeight_ 6	RegionWeight_ 7	RegionWeight_ 8	RegionWeight_ 9	RegionWeight_10	RegionWeight_11	RegionWeight_12	RegionWeight_13	RegionWeight_14	TissueWeight_ 1	TissueWeight_ 2	TissueWeight_ 3	TissueWeight_ 4	TissueWeight_ 5	TissueWeight_ 6	TissueWeight_ 7	TissueWeight_ 8	TissueWeight_ 9	TissueWeight_10	TissueWeight_11	TissueWeight_12	TissueWeight_13	TissueWeight_14
Thorax	CNSSurfaceAssociatedGlialCell	arginine and proline metabolism, fatty acid oxidation, histidine metabolism, lipoic acid metabolism	0.101467	0.0515424	0.0722278	0.0566161											0.03125	0.03125	0.03125	0.03125
Thorax	adultFatBody	arginine and proline metabolism, butanoate metabolism, fatty acid oxidation, glycolysis / gluconeogenesis, histidine metabolism, lysine metabolism, pyruvate metabolism, starch and sucrose metabolism, valine, leucine, and isoleucine metabolism	0.101467	0.0539726	0.0515424	0.066978	0.0722278	0.0659764	0.0666043	0.07687	0.075799						0.0116279	0.0116279	0.0116279	0.0116279	0.0116279	0.0116279	0.0116279	0.0116279	0.0116279
Thorax	adultGlialCell	arginine and proline metabolism, butanoate metabolism, fatty acid oxidation, lipoic acid metabolism, lysine metabolism, pyruvate metabolism, valine, leucine, and isoleucine metabolism	0.101467	0.0539726	0.0515424	0.0566161	0.0659764	0.0666043	0.075799								0.0181818	0.0181818	0.0181818	0.0181818	0.0181818	0.0181818	0.0181818
Thorax	adultHindgut	arginine and proline metabolism, butanoate metabolism, fatty acid oxidation, glycolysis / gluconeogenesis, histidine metabolism, lipoic acid metabolism, lysine metabolism, pyruvate metabolism, starch and sucrose metabolism, valine, leucine, and isoleucine metabolism	0.101467	0.0539726	0.0515424	0.066978	0.0722278	0.0566161	0.0659764	0.0666043	0.07687	0.075799					0.0169492	0.0169492	0.0169492	0.0169492	0.0169492	0.0169492	0.0169492	0.0169492	0.0169492	0.0169492
Thorax	adultOenocyte	butanoate metabolism, fatty acid oxidation, glycolysis / gluconeogenesis, histidine metabolism, lysine metabolism, pyruvate metabolism, valine, leucine, and isoleucine metabolism	0.0539726	0.0515424	0.066978	0.0722278	0.0659764	0.0666043	0.075799								0.0175439	0.0175439	0.0175439	0.0175439	0.0175439	0.0175439	0.0175439
Thorax	adultPeripheralNervousSystem	arginine and proline metabolism, propanoate metabolism	0.101467	0.0582299													0.125	0.125
Thorax	adultReticularNeuropilAssociatedGlialCell	arginine and proline metabolism, glycolysis / gluconeogenesis, lipoic acid metabolism, lysine metabolism, pyruvate metabolism, valine, leucine, and isoleucine metabolism	0.101467	0.066978	0.0566161	0.0659764	0.0666043	0.075799									0.0263158	0.0263158	0.0263158	0.0263158	0.0263158	0.0263158
Thorax	adultTrachealCell	fatty acid oxidation, glycolysis / gluconeogenesis, histidine metabolism, pyruvate metabolism	0.0515424	0.066978	0.0722278	0.0666043											0.0232558	0.0232558	0.0232558	0.0232558
Thorax	adultVentralNervousSystem	arginine and proline metabolism	0.101467														0.0555556
Thorax	cellBodyGlialCell	lysine metabolism, starch and sucrose metabolism	0.0659764	0.07687													0.0285714	0.0285714
Thorax	enteroendocrineCell	arginine and proline metabolism, butanoate metabolism, fatty acid oxidation, pyruvate metabolism	0.101467	0.0539726	0.0515424	0.0666043											0.0222222	0.0222222	0.0222222	0.0222222
Thorax	eoSupportCell	butanoate metabolism, fatty acid oxidation, glycolysis / gluconeogenesis, lipoic acid metabolism, lysine metabolism, valine, leucine, and isoleucine metabolism	0.0539726	0.0515424	0.066978	0.0566161	0.0659764	0.075799									0.0212766	0.0212766	0.0212766	0.0212766	0.0212766	0.0212766
Thorax	epithelialCell	fatty acid oxidation, glycolysis / gluconeogenesis, histidine metabolism, lipoic acid metabolism, lysine metabolism, pyruvate metabolism, valine, leucine, and isoleucine metabolism	0.0515424	0.066978	0.0722278	0.0566161	0.0659764	0.0666043	0.075799								0.0172414	0.0172414	0.0172414	0.0172414	0.0172414	0.0172414	0.0172414
Thorax	escortCell	pyruvate metabolism	0.0666043														0.027027
Thorax	femaleReproductiveSystem	butanoate metabolism, fatty acid oxidation, glycolysis / gluconeogenesis, lipoic acid metabolism, lysine metabolism, valine, leucine, and isoleucine metabolism	0.0539726	0.0515424	0.066978	0.0566161	0.0659764	0.075799									0.015625	0.015625	0.015625	0.015625	0.015625	0.015625
Thorax	follicleCell	arginine and proline metabolism, butanoate metabolism, fatty acid oxidation, glycolysis / gluconeogenesis, lipoic acid metabolism, pyruvate metabolism, valine, leucine, and isoleucine metabolism	0.101467	0.0539726	0.0515424	0.066978	0.0566161	0.0666043	0.075799								0.0166667	0.0166667	0.0166667	0.0166667	0.0166667	0.0166667	0.0166667
Thorax	follicleCellSt_9_	arginine and proline metabolism	0.101467														0.0333333
Thorax	germlineCell	arginine and proline metabolism, butanoate metabolism, fatty acid oxidation, glycolysis / gluconeogenesis, lysine metabolism, pyruvate metabolism, starch and sucrose metabolism, thiamine metabolism, valine, leucine, and isoleucine metabolism	0.101467	0.0539726	0.0515424	0.066978	0.0659764	0.0666043	0.07687	0.0472149	0.075799						0.0140845	0.0140845	0.0140845	0.0140845	0.0140845	0.0140845	0.0140845	0.0140845	0.0140845
Thorax	gustatoryReceptorNeuron	propanoate metabolism	0.0582299														0.111111
Thorax	hemocyte	fatty acid oxidation, glycolysis / gluconeogenesis, histidine metabolism, lipoic acid metabolism, lysine metabolism, pyruvate metabolism, starch and sucrose metabolism	0.0515424	0.066978	0.0722278	0.0566161	0.0659764	0.0666043	0.07687								0.0196078	0.0196078	0.0196078	0.0196078	0.0196078	0.0196078	0.0196078
Thorax	indirectFlightMuscle	glycolysis / gluconeogenesis, lipoic acid metabolism, lysine metabolism	0.066978	0.0566161	0.0659764												0.0833333	0.0833333	0.0833333
Thorax	legMuscleMotorNeuron	arginine and proline metabolism, propanoate metabolism	0.101467	0.0582299													0.0322581	0.0322581
Thorax	legTasteBristleChemosensoryNeuron	propanoate metabolism	0.0582299														0.111111
Thorax	maleAccessoryGland	arginine and proline metabolism, fatty acid oxidation, glycolysis / gluconeogenesis, lipoic acid metabolism, lysine metabolism, pyruvate metabolism, starch and sucrose metabolism, thiamine metabolism, valine, leucine, and isoleucine metabolism	0.101467	0.0515424	0.066978	0.0566161	0.0659764	0.0666043	0.07687	0.0472149	0.075799						0.015873	0.015873	0.015873	0.015873	0.015873	0.015873	0.015873	0.015873	0.015873
Thorax	multidendriticNeuron	propanoate metabolism	0.0582299														0.0666667
Thorax	muscleCell	butanoate metabolism, glycolysis / gluconeogenesis, lipoic acid metabolism, lysine metabolism, starch and sucrose metabolism	0.0539726	0.066978	0.0566161	0.0659764	0.07687										0.0714286	0.0714286	0.0714286	0.0714286	0.0714286
Thorax	perineurialGlialSheath	butanoate metabolism, fatty acid oxidation, pyruvate metabolism, starch and sucrose metabolism, valine, leucine, and isoleucine metabolism	0.0539726	0.0515424	0.0666043	0.07687	0.075799										0.0204082	0.0204082	0.0204082	0.0204082	0.0204082
Thorax	scolopidialNeuron	propanoate metabolism	0.0582299														0.1
Thorax	spermatocyte	arginine and proline metabolism, histidine metabolism, lipoic acid metabolism, lysine metabolism, pyruvate metabolism, thiamine metabolism	0.101467	0.0722278	0.0566161	0.0659764	0.0666043	0.0472149									0.030303	0.030303	0.030303	0.030303	0.030303	0.030303
Thorax	subperineurialGlialCell	fatty acid oxidation, glycolysis / gluconeogenesis, lysine metabolism, starch and sucrose metabolism, valine, leucine, and isoleucine metabolism	0.0515424	0.066978	0.0659764	0.07687	0.075799										0.0172414	0.0172414	0.0172414	0.0172414	0.0172414
Head	CNSSurfaceAssociatedGlialCell	arginine and proline metabolism, cysteine and methionine metabolism, folate metabolism, glycerophospholipid metabolism	0.0977494	0.0632027	0.112197	0.0218993											0.03125	0.03125	0.03125	0.03125
Head	adultFatBody	arginine and proline metabolism, butanoate metabolism, cysteine and methionine metabolism, folate metabolism, glutathione metabolism, glycerophospholipid metabolism, glycine, serine and threonine metabolism, lysine metabolism, metabolism of other amino acids, nicotinate and nicotinamide metabolism, pantothenate and coa biosynthesis, pentose phosphate pathway, sulfur metabolism, valine, leucine, a…	0.0977494	0.0354013	0.0632027	0.112197	0.077695	0.0218993	0.0993179	0.0218993	0.0708862	0.029798	0.0542208	0.0352589	0.0380925	0.0404273	0.0116279	0.0116279	0.0116279	0.0116279	0.0116279	0.0116279	0.0116279	0.0116279	0.0116279	0.0116279	0.0116279	0.0116279	0.0116279	0.0116279
Head	adultGlialCell	arginine and proline metabolism, butanoate metabolism, cysteine and methionine metabolism, folate metabolism, glycerophospholipid metabolism, glycine, serine and threonine metabolism, lysine metabolism, pantothenate and coa biosynthesis, sulfur metabolism, valine, leucine, and isoleucine metabolism	0.0977494	0.0354013	0.0632027	0.112197	0.0218993	0.0993179	0.0218993	0.0542208	0.0380925	0.0404273					0.0181818	0.0181818	0.0181818	0.0181818	0.0181818	0.0181818	0.0181818	0.0181818	0.0181818	0.0181818
Head	adultHindgut	arginine and proline metabolism, butanoate metabolism, folate metabolism, glutathione metabolism, glycerophospholipid metabolism, lysine metabolism, nicotinate and nicotinamide metabolism, pantothenate and coa biosynthesis, pentose phosphate pathway, sulfur metabolism, valine, leucine, and isoleucine metabolism	0.0977494	0.0354013	0.112197	0.077695	0.0218993	0.0218993	0.029798	0.0542208	0.0352589	0.0380925	0.0404273				0.0169492	0.0169492	0.0169492	0.0169492	0.0169492	0.0169492	0.0169492	0.0169492	0.0169492	0.0169492	0.0169492
Head	adultOenocyte	butanoate metabolism, folate metabolism, glutathione metabolism, glycerophospholipid metabolism, lysine metabolism, pantothenate and coa biosynthesis, pentose phosphate pathway, valine, leucine, and isoleucine metabolism	0.0354013	0.112197	0.077695	0.0218993	0.0218993	0.0542208	0.0352589	0.0404273							0.0175439	0.0175439	0.0175439	0.0175439	0.0175439	0.0175439	0.0175439	0.0175439
Head	adultPeripheralNervousSystem	arginine and proline metabolism, nicotinate and nicotinamide metabolism	0.0977494	0.029798													0.125	0.125
Head	adultReticularNeuropilAssociatedGlialCell	arginine and proline metabolism, glycerophospholipid metabolism, glycine, serine and threonine metabolism, lysine metabolism, pentose phosphate pathway, sulfur metabolism, valine, leucine, and isoleucine metabolism	0.0977494	0.0218993	0.0993179	0.0218993	0.0352589	0.0380925	0.0404273								0.0263158	0.0263158	0.0263158	0.0263158	0.0263158	0.0263158	0.0263158
Head	adultTrachealCell	cysteine and methionine metabolism, glutathione metabolism, pantothenate and coa biosynthesis	0.0632027	0.077695	0.0542208												0.0232558	0.0232558	0.0232558
Head	adultVentralNervousSystem	arginine and proline metabolism, folate metabolism, nicotinate and nicotinamide metabolism	0.0977494	0.112197	0.029798												0.0555556	0.0555556	0.0555556
Head	cellBodyGlialCell	glycerophospholipid metabolism, glycine, serine and threonine metabolism, lysine metabolism, nicotinate and nicotinamide metabolism, sulfur metabolism	0.0218993	0.0993179	0.0218993	0.029798	0.0380925										0.0285714	0.0285714	0.0285714	0.0285714	0.0285714
Head	enteroendocrineCell	arginine and proline metabolism, butanoate metabolism, cysteine and methionine metabolism, glycerophospholipid metabolism, glycine, serine and threonine metabolism	0.0977494	0.0354013	0.0632027	0.0218993	0.0993179										0.0222222	0.0222222	0.0222222	0.0222222	0.0222222
Head	eoSupportCell	butanoate metabolism, glutathione metabolism, glycerophospholipid metabolism, glycine, serine and threonine metabolism, lysine metabolism, valine, leucine, and isoleucine metabolism	0.0354013	0.077695	0.0218993	0.0993179	0.0218993	0.0404273									0.0212766	0.0212766	0.0212766	0.0212766	0.0212766	0.0212766
Head	epithelialCell	cysteine and methionine metabolism, folate metabolism, glutathione metabolism, glycine, serine and threonine metabolism, lysine metabolism, pantothenate and coa biosynthesis, pentose phosphate pathway, valine, leucine, and isoleucine metabolism	0.0632027	0.112197	0.077695	0.0993179	0.0218993	0.0542208	0.0352589	0.0404273							0.0172414	0.0172414	0.0172414	0.0172414	0.0172414	0.0172414	0.0172414	0.0172414
Head	escortCell	folate metabolism, glycine, serine and threonine metabolism, metabolism of other amino acids, nicotinate and nicotinamide metabolism, pantothenate and coa biosynthesis	0.112197	0.0993179	0.0708862	0.029798	0.0542208										0.027027	0.027027	0.027027	0.027027	0.027027
Head	femaleReproductiveSystem	butanoate metabolism, cysteine and methionine metabolism, folate metabolism, glutathione metabolism, glycerophospholipid metabolism, glycine, serine and threonine metabolism, lysine metabolism, nicotinate and nicotinamide metabolism, pantothenate and coa biosynthesis, pentose phosphate pathway, sulfur metabolism, valine, leucine, and isoleucine metabolism	0.0354013	0.0632027	0.112197	0.077695	0.0218993	0.0993179	0.0218993	0.029798	0.0542208	0.0352589	0.0380925	0.0404273			0.015625	0.015625	0.015625	0.015625	0.015625	0.015625	0.015625	0.015625	0.015625	0.015625	0.015625	0.015625
Head	follicleCell	arginine and proline metabolism, butanoate metabolism, cysteine and methionine metabolism, glutathione metabolism, glycerophospholipid metabolism, glycine, serine and threonine metabolism, pantothenate and coa biosynthesis, pentose phosphate pathway, valine, leucine, and isoleucine metabolism	0.0977494	0.0354013	0.0632027	0.077695	0.0218993	0.0993179	0.0542208	0.0352589	0.0404273						0.0166667	0.0166667	0.0166667	0.0166667	0.0166667	0.0166667	0.0166667	0.0166667	0.0166667
Head	follicleCellSt_9_	arginine and proline metabolism, folate metabolism, glycine, serine and threonine metabolism, pentose phosphate pathway	0.0977494	0.112197	0.0993179	0.0352589											0.0333333	0.0333333	0.0333333	0.0333333
Head	germlineCell	arginine and proline metabolism, butanoate metabolism, cysteine and methionine metabolism, folate metabolism, glutathione metabolism, glycerophospholipid metabolism, glycine, serine and threonine metabolism, lysine metabolism, nicotinate and nicotinamide metabolism, pantothenate and coa biosynthesis, pentose phosphate pathway, sulfur metabolism, valine, leucine, and isoleucine metabolism	0.0977494	0.0354013	0.0632027	0.112197	0.077695	0.0218993	0.0993179	0.0218993	0.029798	0.0542208	0.0352589	0.0380925	0.0404273		0.0140845	0.0140845	0.0140845	0.0140845	0.0140845	0.0140845	0.0140845	0.0140845	0.0140845	0.0140845	0.0140845	0.0140845	0.0140845
Head	gustatoryReceptorNeuron	folate metabolism	0.112197														0.111111
Head	hemocyte	glycerophospholipid metabolism, lysine metabolism, pentose phosphate pathway	0.0218993	0.0218993	0.0352589												0.0196078	0.0196078	0.0196078
Head	indirectFlightMuscle	cysteine and methionine metabolism, lysine metabolism	0.0632027	0.0218993													0.0833333	0.0833333
Head	legMuscleMotorNeuron	arginine and proline metabolism, cysteine and methionine metabolism, glutathione metabolism, nicotinate and nicotinamide metabolism	0.0977494	0.0632027	0.077695	0.029798											0.0322581	0.0322581	0.0322581	0.0322581
Head	legTasteBristleChemosensoryNeuron	pentose phosphate pathway	0.0352589														0.111111
Head	maleAccessoryGland	arginine and proline metabolism, cysteine and methionine metabolism, folate metabolism, glutathione metabolism, glycerophospholipid metabolism, glycine, serine and threonine metabolism, lysine metabolism, nicotinate and nicotinamide metabolism, pantothenate and coa biosynthesis, pentose phosphate pathway, valine, leucine, and isoleucine metabolism	0.0977494	0.0632027	0.112197	0.077695	0.0218993	0.0993179	0.0218993	0.029798	0.0542208	0.0352589	0.0404273				0.015873	0.015873	0.015873	0.015873	0.015873	0.015873	0.015873	0.015873	0.015873	0.015873	0.015873
Head	multidendriticNeuron	cysteine and methionine metabolism	0.0632027														0.0666667
Head	muscleCell	butanoate metabolism, cysteine and methionine metabolism, lysine metabolism	0.0354013	0.0632027	0.0218993												0.0714286	0.0714286	0.0714286
Head	perineurialGlialSheath	butanoate metabolism, folate metabolism, glutathione metabolism, glycerophospholipid metabolism, nicotinate and nicotinamide metabolism, sulfur metabolism, valine, leucine, and isoleucine metabolism	0.0354013	0.112197	0.077695	0.0218993	0.029798	0.0380925	0.0404273								0.0204082	0.0204082	0.0204082	0.0204082	0.0204082	0.0204082	0.0204082
Head	polarFollicleCell	pentose phosphate pathway	0.0352589														0.0588235
Head	spermatocyte	arginine and proline metabolism, cysteine and methionine metabolism, folate metabolism, glutathione metabolism, lysine metabolism, nicotinate and nicotinamide metabolism, pentose phosphate pathway, sulfur metabolism	0.0977494	0.0632027	0.112197	0.077695	0.0218993	0.029798	0.0352589	0.0380925							0.030303	0.030303	0.030303	0.030303	0.030303	0.030303	0.030303	0.030303
Head	subperineurialGlialCell	cysteine and methionine metabolism, glutathione metabolism, glycerophospholipid metabolism, glycine, serine and threonine metabolism, lysine metabolism, pentose phosphate pathway, sulfur metabolism, valine, leucine, and isoleucine metabolism	0.0632027	0.077695	0.0218993	0.0993179	0.0218993	0.0352589	0.0380925	0.0404273							0.0172414	0.0172414	0.0172414	0.0172414	0.0172414	0.0172414	0.0172414	0.0172414
Abdomen	CNSSurfaceAssociatedGlialCell	arginine and proline metabolism, folate metabolism, lipoic acid metabolism	0.135663	0.0902171	0.033267												0.03125	0.03125	0.03125
Abdomen	adultFatBody	arginine and proline metabolism, butanoate metabolism, folate metabolism, glutathione metabolism, glycine, serine and threonine metabolism, lysine metabolism, metabolism of other amino acids, nicotinate and nicotinamide metabolism, pantothenate and coa biosynthesis, pyruvate metabolism, valine, leucine, and isoleucine metabolism	0.135663	0.0420749	0.0902171	0.0279448	0.0979357	0.0451901	0.0979357	0.0354684	0.0819056	0.0451419	0.0297492				0.0116279	0.0116279	0.0116279	0.0116279	0.0116279	0.0116279	0.0116279	0.0116279	0.0116279	0.0116279	0.0116279
Abdomen	adultGlialCell	arginine and proline metabolism, butanoate metabolism, folate metabolism, glycine, serine and threonine metabolism, lipoic acid metabolism, lysine metabolism, pantothenate and coa biosynthesis, pyruvate metabolism, valine, leucine, and isoleucine metabolism	0.135663	0.0420749	0.0902171	0.0979357	0.033267	0.0451901	0.0819056	0.0451419	0.0297492						0.0181818	0.0181818	0.0181818	0.0181818	0.0181818	0.0181818	0.0181818	0.0181818	0.0181818
Abdomen	adultHindgut	arginine and proline metabolism, butanoate metabolism, folate metabolism, glutathione metabolism, lipoic acid metabolism, lysine metabolism, nicotinate and nicotinamide metabolism, pantothenate and coa biosynthesis, pyruvate metabolism, valine, leucine, and isoleucine metabolism	0.135663	0.0420749	0.0902171	0.0279448	0.033267	0.0451901	0.0354684	0.0819056	0.0451419	0.0297492					0.0169492	0.0169492	0.0169492	0.0169492	0.0169492	0.0169492	0.0169492	0.0169492	0.0169492	0.0169492
Abdomen	adultOenocyte	butanoate metabolism, folate metabolism, glutathione metabolism, lysine metabolism, pantothenate and coa biosynthesis, pyruvate metabolism, valine, leucine, and isoleucine metabolism	0.0420749	0.0902171	0.0279448	0.0451901	0.0819056	0.0451419	0.0297492								0.0175439	0.0175439	0.0175439	0.0175439	0.0175439	0.0175439	0.0175439
Abdomen	adultPeripheralNervousSystem	arginine and proline metabolism, nicotinate and nicotinamide metabolism	0.135663	0.0354684													0.125	0.125
Abdomen	adultReticularNeuropilAssociatedGlialCell	arginine and proline metabolism, glycine, serine and threonine metabolism, lipoic acid metabolism, lysine metabolism, pyruvate metabolism, valine, leucine, and isoleucine metabolism	0.135663	0.0979357	0.033267	0.0451901	0.0451419	0.0297492									0.0263158	0.0263158	0.0263158	0.0263158	0.0263158	0.0263158
Abdomen	adultTrachealCell	glutathione metabolism, pantothenate and coa biosynthesis, pyruvate metabolism	0.0279448	0.0819056	0.0451419												0.0232558	0.0232558	0.0232558
Abdomen	adultVentralNervousSystem	arginine and proline metabolism, folate metabolism, nicotinate and nicotinamide metabolism	0.135663	0.0902171	0.0354684												0.0555556	0.0555556	0.0555556
Abdomen	cellBodyGlialCell	glycine, serine and threonine metabolism, lysine metabolism, nicotinate and nicotinamide metabolism	0.0979357	0.0451901	0.0354684												0.0285714	0.0285714	0.0285714
Abdomen	enteroendocrineCell	arginine and proline metabolism, butanoate metabolism, glycine, serine and threonine metabolism, pyruvate metabolism	0.135663	0.0420749	0.0979357	0.0451419											0.0222222	0.0222222	0.0222222	0.0222222
Abdomen	eoSupportCell	butanoate metabolism, glutathione metabolism, glycine, serine and threonine metabolism, lipoic acid metabolism, lysine metabolism, valine, leucine, and isoleucine metabolism	0.0420749	0.0279448	0.0979357	0.033267	0.0451901	0.0297492									0.0212766	0.0212766	0.0212766	0.0212766	0.0212766	0.0212766
Abdomen	epithelialCell	folate metabolism, glutathione metabolism, glycine, serine and threonine metabolism, lipoic acid metabolism, lysine metabolism, pantothenate and coa biosynthesis, pyruvate metabolism, valine, leucine, and isoleucine metabolism	0.0902171	0.0279448	0.0979357	0.033267	0.0451901	0.0819056	0.0451419	0.0297492							0.0172414	0.0172414	0.0172414	0.0172414	0.0172414	0.0172414	0.0172414	0.0172414
Abdomen	escortCell	folate metabolism, glycine, serine and threonine metabolism, metabolism of other amino acids, nicotinate and nicotinamide metabolism, pantothenate and coa biosynthesis, pyruvate metabolism	0.0902171	0.0979357	0.0979357	0.0354684	0.0819056	0.0451419									0.027027	0.027027	0.027027	0.027027	0.027027	0.027027
Abdomen	femaleReproductiveSystem	butanoate metabolism, folate metabolism, glutathione metabolism, glycine, serine and threonine metabolism, lipoic acid metabolism, lysine metabolism, nicotinate and nicotinamide metabolism, pantothenate and coa biosynthesis, valine, leucine, and isoleucine metabolism	0.0420749	0.0902171	0.0279448	0.0979357	0.033267	0.0451901	0.0354684	0.0819056	0.0297492						0.015625	0.015625	0.015625	0.015625	0.015625	0.015625	0.015625	0.015625	0.015625
Abdomen	follicleCell	arginine and proline metabolism, butanoate metabolism, glutathione metabolism, glycine, serine and threonine metabolism, lipoic acid metabolism, pantothenate and coa biosynthesis, pyruvate metabolism, valine, leucine, and isoleucine metabolism	0.135663	0.0420749	0.0279448	0.0979357	0.033267	0.0819056	0.0451419	0.0297492							0.0166667	0.0166667	0.0166667	0.0166667	0.0166667	0.0166667	0.0166667	0.0166667
Abdomen	follicleCellSt_9_	arginine and proline metabolism, folate metabolism, glycine, serine and threonine metabolism	0.135663	0.0902171	0.0979357												0.0333333	0.0333333	0.0333333
Abdomen	germlineCell	arginine and proline metabolism, butanoate metabolism, folate metabolism, glutathione metabolism, glycine, serine and threonine metabolism, lysine metabolism, nicotinate and nicotinamide metabolism, pantothenate and coa biosynthesis, pyruvate metabolism, valine, leucine, and isoleucine metabolism	0.135663	0.0420749	0.0902171	0.0279448	0.0979357	0.0451901	0.0354684	0.0819056	0.0451419	0.0297492					0.0140845	0.0140845	0.0140845	0.0140845	0.0140845	0.0140845	0.0140845	0.0140845	0.0140845	0.0140845
Abdomen	gustatoryReceptorNeuron	folate metabolism	0.0902171														0.111111
Abdomen	hemocyte	lipoic acid metabolism, lysine metabolism, pyruvate metabolism	0.033267	0.0451901	0.0451419												0.0196078	0.0196078	0.0196078
Abdomen	indirectFlightMuscle	lipoic acid metabolism, lysine metabolism	0.033267	0.0451901													0.0833333	0.0833333
Abdomen	legMuscleMotorNeuron	arginine and proline metabolism, glutathione metabolism, nicotinate and nicotinamide metabolism	0.135663	0.0279448	0.0354684												0.0322581	0.0322581	0.0322581
Abdomen	maleAccessoryGland	arginine and proline metabolism, folate metabolism, glutathione metabolism, glycine, serine and threonine metabolism, lipoic acid metabolism, lysine metabolism, nicotinate and nicotinamide metabolism, pantothenate and coa biosynthesis, pyruvate metabolism, valine, leucine, and isoleucine metabolism	0.135663	0.0902171	0.0279448	0.0979357	0.033267	0.0451901	0.0354684	0.0819056	0.0451419	0.0297492					0.015873	0.015873	0.015873	0.015873	0.015873	0.015873	0.015873	0.015873	0.015873	0.015873
Abdomen	muscleCell	butanoate metabolism, lipoic acid metabolism, lysine metabolism	0.0420749	0.033267	0.0451901												0.0714286	0.0714286	0.0714286
Abdomen	perineurialGlialSheath	butanoate metabolism, folate metabolism, glutathione metabolism, nicotinate and nicotinamide metabolism, pyruvate metabolism, valine, leucine, and isoleucine metabolism	0.0420749	0.0902171	0.0279448	0.0354684	0.0451419	0.0297492									0.0204082	0.0204082	0.0204082	0.0204082	0.0204082	0.0204082
Abdomen	spermatocyte	arginine and proline metabolism, folate metabolism, glutathione metabolism, lipoic acid metabolism, lysine metabolism, nicotinate and nicotinamide metabolism, pyruvate metabolism	0.135663	0.0902171	0.0279448	0.033267	0.0451901	0.0354684	0.0451419								0.030303	0.030303	0.030303	0.030303	0.030303	0.030303	0.030303
Abdomen	subperineurialGlialCell	glutathione metabolism, glycine, serine and threonine metabolism, lysine metabolism, valine, leucine, and isoleucine metabolism	0.0279448	0.0979357	0.0451901	0.0297492											0.0172414	0.0172414	0.0172414	0.0172414
Gut	CNSSurfaceAssociatedGlialCell	arginine and proline metabolism, folate metabolism	0.143233	0.30375													0.03125	0.03125
Gut	adultFatBody	arginine and proline metabolism, folate metabolism, glutathione metabolism, nicotinate and nicotinamide metabolism	0.143233	0.30375	0.143233	0.143233											0.0116279	0.0116279	0.0116279	0.0116279
Gut	adultGlialCell	arginine and proline metabolism, folate metabolism	0.143233	0.30375													0.0181818	0.0181818
Gut	adultHindgut	arginine and proline metabolism, folate metabolism, glutathione metabolism, nicotinate and nicotinamide metabolism	0.143233	0.30375	0.143233	0.143233											0.0169492	0.0169492	0.0169492	0.0169492
Gut	adultOenocyte	folate metabolism, glutathione metabolism	0.30375	0.143233													0.0175439	0.0175439
Gut	adultPeripheralNervousSystem	arginine and proline metabolism, nicotinate and nicotinamide metabolism	0.143233	0.143233													0.125	0.125
Gut	adultReticularNeuropilAssociatedGlialCell	arginine and proline metabolism	0.143233														0.0263158
Gut	adultTrachealCell	glutathione metabolism	0.143233														0.0232558
Gut	adultVentralNervousSystem	arginine and proline metabolism, folate metabolism, nicotinate and nicotinamide metabolism	0.143233	0.30375	0.143233												0.0555556	0.0555556	0.0555556
Gut	cellBodyGlialCell	nicotinate and nicotinamide metabolism	0.143233														0.0285714
Gut	enteroendocrineCell	arginine and proline metabolism	0.143233														0.0222222
Gut	eoSupportCell	glutathione metabolism	0.143233														0.0212766
Gut	epithelialCell	folate metabolism, glutathione metabolism	0.30375	0.143233													0.0172414	0.0172414
Gut	escortCell	folate metabolism, nicotinate and nicotinamide metabolism	0.30375	0.143233													0.027027	0.027027
Gut	femaleReproductiveSystem	folate metabolism, glutathione metabolism, nicotinate and nicotinamide metabolism	0.30375	0.143233	0.143233												0.015625	0.015625	0.015625
Gut	follicleCell	arginine and proline metabolism, glutathione metabolism	0.143233	0.143233													0.0166667	0.0166667
Gut	follicleCellSt_9_	arginine and proline metabolism, folate metabolism	0.143233	0.30375													0.0333333	0.0333333
Gut	germlineCell	arginine and proline metabolism, folate metabolism, glutathione metabolism, nicotinate and nicotinamide metabolism	0.143233	0.30375	0.143233	0.143233											0.0140845	0.0140845	0.0140845	0.0140845
Gut	gustatoryReceptorNeuron	folate metabolism	0.30375														0.111111
Gut	legMuscleMotorNeuron	arginine and proline metabolism, glutathione metabolism, nicotinate and nicotinamide metabolism	0.143233	0.143233	0.143233												0.0322581	0.0322581	0.0322581
Gut	maleAccessoryGland	arginine and proline metabolism, folate metabolism, glutathione metabolism, nicotinate and nicotinamide metabolism	0.143233	0.30375	0.143233	0.143233											0.015873	0.015873	0.015873	0.015873
Gut	perineurialGlialSheath	folate metabolism, glutathione metabolism, nicotinate and nicotinamide metabolism	0.30375	0.143233	0.143233												0.0204082	0.0204082	0.0204082
Gut	spermatocyte	arginine and proline metabolism, folate metabolism, glutathione metabolism, nicotinate and nicotinamide metabolism	0.143233	0.30375	0.143233	0.143233											0.030303	0.030303	0.030303	0.030303
Gut	subperineurialGlialCell	glutathione metabolism	0.143233														0.0172414

## Sheet: g
	ID	category	subcategory	Description	GeneRatio	BgRatio	FoldEnrichment	zScore	pvalue	p.adjust	qvalue	geneID	Count	tissue
1	dme00190	Metabolism	Energy metabolism	Oxidative phosphorylation	69/500	146/3615	3.41692	11.9423	1.6961e-23	2.05229e-21	1.80323e-21	Dmel_CG8189/Dmel_CG1746/Dmel_CG4412/Dmel_CG6030/Dmel_CG3321/Dmel_CG4692/Dmel_CG6105/Dmel_CG4307/Dmel_CG3612/Dmel_CG43206/Dmel_CG5037/Dmel_CG10664/Dmel_CG14724/Dmel_CG11015/Dmel_CG14235/Dmel_CG2249/Dmel_CG7181/Dmel_CG14028/Dmel_CG4769/Dmel_CG17903/Dmel_CG17280/Dmel_CG8680/Dmel_CG6463/Dmel_CG12203/Dmel_CG3683/Dmel_CG9172/Dmel_CG3944/Dmel_CG5703/Dmel_CG12079/Dmel_CG6020/Dmel_CG6343/Dmel_CG1970/Dmel_…	69	muscleCell
2	dme04820	Cellular Processes	Cell motility	Cytoskeleton in muscle cells	23/500	54/3615	3.07944	6.16749	1.78221e-07	1.07824e-05	9.47384e-06	Dmel_CG10067/Dmel_CG18290/Dmel_CG32626/Dmel_CG1651/Dmel_CG14964/Dmel_CG31999/Dmel_CG12051/Dmel_CG17654/Dmel_CG7526/Dmel_CG17927/Dmel_CG42309/Dmel_CG1019/Dmel_CG1560/Dmel_CG12908/Dmel_CG9258/Dmel_CG6831/Dmel_CG10497/Dmel_CG1915/Dmel_CG4898/Dmel_CG4843/Dmel_CG1539/Dmel_CG3299/Dmel_CG30084	23	muscleCell
3	dme00020	Metabolism	Carbohydrate metabolism	Citrate cycle (TCA cycle)	19/500	43/3615	3.19465	5.79955	1.08611e-06	4.38062e-05	3.849e-05	Dmel_CG33791/Dmel_CG3483/Dmel_CG5028/Dmel_CG5214/Dmel_CG7430/Dmel_CG4094/Dmel_CG12233/Dmel_CG6439/Dmel_CG3861/Dmel_CG9244/Dmel_CG5362/Dmel_CG7998/Dmel_CG5261/Dmel_CG11661/Dmel_CG11876/Dmel_CG17246/Dmel_CG3283/Dmel_CG6666/Dmel_CG10219	19	muscleCell
4	dme00500	Metabolism	Carbohydrate metabolism	Starch and sucrose metabolism	15/500	32/3615	3.38906	5.43787	6.19807e-06	0.000187491	0.000164738	Dmel_CG33138/Dmel_CG17876/Dmel_CG18730/Dmel_CG5171/Dmel_CG5177/Dmel_CG9485/Dmel_CG44244/Dmel_CG33102/Dmel_CG8696/Dmel_CG8695/Dmel_CG8693/Dmel_CG11669/Dmel_CG8690/Dmel_CG5165/Dmel_CG4347	15	muscleCell
5	dme01200	Metabolism	Global and overview maps	Carbon metabolism	34/500	121/3615	2.03157	4.6236	2.18317e-05	0.000528326	0.00046421	Dmel_CG6058/Dmel_CG33791/Dmel_CG3483/Dmel_CG5028/Dmel_CG5044/Dmel_CG5214/Dmel_CG7069/Dmel_CG7430/Dmel_CG17654/Dmel_CG31692/Dmel_CG4094/Dmel_CG12055/Dmel_CG8893/Dmel_CG5320/Dmel_CG33102/Dmel_CG12233/Dmel_CG6439/Dmel_CG3861/Dmel_CG9244/Dmel_CG5362/Dmel_CG7998/Dmel_CG5261/Dmel_CG11661/Dmel_CG9709/Dmel_CG11876/Dmel_CG4001/Dmel_CG3127/Dmel_CG7070/Dmel_CG17246/Dmel_CG3283/Dmel_CG6666/Dmel_CG10219/Dmel_…	34	muscleCell
6	dme00010	Metabolism	Carbohydrate metabolism	Glycolysis / Gluconeogenesis	19/500	55/3615	2.49764	4.48345	7.52552e-05	0.00151765	0.00133347	Dmel_CG3481/Dmel_CG6058/Dmel_CG3752/Dmel_CG2767/Dmel_CG7069/Dmel_CG7430/Dmel_CG17654/Dmel_CG31692/Dmel_CG12055/Dmel_CG8893/Dmel_CG33102/Dmel_CG4123/Dmel_CG5261/Dmel_CG11876/Dmel_CG4001/Dmel_CG3127/Dmel_CG5165/Dmel_CG7070/Dmel_CG2171	19	muscleCell
7	dme01210	Metabolism	Global and overview maps	2-Oxocarboxylic acid metabolism	13/500	36/3615	2.61083	3.89109	0.000638499	0.0110369	0.0096975	Dmel_CG33791/Dmel_CG3483/Dmel_CG5028/Dmel_CG5214/Dmel_CG5599/Dmel_CG7430/Dmel_CG12233/Dmel_CG6439/Dmel_CG3861/Dmel_CG9244/Dmel_CG5261/Dmel_CG11661/Dmel_CG11876	13	muscleCell
8	dme00730	Metabolism	Metabolism of cofactors and vitamins	Thiamine metabolism	9/500	21/3615	3.09857	3.86362	0.00107809	0.0163061	0.0143272	Dmel_CG10592/Dmel_CG16771/Dmel_CG5361/Dmel_CG3290/Dmel_CG10827/Dmel_CG1809/Dmel_CG5150/Dmel_CG10581/Dmel_CG12264	9	muscleCell
9	dme00785	Metabolism	Metabolism of cofactors and vitamins	Lipoic acid metabolism	8/500	18/3615	3.21333	3.77106	0.00154821	0.0194109	0.0170553	Dmel_CG33791/Dmel_CG5214/Dmel_CG5599/Dmel_CG7430/Dmel_CG5231/Dmel_CG5261/Dmel_CG11661/Dmel_CG11876	8	muscleCell
10	dme04013	Environmental Information Processing	Signal transduction	MAPK signaling pathway - fly	24/500	94/3615	1.84596	3.32912	0.00160421	0.0194109	0.0170553	Dmel_CG3166/Dmel_CG4720/Dmel_CG10862/Dmel_CG9553/Dmel_CG43122/Dmel_CG6033/Dmel_CG15085/Dmel_CG12919/Dmel_CG17610/Dmel_CG33956/Dmel_CG1429/Dmel_CG5588/Dmel_CG5475/Dmel_CG17077/Dmel_CG7850/Dmel_CG8556/Dmel_CG12437/Dmel_CG8905/Dmel_CG1921/Dmel_CG7417/Dmel_CG18492/Dmel_CG14026/Dmel_CG10491/Dmel_CG6531	24	muscleCell
11	dme01230	Metabolism	Global and overview maps	Biosynthesis of amino acids	18/500	68/3615	1.91382	3.04745	0.00394916	0.0434407	0.0381689	Dmel_CG6058/Dmel_CG3483/Dmel_CG5028/Dmel_CG7069/Dmel_CG9674/Dmel_CG17654/Dmel_CG12055/Dmel_CG8893/Dmel_CG2718/Dmel_CG12233/Dmel_CG6439/Dmel_CG3861/Dmel_CG9244/Dmel_CG4001/Dmel_CG3127/Dmel_CG7070/Dmel_CG2171/Dmel_CG3705	18	muscleCell
12	dme00190	Metabolism	Energy metabolism	Oxidative phosphorylation	77/667	146/3615	2.85838	10.9019	1.23189e-21	1.55218e-19	1.45233e-19	Dmel_CG8189/Dmel_CG1746/Dmel_CG4412/Dmel_CG6030/Dmel_CG3321/Dmel_CG4692/Dmel_CG6105/Dmel_CG4307/Dmel_CG3612/Dmel_CG43206/Dmel_CG5037/Dmel_CG9065/Dmel_CG10664/Dmel_CG14724/Dmel_CG11015/Dmel_CG14235/Dmel_CG2249/Dmel_CG7181/Dmel_CG14028/Dmel_CG4769/Dmel_CG17903/Dmel_CG17280/Dmel_CG8680/Dmel_CG6463/Dmel_CG12203/Dmel_CG3683/Dmel_CG9172/Dmel_CG3944/Dmel_CG5703/Dmel_CG12079/Dmel_CG6020/Dmel_CG6343/Dmel_…	77	indirectFlightMuscle
13	dme00020	Metabolism	Carbohydrate metabolism	Citrate cycle (TCA cycle)	24/667	43/3615	3.025	6.35326	3.83963e-08	2.41897e-06	2.26336e-06	Dmel_CG33791/Dmel_CG3483/Dmel_CG5028/Dmel_CG5214/Dmel_CG7024/Dmel_CG7430/Dmel_CG4094/Dmel_CG4095/Dmel_CG12233/Dmel_CG6439/Dmel_CG6342/Dmel_CG3861/Dmel_CG9244/Dmel_CG7998/Dmel_CG5261/Dmel_CG11661/Dmel_CG7010/Dmel_CG11876/Dmel_CG10924/Dmel_CG17246/Dmel_CG5718/Dmel_CG3283/Dmel_CG6666/Dmel_CG10219	24	indirectFlightMuscle
14	dme01210	Metabolism	Global and overview maps	2-Oxocarboxylic acid metabolism	21/667	36/3615	3.16154	6.19909	9.88278e-08	4.15077e-06	3.88376e-06	Dmel_CG1673/Dmel_CG33791/Dmel_CG3483/Dmel_CG5028/Dmel_CG5214/Dmel_CG5599/Dmel_CG6465/Dmel_CG6726/Dmel_CG6733/Dmel_CG7024/Dmel_CG7430/Dmel_CG4233/Dmel_CG12233/Dmel_CG6439/Dmel_CG6342/Dmel_CG3861/Dmel_CG9244/Dmel_CG5261/Dmel_CG11661/Dmel_CG7010/Dmel_CG11876	21	indirectFlightMuscle
15	dme01200	Metabolism	Global and overview maps	Carbon metabolism	43/667	121/3615	1.92604	4.92782	4.39533e-06	0.000138453	0.000129547	Dmel_CG6058/Dmel_CG18003/Dmel_CG33791/Dmel_CG3483/Dmel_CG5028/Dmel_CG5044/Dmel_CG5214/Dmel_CG7024/Dmel_CG7069/Dmel_CG7430/Dmel_CG6543/Dmel_CG17654/Dmel_CG31692/Dmel_CG4094/Dmel_CG4095/Dmel_CG12055/Dmel_CG8893/Dmel_CG5320/Dmel_CG4233/Dmel_CG12233/Dmel_CG6439/Dmel_CG6342/Dmel_CG3861/Dmel_CG9244/Dmel_CG7998/Dmel_CG5261/Dmel_CG11661/Dmel_CG9709/Dmel_CG7010/Dmel_CG11876/Dmel_CG4001/Dmel_CG8251/Dmel_CG…	43	indirectFlightMuscle
16	dme00500	Metabolism	Carbohydrate metabolism	Starch and sucrose metabolism	17/667	32/3615	2.87926	5.07847	9.71385e-06	0.000244789	0.000229042	Dmel_CG33138/Dmel_CG17876/Dmel_CG18730/Dmel_CG5171/Dmel_CG5177/Dmel_CG9485/Dmel_CG44244/Dmel_CG8696/Dmel_CG8695/Dmel_CG8693/Dmel_CG11669/Dmel_CG14935/Dmel_CG8251/Dmel_CG5165/Dmel_CG4104/Dmel_CG9364/Dmel_CG4347	17	indirectFlightMuscle
17	dme00010	Metabolism	Carbohydrate metabolism	Glycolysis / Gluconeogenesis	23/667	55/3615	2.26646	4.50132	4.37254e-05	0.000918234	0.000859166	Dmel_CG3481/Dmel_CG6058/Dmel_CG3752/Dmel_CG32444/Dmel_CG7024/Dmel_CG7069/Dmel_CG7430/Dmel_CG17654/Dmel_CG31692/Dmel_CG12055/Dmel_CG8893/Dmel_CG4123/Dmel_CG5261/Dmel_CG7010/Dmel_CG11876/Dmel_CG10924/Dmel_CG4001/Dmel_CG8251/Dmel_CG3127/Dmel_CG1721/Dmel_CG5165/Dmel_CG7070/Dmel_CG2171	23	indirectFlightMuscle
18	dme03010	Genetic Information Processing	Translation	Ribosome	68/667	238/3615	1.54851	4.16392	5.18848e-05	0.000933926	0.000873849	Dmel_CG4207/Dmel_CG11488/Dmel_CG10603/Dmel_CG13880/Dmel_CG12373/Dmel_CG11258/Dmel_CG1320/Dmel_CG33002/Dmel_CG3782/Dmel_CG7038/Dmel_CG13410/Dmel_CG18767/Dmel_CG31478/Dmel_CG32854/Dmel_CG5108/Dmel_CG7283/Dmel_CG3351/Dmel_CG5012/Dmel_CG1475/Dmel_CG14048/Dmel_CG5219/Dmel_CG6510/Dmel_CG8039/Dmel_CG9730/Dmel_CG7977/Dmel_CG8849/Dmel_CG6764/Dmel_CG6846/Dmel_CG15442/Dmel_CG10071/Dmel_CG1821/Dmel_CG12220/D…	68	indirectFlightMuscle
19	dme01230	Metabolism	Global and overview maps	Biosynthesis of amino acids	26/667	68/3615	2.07227	4.24544	8.84904e-05	0.00139372	0.00130407	Dmel_CG6058/Dmel_CG1315/Dmel_CG1673/Dmel_CG3483/Dmel_CG5028/Dmel_CG6465/Dmel_CG6726/Dmel_CG6733/Dmel_CG7069/Dmel_CG17654/Dmel_CG12055/Dmel_CG8893/Dmel_CG4233/Dmel_CG12233/Dmel_CG6439/Dmel_CG6342/Dmel_CG3861/Dmel_CG9244/Dmel_CG4001/Dmel_CG3127/Dmel_CG1721/Dmel_CG6767/Dmel_CG7070/Dmel_CG2674/Dmel_CG8129/Dmel_CG2171	26	indirectFlightMuscle
20	dme00785	Metabolism	Metabolism of cofactors and vitamins	Lipoic acid metabolism	10/667	18/3615	3.01099	4.0679	0.000448225	0.00627515	0.00587148	Dmel_CG33791/Dmel_CG5214/Dmel_CG5599/Dmel_CG7024/Dmel_CG7430/Dmel_CG5231/Dmel_CG5261/Dmel_CG11661/Dmel_CG7010/Dmel_CG11876	10	indirectFlightMuscle
21	dme04820	Cellular Processes	Cell motility	Cytoskeleton in muscle cells	20/667	54/3615	2.00733	3.54712	0.000922763	0.0116268	0.0108789	Dmel_CG10067/Dmel_CG18290/Dmel_CG1651/Dmel_CG14964/Dmel_CG31999/Dmel_CG17654/Dmel_CG7526/Dmel_CG45760/Dmel_CG17927/Dmel_CG42309/Dmel_CG1560/Dmel_CG9258/Dmel_CG9261/Dmel_CG6831/Dmel_CG1915/Dmel_CG4898/Dmel_CG4843/Dmel_CG1539/Dmel_CG3299/Dmel_CG30084	20	indirectFlightMuscle
22	dme04140	Cellular Processes	Transport and catabolism	Autophagy - animal	34/667	118/3615	1.56163	2.95012	0.00348441	0.0399124	0.0373449	Dmel_CG4006/Dmel_CG7331/Dmel_CG1347/Dmel_CG7986/Dmel_CG8678/Dmel_CG1241/Dmel_CG32672/Dmel_CG3615/Dmel_CG13095/Dmel_CG14001/Dmel_CG6303/Dmel_CG10104/Dmel_CG31661/Dmel_CG31928/Dmel_CG3632/Dmel_CG6508/Dmel_CG5686/Dmel_CG3093/Dmel_CG6542/Dmel_CG33273/Dmel_CG18402/Dmel_CG2087/Dmel_CG5373/Dmel_CG5671/Dmel_CG12156/Dmel_CG5915/Dmel_CG8287/Dmel_CG11968/Dmel_CG7809/Dmel_CG5271/Dmel_CG45051/Dmel_CG18492/Dme…	34	indirectFlightMuscle
23	dme00071	Metabolism	Lipid metabolism	Fatty acid degradation	30/2088	33/3615	1.57393	3.87251	3.10656e-05	0.00394533	0.00310656	Dmel_CG9709/Dmel_CG9707/Dmel_CG8732/Dmel_CG3481/Dmel_CG3752/Dmel_CG9629/Dmel_CG4703/Dmel_CG4501/Dmel_CG10932/Dmel_CG31075/Dmel_CG3902/Dmel_CG3961/Dmel_CG4586/Dmel_CG4592/Dmel_CG4594/Dmel_CG4598/Dmel_CG4860/Dmel_CG5009/Dmel_CG7461/Dmel_CG9149/Dmel_CG9527/Dmel_CG9547/Dmel_CG2107/Dmel_CG13890/Dmel_CG6543/Dmel_CG6598/Dmel_CG4500/Dmel_CG12262/Dmel_CG12891/Dmel_CG4600	30	adultFatBody
24	dme00270	Metabolism	Amino acid metabolism	Cysteine and methionine metabolism	32/2088	37/3615	1.49736	3.55542	0.000161241	0.00800055	0.00629964	Dmel_CG32068/Dmel_CG11654/Dmel_CG9977/Dmel_CG8956/Dmel_CG1753/Dmel_CG10621/Dmel_CG11134/Dmel_CG11241/Dmel_CG11334/Dmel_CG11899/Dmel_CG12173/Dmel_CG12279/Dmel_CG1461/Dmel_CG1673/Dmel_CG31115/Dmel_CG5493/Dmel_CG6287/Dmel_CG5345/Dmel_CG2259/Dmel_CG4919/Dmel_CG6188/Dmel_CG8430/Dmel_CG4233/Dmel_CG6950/Dmel_CG10160/Dmel_CG5362/Dmel_CG7998/Dmel_CG4802/Dmel_CG5029/Dmel_CG2674/Dmel_CG4300/Dmel_CG8327	32	adultFatBody
25	dme03013	Genetic Information Processing	Translation	Nucleocytoplasmic transport	74/2088	99/3615	1.29412	3.46942	0.000276081	0.00800055	0.00629964	Dmel_CG16892/Dmel_CG32165/Dmel_CG32164/Dmel_CG6046/Dmel_CG12878/Dmel_CG12357/Dmel_CG7035/Dmel_CG7212/Dmel_CG14712/Dmel_CG18787/Dmel_CG7483/Dmel_CG8219/Dmel_CG10473/Dmel_CG13281/Dmel_CG3923/Dmel_CG14215/Dmel_CG13387/Dmel_CG2637/Dmel_CG14749/Dmel_CG7897/Dmel_CG7269/Dmel_CG2031/Dmel_CG9159/Dmel_CG3018/Dmel_CG9401/Dmel_CG6819/Dmel_CG7935/Dmel_CG5857/Dmel_CG3460/Dmel_CG6743/Dmel_CG6958/Dmel_CG4453/Dme…	74	adultFatBody
26	dme03040	Genetic Information Processing	Transcription	Spliceosome	103/2088	144/3615	1.23838	3.41316	0.000348531	0.00800055	0.00629964	Dmel_CG10851/Dmel_CG4980/Dmel_CG8264/Dmel_CG12135/Dmel_CG12357/Dmel_CG7035/Dmel_CG6905/Dmel_CG10333/Dmel_CG10418/Dmel_CG11586/Dmel_CG11964/Dmel_CG12343/Dmel_CG14443/Dmel_CG14641/Dmel_CG15525/Dmel_CG1622/Dmel_CG17266/Dmel_CG17454/Dmel_CG2021/Dmel_CG2685/Dmel_CG31368/Dmel_CG3436/Dmel_CG3542/Dmel_CG4119/Dmel_CG4849/Dmel_CG6227/Dmel_CG6686/Dmel_CG6841/Dmel_CG7483/Dmel_CG9344/Dmel_CG9346/Dmel_CG10473/…	103	adultFatBody
27	dme00310	Metabolism	Amino acid metabolism	Lysine degradation	30/2088	35/3615	1.48399	3.3641	0.000368891	0.00800055	0.00629964	Dmel_CG3752/Dmel_CG9629/Dmel_CG10814/Dmel_CG10932/Dmel_CG1544/Dmel_CG31075/Dmel_CG31751/Dmel_CG31915/Dmel_CG4335/Dmel_CG5214/Dmel_CG5321/Dmel_CG7430/Dmel_CG9149/Dmel_CG9547/Dmel_CG6502/Dmel_CG6543/Dmel_CG12196/Dmel_CG2995/Dmel_CG42803/Dmel_CG13363/Dmel_CG7144/Dmel_CG4976/Dmel_CG6199/Dmel_CG3307/Dmel_CG40351/Dmel_CG1716/Dmel_CG13761/Dmel_CG43664/Dmel_CG3848/Dmel_CG8651	30	adultFatBody
28	dme04624	Organismal Systems	Immune system	Toll and Imd signaling pathway	67/2088	89/3615	1.30335	3.38801	0.000377979	0.00800055	0.00629964	Dmel_CG8896/Dmel_CG1651/Dmel_CG44246/Dmel_CG18108/Dmel_CG18106/Dmel_CG16844/Dmel_CG5848/Dmel_CG8400/Dmel_CG1365/Dmel_CG1367/Dmel_CG1878/Dmel_CG1373/Dmel_CG10862/Dmel_CG1385/Dmel_CG8293/Dmel_CG6794/Dmel_CG12763/Dmel_CG10794/Dmel_CG7486/Dmel_CG10810/Dmel_CG32279/Dmel_CG32282/Dmel_CG10812/Dmel_CG3131/Dmel_CG7425/Dmel_CG12297/Dmel_CG6895/Dmel_CG5008/Dmel_CG5896/Dmel_CG4353/Dmel_CG15231/Dmel_CG5576/Dm…	67	adultFatBody
29	dme04141	Genetic Information Processing	Folding, sorting and degradation	Protein processing in endoplasmic reticulum	96/2088	135/3615	1.23116	3.20062	0.000767326	0.0104588	0.00823531	Dmel_CG4720/Dmel_CG3136/Dmel_CG5809/Dmel_CG9429/Dmel_CG10862/Dmel_CG10973/Dmel_CG1317/Dmel_CG13426/Dmel_CG13887/Dmel_CG2918/Dmel_CG3061/Dmel_CG32039/Dmel_CG32581/Dmel_CG40045/Dmel_CG42383/Dmel_CG5510/Dmel_CG5823/Dmel_CG5885/Dmel_CG6766/Dmel_CG7556/Dmel_CG7945/Dmel_CG8042/Dmel_CG8209/Dmel_CG8860/Dmel_CG8974/Dmel_CG9175/Dmel_CG9662/Dmel_CG9934/Dmel_CG11958/Dmel_CG8669/Dmel_CG6395/Dmel_CG1877/Dmel_C…	96	adultFatBody
30	dme04140	Cellular Processes	Transport and catabolism	Autophagy - animal	85/2088	118/3615	1.24714	3.19134	0.0007941	0.0104588	0.00823531	Dmel_CG4006/Dmel_CG10967/Dmel_CG12821/Dmel_CG7053/Dmel_CG10861/Dmel_CG7331/Dmel_CG11877/Dmel_CG31033/Dmel_CG1347/Dmel_CG7986/Dmel_CG8678/Dmel_CG1241/Dmel_CG6877/Dmel_CG4428/Dmel_CG6194/Dmel_CG5429/Dmel_CG5489/Dmel_CG32672/Dmel_CG3615/Dmel_CG13095/Dmel_CG14001/Dmel_CG6303/Dmel_CG12230/Dmel_CG1548/Dmel_CG11700/Dmel_CG11975/Dmel_CG17698/Dmel_CG31661/Dmel_CG31926/Dmel_CG31928/Dmel_CG3632/Dmel_CG5059/…	85	adultFatBody
31	dme03250	Genetic Information Processing	Information processing in viruses	Viral life cycle - HIV-1	28/2088	33/3615	1.469	3.16451	0.000829576	0.0104588	0.00823531	Dmel_CG12876/Dmel_CG5179/Dmel_CG7946/Dmel_CG7185/Dmel_CG6292/Dmel_CG17051/Dmel_CG4913/Dmel_CG13387/Dmel_CG9670/Dmel_CG10772/Dmel_CG18734/Dmel_CG4107/Dmel_CG2903/Dmel_CG15319/Dmel_CG32721/Dmel_CG5994/Dmel_CG4453/Dmel_CG11856/Dmel_CG1404/Dmel_CG8055/Dmel_CG1064/Dmel_CG12372/Dmel_CG7626/Dmel_CG32217/Dmel_CG9984/Dmel_CG2848/Dmel_CG9712/Dmel_CG4071	28	adultFatBody
32	dme01230	Metabolism	Global and overview maps	Biosynthesis of amino acids	52/2088	68/3615	1.32395	3.15315	0.00091023	0.0104588	0.00823531	Dmel_CG3705/Dmel_CG6058/Dmel_CG18104/Dmel_CG9510/Dmel_CG33486/Dmel_CG1315/Dmel_CG1753/Dmel_CG10184/Dmel_CG11249/Dmel_CG11899/Dmel_CG1640/Dmel_CG1673/Dmel_CG2964/Dmel_CG5028/Dmel_CG6287/Dmel_CG6465/Dmel_CG6726/Dmel_CG6733/Dmel_CG7069/Dmel_CG7470/Dmel_CG8036/Dmel_CG5345/Dmel_CG17654/Dmel_CG12055/Dmel_CG8893/Dmel_CG8430/Dmel_CG4233/Dmel_CG2718/Dmel_CG1743/Dmel_CG7399/Dmel_CG7176/Dmel_CG12233/Dmel_CG…	52	adultFatBody
33	dme04120	Genetic Information Processing	Folding, sorting and degradation	Ubiquitin mediated proteolysis	78/2088	108/3615	1.2504	3.08899	0.00114409	0.0104588	0.00823531	Dmel_CG6093/Dmel_CG15010/Dmel_CG12276/Dmel_CG14444/Dmel_CG6303/Dmel_CG7037/Dmel_CG6759/Dmel_CG2508/Dmel_CG8610/Dmel_CG10254/Dmel_CG10862/Dmel_CG11070/Dmel_CG11700/Dmel_CG2218/Dmel_CG2574/Dmel_CG2924/Dmel_CG3356/Dmel_CG40045/Dmel_CG4502/Dmel_CG5087/Dmel_CG5823/Dmel_CG7220/Dmel_CG7656/Dmel_CG7747/Dmel_CG9934/Dmel_CG42574/Dmel_CG1877/Dmel_CG1512/Dmel_CG42616/Dmel_CG8711/Dmel_CG1401/Dmel_CG11261/Dmel…	78	adultFatBody
34	dme00670	Metabolism	Metabolism of cofactors and vitamins	One carbon pool by folate	22/2088	25/3615	1.52356	3.07137	0.0011482	0.0104588	0.00823531	Dmel_CG11654/Dmel_CG9977/Dmel_CG8956/Dmel_CG9629/Dmel_CG1753/Dmel_CG10621/Dmel_CG11089/Dmel_CG3999/Dmel_CG6415/Dmel_CG7430/Dmel_CG7560/Dmel_CG8665/Dmel_CG14887/Dmel_CG5345/Dmel_CG31628/Dmel_CG6188/Dmel_CG34424/Dmel_CG18466/Dmel_CG4067/Dmel_CG2674/Dmel_CG6385/Dmel_CG3011	22	adultFatBody
35	dme04136	Cellular Processes	Transport and catabolism	Autophagy - other	22/2088	25/3615	1.52356	3.07137	0.0011482	0.0104588	0.00823531	Dmel_CG10967/Dmel_CG12821/Dmel_CG7053/Dmel_CG10861/Dmel_CG7331/Dmel_CG31033/Dmel_CG7986/Dmel_CG8678/Dmel_CG1241/Dmel_CG6877/Dmel_CG4428/Dmel_CG6194/Dmel_CG5429/Dmel_CG5489/Dmel_CG32672/Dmel_CG3615/Dmel_CG3004/Dmel_CG7109/Dmel_CG5373/Dmel_CG4320/Dmel_CG31852/Dmel_CG9746	22	adultFatBody
36	dme03018	Genetic Information Processing	Folding, sorting and degradation	RNA degradation	45/2088	58/3615	1.34327	3.08137	0.0011794	0.0104588	0.00823531	Dmel_CG10418/Dmel_CG2021/Dmel_CG3909/Dmel_CG8777/Dmel_CG9344/Dmel_CG31716/Dmel_CG6249/Dmel_CG11183/Dmel_CG6311/Dmel_CG17654/Dmel_CG6181/Dmel_CG8542/Dmel_CG12101/Dmel_CG16954/Dmel_CG4279/Dmel_CG31184/Dmel_CG13277/Dmel_CG4916/Dmel_CG9250/Dmel_CG8025/Dmel_CG4152/Dmel_CG34407/Dmel_CG18616/Dmel_CG8426/Dmel_CG5119/Dmel_CG8232/Dmel_CG5208/Dmel_CG3291/Dmel_CG4001/Dmel_CG11337/Dmel_CG5684/Dmel_CG10354/Dme…	45	adultFatBody
37	dme00280	Metabolism	Amino acid metabolism	Valine, leucine and isoleucine degradation	27/2088	32/3615	1.4608	3.0613	0.0012353	0.0104588	0.00823531	Dmel_CG3752/Dmel_CG9629/Dmel_CG4703/Dmel_CG10932/Dmel_CG11241/Dmel_CG15093/Dmel_CG1673/Dmel_CG17896/Dmel_CG18155/Dmel_CG31075/Dmel_CG3902/Dmel_CG4860/Dmel_CG5044/Dmel_CG5599/Dmel_CG6638/Dmel_CG7430/Dmel_CG8778/Dmel_CG9149/Dmel_CG6543/Dmel_CG10399/Dmel_CG4311/Dmel_CG12262/Dmel_CG2118/Dmel_CG3267/Dmel_CG1140/Dmel_CG7113/Dmel_CG4600	27	adultFatBody
38	dme03020	Genetic Information Processing	Transcription	RNA polymerase	25/2088	30/3615	1.44277	2.84729	0.00269685	0.0214063	0.0168553	Dmel_CG12267/Dmel_CG13773/Dmel_CG18600/Dmel_CG33051/Dmel_CG3756/Dmel_CG5380/Dmel_CG7339/Dmel_CG3773/Dmel_CG10685/Dmel_CG4875/Dmel_CG13628/Dmel_CG34186/Dmel_CG11979/Dmel_CG31155/Dmel_CG11246/Dmel_CG10122/Dmel_CG13418/Dmel_CG4033/Dmel_CG3180/Dmel_CG1163/Dmel_CG1554/Dmel_CG8344/Dmel_CG17209/Dmel_CG5147/Dmel_CG10582	25	adultFatBody
39	dme04144	Cellular Processes	Transport and catabolism	Endocytosis	87/2088	125/3615	1.205	2.72732	0.00375164	0.0280269	0.0220684	Dmel_CG12876/Dmel_CG11027/Dmel_CG8156/Dmel_CG8385/Dmel_CG4237/Dmel_CG6838/Dmel_CG9901/Dmel_CG7558/Dmel_CG8978/Dmel_CG10954/Dmel_CG4560/Dmel_CG8936/Dmel_CG5972/Dmel_CG9881/Dmel_CG32134/Dmel_CG7037/Dmel_CG7429/Dmel_CG12530/Dmel_CG5498/Dmel_CG8243/Dmel_CG9012/Dmel_CG4108/Dmel_CG4618/Dmel_CG10540/Dmel_CG17158/Dmel_CG10079/Dmel_CG16742/Dmel_CG8487/Dmel_CG16728/Dmel_CG2903/Dmel_CG8937/Dmel_CG4264/Dmel_…	87	adultFatBody
40	dme04130	Genetic Information Processing	Folding, sorting and degradation	SNARE interactions in vesicular transport	18/2088	21/3615	1.48399	2.60074	0.00628076	0.0443142	0.0348931	Dmel_CG14084/Dmel_CG7700/Dmel_CG4780/Dmel_CG2023/Dmel_CG7359/Dmel_CG11173/Dmel_CG17248/Dmel_CG1467/Dmel_CG7452/Dmel_CG13626/Dmel_CG4214/Dmel_CG5081/Dmel_CG4109/Dmel_CG14181/Dmel_CG1599/Dmel_CG3279/Dmel_CG44009/Dmel_CG1515	18	adultFatBody
41	dme04141	Genetic Information Processing	Folding, sorting and degradation	Protein processing in endoplasmic reticulum	92/1627	135/3615	1.51417	5.50762	2.77985e-08	3.53041e-06	3.0432e-06	Dmel_CG3136/Dmel_CG9429/Dmel_CG10973/Dmel_CG1317/Dmel_CG13887/Dmel_CG2918/Dmel_CG3061/Dmel_CG32039/Dmel_CG32581/Dmel_CG40045/Dmel_CG42383/Dmel_CG43089/Dmel_CG4603/Dmel_CG5510/Dmel_CG5823/Dmel_CG5885/Dmel_CG6766/Dmel_CG7556/Dmel_CG8042/Dmel_CG8209/Dmel_CG8860/Dmel_CG8974/Dmel_CG9175/Dmel_CG9662/Dmel_CG9934/Dmel_CG8669/Dmel_CG6395/Dmel_CG11261/Dmel_CG13393/Dmel_CG10908/Dmel_CG14899/Dmel_CG9828/Dmel…	92	adultOenocyte
42	dme04140	Cellular Processes	Transport and catabolism	Autophagy - animal	74/1627	118/3615	1.39338	3.92996	6.37559e-05	0.0040485	0.0034898	Dmel_CG4006/Dmel_CG10967/Dmel_CG12821/Dmel_CG7053/Dmel_CG7331/Dmel_CG11877/Dmel_CG31033/Dmel_CG1347/Dmel_CG7986/Dmel_CG1241/Dmel_CG6877/Dmel_CG4428/Dmel_CG6194/Dmel_CG5429/Dmel_CG5489/Dmel_CG32672/Dmel_CG3615/Dmel_CG13095/Dmel_CG6303/Dmel_CG12230/Dmel_CG1548/Dmel_CG11700/Dmel_CG11975/Dmel_CG31928/Dmel_CG3632/Dmel_CG5059/Dmel_CG10992/Dmel_CG3093/Dmel_CG15793/Dmel_CG6542/Dmel_CG14299/Dmel_CG1609/Dm…	74	adultOenocyte
43	dme01200	Metabolism	Global and overview maps	Carbon metabolism	73/1627	121/3615	1.34047	3.44583	0.00040997	0.0173554	0.0149603	Dmel_CG3705/Dmel_CG9390/Dmel_CG9709/Dmel_CG9707/Dmel_CG6058/Dmel_CG4703/Dmel_CG11291/Dmel_CG11899/Dmel_CG14740/Dmel_CG15093/Dmel_CG1640/Dmel_CG17333/Dmel_CG17544/Dmel_CG17896/Dmel_CG2964/Dmel_CG32026/Dmel_CG32488/Dmel_CG4390/Dmel_CG4860/Dmel_CG5009/Dmel_CG5044/Dmel_CG5214/Dmel_CG5567/Dmel_CG5577/Dmel_CG6287/Dmel_CG6415/Dmel_CG6650/Dmel_CG8036/Dmel_CG9149/Dmel_CG9527/Dmel_CG9886/Dmel_CG6543/Dmel_C…	73	adultOenocyte
44	dme04120	Genetic Information Processing	Folding, sorting and degradation	Ubiquitin mediated proteolysis	65/1627	108/3615	1.33724	3.2186	0.00092328	0.0256412	0.0221027	Dmel_CG15010/Dmel_CG12276/Dmel_CG11419/Dmel_CG18319/Dmel_CG6303/Dmel_CG7037/Dmel_CG8610/Dmel_CG11070/Dmel_CG11700/Dmel_CG2924/Dmel_CG3356/Dmel_CG3473/Dmel_CG40045/Dmel_CG43089/Dmel_CG4502/Dmel_CG5087/Dmel_CG5823/Dmel_CG7656/Dmel_CG9934/Dmel_CG42574/Dmel_CG42616/Dmel_CG8711/Dmel_CG11261/Dmel_CG12284/Dmel_CG7425/Dmel_CG4204/Dmel_CG4274/Dmel_CG9153/Dmel_CG8184/Dmel_CG9484/Dmel_CG3962/Dmel_CG3018/Dme…	65	adultOenocyte
45	dme01212	Metabolism	Global and overview maps	Fatty acid metabolism	36/1627	54/3615	1.48125	3.22303	0.0010095	0.0256412	0.0221027	Dmel_CG11198/Dmel_CG9709/Dmel_CG9707/Dmel_CG8732/Dmel_CG4703/Dmel_CG12170/Dmel_CG15531/Dmel_CG16935/Dmel_CG17544/Dmel_CG17597/Dmel_CG17821/Dmel_CG18609/Dmel_CG3603/Dmel_CG4860/Dmel_CG5009/Dmel_CG7461/Dmel_CG9149/Dmel_CG9527/Dmel_CG2107/Dmel_CG5887/Dmel_CG5925/Dmel_CG6543/Dmel_CG7923/Dmel_CG3523/Dmel_CG3524/Dmel_CG17374/Dmel_CG6746/Dmel_CG9267/Dmel_CG12262/Dmel_CG3415/Dmel_CG12108/Dmel_CG4851/Dmel…	36	adultOenocyte
46	dme00190	Metabolism	Energy metabolism	Oxidative phosphorylation	84/1627	146/3615	1.27834	3.10551	0.00129392	0.027388	0.0236084	Dmel_CG8189/Dmel_CG1746/Dmel_CG4412/Dmel_CG6030/Dmel_CG3321/Dmel_CG4692/Dmel_CG6105/Dmel_CG4307/Dmel_CG3612/Dmel_CG40472/Dmel_CG44296/Dmel_CG5037/Dmel_CG9065/Dmel_CG10664/Dmel_CG14724/Dmel_CG11015/Dmel_CG30093/Dmel_CG14235/Dmel_CG9603/Dmel_CG2249/Dmel_CG7181/Dmel_CG14028/Dmel_CG4769/Dmel_CG17903/Dmel_CG17280/Dmel_CG8680/Dmel_CG6463/Dmel_CG12203/Dmel_CG3683/Dmel_CG9172/Dmel_CG3944/Dmel_CG12079/Dme…	84	adultOenocyte
47	dme04144	Cellular Processes	Transport and catabolism	Endocytosis	83/1665	125/3615	1.44166	4.64314	2.49824e-06	0.000317277	0.000262973	Dmel_CG12876/Dmel_CG8604/Dmel_CG11027/Dmel_CG8156/Dmel_CG8385/Dmel_CG4237/Dmel_CG6838/Dmel_CG9901/Dmel_CG7558/Dmel_CG8978/Dmel_CG5972/Dmel_CG30372/Dmel_CG8224/Dmel_CG5055/Dmel_CG7037/Dmel_CG7429/Dmel_CG12530/Dmel_CG6742/Dmel_CG8243/Dmel_CG9012/Dmel_CG4108/Dmel_CG4618/Dmel_CG10540/Dmel_CG17158/Dmel_CG9695/Dmel_CG10079/Dmel_CG17033/Dmel_CG16742/Dmel_CG8487/Dmel_CG16728/Dmel_CG40129/Dmel_CG17998/Dme…	83	adultHindgut
48	dme01200	Metabolism	Global and overview maps	Carbon metabolism	78/1665	121/3615	1.3996	4.13084	2.628e-05	0.00166878	0.00138316	Dmel_CG3705/Dmel_CG9390/Dmel_CG9709/Dmel_CG9707/Dmel_CG6058/Dmel_CG4434/Dmel_CG10932/Dmel_CG11899/Dmel_CG12229/Dmel_CG15093/Dmel_CG1640/Dmel_CG17333/Dmel_CG17544/Dmel_CG17896/Dmel_CG32026/Dmel_CG3999/Dmel_CG4390/Dmel_CG4860/Dmel_CG5009/Dmel_CG5028/Dmel_CG5044/Dmel_CG5214/Dmel_CG5567/Dmel_CG5577/Dmel_CG6287/Dmel_CG6650/Dmel_CG7069/Dmel_CG7362/Dmel_CG7430/Dmel_CG8036/Dmel_CG9149/Dmel_CG9527/Dmel_CG…	78	adultHindgut
49	dme00190	Metabolism	Energy metabolism	Oxidative phosphorylation	90/1665	146/3615	1.33839	3.85638	8.11621e-05	0.00343586	0.00284779	Dmel_CG8189/Dmel_CG1746/Dmel_CG4412/Dmel_CG6030/Dmel_CG3321/Dmel_CG4692/Dmel_CG6105/Dmel_CG4307/Dmel_CG3612/Dmel_CG15719/Dmel_CG31644/Dmel_CG31648/Dmel_CG3803/Dmel_CG40472/Dmel_CG43206/Dmel_CG5037/Dmel_CG9065/Dmel_CG10664/Dmel_CG14724/Dmel_CG11015/Dmel_CG14235/Dmel_CG9603/Dmel_CG18193/Dmel_CG2249/Dmel_CG7181/Dmel_CG14028/Dmel_CG4769/Dmel_CG17903/Dmel_CG17280/Dmel_CG8680/Dmel_CG6463/Dmel_CG11455/D…	90	adultHindgut
50	dme01230	Metabolism	Global and overview maps	Biosynthesis of amino acids	46/1665	68/3615	1.46873	3.60524	0.000237242	0.00753243	0.0062432	Dmel_CG3705/Dmel_CG6058/Dmel_CG1753/Dmel_CG10184/Dmel_CG11899/Dmel_CG12229/Dmel_CG1640/Dmel_CG17109/Dmel_CG32026/Dmel_CG5028/Dmel_CG6287/Dmel_CG6726/Dmel_CG6733/Dmel_CG7069/Dmel_CG7362/Dmel_CG8036/Dmel_CG9674/Dmel_CG5345/Dmel_CG17654/Dmel_CG12055/Dmel_CG8893/Dmel_CG9510/Dmel_CG8430/Dmel_CG4233/Dmel_CG1743/Dmel_CG7399/Dmel_CG7176/Dmel_CG12233/Dmel_CG6439/Dmel_CG4900/Dmel_CG6342/Dmel_CG3861/Dmel_CG…	46	adultHindgut
51	dme04144	Cellular Processes	Transport and catabolism	Endocytosis	66/1108	125/3615	1.72267	5.466	1.28119e-07	1.62711e-05	1.48348e-05	Dmel_CG12876/Dmel_CG11027/Dmel_CG8385/Dmel_CG4237/Dmel_CG6838/Dmel_CG9901/Dmel_CG7558/Dmel_CG8978/Dmel_CG10954/Dmel_CG8936/Dmel_CG5055/Dmel_CG12530/Dmel_CG31064/Dmel_CG10540/Dmel_CG14296/Dmel_CG8487/Dmel_CG16728/Dmel_CG40129/Dmel_CG2903/Dmel_CG4264/Dmel_CG5436/Dmel_CG31366/Dmel_CG18743/Dmel_CG31449/Dmel_CG31359/Dmel_CG5834/Dmel_CG6489/Dmel_CG10103/Dmel_CG1487/Dmel_CG31072/Dmel_CG8532/Dmel_CG6637/…	66	enteroendocrineCell
52	dme03250	Genetic Information Processing	Information processing in viruses	Viral life cycle - HIV-1	22/1108	33/3615	2.17509	4.50767	1.99736e-05	0.00126832	0.00115636	Dmel_CG12876/Dmel_CG6605/Dmel_CG5179/Dmel_CG7946/Dmel_CG7185/Dmel_CG6292/Dmel_CG4913/Dmel_CG13387/Dmel_CG10772/Dmel_CG18734/Dmel_CG2903/Dmel_CG15319/Dmel_CG5874/Dmel_CG32721/Dmel_CG5994/Dmel_CG4453/Dmel_CG1404/Dmel_CG1064/Dmel_CG12372/Dmel_CG32217/Dmel_CG4071/Dmel_CG6842	22	enteroendocrineCell
53	dme04141	Genetic Information Processing	Folding, sorting and degradation	Protein processing in endoplasmic reticulum	61/1108	135/3615	1.47423	3.73294	0.000205007	0.00867862	0.00791254	Dmel_CG4720/Dmel_CG3136/Dmel_CG5680/Dmel_CG5809/Dmel_CG9429/Dmel_CG13887/Dmel_CG18132/Dmel_CG2918/Dmel_CG5510/Dmel_CG5823/Dmel_CG5885/Dmel_CG6766/Dmel_CG7556/Dmel_CG8042/Dmel_CG9662/Dmel_CG8669/Dmel_CG1877/Dmel_CG11261/Dmel_CG10908/Dmel_CG9828/Dmel_CG3810/Dmel_CG5682/Dmel_CG7425/Dmel_CG6822/Dmel_CG1333/Dmel_CG8983/Dmel_CG1597/Dmel_CG5520/Dmel_CG4353/Dmel_CG10221/Dmel_CG4147/Dmel_CG4264/Dmel_CG660…	61	enteroendocrineCell
54	dme04080	Environmental Information Processing	Signaling molecules and interaction	Neuroactive ligand-receptor interaction	32/759	67/3615	2.27479	5.42901	7.54107e-07	9.57716e-05	9.04928e-05	Dmel_CG16720/Dmel_CG15113/Dmel_CG1056/Dmel_CG42796/Dmel_CG12073/Dmel_CG9753/Dmel_CG30106/Dmel_CG14593/Dmel_CG42301/Dmel_CG32540/Dmel_CG10698/Dmel_CG32843/Dmel_CG8422/Dmel_CG12370/Dmel_CG33517/Dmel_CG15274/Dmel_CG6706/Dmel_CG3022/Dmel_CG43743/Dmel_CG40041/Dmel_CG7665/Dmel_CG31096/Dmel_CG4356/Dmel_CG7918/Dmel_CG2902/Dmel_CG33513/Dmel_CG8784/Dmel_CG8795/Dmel_CG10537/Dmel_CG10823/Dmel_CG6515/Dmel_CG7…	32	multidendriticNeuron
55	dme04070	Environmental Information Processing	Signal transduction	Phosphatidylinositol signaling system	24/759	61/3615	1.87391	3.54819	0.000758755	0.048181	0.0455253	Dmel_CG8472/Dmel_CG7962/Dmel_CG10082/Dmel_CG13526/Dmel_CG15743/Dmel_CG31140/Dmel_CG34384/Dmel_CG3530/Dmel_CG42271/Dmel_CG6707/Dmel_CG7956/Dmel_CG34361/Dmel_CG15855/Dmel_CG10426/Dmel_CG3028/Dmel_CG14616/Dmel_CG3620/Dmel_CG17471/Dmel_CG3682/Dmel_CG6622/Dmel_CG4574/Dmel_CG5671/Dmel_CG42667/Dmel_CG6562	24	multidendriticNeuron
56	dme04080	Environmental Information Processing	Signaling molecules and interaction	Neuroactive ligand-receptor interaction	22/320	67/3615	3.70942	6.97531	2.27432e-08	2.6837e-06	2.58555e-06	Dmel_CG16720/Dmel_CG15113/Dmel_CG42796/Dmel_CG33344/Dmel_CG32540/Dmel_CG32843/Dmel_CG8422/Dmel_CG9652/Dmel_CG18741/Dmel_CG33517/Dmel_CG15274/Dmel_CG6706/Dmel_CG3022/Dmel_CG8442/Dmel_CG43743/Dmel_CG17336/Dmel_CG4356/Dmel_CG7918/Dmel_CG2902/Dmel_CG8795/Dmel_CG10537/Dmel_CG10823	22	gustatoryReceptorNeuron
57	dme04080	Environmental Information Processing	Signaling molecules and interaction	Neuroactive ligand-receptor interaction	24/527	67/3615	2.45716	4.97296	1.05772e-05	0.00126927	0.00115793	Dmel_CG16720/Dmel_CG15113/Dmel_CG42796/Dmel_CG12073/Dmel_CG30106/Dmel_CG42301/Dmel_CG32540/Dmel_CG33160/Dmel_CG32843/Dmel_CG8422/Dmel_CG9652/Dmel_CG18741/Dmel_CG33517/Dmel_CG15274/Dmel_CG6706/Dmel_CG3022/Dmel_CG40041/Dmel_CG7918/Dmel_CG2902/Dmel_CG8784/Dmel_CG10537/Dmel_CG10823/Dmel_CG6515/Dmel_CG7887	24	adultPeripheralNervousSystem
58	dme04080	Environmental Information Processing	Signaling molecules and interaction	Neuroactive ligand-receptor interaction	37/1149	67/3615	1.73746	4.15856	5.25508e-05	0.00517716	0.00475762	Dmel_CG16720/Dmel_CG15113/Dmel_CG1056/Dmel_CG42796/Dmel_CG12073/Dmel_CG33344/Dmel_CG30106/Dmel_CG14593/Dmel_CG42301/Dmel_CG32540/Dmel_CG10698/Dmel_CG32843/Dmel_CG8422/Dmel_CG9652/Dmel_CG18741/Dmel_CG33517/Dmel_CG15274/Dmel_CG6706/Dmel_CG3022/Dmel_CG8442/Dmel_CG43743/Dmel_CG40041/Dmel_CG7446/Dmel_CG17336/Dmel_CG31096/Dmel_CG4356/Dmel_CG7918/Dmel_CG11144/Dmel_CG2902/Dmel_CG33513/Dmel_CG9918/Dmel_CG…	37	legMuscleMotorNeuron
59	dme04070	Environmental Information Processing	Signal transduction	Phosphatidylinositol signaling system	34/1149	61/3615	1.75363	4.05154	8.21771e-05	0.00517716	0.00475762	Dmel_CG42283/Dmel_CG8472/Dmel_CG7962/Dmel_CG10082/Dmel_CG13526/Dmel_CG17028/Dmel_CG17029/Dmel_CG31140/Dmel_CG34384/Dmel_CG3530/Dmel_CG3632/Dmel_CG42271/Dmel_CG6707/Dmel_CG7956/Dmel_CG34361/Dmel_CG15855/Dmel_CG7004/Dmel_CG6518/Dmel_CG10426/Dmel_CG3028/Dmel_CG1063/Dmel_CG14616/Dmel_CG9115/Dmel_CG3620/Dmel_CG3573/Dmel_CG11621/Dmel_CG4141/Dmel_CG17471/Dmel_CG3682/Dmel_CG9245/Dmel_CG6622/Dmel_CG4574/D…	34	legMuscleMotorNeuron
60	dme04120	Genetic Information Processing	Folding, sorting and degradation	Ubiquitin mediated proteolysis	52/1149	108/3615	1.51484	3.70746	0.000233251	0.00979654	0.00900267	Dmel_CG6093/Dmel_CG32707/Dmel_CG18319/Dmel_CG6303/Dmel_CG7037/Dmel_CG6759/Dmel_CG8610/Dmel_CG10254/Dmel_CG15237/Dmel_CG2218/Dmel_CG2924/Dmel_CG3473/Dmel_CG40045/Dmel_CG4502/Dmel_CG5087/Dmel_CG7747/Dmel_CG8188/Dmel_CG42574/Dmel_CG1877/Dmel_CG1512/Dmel_CG42616/Dmel_CG8711/Dmel_CG12284/Dmel_CG8293/Dmel_CG7425/Dmel_CG4204/Dmel_CG3000/Dmel_CG11734/Dmel_CG9153/Dmel_CG8184/Dmel_CG9484/Dmel_CG3962/Dmel_C…	52	legMuscleMotorNeuron
61	dme04080	Environmental Information Processing	Signaling molecules and interaction	Neuroactive ligand-receptor interaction	41/824	67/3615	2.68467	7.56201	1.09903e-11	1.39577e-09	1.27256e-09	Dmel_CG16720/Dmel_CG15113/Dmel_CG1056/Dmel_CG42796/Dmel_CG12073/Dmel_CG14575/Dmel_CG33344/Dmel_CG30106/Dmel_CG14593/Dmel_CG42301/Dmel_CG32540/Dmel_CG33159/Dmel_CG33160/Dmel_CG8916/Dmel_CG10698/Dmel_CG32843/Dmel_CG8422/Dmel_CG9652/Dmel_CG18741/Dmel_CG33517/Dmel_CG15274/Dmel_CG6706/Dmel_CG3022/Dmel_CG8442/Dmel_CG43743/Dmel_CG40041/Dmel_CG7446/Dmel_CG17336/Dmel_CG31096/Dmel_CG4356/Dmel_CG7918/Dmel_C…	41	adultVentralNervousSystem
62	dme04070	Environmental Information Processing	Signal transduction	Phosphatidylinositol signaling system	26/824	61/3615	1.86993	3.72277	0.000404835	0.025707	0.0234378	Dmel_CG42283/Dmel_CG8472/Dmel_CG7962/Dmel_CG10082/Dmel_CG13526/Dmel_CG17029/Dmel_CG31140/Dmel_CG34384/Dmel_CG3530/Dmel_CG3632/Dmel_CG42271/Dmel_CG7956/Dmel_CG34361/Dmel_CG15855/Dmel_CG10426/Dmel_CG3028/Dmel_CG1063/Dmel_CG14616/Dmel_CG3620/Dmel_CG17471/Dmel_CG3682/Dmel_CG9245/Dmel_CG6622/Dmel_CG4574/Dmel_CG5671/Dmel_CG6562	26	adultVentralNervousSystem
63	dme00564	Metabolism	Lipid metabolism	Glycerophospholipid metabolism	26/824	64/3615	1.78227	3.43045	0.000978618	0.0414282	0.0377712	Dmel_CG17907/Dmel_CG3812/Dmel_CG6016/Dmel_CG7962/Dmel_CG11438/Dmel_CG15450/Dmel_CG18815/Dmel_CG3009/Dmel_CG31140/Dmel_CG31683/Dmel_CG33116/Dmel_CG34384/Dmel_CG4825/Dmel_CG12345/Dmel_CG4774/Dmel_CG34361/Dmel_CG4625/Dmel_CG9526/Dmel_CG9042/Dmel_CG11440/Dmel_CG32699/Dmel_CG1049/Dmel_CG9245/Dmel_CG17035/Dmel_CG2212/Dmel_CG8804	26	adultVentralNervousSystem
64	dme04814	Cellular Processes	Cell motility	Motor proteins	44/757	114/3615	1.84315	4.70729	9.01692e-06	0.00112711	0.00110101	Dmel_CG15148/Dmel_CG10834/Dmel_CG14535/Dmel_CG14838/Dmel_CG32137/Dmel_CG3339/Dmel_CG3769/Dmel_CG8407/Dmel_CG9313/Dmel_CG9492/Dmel_CG6998/Dmel_CG9206/Dmel_CG12042/Dmel_CG7092/Dmel_CG5526/Dmel_CG15804/Dmel_CG3723/Dmel_CG1842/Dmel_CG2146/Dmel_CG12363/Dmel_CG1938/Dmel_CG6053/Dmel_CG6971/Dmel_CG5695/Dmel_CG11759/Dmel_CG7765/Dmel_CG8183/Dmel_CG17461/Dmel_CG45785/Dmel_CG45786/Dmel_CG5433/Dmel_CG1453/Dme…	44	scolopidialNeuron
65	dme04080	Environmental Information Processing	Signaling molecules and interaction	Neuroactive ligand-receptor interaction	26/757	67/3615	1.85315	3.62729	0.000568938	0.0355586	0.0347351	Dmel_CG16720/Dmel_CG15113/Dmel_CG42796/Dmel_CG12073/Dmel_CG14575/Dmel_CG30106/Dmel_CG14593/Dmel_CG42301/Dmel_CG15623/Dmel_CG32843/Dmel_CG8422/Dmel_CG9652/Dmel_CG18741/Dmel_CG33517/Dmel_CG15274/Dmel_CG6706/Dmel_CG3022/Dmel_CG40041/Dmel_CG17336/Dmel_CG7918/Dmel_CG2902/Dmel_CG9918/Dmel_CG10537/Dmel_CG10823/Dmel_CG31858/Dmel_CG6515	26	scolopidialNeuron
66	dme04070	Environmental Information Processing	Signal transduction	Phosphatidylinositol signaling system	21/593	61/3615	2.09866	3.83306	0.00041535	0.0262007	0.0237048	Dmel_CG11165/Dmel_CG8472/Dmel_CG7962/Dmel_CG17026/Dmel_CG31140/Dmel_CG34384/Dmel_CG3530/Dmel_CG3632/Dmel_CG42271/Dmel_CG6707/Dmel_CG7956/Dmel_CG34361/Dmel_CG10426/Dmel_CG14616/Dmel_CG3620/Dmel_CG17471/Dmel_CG3682/Dmel_CG6622/Dmel_CG4574/Dmel_CG42667/Dmel_CG6562	21	legTasteBristleChemosensoryNeuron
67	dme03410	Genetic Information Processing	Replication and repair	Base excision repair	13/593	30/3615	2.64165	3.99919	0.000433069	0.0262007	0.0237048	Dmel_CG9272/Dmel_CG17227/Dmel_CG5949/Dmel_CG6768/Dmel_CG12223/Dmel_CG8825/Dmel_CG11301/Dmel_CG1795/Dmel_CG2864/Dmel_CG10262/Dmel_CG3975/Dmel_CG5313/Dmel_CG1981	13	legTasteBristleChemosensoryNeuron
68	dme04330	Environmental Information Processing	Signal transduction	Notch signaling pathway	11/593	25/3615	2.68229	3.73851	0.00103035	0.0415573	0.0375986	Dmel_CG7583/Dmel_CG4107/Dmel_CG8384/Dmel_CG7471/Dmel_CG11194/Dmel_CG8118/Dmel_CG15319/Dmel_CG3779/Dmel_CG33198/Dmel_CG18497/Dmel_CG7908	11	legTasteBristleChemosensoryNeuron
69	dme00071	Metabolism	Lipid metabolism	Fatty acid degradation	18/884	33/3615	2.23056	4.03978	0.00018679	0.016381	0.0143919	Dmel_CG9707/Dmel_CG8732/Dmel_CG3481/Dmel_CG4703/Dmel_CG3902/Dmel_CG4586/Dmel_CG4594/Dmel_CG4598/Dmel_CG4860/Dmel_CG5009/Dmel_CG7461/Dmel_CG9149/Dmel_CG9547/Dmel_CG6543/Dmel_CG6598/Dmel_CG12262/Dmel_CG9709/Dmel_CG12891	18	adultGlialCell
70	dme00982	Metabolism	Xenobiotics biodegradation and metabolism	Drug metabolism - cytochrome P450	30/884	68/3615	1.80413	3.80812	0.000266973	0.016381	0.0143919	Dmel_CG3481/Dmel_CG6598/Dmel_CG10045/Dmel_CG18548/Dmel_CG4381/Dmel_CG11512/Dmel_CG10091/Dmel_CG5164/Dmel_CG5224/Dmel_CG4688/Dmel_CG17523/Dmel_CG17524/Dmel_CG17530/Dmel_CG17531/Dmel_CG17533/Dmel_CG8938/Dmel_CG30000/Dmel_CG1742/Dmel_CG6658/Dmel_CG3797/Dmel_CG4414/Dmel_CG6644/Dmel_CG6633/Dmel_CG17200/Dmel_CG6653/Dmel_CG2788/Dmel_CG8652/Dmel_CG13270/Dmel_CG17932/Dmel_CG4302	30	adultGlialCell
71	dme00980	Metabolism	Xenobiotics biodegradation and metabolism	Metabolism of xenobiotics by cytochrome P450	30/884	70/3615	1.75259	3.61706	0.000491683	0.016381	0.0143919	Dmel_CG3481/Dmel_CG6598/Dmel_CG10045/Dmel_CG18548/Dmel_CG4381/Dmel_CG11512/Dmel_CG10091/Dmel_CG5164/Dmel_CG5224/Dmel_CG4688/Dmel_CG17523/Dmel_CG17524/Dmel_CG17530/Dmel_CG17531/Dmel_CG17533/Dmel_CG8938/Dmel_CG30000/Dmel_CG1742/Dmel_CG6658/Dmel_CG3797/Dmel_CG4414/Dmel_CG6644/Dmel_CG6633/Dmel_CG17200/Dmel_CG6653/Dmel_CG2788/Dmel_CG8652/Dmel_CG13270/Dmel_CG17932/Dmel_CG4302	30	adultGlialCell
72	dme01200	Metabolism	Global and overview maps	Carbon metabolism	46/884	121/3615	1.55464	3.53019	0.000515936	0.016381	0.0143919	Dmel_CG3705/Dmel_CG9707/Dmel_CG6058/Dmel_CG4703/Dmel_CG4434/Dmel_CG1640/Dmel_CG17896/Dmel_CG32026/Dmel_CG3483/Dmel_CG4586/Dmel_CG4860/Dmel_CG5009/Dmel_CG5028/Dmel_CG5214/Dmel_CG6287/Dmel_CG9149/Dmel_CG6543/Dmel_CG17654/Dmel_CG6598/Dmel_CG12055/Dmel_CG8430/Dmel_CG4233/Dmel_CG3001/Dmel_CG8094/Dmel_CG33102/Dmel_CG12233/Dmel_CG3861/Dmel_CG9244/Dmel_CG4706/Dmel_CG5362/Dmel_CG7998/Dmel_CG5889/Dmel_CG52…	46	adultGlialCell
73	dme01210	Metabolism	Global and overview maps	2-Oxocarboxylic acid metabolism	18/884	36/3615	2.04468	3.58356	0.000759926	0.0193021	0.0169584	Dmel_CG11241/Dmel_CG1640/Dmel_CG17109/Dmel_CG32026/Dmel_CG3483/Dmel_CG5028/Dmel_CG5214/Dmel_CG6465/Dmel_CG8430/Dmel_CG4233/Dmel_CG12233/Dmel_CG3861/Dmel_CG9244/Dmel_CG4706/Dmel_CG5261/Dmel_CG11661/Dmel_CG7010/Dmel_CG11876	18	adultGlialCell
74	dme00983	Metabolism	Xenobiotics biodegradation and metabolism	Drug metabolism - other enzymes	37/884	96/3615	1.57611	3.25455	0.001334	0.0282362	0.0248076	Dmel_CG18522/Dmel_CG18519/Dmel_CG6045/Dmel_CG17224/Dmel_CG6330/Dmel_CG8360/Dmel_CG1411/Dmel_CG10045/Dmel_CG18548/Dmel_CG4381/Dmel_CG11512/Dmel_CG10091/Dmel_CG5164/Dmel_CG5224/Dmel_CG4688/Dmel_CG17523/Dmel_CG17524/Dmel_CG17530/Dmel_CG17531/Dmel_CG17533/Dmel_CG30000/Dmel_CG4798/Dmel_CG1742/Dmel_CG5371/Dmel_CG6364/Dmel_CG6658/Dmel_CG3797/Dmel_CG4414/Dmel_CG6644/Dmel_CG6633/Dmel_CG17200/Dmel_CG6653/D…	37	adultGlialCell
75	dme00071	Metabolism	Lipid metabolism	Fatty acid degradation	20/900	33/3615	2.43434	4.76516	1.31233e-05	0.00166666	0.00149191	Dmel_CG9707/Dmel_CG8732/Dmel_CG3481/Dmel_CG3752/Dmel_CG9629/Dmel_CG4703/Dmel_CG10932/Dmel_CG17544/Dmel_CG3902/Dmel_CG4586/Dmel_CG4594/Dmel_CG4598/Dmel_CG5009/Dmel_CG7461/Dmel_CG9149/Dmel_CG9527/Dmel_CG2107/Dmel_CG13890/Dmel_CG4500/Dmel_CG12891	20	cellBodyGlialCell
76	dme04144	Cellular Processes	Transport and catabolism	Endocytosis	47/726	125/3615	1.87223	4.97465	3.04107e-06	0.000386216	0.000361728	Dmel_CG8156/Dmel_CG4237/Dmel_CG7558/Dmel_CG10954/Dmel_CG4560/Dmel_CG9881/Dmel_CG5055/Dmel_CG7037/Dmel_CG7429/Dmel_CG31811/Dmel_CG2224/Dmel_CG4108/Dmel_CG10540/Dmel_CG31158/Dmel_CG10079/Dmel_CG17033/Dmel_CG9834/Dmel_CG18743/Dmel_CG31359/Dmel_CG7223/Dmel_CG10103/Dmel_CG8532/Dmel_CG6637/Dmel_CG7192/Dmel_CG33991/Dmel_CG12110/Dmel_CG17060/Dmel_CG9575/Dmel_CG5915/Dmel_CG4030/Dmel_CG6606/Dmel_CG32434/Dm…	47	CNSSurfaceAssociatedGlialCell
77	dme04144	Cellular Processes	Transport and catabolism	Endocytosis	81/1455	125/3615	1.60998	5.69582	1.50697e-08	1.91385e-06	1.68146e-06	Dmel_CG12876/Dmel_CG11027/Dmel_CG8156/Dmel_CG8385/Dmel_CG6838/Dmel_CG8978/Dmel_CG10954/Dmel_CG4560/Dmel_CG8936/Dmel_CG5972/Dmel_CG9881/Dmel_CG30372/Dmel_CG7037/Dmel_CG12530/Dmel_CG31811/Dmel_CG5498/Dmel_CG8243/Dmel_CG9012/Dmel_CG4108/Dmel_CG4618/Dmel_CG10540/Dmel_CG17158/Dmel_CG9695/Dmel_CG31158/Dmel_CG10079/Dmel_CG9834/Dmel_CG8487/Dmel_CG16728/Dmel_CG4264/Dmel_CG31366/Dmel_CG18743/Dmel_CG31449/D…	81	subperineurialGlialCell
78	dme00190	Metabolism	Energy metabolism	Oxidative phosphorylation	88/1455	146/3615	1.49753	5.03606	4.98308e-07	3.16426e-05	2.78004e-05	Dmel_CG8189/Dmel_CG1746/Dmel_CG4412/Dmel_CG6030/Dmel_CG3321/Dmel_CG4692/Dmel_CG6105/Dmel_CG4307/Dmel_CG3612/Dmel_CG31648/Dmel_CG3803/Dmel_CG43206/Dmel_CG5037/Dmel_CG9065/Dmel_CG10664/Dmel_CG10396/Dmel_CG14724/Dmel_CG11015/Dmel_CG14235/Dmel_CG9603/Dmel_CG18193/Dmel_CG2249/Dmel_CG7181/Dmel_CG14028/Dmel_CG4769/Dmel_CG13263/Dmel_CG17903/Dmel_CG17280/Dmel_CG6463/Dmel_CG11455/Dmel_CG12203/Dmel_CG3683/D…	88	subperineurialGlialCell
79	dme03420	Genetic Information Processing	Replication and repair	Nucleotide excision repair	32/1455	51/3615	1.55892	3.29889	0.000904263	0.0315763	0.0277421	Dmel_CG3319/Dmel_CG8142/Dmel_CG13399/Dmel_CG8711/Dmel_CG6768/Dmel_CG10489/Dmel_CG3773/Dmel_CG1119/Dmel_CG8019/Dmel_CG7614/Dmel_CG10890/Dmel_CG9193/Dmel_CG7769/Dmel_CG3975/Dmel_CG1836/Dmel_CG5313/Dmel_CG6258/Dmel_CG16982/Dmel_CG9273/Dmel_CG9633/Dmel_CG13628/Dmel_CG34186/Dmel_CG43662/Dmel_CG11979/Dmel_CG31155/Dmel_CG11246/Dmel_CG3284/Dmel_CG1163/Dmel_CG11115/Dmel_CG6358/Dmel_CG8153/Dmel_CG9433	32	subperineurialGlialCell
80	dme04013	Environmental Information Processing	Signal transduction	MAPK signaling pathway - fly	53/1455	94/3615	1.40086	3.2316	0.000994528	0.0315763	0.0277421	Dmel_CG1906/Dmel_CG3166/Dmel_CG4531/Dmel_CG4720/Dmel_CG44246/Dmel_CG10862/Dmel_CG6036/Dmel_CG9553/Dmel_CG7392/Dmel_CG6556/Dmel_CG5603/Dmel_CG1044/Dmel_CG9885/Dmel_CG6033/Dmel_CG4063/Dmel_CG10079/Dmel_CG12919/Dmel_CG13387/Dmel_CG4790/Dmel_CG11411/Dmel_CG8384/Dmel_CG2275/Dmel_CG33956/Dmel_CG32179/Dmel_CG7717/Dmel_CG9738/Dmel_CG7935/Dmel_CG5588/Dmel_CG7109/Dmel_CG5475/Dmel_CG9856/Dmel_CG2248/Dmel_CG…	53	subperineurialGlialCell
81	dme04624	Organismal Systems	Immune system	Toll and Imd signaling pathway	45/910	89/3615	2.00858	5.58722	1.64101e-07	2.08409e-05	1.76193e-05	Dmel_CG8896/Dmel_CG18108/Dmel_CG18106/Dmel_CG16844/Dmel_CG5848/Dmel_CG10862/Dmel_CG1385/Dmel_CG6794/Dmel_CG12763/Dmel_CG10810/Dmel_CG32282/Dmel_CG10812/Dmel_CG3131/Dmel_CG6895/Dmel_CG5896/Dmel_CG15231/Dmel_CG33956/Dmel_CG31217/Dmel_CG2078/Dmel_CG1857/Dmel_CG5475/Dmel_CG32042/Dmel_CG4432/Dmel_CG33717/Dmel_CG8995/Dmel_CG4437/Dmel_CG11709/Dmel_CG14746/Dmel_CG8577/Dmel_CG14745/Dmel_CG7496/Dmel_CG1567…	45	adultTrachealCell
82	dme00980	Metabolism	Xenobiotics biodegradation and metabolism	Metabolism of xenobiotics by cytochrome P450	30/910	70/3615	1.70251	3.44212	0.000830326	0.0279126	0.0235979	Dmel_CG11140/Dmel_CG33178/Dmel_CG3609/Dmel_CG10045/Dmel_CG18548/Dmel_CG4181/Dmel_CG4381/Dmel_CG12242/Dmel_CG5164/Dmel_CG4688/Dmel_CG17524/Dmel_CG17527/Dmel_CG17530/Dmel_CG17531/Dmel_CG17533/Dmel_CG30000/Dmel_CG1681/Dmel_CG1742/Dmel_CG10178/Dmel_CG6658/Dmel_CG4772/Dmel_CG15902/Dmel_CG31002/Dmel_CG2788/Dmel_CG17324/Dmel_CG5724/Dmel_CG5999/Dmel_CG8652/Dmel_CG17932/Dmel_CG15661	30	adultTrachealCell
83	dme03020	Genetic Information Processing	Transcription	RNA polymerase	16/910	30/3615	2.11868	3.56824	0.00084469	0.0279126	0.0235979	Dmel_CG12267/Dmel_CG13773/Dmel_CG18600/Dmel_CG33051/Dmel_CG7339/Dmel_CG3773/Dmel_CG4875/Dmel_CG11979/Dmel_CG11246/Dmel_CG13418/Dmel_CG4033/Dmel_CG3180/Dmel_CG1163/Dmel_CG1554/Dmel_CG17209/Dmel_CG5147	16	adultTrachealCell
84	dme05100	Human Diseases	Infectious disease: bacterial	Bacterial invasion of epithelial cells	20/910	41/3615	1.93782	3.50239	0.000879136	0.0279126	0.0235979	Dmel_CG10067/Dmel_CG4027/Dmel_CG7558/Dmel_CG8978/Dmel_CG10954/Dmel_CG4560/Dmel_CG8936/Dmel_CG5972/Dmel_CG9881/Dmel_CG5336/Dmel_CG10504/Dmel_CG10379/Dmel_CG1560/Dmel_CG4141/Dmel_CG2248/Dmel_CG8416/Dmel_CG9366/Dmel_CG4173/Dmel_CG3715/Dmel_CG3299	20	adultTrachealCell
85	dme00982	Metabolism	Xenobiotics biodegradation and metabolism	Drug metabolism - cytochrome P450	29/910	68/3615	1.69417	3.35134	0.00111002	0.0281946	0.0238363	Dmel_CG11140/Dmel_CG33178/Dmel_CG10045/Dmel_CG18548/Dmel_CG4181/Dmel_CG4381/Dmel_CG12242/Dmel_CG5164/Dmel_CG4688/Dmel_CG17524/Dmel_CG17527/Dmel_CG17530/Dmel_CG17531/Dmel_CG17533/Dmel_CG30000/Dmel_CG1681/Dmel_CG1742/Dmel_CG10178/Dmel_CG6658/Dmel_CG4772/Dmel_CG15902/Dmel_CG31002/Dmel_CG2788/Dmel_CG17324/Dmel_CG5724/Dmel_CG5999/Dmel_CG8652/Dmel_CG17932/Dmel_CG15661	29	adultTrachealCell
86	dme00520	Metabolism	Carbohydrate metabolism	Amino sugar and nucleotide sugar metabolism	22/910	48/3615	1.82074	3.31976	0.00141112	0.0296394	0.0250578	Dmel_CG7464/Dmel_CG18140/Dmel_CG3044/Dmel_CG2054/Dmel_CG3986/Dmel_CG9307/Dmel_CG43374/Dmel_CG1869/Dmel_CG9357/Dmel_CG10531/Dmel_CG12030/Dmel_CG12449/Dmel_CG8890/Dmel_CG1969/Dmel_CG2666/Dmel_CG9535/Dmel_CG8417/Dmel_CG8251/Dmel_CG5165/Dmel_CG10688/Dmel_CG32220/Dmel_CG10072	22	adultTrachealCell
87	dme00512	Metabolism	Glycan biosynthesis and metabolism	Mucin type O-glycan biosynthesis	13/910	24/3615	2.15179	3.28323	0.00216576	0.0296394	0.0250578	Dmel_CG10000/Dmel_CG2975/Dmel_CG3119/Dmel_CG34056/Dmel_CG34057/Dmel_CG34451/Dmel_CG34452/Dmel_CG8182/Dmel_CG3254/Dmel_CG31956/Dmel_CG7297/Dmel_CG30463/Dmel_CG7440	13	adultTrachealCell
88	dme00053	Metabolism	Carbohydrate metabolism	Ascorbate and aldarate metabolism	17/910	35/3615	1.92951	3.20464	0.00225574	0.0296394	0.0250578	Dmel_CG3752/Dmel_CG9629/Dmel_CG2767/Dmel_CG31075/Dmel_CG10072/Dmel_CG10178/Dmel_CG6658/Dmel_CG4772/Dmel_CG15902/Dmel_CG31002/Dmel_CG2788/Dmel_CG17324/Dmel_CG5724/Dmel_CG5999/Dmel_CG8652/Dmel_CG17932/Dmel_CG15661	17	adultTrachealCell
89	dme00830	Metabolism	Metabolism of cofactors and vitamins	Retinol metabolism	17/910	35/3615	1.92951	3.20464	0.00225574	0.0296394	0.0250578	Dmel_CG10672/Dmel_CG15629/Dmel_CG9265/Dmel_CG2254/Dmel_CG31991/Dmel_CG10178/Dmel_CG6658/Dmel_CG4772/Dmel_CG15902/Dmel_CG31002/Dmel_CG2788/Dmel_CG17324/Dmel_CG5724/Dmel_CG5999/Dmel_CG8652/Dmel_CG17932/Dmel_CG15661	17	adultTrachealCell
90	dme00983	Metabolism	Xenobiotics biodegradation and metabolism	Drug metabolism - other enzymes	37/910	96/3615	1.53108	3.05855	0.00233381	0.0296394	0.0250578	Dmel_CG18522/Dmel_CG6045/Dmel_CG33178/Dmel_CG6917/Dmel_CG17148/Dmel_CG10045/Dmel_CG18548/Dmel_CG4181/Dmel_CG4381/Dmel_CG12242/Dmel_CG5164/Dmel_CG4688/Dmel_CG17524/Dmel_CG17527/Dmel_CG17530/Dmel_CG17531/Dmel_CG17533/Dmel_CG30000/Dmel_CG1681/Dmel_CG1742/Dmel_CG5310/Dmel_CG3593/Dmel_CG5371/Dmel_CG2194/Dmel_CG6364/Dmel_CG10178/Dmel_CG6658/Dmel_CG4772/Dmel_CG15902/Dmel_CG31002/Dmel_CG2788/Dmel_CG17324…	37	adultTrachealCell
91	dme00071	Metabolism	Lipid metabolism	Fatty acid degradation	16/910	33/3615	1.92607	3.09935	0.00309398	0.0357215	0.0301997	Dmel_CG9707/Dmel_CG3752/Dmel_CG9629/Dmel_CG31075/Dmel_CG3902/Dmel_CG3961/Dmel_CG4594/Dmel_CG4860/Dmel_CG5009/Dmel_CG7461/Dmel_CG9547/Dmel_CG2107/Dmel_CG4500/Dmel_CG12262/Dmel_CG12891/Dmel_CG4600	16	adultTrachealCell
92	dme04144	Cellular Processes	Transport and catabolism	Endocytosis	64/1176	125/3615	1.57388	4.53371	8.44113e-06	0.00107202	0.000968508	Dmel_CG12876/Dmel_CG8604/Dmel_CG11027/Dmel_CG6838/Dmel_CG7558/Dmel_CG8978/Dmel_CG4560/Dmel_CG8936/Dmel_CG9881/Dmel_CG8224/Dmel_CG5055/Dmel_CG31064/Dmel_CG4108/Dmel_CG4618/Dmel_CG10540/Dmel_CG10079/Dmel_CG8487/Dmel_CG40129/Dmel_CG17998/Dmel_CG4264/Dmel_CG5436/Dmel_CG31366/Dmel_CG18743/Dmel_CG31449/Dmel_CG31359/Dmel_CG5834/Dmel_CG6489/Dmel_CG18402/Dmel_CG10103/Dmel_CG7765/Dmel_CG1487/Dmel_CG6637/Dm…	64	eoSupportCell
93	dme04624	Organismal Systems	Immune system	Toll and Imd signaling pathway	48/1176	89/3615	1.65788	4.36305	1.98578e-05	0.00126097	0.00113921	Dmel_CG8896/Dmel_CG1651/Dmel_CG44246/Dmel_CG18108/Dmel_CG18106/Dmel_CG16844/Dmel_CG5848/Dmel_CG1365/Dmel_CG3473/Dmel_CG6794/Dmel_CG12763/Dmel_CG7486/Dmel_CG10810/Dmel_CG32279/Dmel_CG32282/Dmel_CG10812/Dmel_CG6895/Dmel_CG5008/Dmel_CG5896/Dmel_CG2275/Dmel_CG33956/Dmel_CG16910/Dmel_CG7717/Dmel_CG31217/Dmel_CG2078/Dmel_CG1857/Dmel_CG5475/Dmel_CG32042/Dmel_CG14704/Dmel_CG4432/Dmel_CG8995/Dmel_CG4437/D…	48	eoSupportCell
94	dme03272	NA	NA	Virion - Hepatitis viruses	14/1176	19/3615	2.26504	3.83851	0.000275449	0.0116607	0.0105347	Dmel_CG12876/Dmel_CG11034/Dmel_CG4108/Dmel_CG10079/Dmel_CG10103/Dmel_CG3305/Dmel_CG8055/Dmel_CG9712/Dmel_CG9494/Dmel_CG8666/Dmel_CG18817/Dmel_CG12846/Dmel_CG10106/Dmel_CG6120	14	eoSupportCell
95	dme03460	Genetic Information Processing	Replication and repair	Fanconi anemia pathway	17/1176	26/3615	2.00991	3.58818	0.000576024	0.0182888	0.0165228	Dmel_CG6920/Dmel_CG9062/Dmel_CG7602/Dmel_CG1925/Dmel_CG13745/Dmel_CG12812/Dmel_CG7922/Dmel_CG4252/Dmel_CG3697/Dmel_CG11482/Dmel_CG12936/Dmel_CG3026/Dmel_CG17269/Dmel_CG9273/Dmel_CG15220/Dmel_CG9633/Dmel_CG31069	17	eoSupportCell
96	dme04391	Environmental Information Processing	Signal transduction	Hippo signaling pathway - fly	30/1176	58/3615	1.58999	3.14491	0.00176675	0.0448755	0.0405423	Dmel_CG4027/Dmel_CG18290/Dmel_CG42318/Dmel_CG5055/Dmel_CG6383/Dmel_CG12051/Dmel_CG2048/Dmel_CG1768/Dmel_CG6509/Dmel_CG12919/Dmel_CG4114/Dmel_CG10917/Dmel_CG6964/Dmel_CG11228/Dmel_CG17117/Dmel_CG33967/Dmel_CG32179/Dmel_CG2671/Dmel_CG13139/Dmel_CG13852/Dmel_CG14228/Dmel_CG7109/Dmel_CG5884/Dmel_CG17291/Dmel_CG4656/Dmel_CG43398/Dmel_CG32717/Dmel_CG5988/Dmel_CG10491/Dmel_CG12072	30	eoSupportCell
97	dme00190	Metabolism	Energy metabolism	Oxidative phosphorylation	64/1176	146/3615	1.3475	2.9759	0.00232766	0.0492687	0.0445113	Dmel_CG8189/Dmel_CG1746/Dmel_CG3321/Dmel_CG4692/Dmel_CG6105/Dmel_CG3612/Dmel_CG15719/Dmel_CG43206/Dmel_CG10664/Dmel_CG11015/Dmel_CG9603/Dmel_CG2249/Dmel_CG7181/Dmel_CG14028/Dmel_CG4769/Dmel_CG14508/Dmel_CG17903/Dmel_CG6463/Dmel_CG11455/Dmel_CG12203/Dmel_CG9172/Dmel_CG3944/Dmel_CG12079/Dmel_CG6020/Dmel_CG1970/Dmel_CG9140/Dmel_CG8102/Dmel_CG2286/Dmel_CG9160/Dmel_CG10320/Dmel_CG3621/Dmel_CG6914/Dmel…	64	eoSupportCell
98	dme04624	Organismal Systems	Immune system	Toll and Imd signaling pathway	55/824	89/3615	2.71115	8.88014	1.47882e-15	1.87811e-13	1.63449e-13	Dmel_CG8896/Dmel_CG18108/Dmel_CG18106/Dmel_CG16844/Dmel_CG5848/Dmel_CG1367/Dmel_CG1878/Dmel_CG1373/Dmel_CG1385/Dmel_CG6794/Dmel_CG10794/Dmel_CG7486/Dmel_CG10810/Dmel_CG32283/Dmel_CG32282/Dmel_CG10812/Dmel_CG3131/Dmel_CG12297/Dmel_CG6895/Dmel_CG5008/Dmel_CG5896/Dmel_CG15231/Dmel_CG2275/Dmel_CG33956/Dmel_CG16910/Dmel_CG7717/Dmel_CG31217/Dmel_CG2078/Dmel_CG1857/Dmel_CG7393/Dmel_CG33338/Dmel_CG32042/…	55	epithelialCell
99	dme00980	Metabolism	Xenobiotics biodegradation and metabolism	Metabolism of xenobiotics by cytochrome P450	34/824	70/3615	2.13089	5.19088	1.58698e-06	9.82716e-05	8.55244e-05	Dmel_CG3481/Dmel_CG11140/Dmel_CG33177/Dmel_CG33178/Dmel_CG3609/Dmel_CG33546/Dmel_CG10045/Dmel_CG18548/Dmel_CG4371/Dmel_CG5164/Dmel_CG5224/Dmel_CG16936/Dmel_CG17524/Dmel_CG17527/Dmel_CG17530/Dmel_CG17531/Dmel_CG17533/Dmel_CG17534/Dmel_CG6662/Dmel_CG6673/Dmel_CG6776/Dmel_CG30000/Dmel_CG30005/Dmel_CG1702/Dmel_CG1681/Dmel_CG1742/Dmel_CG10178/Dmel_CG6658/Dmel_CG15902/Dmel_CG31002/Dmel_CG17324/Dmel_CG5…	34	epithelialCell
100	dme00982	Metabolism	Xenobiotics biodegradation and metabolism	Drug metabolism - cytochrome P450	33/824	68/3615	2.12905	5.10641	2.32138e-06	9.82716e-05	8.55244e-05	Dmel_CG3481/Dmel_CG11140/Dmel_CG33177/Dmel_CG33178/Dmel_CG33546/Dmel_CG10045/Dmel_CG18548/Dmel_CG4371/Dmel_CG5164/Dmel_CG5224/Dmel_CG16936/Dmel_CG17524/Dmel_CG17527/Dmel_CG17530/Dmel_CG17531/Dmel_CG17533/Dmel_CG17534/Dmel_CG6662/Dmel_CG6673/Dmel_CG6776/Dmel_CG30000/Dmel_CG30005/Dmel_CG1702/Dmel_CG1681/Dmel_CG1742/Dmel_CG10178/Dmel_CG6658/Dmel_CG15902/Dmel_CG31002/Dmel_CG17324/Dmel_CG5999/Dmel_CG1…	33	epithelialCell
101	dme00480	Metabolism	Metabolism of other amino acids	Glutathione metabolism	36/824	81/3615	1.94984	4.69717	1.05148e-05	0.000331369	0.000288386	Dmel_CG11951/Dmel_CG14516/Dmel_CG31233/Dmel_CG31343/Dmel_CG31445/Dmel_CG33177/Dmel_CG33178/Dmel_CG4752/Dmel_CG4919/Dmel_CG33546/Dmel_CG6461/Dmel_CG10045/Dmel_CG18548/Dmel_CG4371/Dmel_CG5164/Dmel_CG5224/Dmel_CG16936/Dmel_CG17524/Dmel_CG17527/Dmel_CG17530/Dmel_CG17531/Dmel_CG17533/Dmel_CG17534/Dmel_CG6662/Dmel_CG6673/Dmel_CG6776/Dmel_CG30000/Dmel_CG30005/Dmel_CG1702/Dmel_CG1681/Dmel_CG7176/Dmel_CG1…	36	epithelialCell
102	dme04146	Cellular Processes	Transport and catabolism	Peroxisome	39/824	91/3615	1.8802	4.62022	1.3046e-05	0.000331369	0.000288386	Dmel_CG9707/Dmel_CG9319/Dmel_CG18522/Dmel_CG18519/Dmel_CG6045/Dmel_CG10195/Dmel_CG10672/Dmel_CG12268/Dmel_CG1441/Dmel_CG17544/Dmel_CG17597/Dmel_CG18094/Dmel_CG30427/Dmel_CG3961/Dmel_CG5009/Dmel_CG7970/Dmel_CG8306/Dmel_CG9314/Dmel_CG9527/Dmel_CG1041/Dmel_CG12428/Dmel_CG4625/Dmel_CG7176/Dmel_CG1633/Dmel_CG6760/Dmel_CG7864/Dmel_CG3639/Dmel_CG4289/Dmel_CG3947/Dmel_CG7081/Dmel_CG6859/Dmel_CG14815/Dmel…	39	epithelialCell
103	dme00983	Metabolism	Xenobiotics biodegradation and metabolism	Drug metabolism - other enzymes	39/824	96/3615	1.78227	4.22049	5.70827e-05	0.00120825	0.00105152	Dmel_CG18522/Dmel_CG18519/Dmel_CG6045/Dmel_CG2210/Dmel_CG33177/Dmel_CG33178/Dmel_CG8360/Dmel_CG33546/Dmel_CG10045/Dmel_CG18548/Dmel_CG4371/Dmel_CG5164/Dmel_CG5224/Dmel_CG16936/Dmel_CG17524/Dmel_CG17527/Dmel_CG17530/Dmel_CG17531/Dmel_CG17533/Dmel_CG17534/Dmel_CG6662/Dmel_CG6673/Dmel_CG6776/Dmel_CG30000/Dmel_CG30005/Dmel_CG1702/Dmel_CG1681/Dmel_CG1742/Dmel_CG3027/Dmel_CG3593/Dmel_CG2194/Dmel_CG1017…	39	epithelialCell
104	dme04141	Genetic Information Processing	Folding, sorting and degradation	Protein processing in endoplasmic reticulum	49/824	135/3615	1.59237	3.81107	0.000203751	0.00345964	0.00301088	Dmel_CG9429/Dmel_CG10973/Dmel_CG13426/Dmel_CG13887/Dmel_CG15800/Dmel_CG32581/Dmel_CG5823/Dmel_CG5885/Dmel_CG7556/Dmel_CG7945/Dmel_CG8974/Dmel_CG9175/Dmel_CG14899/Dmel_CG5682/Dmel_CG6822/Dmel_CG1333/Dmel_CG8983/Dmel_CG5520/Dmel_CG4147/Dmel_CG4264/Dmel_CG6603/Dmel_CG5436/Dmel_CG31366/Dmel_CG18743/Dmel_CG31449/Dmel_CG31359/Dmel_CG5834/Dmel_CG6489/Dmel_CG1242/Dmel_CG32701/Dmel_CG9022/Dmel_CG11139/Dme…	49	epithelialCell
105	dme00981	Metabolism	Metabolism of terpenoids and polyketides	Insect hormone biosynthesis	15/824	27/3615	2.4373	4.07268	0.00021793	0.00345964	0.00301088	Dmel_CG1386/Dmel_CG10352/Dmel_CG10962/Dmel_CG3301/Dmel_CG40485/Dmel_CG40486/Dmel_CG9360/Dmel_CG6816/Dmel_CG12028/Dmel_CG9504/Dmel_CG17330/Dmel_CG8425/Dmel_CG15101/Dmel_CG15102/Dmel_CG15106	15	epithelialCell
106	dme00071	Metabolism	Lipid metabolism	Fatty acid degradation	17/824	33/3615	2.26004	3.95054	0.000281615	0.0039739	0.00345843	Dmel_CG9707/Dmel_CG3481/Dmel_CG4703/Dmel_CG17544/Dmel_CG3902/Dmel_CG3961/Dmel_CG4598/Dmel_CG4860/Dmel_CG5009/Dmel_CG7461/Dmel_CG9149/Dmel_CG9527/Dmel_CG2107/Dmel_CG6543/Dmel_CG12262/Dmel_CG12891/Dmel_CG4600	17	epithelialCell
107	dme00350	Metabolism	Amino acid metabolism	Tyrosine metabolism	12/824	22/3615	2.39298	3.56046	0.00118042	0.0149913	0.0130467	Dmel_CG3481/Dmel_CG11140/Dmel_CG1461/Dmel_CG10697/Dmel_CG14993/Dmel_CG4233/Dmel_CG9363/Dmel_CG4779/Dmel_CG11796/Dmel_CG42639/Dmel_CG18550/Dmel_CG8063	12	epithelialCell
108	dme01212	Metabolism	Global and overview maps	Fatty acid metabolism	22/824	54/3615	1.78735	3.16707	0.00226228	0.026119	0.022731	Dmel_CG9707/Dmel_CG4703/Dmel_CG7842/Dmel_CG17544/Dmel_CG17597/Dmel_CG18155/Dmel_CG31522/Dmel_CG3603/Dmel_CG3902/Dmel_CG3961/Dmel_CG4860/Dmel_CG5009/Dmel_CG7461/Dmel_CG9149/Dmel_CG9527/Dmel_CG2107/Dmel_CG3971/Dmel_CG6543/Dmel_CG12262/Dmel_CG17320/Dmel_CG12891/Dmel_CG4600	22	epithelialCell
109	dme03030	Genetic Information Processing	Replication and repair	DNA replication	21/996	34/3615	2.24176	4.48571	2.8723e-05	0.00364783	0.0033863	Dmel_CG2990/Dmel_CG8142/Dmel_CG13399/Dmel_CG6349/Dmel_CG7108/Dmel_CG5553/Dmel_CG5923/Dmel_CG6768/Dmel_CG10489/Dmel_CG1616/Dmel_CG1119/Dmel_CG7538/Dmel_CG4206/Dmel_CG4039/Dmel_CG4978/Dmel_CG11301/Dmel_CG9193/Dmel_CG10262/Dmel_CG6258/Dmel_CG9273/Dmel_CG15220	21	escortCell
110	dme04013	Environmental Information Processing	Signal transduction	MAPK signaling pathway - fly	42/996	94/3615	1.6217	3.76589	0.000232147	0.0147413	0.0136845	Dmel_CG3166/Dmel_CG4531/Dmel_CG8049/Dmel_CG9553/Dmel_CG43122/Dmel_CG7392/Dmel_CG6556/Dmel_CG5603/Dmel_CG2079/Dmel_CG1044/Dmel_CG9885/Dmel_CG15793/Dmel_CG3131/Dmel_CG15085/Dmel_CG7425/Dmel_CG10079/Dmel_CG8384/Dmel_CG5123/Dmel_CG9768/Dmel_CG12283/Dmel_CG2899/Dmel_CG16973/Dmel_CG5588/Dmel_CG12212/Dmel_CG10108/Dmel_CG17077/Dmel_CG9856/Dmel_CG8556/Dmel_CG2845/Dmel_CG18085/Dmel_CG9949/Dmel_CG7793/Dmel_…	42	escortCell
111	dme03015	Genetic Information Processing	Translation	mRNA surveillance pathway	35/996	80/3615	1.58791	3.27884	0.00121078	0.0397874	0.0369349	Dmel_CG6046/Dmel_CG12878/Dmel_CG3606/Dmel_CG12357/Dmel_CG7035/Dmel_CG32568/Dmel_CG4733/Dmel_CG7483/Dmel_CG10110/Dmel_CG3689/Dmel_CG7698/Dmel_CG2261/Dmel_CG7697/Dmel_CG17023/Dmel_CG14749/Dmel_CG1898/Dmel_CG10377/Dmel_CG9854/Dmel_CG9401/Dmel_CG5099/Dmel_CG32743/Dmel_CG12752/Dmel_CG5119/Dmel_CG10228/Dmel_CG3959/Dmel_CG5650/Dmel_CG6354/Dmel_CG1101/Dmel_CG17031/Dmel_CG16788/Dmel_CG1664/Dmel_CG17170/Dm…	35	escortCell
112	dme03082	Genetic Information Processing	Chromosome	ATP-dependent chromatin remodeling	36/996	83/3615	1.57425	3.26351	0.00125315	0.0397874	0.0369349	Dmel_CG1966/Dmel_CG4027/Dmel_CG6546/Dmel_CG4303/Dmel_CG17252/Dmel_CG5942/Dmel_CG11970/Dmel_CG33695/Dmel_CG7154/Dmel_CG8677/Dmel_CG9594/Dmel_CG13399/Dmel_CG15736/Dmel_CG11132/Dmel_CG9696/Dmel_CG7776/Dmel_CG12756/Dmel_CG9207/Dmel_CG7471/Dmel_CG5499/Dmel_CG31212/Dmel_CG8625/Dmel_CG8103/Dmel_CG18740/Dmel_CG13746/Dmel_CG2244/Dmel_CG33554/Dmel_CG7467/Dmel_CG17743/Dmel_CG3445/Dmel_CG11375/Dmel_CG1135/Dm…	36	escortCell
113	dme03018	Genetic Information Processing	Folding, sorting and degradation	RNA degradation	41/1565	58/3615	1.63286	4.24479	1.96081e-05	0.0016462	0.00143266	Dmel_CG10418/Dmel_CG2021/Dmel_CG3909/Dmel_CG6610/Dmel_CG9344/Dmel_CG31716/Dmel_CG6249/Dmel_CG11183/Dmel_CG6169/Dmel_CG6413/Dmel_CG17654/Dmel_CG6181/Dmel_CG2830/Dmel_CG7235/Dmel_CG16954/Dmel_CG4279/Dmel_CG31184/Dmel_CG13277/Dmel_CG4916/Dmel_CG9250/Dmel_CG4152/Dmel_CG34407/Dmel_CG18616/Dmel_CG8426/Dmel_CG5119/Dmel_CG8232/Dmel_CG3291/Dmel_CG4001/Dmel_CG5684/Dmel_CG10354/Dmel_CG14213/Dmel_CG2161/Dmel…	41	maleAccessoryGland
114	dme03250	Genetic Information Processing	Information processing in viruses	Viral life cycle - HIV-1	26/1565	33/3615	1.81992	4.13373	3.24728e-05	0.0016462	0.00143266	Dmel_CG12876/Dmel_CG6605/Dmel_CG10950/Dmel_CG7946/Dmel_CG7185/Dmel_CG6292/Dmel_CG17051/Dmel_CG4913/Dmel_CG13387/Dmel_CG9670/Dmel_CG4107/Dmel_CG2903/Dmel_CG15319/Dmel_CG5874/Dmel_CG4453/Dmel_CG11856/Dmel_CG1404/Dmel_CG7815/Dmel_CG8055/Dmel_CG1064/Dmel_CG12372/Dmel_CG7626/Dmel_CG32217/Dmel_CG2848/Dmel_CG9712/Dmel_CG4071	26	maleAccessoryGland
115	dme00190	Metabolism	Energy metabolism	Oxidative phosphorylation	87/1565	146/3615	1.37645	4.05654	3.88865e-05	0.0016462	0.00143266	Dmel_CG8189/Dmel_CG1746/Dmel_CG4412/Dmel_CG6030/Dmel_CG3321/Dmel_CG4692/Dmel_CG6105/Dmel_CG4307/Dmel_CG3612/Dmel_CG14077/Dmel_CG31648/Dmel_CG40472/Dmel_CG5037/Dmel_CG10664/Dmel_CG14724/Dmel_CG11015/Dmel_CG30093/Dmel_CG14235/Dmel_CG9603/Dmel_CG18193/Dmel_CG2249/Dmel_CG7181/Dmel_CG14028/Dmel_CG14508/Dmel_CG13263/Dmel_CG17903/Dmel_CG17280/Dmel_CG8680/Dmel_CG6463/Dmel_CG11455/Dmel_CG12203/Dmel_CG3683…	87	maleAccessoryGland
116	dme03013	Genetic Information Processing	Translation	Nucleocytoplasmic transport	62/1565	99/3615	1.44661	3.93634	6.76594e-05	0.00214819	0.00186954	Dmel_CG10473/Dmel_CG16892/Dmel_CG32165/Dmel_CG32164/Dmel_CG12357/Dmel_CG7035/Dmel_CG7212/Dmel_CG10950/Dmel_CG18787/Dmel_CG18789/Dmel_CG34334/Dmel_CG7483/Dmel_CG7907/Dmel_CG8219/Dmel_CG3923/Dmel_CG13387/Dmel_CG2637/Dmel_CG7897/Dmel_CG7269/Dmel_CG2031/Dmel_CG3018/Dmel_CG9401/Dmel_CG6819/Dmel_CG7935/Dmel_CG5857/Dmel_CG3460/Dmel_CG6743/Dmel_CG4453/Dmel_CG4579/Dmel_CG4738/Dmel_CG8771/Dmel_CG11943/Dmel…	62	maleAccessoryGland
117	dme04141	Genetic Information Processing	Folding, sorting and degradation	Protein processing in endoplasmic reticulum	80/1565	135/3615	1.36883	3.81575	0.000104345	0.00265035	0.00230656	Dmel_CG3136/Dmel_CG5809/Dmel_CG9429/Dmel_CG13887/Dmel_CG2918/Dmel_CG3061/Dmel_CG32039/Dmel_CG32581/Dmel_CG33303/Dmel_CG40045/Dmel_CG4603/Dmel_CG5510/Dmel_CG5823/Dmel_CG5885/Dmel_CG7556/Dmel_CG8042/Dmel_CG8209/Dmel_CG8860/Dmel_CG8974/Dmel_CG9175/Dmel_CG9662/Dmel_CG11958/Dmel_CG8669/Dmel_CG1877/Dmel_CG13393/Dmel_CG10908/Dmel_CG14899/Dmel_CG8863/Dmel_CG3810/Dmel_CG5682/Dmel_CG7425/Dmel_CG6822/Dmel_C…	80	maleAccessoryGland
118	dme03015	Genetic Information Processing	Translation	mRNA surveillance pathway	49/1565	80/3615	1.41482	3.27778	0.000819756	0.0173515	0.0151008	Dmel_CG10473/Dmel_CG12357/Dmel_CG7035/Dmel_CG34334/Dmel_CG7483/Dmel_CG7907/Dmel_CG3642/Dmel_CG10110/Dmel_CG3689/Dmel_CG7185/Dmel_CG7698/Dmel_CG2261/Dmel_CG5605/Dmel_CG6382/Dmel_CG1078/Dmel_CG2096/Dmel_CG7269/Dmel_CG10377/Dmel_CG9401/Dmel_CG1810/Dmel_CG7109/Dmel_CG32743/Dmel_CG32135/Dmel_CG31501/Dmel_CG5119/Dmel_CG2163/Dmel_CG10228/Dmel_CG3959/Dmel_CG8383/Dmel_CG5650/Dmel_CG17291/Dmel_CG30176/Dmel…	49	maleAccessoryGland
119	dme00512	Metabolism	Glycan biosynthesis and metabolism	Mucin type O-glycan biosynthesis	18/1565	24/3615	1.73243	3.14512	0.00160193	0.0290637	0.0252937	Dmel_CG10000/Dmel_CG2975/Dmel_CG2983/Dmel_CG3119/Dmel_CG34056/Dmel_CG34057/Dmel_CG34451/Dmel_CG34452/Dmel_CG7304/Dmel_CG7579/Dmel_CG8182/Dmel_CG4445/Dmel_CG7480/Dmel_CG31956/Dmel_CG31651/Dmel_CG2103/Dmel_CG7297/Dmel_CG30463	18	maleAccessoryGland
120	dme00310	Metabolism	Amino acid metabolism	Lysine degradation	24/1565	35/3615	1.58393	3.03271	0.00214509	0.0340534	0.0296362	Dmel_CG3752/Dmel_CG9629/Dmel_CG8887/Dmel_CG10932/Dmel_CG10947/Dmel_CG31751/Dmel_CG31915/Dmel_CG4565/Dmel_CG5214/Dmel_CG7430/Dmel_CG9547/Dmel_CG6502/Dmel_CG6543/Dmel_CG12196/Dmel_CG2995/Dmel_CG42803/Dmel_CG31753/Dmel_CG7144/Dmel_CG4976/Dmel_CG3307/Dmel_CG40351/Dmel_CG1716/Dmel_CG43664/Dmel_CG3848	24	maleAccessoryGland
121	dme04144	Cellular Processes	Transport and catabolism	Endocytosis	83/1514	125/3615	1.58544	5.65419	1.61926e-08	2.05646e-06	1.96016e-06	Dmel_CG12876/Dmel_CG8604/Dmel_CG11027/Dmel_CG8156/Dmel_CG8385/Dmel_CG4237/Dmel_CG6838/Dmel_CG9901/Dmel_CG7558/Dmel_CG8978/Dmel_CG10954/Dmel_CG4560/Dmel_CG8936/Dmel_CG5972/Dmel_CG9881/Dmel_CG30372/Dmel_CG8224/Dmel_CG5055/Dmel_CG7037/Dmel_CG12530/Dmel_CG31811/Dmel_CG2224/Dmel_CG9012/Dmel_CG4108/Dmel_CG4618/Dmel_CG10540/Dmel_CG17158/Dmel_CG10079/Dmel_CG9834/Dmel_CG16742/Dmel_CG8487/Dmel_CG16728/Dmel…	83	femaleReproductiveSystem
122	dme04141	Genetic Information Processing	Folding, sorting and degradation	Protein processing in endoplasmic reticulum	85/1514	135/3615	1.50338	5.05957	4.02932e-07	2.55862e-05	2.4388e-05	Dmel_CG4720/Dmel_CG3136/Dmel_CG9429/Dmel_CG10973/Dmel_CG1317/Dmel_CG13887/Dmel_CG15800/Dmel_CG2918/Dmel_CG3061/Dmel_CG32039/Dmel_CG32581/Dmel_CG4603/Dmel_CG5510/Dmel_CG5823/Dmel_CG5885/Dmel_CG7556/Dmel_CG7945/Dmel_CG8042/Dmel_CG8209/Dmel_CG8860/Dmel_CG8974/Dmel_CG9175/Dmel_CG9662/Dmel_CG9934/Dmel_CG11958/Dmel_CG8669/Dmel_CG6395/Dmel_CG1877/Dmel_CG11261/Dmel_CG10908/Dmel_CG9828/Dmel_CG8863/Dmel_CG…	85	femaleReproductiveSystem
123	dme04130	Genetic Information Processing	Folding, sorting and degradation	SNARE interactions in vesicular transport	17/1514	21/3615	1.93291	3.63919	0.000291446	0.0123379	0.0117601	Dmel_CG14084/Dmel_CG7700/Dmel_CG4780/Dmel_CG2023/Dmel_CG7359/Dmel_CG11173/Dmel_CG17248/Dmel_CG1467/Dmel_CG13626/Dmel_CG31136/Dmel_CG4214/Dmel_CG5081/Dmel_CG4109/Dmel_CG14181/Dmel_CG1599/Dmel_CG44009/Dmel_CG1515	17	femaleReproductiveSystem
124	dme00190	Metabolism	Energy metabolism	Oxidative phosphorylation	81/1514	146/3615	1.32469	3.39929	0.000501903	0.0159354	0.0151892	Dmel_CG8189/Dmel_CG1746/Dmel_CG4412/Dmel_CG6030/Dmel_CG3321/Dmel_CG6105/Dmel_CG7211/Dmel_CG4307/Dmel_CG3612/Dmel_CG14077/Dmel_CG43206/Dmel_CG5037/Dmel_CG9065/Dmel_CG10664/Dmel_CG14724/Dmel_CG11015/Dmel_CG14235/Dmel_CG9603/Dmel_CG2249/Dmel_CG7181/Dmel_CG14028/Dmel_CG4769/Dmel_CG13263/Dmel_CG17280/Dmel_CG6463/Dmel_CG12203/Dmel_CG3683/Dmel_CG9172/Dmel_CG3944/Dmel_CG5703/Dmel_CG12079/Dmel_CG6020/Dmel…	81	femaleReproductiveSystem
125	dme04120	Genetic Information Processing	Folding, sorting and degradation	Ubiquitin mediated proteolysis	92/2094	108/3615	1.4706	5.82529	5.89832e-10	7.43189e-08	5.89832e-08	Dmel_CG6093/Dmel_CG15010/Dmel_CG12276/Dmel_CG11419/Dmel_CG32707/Dmel_CG14444/Dmel_CG18319/Dmel_CG6303/Dmel_CG7037/Dmel_CG6759/Dmel_CG2508/Dmel_CG8610/Dmel_CG10254/Dmel_CG10862/Dmel_CG11070/Dmel_CG14739/Dmel_CG15237/Dmel_CG15800/Dmel_CG17030/Dmel_CG2218/Dmel_CG2574/Dmel_CG2924/Dmel_CG31687/Dmel_CG3356/Dmel_CG3473/Dmel_CG40045/Dmel_CG43089/Dmel_CG4502/Dmel_CG5087/Dmel_CG5823/Dmel_CG7220/Dmel_CG7656…	92	germlineCell
126	dme03420	Genetic Information Processing	Replication and repair	Nucleotide excision repair	48/2094	51/3615	1.62481	5.27208	5.77919e-09	3.64089e-07	2.8896e-07	Dmel_CG3319/Dmel_CG8142/Dmel_CG13399/Dmel_CG8711/Dmel_CG7405/Dmel_CG5949/Dmel_CG6768/Dmel_CG10489/Dmel_CG10215/Dmel_CG3773/Dmel_CG1119/Dmel_CG8019/Dmel_CG7614/Dmel_CG3697/Dmel_CG11301/Dmel_CG7764/Dmel_CG10890/Dmel_CG9193/Dmel_CG7769/Dmel_CG12018/Dmel_CG3975/Dmel_CG1836/Dmel_CG5313/Dmel_CG6258/Dmel_CG14999/Dmel_CG16982/Dmel_CG16988/Dmel_CG9273/Dmel_CG15220/Dmel_CG9633/Dmel_CG13628/Dmel_CG6840/Dmel…	48	germlineCell
127	dme03030	Genetic Information Processing	Replication and repair	DNA replication	33/2094	34/3615	1.67559	4.64339	2.01677e-07	8.47044e-06	6.72257e-06	Dmel_CG11164/Dmel_CG13690/Dmel_CG2990/Dmel_CG30105/Dmel_CG8142/Dmel_CG13399/Dmel_CG6349/Dmel_CG7108/Dmel_CG5553/Dmel_CG5923/Dmel_CG5949/Dmel_CG6768/Dmel_CG10489/Dmel_CG1616/Dmel_CG8648/Dmel_CG1119/Dmel_CG7538/Dmel_CG4206/Dmel_CG4082/Dmel_CG4039/Dmel_CG4978/Dmel_CG11301/Dmel_CG4337/Dmel_CG9193/Dmel_CG12018/Dmel_CG3975/Dmel_CG5313/Dmel_CG6258/Dmel_CG14999/Dmel_CG8729/Dmel_CG9273/Dmel_CG15220/Dmel_C…	33	germlineCell
128	dme03020	Genetic Information Processing	Transcription	RNA polymerase	29/2094	30/3615	1.66882	4.31559	1.6269e-06	5.12474e-05	4.06725e-05	Dmel_CG12267/Dmel_CG13773/Dmel_CG18600/Dmel_CG33051/Dmel_CG3756/Dmel_CG5380/Dmel_CG7339/Dmel_CG3773/Dmel_CG10685/Dmel_CG4875/Dmel_CG13628/Dmel_CG6840/Dmel_CG34186/Dmel_CG43662/Dmel_CG11979/Dmel_CG31155/Dmel_CG11246/Dmel_CG10122/Dmel_CG13418/Dmel_CG4033/Dmel_CG3180/Dmel_CG3284/Dmel_CG1163/Dmel_CG1554/Dmel_CG7885/Dmel_CG8344/Dmel_CG17209/Dmel_CG5147/Dmel_CG10582	29	germlineCell
129	dme03018	Genetic Information Processing	Folding, sorting and degradation	RNA degradation	50/2094	58/3615	1.48824	4.3977	2.83797e-06	7.15169e-05	5.67594e-05	Dmel_CG10418/Dmel_CG15262/Dmel_CG2021/Dmel_CG3909/Dmel_CG6610/Dmel_CG9344/Dmel_CG6249/Dmel_CG11183/Dmel_CG6169/Dmel_CG6413/Dmel_CG6311/Dmel_CG17654/Dmel_CG6181/Dmel_CG8542/Dmel_CG12101/Dmel_CG2830/Dmel_CG7235/Dmel_CG16954/Dmel_CG4279/Dmel_CG31184/Dmel_CG13277/Dmel_CG4916/Dmel_CG9250/Dmel_CG8025/Dmel_CG4152/Dmel_CG31716/Dmel_CG34407/Dmel_CG18616/Dmel_CG5119/Dmel_CG8232/Dmel_CG11486/Dmel_CG5208/Dme…	50	germlineCell
130	dme01200	Metabolism	Global and overview maps	Carbon metabolism	92/2094	121/3615	1.31261	4.10341	1.8102e-05	0.000380142	0.0003017	Dmel_CG3705/Dmel_CG9390/Dmel_CG9709/Dmel_CG9707/Dmel_CG6058/Dmel_CG5432/Dmel_CG4703/Dmel_CG10748/Dmel_CG10749/Dmel_CG10932/Dmel_CG11249/Dmel_CG11899/Dmel_CG14740/Dmel_CG15093/Dmel_CG1640/Dmel_CG17333/Dmel_CG17544/Dmel_CG17896/Dmel_CG2964/Dmel_CG32487/Dmel_CG33791/Dmel_CG3483/Dmel_CG4390/Dmel_CG4586/Dmel_CG4860/Dmel_CG5009/Dmel_CG5028/Dmel_CG5044/Dmel_CG5103/Dmel_CG5214/Dmel_CG5567/Dmel_CG5577/Dme…	92	germlineCell
131	dme01230	Metabolism	Global and overview maps	Biosynthesis of amino acids	55/2094	68/3615	1.39632	3.8707	4.62225e-05	0.000832006	0.000660322	Dmel_CG3705/Dmel_CG6058/Dmel_CG5432/Dmel_CG9510/Dmel_CG33486/Dmel_CG1315/Dmel_CG1753/Dmel_CG10184/Dmel_CG11249/Dmel_CG11899/Dmel_CG14740/Dmel_CG1640/Dmel_CG17110/Dmel_CG2964/Dmel_CG3483/Dmel_CG5028/Dmel_CG5103/Dmel_CG6287/Dmel_CG6726/Dmel_CG6733/Dmel_CG7069/Dmel_CG7470/Dmel_CG8036/Dmel_CG9961/Dmel_CG5345/Dmel_CG17654/Dmel_CG12055/Dmel_CG8893/Dmel_CG8430/Dmel_CG4233/Dmel_CG2718/Dmel_CG7176/Dmel_CG…	55	germlineCell
132	dme03013	Genetic Information Processing	Translation	Nucleocytoplasmic transport	75/2094	99/3615	1.30785	3.64375	0.000134961	0.00212563	0.00168701	Dmel_CG16892/Dmel_CG32165/Dmel_CG32164/Dmel_CG6046/Dmel_CG12878/Dmel_CG12357/Dmel_CG7035/Dmel_CG7212/Dmel_CG10950/Dmel_CG14712/Dmel_CG18787/Dmel_CG18789/Dmel_CG7483/Dmel_CG10473/Dmel_CG13281/Dmel_CG3923/Dmel_CG14215/Dmel_CG13387/Dmel_CG2637/Dmel_CG14749/Dmel_CG7897/Dmel_CG7269/Dmel_CG2031/Dmel_CG9159/Dmel_CG3018/Dmel_CG9401/Dmel_CG6819/Dmel_CG7935/Dmel_CG5857/Dmel_CG3460/Dmel_CG6743/Dmel_CG6958/D…	75	germlineCell
133	dme03430	Genetic Information Processing	Replication and repair	Mismatch repair	18/2094	19/3615	1.6355	3.25837	0.000450082	0.00576598	0.00457618	Dmel_CG8142/Dmel_CG5949/Dmel_CG1119/Dmel_CG11482/Dmel_CG7003/Dmel_CG4337/Dmel_CG9193/Dmel_CG8169/Dmel_CG12018/Dmel_CG3975/Dmel_CG5313/Dmel_CG6258/Dmel_CG14999/Dmel_CG9273/Dmel_CG15220/Dmel_CG9633/Dmel_CG4215/Dmel_CG10387	18	germlineCell
134	dme04141	Genetic Information Processing	Folding, sorting and degradation	Protein processing in endoplasmic reticulum	97/2094	135/3615	1.24042	3.34018	0.000457618	0.00576598	0.00457618	Dmel_CG4720/Dmel_CG5809/Dmel_CG9429/Dmel_CG10862/Dmel_CG10973/Dmel_CG1317/Dmel_CG13887/Dmel_CG15800/Dmel_CG1924/Dmel_CG2918/Dmel_CG3061/Dmel_CG32039/Dmel_CG33303/Dmel_CG40045/Dmel_CG42383/Dmel_CG43089/Dmel_CG4603/Dmel_CG5510/Dmel_CG5823/Dmel_CG5885/Dmel_CG6766/Dmel_CG7556/Dmel_CG7945/Dmel_CG8042/Dmel_CG8209/Dmel_CG8860/Dmel_CG8974/Dmel_CG9175/Dmel_CG9662/Dmel_CG9934/Dmel_CG11958/Dmel_CG8669/Dmel_…	97	germlineCell
135	dme04144	Cellular Processes	Transport and catabolism	Endocytosis	89/2094	125/3615	1.22917	3.05926	0.00126168	0.0136244	0.0108131	Dmel_CG12876/Dmel_CG11027/Dmel_CG8156/Dmel_CG8385/Dmel_CG4237/Dmel_CG6838/Dmel_CG9901/Dmel_CG7558/Dmel_CG8978/Dmel_CG10954/Dmel_CG4560/Dmel_CG5972/Dmel_CG9881/Dmel_CG7037/Dmel_CG7429/Dmel_CG12530/Dmel_CG6742/Dmel_CG2224/Dmel_CG5498/Dmel_CG8243/Dmel_CG9012/Dmel_CG4108/Dmel_CG4618/Dmel_CG10540/Dmel_CG17158/Dmel_CG9695/Dmel_CG17033/Dmel_CG9834/Dmel_CG16932/Dmel_CG16742/Dmel_CG8487/Dmel_CG16728/Dmel_…	89	germlineCell
136	dme04130	Genetic Information Processing	Folding, sorting and degradation	SNARE interactions in vesicular transport	19/2094	21/3615	1.56195	3.02993	0.00129757	0.0136244	0.0108131	Dmel_CG14084/Dmel_CG7700/Dmel_CG4780/Dmel_CG2023/Dmel_CG7359/Dmel_CG11173/Dmel_CG17248/Dmel_CG1467/Dmel_CG7452/Dmel_CG13626/Dmel_CG4214/Dmel_CG7736/Dmel_CG5081/Dmel_CG4109/Dmel_CG14181/Dmel_CG1599/Dmel_CG3279/Dmel_CG44009/Dmel_CG1515	19	germlineCell
137	dme00030	Metabolism	Carbohydrate metabolism	Pentose phosphate pathway	21/2094	24/3615	1.51057	2.9442	0.00186105	0.0180379	0.0143158	Dmel_CG6058/Dmel_CG5432/Dmel_CG13369/Dmel_CG17010/Dmel_CG17333/Dmel_CG5103/Dmel_CG7140/Dmel_CG8036/Dmel_CG9886/Dmel_CG8525/Dmel_CG31692/Dmel_CG4001/Dmel_CG3724/Dmel_CG8251/Dmel_CG5165/Dmel_CG8073/Dmel_CG6767/Dmel_CG30499/Dmel_CG30410/Dmel_CG2827/Dmel_CG12529	21	germlineCell
138	dme03440	Genetic Information Processing	Replication and repair	Homologous recombination	20/2094	23/3615	1.50118	2.82885	0.00284655	0.0255108	0.0202466	Dmel_CG6920/Dmel_CG5949/Dmel_CG12936/Dmel_CG16928/Dmel_CG4337/Dmel_CG11156/Dmel_CG3026/Dmel_CG6754/Dmel_CG3736/Dmel_CG12018/Dmel_CG3975/Dmel_CG6339/Dmel_CG9273/Dmel_CG15220/Dmel_CG9633/Dmel_CG13779/Dmel_CG7948/Dmel_CG3325/Dmel_CG31069/Dmel_CG6535	20	germlineCell
139	dme00071	Metabolism	Lipid metabolism	Fatty acid degradation	27/2094	33/3615	1.41248	2.79262	0.00323946	0.0255108	0.0202466	Dmel_CG9709/Dmel_CG9707/Dmel_CG3752/Dmel_CG9629/Dmel_CG4703/Dmel_CG4501/Dmel_CG10932/Dmel_CG17544/Dmel_CG31075/Dmel_CG3902/Dmel_CG4586/Dmel_CG4592/Dmel_CG4594/Dmel_CG4598/Dmel_CG4860/Dmel_CG5009/Dmel_CG7461/Dmel_CG9149/Dmel_CG9547/Dmel_CG2107/Dmel_CG13890/Dmel_CG6543/Dmel_CG6598/Dmel_CG12262/Dmel_CG8732/Dmel_CG12891/Dmel_CG4600	27	germlineCell
140	dme03250	Genetic Information Processing	Information processing in viruses	Viral life cycle - HIV-1	27/2094	33/3615	1.41248	2.79262	0.00323946	0.0255108	0.0202466	Dmel_CG12876/Dmel_CG6605/Dmel_CG5179/Dmel_CG10950/Dmel_CG7946/Dmel_CG7185/Dmel_CG6292/Dmel_CG17051/Dmel_CG4913/Dmel_CG13387/Dmel_CG9670/Dmel_CG18734/Dmel_CG4107/Dmel_CG2903/Dmel_CG5874/Dmel_CG32721/Dmel_CG5994/Dmel_CG11856/Dmel_CG1404/Dmel_CG8055/Dmel_CG1064/Dmel_CG12372/Dmel_CG9984/Dmel_CG2848/Dmel_CG9712/Dmel_CG4071/Dmel_CG6842	27	germlineCell
141	dme03460	Genetic Information Processing	Replication and repair	Fanconi anemia pathway	22/2094	26/3615	1.46077	2.7663	0.00355817	0.0263723	0.0209304	Dmel_CG6920/Dmel_CG9062/Dmel_CG7143/Dmel_CG7602/Dmel_CG1925/Dmel_CG10215/Dmel_CG17269/Dmel_CG12812/Dmel_CG7922/Dmel_CG4252/Dmel_CG3697/Dmel_CG11482/Dmel_CG12936/Dmel_CG3026/Dmel_CG8169/Dmel_CG12189/Dmel_CG9273/Dmel_CG15220/Dmel_CG9633/Dmel_CG7948/Dmel_CG31069/Dmel_CG15817	22	germlineCell
142	dme03030	Genetic Information Processing	Replication and repair	DNA replication	30/1680	34/3615	1.89863	4.90488	3.96983e-07	5.04169e-05	4.0952e-05	Dmel_CG13690/Dmel_CG2990/Dmel_CG30105/Dmel_CG8142/Dmel_CG13399/Dmel_CG6349/Dmel_CG7108/Dmel_CG5923/Dmel_CG5949/Dmel_CG6768/Dmel_CG10489/Dmel_CG1616/Dmel_CG8648/Dmel_CG1119/Dmel_CG7538/Dmel_CG4206/Dmel_CG4082/Dmel_CG4039/Dmel_CG4978/Dmel_CG11301/Dmel_CG4337/Dmel_CG9193/Dmel_CG10262/Dmel_CG5313/Dmel_CG6258/Dmel_CG14999/Dmel_CG8729/Dmel_CG9273/Dmel_CG15220/Dmel_CG9633	30	follicleCell
143	dme03018	Genetic Information Processing	Folding, sorting and degradation	RNA degradation	44/1680	58/3615	1.63239	4.5234	4.21102e-06	0.000223472	0.000181519	Dmel_CG10418/Dmel_CG3909/Dmel_CG6610/Dmel_CG8777/Dmel_CG31716/Dmel_CG6249/Dmel_CG11183/Dmel_CG6169/Dmel_CG6413/Dmel_CG6311/Dmel_CG6181/Dmel_CG8542/Dmel_CG12101/Dmel_CG4279/Dmel_CG31184/Dmel_CG13277/Dmel_CG4916/Dmel_CG9250/Dmel_CG8025/Dmel_CG4152/Dmel_CG34407/Dmel_CG8426/Dmel_CG5119/Dmel_CG8232/Dmel_CG11486/Dmel_CG5208/Dmel_CG3291/Dmel_CG11337/Dmel_CG5684/Dmel_CG10354/Dmel_CG14213/Dmel_CG2161/Dmel…	44	follicleCell
144	dme03020	Genetic Information Processing	Transcription	RNA polymerase	26/1680	30/3615	1.86488	4.4318	5.27886e-06	0.000223472	0.000181519	Dmel_CG12267/Dmel_CG13773/Dmel_CG18600/Dmel_CG33051/Dmel_CG3756/Dmel_CG5380/Dmel_CG7339/Dmel_CG3773/Dmel_CG10685/Dmel_CG4875/Dmel_CG13628/Dmel_CG6840/Dmel_CG34186/Dmel_CG11979/Dmel_CG31155/Dmel_CG10122/Dmel_CG13418/Dmel_CG4033/Dmel_CG3180/Dmel_CG3284/Dmel_CG1163/Dmel_CG1554/Dmel_CG8344/Dmel_CG17209/Dmel_CG5147/Dmel_CG10582	26	follicleCell
145	dme03013	Genetic Information Processing	Translation	Nucleocytoplasmic transport	67/1680	99/3615	1.45626	4.28857	1.30203e-05	0.000413393	0.000335785	Dmel_CG16892/Dmel_CG32165/Dmel_CG32164/Dmel_CG6046/Dmel_CG12878/Dmel_CG12357/Dmel_CG7035/Dmel_CG7212/Dmel_CG13281/Dmel_CG17023/Dmel_CG3923/Dmel_CG14215/Dmel_CG13387/Dmel_CG2637/Dmel_CG7897/Dmel_CG7269/Dmel_CG9159/Dmel_CG3018/Dmel_CG6819/Dmel_CG7935/Dmel_CG5857/Dmel_CG3460/Dmel_CG6743/Dmel_CG6958/Dmel_CG4453/Dmel_CG4579/Dmel_CG4738/Dmel_CG8771/Dmel_CG11943/Dmel_CG3820/Dmel_CG6540/Dmel_CG11856/Dmel…	67	follicleCell
146	dme04013	Environmental Information Processing	Signal transduction	MAPK signaling pathway - fly	63/1680	94/3615	1.44215	4.04681	3.78494e-05	0.000833937	0.00067738	Dmel_CG1906/Dmel_CG3166/Dmel_CG4531/Dmel_CG4720/Dmel_CG5680/Dmel_CG8049/Dmel_CG10862/Dmel_CG9553/Dmel_CG43122/Dmel_CG7392/Dmel_CG6556/Dmel_CG2079/Dmel_CG1044/Dmel_CG6033/Dmel_CG15793/Dmel_CG4063/Dmel_CG15085/Dmel_CG7425/Dmel_CG10079/Dmel_CG12919/Dmel_CG13387/Dmel_CG17610/Dmel_CG8384/Dmel_CG5123/Dmel_CG9768/Dmel_CG2275/Dmel_CG33956/Dmel_CG12283/Dmel_CG32179/Dmel_CG7717/Dmel_CG9738/Dmel_CG7935/Dmel…	63	follicleCell
147	dme03420	Genetic Information Processing	Replication and repair	Nucleotide excision repair	38/1680	51/3615	1.60329	4.04251	3.93986e-05	0.000833937	0.00067738	Dmel_CG8142/Dmel_CG13399/Dmel_CG8711/Dmel_CG7405/Dmel_CG5949/Dmel_CG6768/Dmel_CG10489/Dmel_CG10215/Dmel_CG3773/Dmel_CG1119/Dmel_CG8019/Dmel_CG3697/Dmel_CG11301/Dmel_CG10890/Dmel_CG9193/Dmel_CG10262/Dmel_CG7769/Dmel_CG1836/Dmel_CG5313/Dmel_CG6258/Dmel_CG14999/Dmel_CG16982/Dmel_CG9273/Dmel_CG15220/Dmel_CG9633/Dmel_CG13628/Dmel_CG6840/Dmel_CG34186/Dmel_CG11979/Dmel_CG31155/Dmel_CG3180/Dmel_CG3284/Dm…	38	follicleCell
148	dme04350	Environmental Information Processing	Signal transduction	TGF-beta signaling pathway	35/1680	47/3615	1.60239	3.8728	8.18055e-05	0.00148419	0.00120556	Dmel_CG8819/Dmel_CG8224/Dmel_CG43089/Dmel_CG1877/Dmel_CG11261/Dmel_CG5201/Dmel_CG4654/Dmel_CG1071/Dmel_CG1007/Dmel_CG5562/Dmel_CG7471/Dmel_CG6232/Dmel_CG12399/Dmel_CG1775/Dmel_CG7109/Dmel_CG10798/Dmel_CG15319/Dmel_CG17291/Dmel_CG7904/Dmel_CG7413/Dmel_CG8416/Dmel_CG16982/Dmel_CG9774/Dmel_CG10539/Dmel_CG15667/Dmel_CG1891/Dmel_CG8815/Dmel_CG11941/Dmel_CG12227/Dmel_CG2262/Dmel_CG4013/Dmel_CG4943/Dmel…	35	follicleCell
149	dme05100	Human Diseases	Infectious disease: bacterial	Bacterial invasion of epithelial cells	31/1680	41/3615	1.62696	3.76151	0.00013036	0.00206947	0.00168096	Dmel_CG12051/Dmel_CG4027/Dmel_CG11579/Dmel_CG9901/Dmel_CG7558/Dmel_CG8978/Dmel_CG10954/Dmel_CG4560/Dmel_CG5972/Dmel_CG9881/Dmel_CG9012/Dmel_CG3637/Dmel_CG1587/Dmel_CG10023/Dmel_CG10504/Dmel_CG10379/Dmel_CG1560/Dmel_CG31794/Dmel_CG2699/Dmel_CG4141/Dmel_CG2248/Dmel_CG8556/Dmel_CG2948/Dmel_CG8416/Dmel_CG9366/Dmel_CG1403/Dmel_CG4173/Dmel_CG3715/Dmel_CG7524/Dmel_CG3299/Dmel_CG1520	31	follicleCell
150	dme04144	Cellular Processes	Transport and catabolism	Endocytosis	77/1680	125/3615	1.3255	3.45065	0.000388458	0.00548157	0.0044525	Dmel_CG12876/Dmel_CG11027/Dmel_CG8385/Dmel_CG4237/Dmel_CG6838/Dmel_CG9901/Dmel_CG7558/Dmel_CG8978/Dmel_CG10954/Dmel_CG4560/Dmel_CG5972/Dmel_CG9881/Dmel_CG8224/Dmel_CG5055/Dmel_CG6742/Dmel_CG31811/Dmel_CG5498/Dmel_CG8243/Dmel_CG9012/Dmel_CG4108/Dmel_CG4618/Dmel_CG17158/Dmel_CG10079/Dmel_CG16728/Dmel_CG40129/Dmel_CG17998/Dmel_CG2903/Dmel_CG4264/Dmel_CG18402/Dmel_CG10103/Dmel_CG7765/Dmel_CG1487/Dmel…	77	follicleCell
151	dme03250	Genetic Information Processing	Information processing in viruses	Viral life cycle - HIV-1	25/1680	33/3615	1.63014	3.38797	0.000570342	0.00724334	0.00588353	Dmel_CG12876/Dmel_CG5179/Dmel_CG7946/Dmel_CG7185/Dmel_CG6292/Dmel_CG4913/Dmel_CG13387/Dmel_CG9670/Dmel_CG10772/Dmel_CG18734/Dmel_CG4107/Dmel_CG2903/Dmel_CG15319/Dmel_CG5874/Dmel_CG4453/Dmel_CG11856/Dmel_CG1404/Dmel_CG8055/Dmel_CG1064/Dmel_CG7626/Dmel_CG32217/Dmel_CG9984/Dmel_CG2848/Dmel_CG9712/Dmel_CG4071	25	follicleCell
152	dme03430	Genetic Information Processing	Replication and repair	Mismatch repair	16/1680	19/3615	1.81203	3.30634	0.000800105	0.00923758	0.00750338	Dmel_CG8142/Dmel_CG5949/Dmel_CG1119/Dmel_CG11482/Dmel_CG7003/Dmel_CG4337/Dmel_CG9193/Dmel_CG10262/Dmel_CG8169/Dmel_CG5313/Dmel_CG6258/Dmel_CG14999/Dmel_CG9273/Dmel_CG15220/Dmel_CG9633/Dmel_CG4215	16	follicleCell
153	dme03015	Genetic Information Processing	Translation	mRNA surveillance pathway	50/1680	80/3615	1.34487	2.90609	0.00259644	0.0274789	0.0223202	Dmel_CG6046/Dmel_CG12878/Dmel_CG3606/Dmel_CG5970/Dmel_CG12357/Dmel_CG7035/Dmel_CG3689/Dmel_CG7185/Dmel_CG7698/Dmel_CG2261/Dmel_CG7697/Dmel_CG17023/Dmel_CG5605/Dmel_CG6382/Dmel_CG1078/Dmel_CG1898/Dmel_CG7269/Dmel_CG10377/Dmel_CG9854/Dmel_CG1810/Dmel_CG5099/Dmel_CG7109/Dmel_CG32743/Dmel_CG32135/Dmel_CG12752/Dmel_CG5119/Dmel_CG2163/Dmel_CG3959/Dmel_CG8383/Dmel_CG5650/Dmel_CG17291/Dmel_CG6354/Dmel_CG…	50	follicleCell
154	dme04144	Cellular Processes	Transport and catabolism	Endocytosis	49/797	125/3615	1.77802	4.70744	7.74388e-06	0.000983472	0.000904811	Dmel_CG12876/Dmel_CG9901/Dmel_CG4560/Dmel_CG5972/Dmel_CG5055/Dmel_CG12530/Dmel_CG6742/Dmel_CG2224/Dmel_CG5498/Dmel_CG4108/Dmel_CG10540/Dmel_CG17158/Dmel_CG10079/Dmel_CG17033/Dmel_CG16932/Dmel_CG8487/Dmel_CG2903/Dmel_CG4264/Dmel_CG5436/Dmel_CG31359/Dmel_CG6489/Dmel_CG10103/Dmel_CG31072/Dmel_CG6637/Dmel_CG7192/Dmel_CG5884/Dmel_CG12110/Dmel_CG5771/Dmel_CG9575/Dmel_CG3664/Dmel_CG5915/Dmel_CG8287/Dmel…	49	follicleCellSt_9_
155	dme05100	Human Diseases	Infectious disease: bacterial	Bacterial invasion of epithelial cells	21/797	41/3615	2.32319	4.53097	3.5732e-05	0.00226898	0.0020875	Dmel_CG12051/Dmel_CG4027/Dmel_CG11579/Dmel_CG9901/Dmel_CG4560/Dmel_CG5972/Dmel_CG12530/Dmel_CG5336/Dmel_CG3637/Dmel_CG1587/Dmel_CG10379/Dmel_CG1560/Dmel_CG31794/Dmel_CG2699/Dmel_CG8556/Dmel_CG8416/Dmel_CG9366/Dmel_CG1403/Dmel_CG7524/Dmel_CG3299/Dmel_CG1520	21	follicleCellSt_9_
156	dme04148	Cellular Processes	Transport and catabolism	Efferocytosis	27/797	64/3615	1.91352	3.92091	0.000215266	0.00911292	0.00838404	Dmel_CG42321/Dmel_CG9429/Dmel_CG9947/Dmel_CG5336/Dmel_CG18858/Dmel_CG32579/Dmel_CG4301/Dmel_CG9981/Dmel_CG6103/Dmel_CG1587/Dmel_CG14902/Dmel_CG2086/Dmel_CG8933/Dmel_CG7147/Dmel_CG6113/Dmel_CG10379/Dmel_CG8721/Dmel_CG3664/Dmel_CG5915/Dmel_CG8556/Dmel_CG9366/Dmel_CG1747/Dmel_CG32484/Dmel_CG3954/Dmel_CG32350/Dmel_CG7146/Dmel_CG12891	27	follicleCellSt_9_
157	dme00600	Metabolism	Lipid metabolism	Sphingolipid metabolism	15/797	31/3615	2.19472	3.55236	0.00102985	0.0326976	0.0300824	Dmel_CG1471/Dmel_CG16708/Dmel_CG11426/Dmel_CG6962/Dmel_CG3132/Dmel_CG6437/Dmel_CG1318/Dmel_CG4162/Dmel_CG11440/Dmel_CG12070/Dmel_CG1747/Dmel_CG32484/Dmel_CG8946/Dmel_CG4016/Dmel_CG8805	15	follicleCellSt_9_
158	dme03030	Genetic Information Processing	Replication and repair	DNA replication	19/632	34/3615	3.19644	5.92218	4.2801e-07	5.30732e-05	4.86579e-05	Dmel_CG13690/Dmel_CG2990/Dmel_CG30105/Dmel_CG13399/Dmel_CG6349/Dmel_CG7108/Dmel_CG5553/Dmel_CG1616/Dmel_CG1119/Dmel_CG7538/Dmel_CG4206/Dmel_CG4082/Dmel_CG4978/Dmel_CG4337/Dmel_CG9193/Dmel_CG3975/Dmel_CG6258/Dmel_CG9273/Dmel_CG9633	19	prefollicleCell_stalkFollicleCell
159	dme03420	Genetic Information Processing	Replication and repair	Nucleotide excision repair	22/632	51/3615	2.46742	4.85733	1.48506e-05	0.000920737	0.000844139	Dmel_CG13399/Dmel_CG7405/Dmel_CG3773/Dmel_CG1119/Dmel_CG8019/Dmel_CG10890/Dmel_CG9193/Dmel_CG3975/Dmel_CG6258/Dmel_CG9273/Dmel_CG9633/Dmel_CG6840/Dmel_CG34186/Dmel_CG31155/Dmel_CG11246/Dmel_CG3180/Dmel_CG1163/Dmel_CG11115/Dmel_CG8151/Dmel_CG5041/Dmel_CG8153/Dmel_CG9433	22	prefollicleCell_stalkFollicleCell
160	dme03440	Genetic Information Processing	Replication and repair	Homologous recombination	13/632	23/3615	3.23301	4.94438	2.60425e-05	0.00107642	0.000986872	Dmel_CG6920/Dmel_CG12936/Dmel_CG16928/Dmel_CG4337/Dmel_CG11156/Dmel_CG3736/Dmel_CG3975/Dmel_CG6339/Dmel_CG9273/Dmel_CG9633/Dmel_CG3325/Dmel_CG31069/Dmel_CG6535	13	prefollicleCell_stalkFollicleCell
161	dme03040	Genetic Information Processing	Transcription	Spliceosome	43/632	144/3615	1.70804	3.99058	0.000135526	0.00420132	0.0038518	Dmel_CG8264/Dmel_CG3606/Dmel_CG12343/Dmel_CG15525/Dmel_CG1622/Dmel_CG2021/Dmel_CG2685/Dmel_CG31368/Dmel_CG3542/Dmel_CG4849/Dmel_CG6418/Dmel_CG6610/Dmel_CG7483/Dmel_CG9346/Dmel_CG3193/Dmel_CG4886/Dmel_CG11107/Dmel_CG3058/Dmel_CG7269/Dmel_CG12749/Dmel_CG1639/Dmel_CG10689/Dmel_CG31184/Dmel_CG9401/Dmel_CG8241/Dmel_CG9548/Dmel_CG11820/Dmel_CG6011/Dmel_CG7757/Dmel_CG6876/Dmel_CG30342/Dmel_CG8877/Dmel_C…	43	prefollicleCell_stalkFollicleCell
162	dme03020	Genetic Information Processing	Transcription	RNA polymerase	14/632	30/3615	2.6693	4.22549	0.000199974	0.00495935	0.00454677	Dmel_CG13773/Dmel_CG3773/Dmel_CG10685/Dmel_CG4875/Dmel_CG6840/Dmel_CG34186/Dmel_CG31155/Dmel_CG11246/Dmel_CG13418/Dmel_CG4033/Dmel_CG3180/Dmel_CG1163/Dmel_CG17209/Dmel_CG10582	14	prefollicleCell_stalkFollicleCell
163	dme03018	Genetic Information Processing	Folding, sorting and degradation	RNA degradation	21/632	58/3615	2.07101	3.78436	0.000463403	0.00782571	0.00717468	Dmel_CG2021/Dmel_CG6610/Dmel_CG6181/Dmel_CG12101/Dmel_CG31184/Dmel_CG4152/Dmel_CG31716/Dmel_CG18616/Dmel_CG8426/Dmel_CG8232/Dmel_CG3291/Dmel_CG11337/Dmel_CG14213/Dmel_CG3931/Dmel_CG31938/Dmel_CG8395/Dmel_CG9606/Dmel_CG7292/Dmel_CG11265/Dmel_CG10210/Dmel_CG31137	21	prefollicleCell_stalkFollicleCell
164	dme03013	Genetic Information Processing	Translation	Nucleocytoplasmic transport	31/632	99/3615	1.79109	3.67321	0.000473537	0.00782571	0.00717468	Dmel_CG16892/Dmel_CG7483/Dmel_CG13281/Dmel_CG13387/Dmel_CG7897/Dmel_CG7269/Dmel_CG3018/Dmel_CG9401/Dmel_CG5857/Dmel_CG3460/Dmel_CG4579/Dmel_CG4738/Dmel_CG6540/Dmel_CG11856/Dmel_CG8722/Dmel_CG11092/Dmel_CG10198/Dmel_CG32135/Dmel_CG12752/Dmel_CG4799/Dmel_CG8069/Dmel_CG9862/Dmel_CG1404/Dmel_CG33180/Dmel_CG12234/Dmel_CG9999/Dmel_CG1664/Dmel_CG4494/Dmel_CG2980/Dmel_CG17143/Dmel_CG1559	31	prefollicleCell_stalkFollicleCell
165	dme03430	Genetic Information Processing	Replication and repair	Mismatch repair	10/632	19/3615	3.01049	4.04385	0.000504885	0.00782571	0.00717468	Dmel_CG1119/Dmel_CG11482/Dmel_CG7003/Dmel_CG4337/Dmel_CG9193/Dmel_CG3975/Dmel_CG6258/Dmel_CG9273/Dmel_CG9633/Dmel_CG4215	10	prefollicleCell_stalkFollicleCell
166	dme03022	Genetic Information Processing	Transcription	Basal transcription factors	16/632	40/3615	2.28797	3.76986	0.000620145	0.00854422	0.00783341	Dmel_CG7405/Dmel_CG8019/Dmel_CG10390/Dmel_CG11115/Dmel_CG2859/Dmel_CG17358/Dmel_CG10756/Dmel_CG6711/Dmel_CG32211/Dmel_CG7128/Dmel_CG8151/Dmel_CG5041/Dmel_CG5163/Dmel_CG7562/Dmel_CG4448/Dmel_CG9433	16	prefollicleCell_stalkFollicleCell
167	dme03082	Genetic Information Processing	Chromosome	ATP-dependent chromatin remodeling	26/632	83/3615	1.79179	3.35864	0.00132722	0.0164575	0.0150883	Dmel_CG1966/Dmel_CG3274/Dmel_CG6546/Dmel_CG4303/Dmel_CG4236/Dmel_CG10395/Dmel_CG7154/Dmel_CG9594/Dmel_CG13399/Dmel_CG15736/Dmel_CG12051/Dmel_CG11132/Dmel_CG9696/Dmel_CG7776/Dmel_CG7471/Dmel_CG5499/Dmel_CG31212/Dmel_CG8103/Dmel_CG13746/Dmel_CG33554/Dmel_CG4634/Dmel_CG11375/Dmel_CG1135/Dmel_CG1064/Dmel_CG10897/Dmel_CG3431	26	prefollicleCell_stalkFollicleCell
168	dme04136	Cellular Processes	Transport and catabolism	Autophagy - other	11/632	25/3615	2.51677	3.50243	0.00177844	0.0200479	0.0183801	Dmel_CG12821/Dmel_CG31033/Dmel_CG7986/Dmel_CG1241/Dmel_CG6194/Dmel_CG1643/Dmel_CG5489/Dmel_CG3615/Dmel_CG3004/Dmel_CG5373/Dmel_CG9746	11	prefollicleCell_stalkFollicleCell
169	dme00563	Metabolism	Glycan biosynthesis and metabolism	Glycosylphosphatidylinositol (GPI)-anchor biosynthesis	12/632	29/3615	2.36687	3.40132	0.00210395	0.0217409	0.0199322	Dmel_CG3876/Dmel_CG3271/Dmel_CG8455/Dmel_CG12077/Dmel_CG14463/Dmel_CG4406/Dmel_CG12263/Dmel_CG44255/Dmel_CG11190/Dmel_CG13089/Dmel_CG44239/Dmel_CG18173	12	prefollicleCell_stalkFollicleCell
170	dme03460	Genetic Information Processing	Replication and repair	Fanconi anemia pathway	11/632	26/3615	2.41997	3.34431	0.00260462	0.024844	0.0227772	Dmel_CG6920/Dmel_CG7143/Dmel_CG7602/Dmel_CG1925/Dmel_CG17269/Dmel_CG13745/Dmel_CG11482/Dmel_CG12936/Dmel_CG9273/Dmel_CG9633/Dmel_CG31069	11	prefollicleCell_stalkFollicleCell
171	dme00510	Metabolism	Glycan biosynthesis and metabolism	N-Glycan biosynthesis	14/632	39/3615	2.05331	3.0438	0.00443224	0.0392569	0.0359911	Dmel_CG32076/Dmel_CG11306/Dmel_CG6308/Dmel_CG4084/Dmel_CG14512/Dmel_CG31849/Dmel_CG33977/Dmel_CG8311/Dmel_CG2448/Dmel_CG5091/Dmel_CG9022/Dmel_CG1518/Dmel_CG7748/Dmel_CG7870	14	prefollicleCell_stalkFollicleCell
172	dme04512	Environmental Information Processing	Signaling molecules and interaction	ECM-receptor interaction	6/632	11/3615	3.11997	3.24085	0.00581974	0.0481099	0.0441075	Dmel_CG4145/Dmel_CG10236/Dmel_CG7123/Dmel_CG3322/Dmel_CG16858/Dmel_CG42677	6	prefollicleCell_stalkFollicleCell
173	dme05100	Human Diseases	Infectious disease: bacterial	Bacterial invasion of epithelial cells	30/1278	41/3615	2.06974	5.09356	7.88903e-07	8.23963e-05	7.23913e-05	Dmel_CG12051/Dmel_CG10067/Dmel_CG4027/Dmel_CG18290/Dmel_CG11579/Dmel_CG9901/Dmel_CG7558/Dmel_CG10954/Dmel_CG4560/Dmel_CG8936/Dmel_CG5972/Dmel_CG7037/Dmel_CG12530/Dmel_CG5336/Dmel_CG9012/Dmel_CG3637/Dmel_CG10379/Dmel_CG5588/Dmel_CG1560/Dmel_CG31794/Dmel_CG2699/Dmel_CG4141/Dmel_CG2248/Dmel_CG8556/Dmel_CG8416/Dmel_CG9366/Dmel_CG1403/Dmel_CG3715/Dmel_CG3299/Dmel_CG1520	30	hemocyte
174	dme04144	Cellular Processes	Transport and catabolism	Endocytosis	70/1278	125/3615	1.58404	4.91375	1.29758e-06	8.23963e-05	7.23913e-05	Dmel_CG11027/Dmel_CG8156/Dmel_CG8385/Dmel_CG9901/Dmel_CG7558/Dmel_CG10954/Dmel_CG4560/Dmel_CG8936/Dmel_CG5972/Dmel_CG30372/Dmel_CG8224/Dmel_CG5055/Dmel_CG7037/Dmel_CG7429/Dmel_CG12530/Dmel_CG6742/Dmel_CG9012/Dmel_CG4108/Dmel_CG4618/Dmel_CG17158/Dmel_CG16932/Dmel_CG16742/Dmel_CG16728/Dmel_CG40129/Dmel_CG17998/Dmel_CG8937/Dmel_CG4264/Dmel_CG5436/Dmel_CG31366/Dmel_CG18743/Dmel_CG31449/Dmel_CG18402/D…	70	hemocyte
175	dme04013	Environmental Information Processing	Signal transduction	MAPK signaling pathway - fly	54/1278	94/3615	1.62496	4.53957	7.85144e-06	0.000332378	0.000292019	Dmel_CG1906/Dmel_CG3166/Dmel_CG4720/Dmel_CG44246/Dmel_CG8049/Dmel_CG10862/Dmel_CG6036/Dmel_CG9553/Dmel_CG43122/Dmel_CG7392/Dmel_CG6556/Dmel_CG2079/Dmel_CG1044/Dmel_CG9885/Dmel_CG6033/Dmel_CG15793/Dmel_CG15085/Dmel_CG7425/Dmel_CG12919/Dmel_CG13387/Dmel_CG11411/Dmel_CG4353/Dmel_CG5123/Dmel_CG9768/Dmel_CG2275/Dmel_CG33956/Dmel_CG1429/Dmel_CG7717/Dmel_CG16973/Dmel_CG5588/Dmel_CG7109/Dmel_CG7393/Dmel_…	54	hemocyte
176	dme04624	Organismal Systems	Immune system	Toll and Imd signaling pathway	48/1278	89/3615	1.52556	3.71197	0.000216818	0.00590317	0.00518637	Dmel_CG1651/Dmel_CG44246/Dmel_CG16844/Dmel_CG5848/Dmel_CG8400/Dmel_CG1365/Dmel_CG1367/Dmel_CG1878/Dmel_CG1373/Dmel_CG10862/Dmel_CG1385/Dmel_CG6794/Dmel_CG12763/Dmel_CG10794/Dmel_CG7486/Dmel_CG10810/Dmel_CG32279/Dmel_CG7425/Dmel_CG12297/Dmel_CG6895/Dmel_CG4353/Dmel_CG2275/Dmel_CG33956/Dmel_CG16910/Dmel_CG7717/Dmel_CG31217/Dmel_CG2078/Dmel_CG1857/Dmel_CG7393/Dmel_CG33338/Dmel_CG32042/Dmel_CG4432/Dm…	48	hemocyte
177	dme00071	Metabolism	Lipid metabolism	Fatty acid degradation	22/1278	33/3615	1.88576	3.77955	0.000232408	0.00590317	0.00518637	Dmel_CG9707/Dmel_CG3752/Dmel_CG9629/Dmel_CG4703/Dmel_CG10932/Dmel_CG31075/Dmel_CG3902/Dmel_CG3961/Dmel_CG4586/Dmel_CG4594/Dmel_CG4598/Dmel_CG4860/Dmel_CG5009/Dmel_CG7461/Dmel_CG9527/Dmel_CG9547/Dmel_CG13890/Dmel_CG6598/Dmel_CG4500/Dmel_CG9709/Dmel_CG12891/Dmel_CG4600	22	hemocyte
178	dme04141	Genetic Information Processing	Folding, sorting and degradation	Protein processing in endoplasmic reticulum	66/1278	135/3615	1.38289	3.3526	0.000681327	0.0144214	0.0126703	Dmel_CG4720/Dmel_CG3136/Dmel_CG5809/Dmel_CG9429/Dmel_CG10862/Dmel_CG13887/Dmel_CG2918/Dmel_CG30156/Dmel_CG32039/Dmel_CG40045/Dmel_CG42383/Dmel_CG5823/Dmel_CG5885/Dmel_CG7556/Dmel_CG7945/Dmel_CG8209/Dmel_CG8860/Dmel_CG8974/Dmel_CG9175/Dmel_CG9934/Dmel_CG11958/Dmel_CG1877/Dmel_CG11261/Dmel_CG13393/Dmel_CG10908/Dmel_CG5682/Dmel_CG7425/Dmel_CG6822/Dmel_CG8983/Dmel_CG5520/Dmel_CG4353/Dmel_CG10221/Dmel…	66	hemocyte
179	dme04148	Cellular Processes	Transport and catabolism	Efferocytosis	34/1278	64/3615	1.50271	3.00031	0.00248765	0.0451332	0.0396528	Dmel_CG18104/Dmel_CG9429/Dmel_CG9947/Dmel_CG5336/Dmel_CG11804/Dmel_CG18301/Dmel_CG32579/Dmel_CG6103/Dmel_CG3093/Dmel_CG7788/Dmel_CG2086/Dmel_CG15793/Dmel_CG14902/Dmel_CG8933/Dmel_CG6718/Dmel_CG7147/Dmel_CG3086/Dmel_CG10379/Dmel_CG14080/Dmel_CG5588/Dmel_CG7393/Dmel_CG33338/Dmel_CG4212/Dmel_CG3664/Dmel_CG5915/Dmel_CG2248/Dmel_CG8556/Dmel_CG9366/Dmel_CG3725/Dmel_CG45051/Dmel_CG32484/Dmel_CG32350/Dme…	34	hemocyte
180	dme00190	Metabolism	Energy metabolism	Oxidative phosphorylation	79/1126	146/3615	1.73718	6.11501	3.565e-09	4.45625e-07	3.86521e-07	Dmel_CG8189/Dmel_CG4412/Dmel_CG6030/Dmel_CG3321/Dmel_CG4692/Dmel_CG7211/Dmel_CG3612/Dmel_CG14077/Dmel_CG15719/Dmel_CG31644/Dmel_CG31648/Dmel_CG3803/Dmel_CG40472/Dmel_CG43206/Dmel_CG44296/Dmel_CG6629/Dmel_CG9065/Dmel_CG10396/Dmel_CG11043/Dmel_CG30093/Dmel_CG9603/Dmel_CG18193/Dmel_CG7181/Dmel_CG14508/Dmel_CG13263/Dmel_CG8680/Dmel_CG6463/Dmel_CG11455/Dmel_CG12203/Dmel_CG3683/Dmel_CG2014/Dmel_CG3944/…	79	spermatocyte
181	dme00010	Metabolism	Carbohydrate metabolism	Glycolysis / Gluconeogenesis	36/1126	55/3615	2.1014	5.53547	1.39501e-07	8.71883e-06	7.56244e-06	Dmel_CG5432/Dmel_CG3752/Dmel_CG10996/Dmel_CG11249/Dmel_CG12229/Dmel_CG13334/Dmel_CG2964/Dmel_CG31075/Dmel_CG32444/Dmel_CG32445/Dmel_CG4988/Dmel_CG6650/Dmel_CG7024/Dmel_CG7059/Dmel_CG7069/Dmel_CG7362/Dmel_CG7430/Dmel_CG9008/Dmel_CG9010/Dmel_CG9961/Dmel_CG17654/Dmel_CG6598/Dmel_CG15400/Dmel_CG8094/Dmel_CG33102/Dmel_CG32849/Dmel_CG4317/Dmel_CG5261/Dmel_CG11876/Dmel_CG4001/Dmel_CG8251/Dmel_CG17645/Dm…	36	spermatocyte
182	dme01200	Metabolism	Global and overview maps	Carbon metabolism	61/1126	121/3615	1.61851	4.654	5.51034e-06	0.000229597	0.000199146	Dmel_CG5432/Dmel_CG4434/Dmel_CG10748/Dmel_CG10749/Dmel_CG11249/Dmel_CG11291/Dmel_CG12229/Dmel_CG14740/Dmel_CG2964/Dmel_CG32026/Dmel_CG32487/Dmel_CG32488/Dmel_CG3483/Dmel_CG4390/Dmel_CG5009/Dmel_CG5103/Dmel_CG5214/Dmel_CG5567/Dmel_CG5577/Dmel_CG6629/Dmel_CG6650/Dmel_CG7024/Dmel_CG7059/Dmel_CG7069/Dmel_CG7140/Dmel_CG7362/Dmel_CG7430/Dmel_CG7848/Dmel_CG8036/Dmel_CG9010/Dmel_CG9149/Dmel_CG9314/Dmel_C…	61	spermatocyte
183	dme04141	Genetic Information Processing	Folding, sorting and degradation	Protein processing in endoplasmic reticulum	66/1126	135/3615	1.56957	4.536	8.69053e-06	0.000271579	0.000235559	Dmel_CG4720/Dmel_CG5809/Dmel_CG10694/Dmel_CG10862/Dmel_CG10973/Dmel_CG1317/Dmel_CG13426/Dmel_CG15800/Dmel_CG18132/Dmel_CG2918/Dmel_CG30156/Dmel_CG3061/Dmel_CG31528/Dmel_CG32039/Dmel_CG42383/Dmel_CG43089/Dmel_CG4603/Dmel_CG5510/Dmel_CG5885/Dmel_CG6766/Dmel_CG7556/Dmel_CG7945/Dmel_CG8042/Dmel_CG8209/Dmel_CG8860/Dmel_CG8974/Dmel_CG9175/Dmel_CG9662/Dmel_CG9934/Dmel_CG9906/Dmel_CG11958/Dmel_CG11261/Dm…	66	spermatocyte
184	dme00620	Metabolism	Carbohydrate metabolism	Pyruvate metabolism	29/1126	49/3615	1.90008	4.26618	4.13862e-05	0.00103465	0.000897426	Dmel_CG16870/Dmel_CG18505/Dmel_CG3752/Dmel_CG10748/Dmel_CG10749/Dmel_CG10970/Dmel_CG11052/Dmel_CG11249/Dmel_CG12229/Dmel_CG13334/Dmel_CG14022/Dmel_CG18371/Dmel_CG2964/Dmel_CG31075/Dmel_CG34161/Dmel_CG7024/Dmel_CG7069/Dmel_CG7362/Dmel_CG7430/Dmel_CG7848/Dmel_CG9149/Dmel_CG6598/Dmel_CG4095/Dmel_CG6140/Dmel_CG31874/Dmel_CG1707/Dmel_CG5261/Dmel_CG11876/Dmel_CG4365	29	spermatocyte
185	dme04120	Genetic Information Processing	Folding, sorting and degradation	Ubiquitin mediated proteolysis	53/1126	108/3615	1.57551	4.08366	5.94457e-05	0.00123845	0.00107419	Dmel_CG6093/Dmel_CG15010/Dmel_CG11419/Dmel_CG2508/Dmel_CG8610/Dmel_CG10254/Dmel_CG10862/Dmel_CG11070/Dmel_CG11700/Dmel_CG14739/Dmel_CG15800/Dmel_CG17030/Dmel_CG2218/Dmel_CG2574/Dmel_CG3473/Dmel_CG43089/Dmel_CG5440/Dmel_CG7220/Dmel_CG7656/Dmel_CG9934/Dmel_CG42616/Dmel_CG11261/Dmel_CG7425/Dmel_CG4204/Dmel_CG9291/Dmel_CG12812/Dmel_CG16783/Dmel_CG4274/Dmel_CG11734/Dmel_CG9153/Dmel_CG10850/Dmel_CG3018…	53	spermatocyte
186	dme04814	Cellular Processes	Cell motility	Motor proteins	51/1126	114/3615	1.43627	3.18317	0.00134039	0.0228215	0.0197946	Dmel_CG12051/Dmel_CG10067/Dmel_CG18290/Dmel_CG6174/Dmel_CG15148/Dmel_CG33694/Dmel_CG5450/Dmel_CG10822/Dmel_CG10834/Dmel_CG10839/Dmel_CG14838/Dmel_CG16837/Dmel_CG17237/Dmel_CG31275/Dmel_CG3339/Dmel_CG7794/Dmel_CG8407/Dmel_CG9313/Dmel_CG9492/Dmel_CG6392/Dmel_CG8269/Dmel_CG12042/Dmel_CG17347/Dmel_CG7092/Dmel_CG5526/Dmel_CG15804/Dmel_CG7507/Dmel_CG1842/Dmel_CG7051/Dmel_CG2146/Dmel_CG12363/Dmel_CG6971…	51	spermatocyte
187	dme00030	Metabolism	Carbohydrate metabolism	Pentose phosphate pathway	15/1126	24/3615	2.00655	3.32724	0.00146057	0.0228215	0.0197946	Dmel_CG5432/Dmel_CG17010/Dmel_CG5103/Dmel_CG7140/Dmel_CG8036/Dmel_CG9886/Dmel_CG8525/Dmel_CG4001/Dmel_CG8251/Dmel_CG5165/Dmel_CG8073/Dmel_CG10202/Dmel_CG30499/Dmel_CG2827/Dmel_CG12529	15	spermatocyte
188	dme04130	Genetic Information Processing	Folding, sorting and degradation	SNARE interactions in vesicular transport	13/1126	21/3615	1.98744	3.05198	0.00344555	0.0478549	0.0415079	Dmel_CG14084/Dmel_CG7700/Dmel_CG2023/Dmel_CG11173/Dmel_CG17248/Dmel_CG1467/Dmel_CG7452/Dmel_CG13626/Dmel_CG7736/Dmel_CG5081/Dmel_CG14181/Dmel_CG44009/Dmel_CG1515	13	spermatocyte

## Sheet: h
Row	Thorax	Head	Abdomen	Gut
muscleCell	0.704333	0.713832	0.347381	0
indirectFlightMuscle	0.750575	0.713832	0.347381	0
adultFatBody	0.824268	0.575915	0.625782	0.208423
adultOenocyte	0.434833	0.389363	0.17936	0
adultHindgut	0.289889	0.259575	0.119573	0
enteroendocrineCell	0	0	0	0
multidendriticNeuron	0	0	0	0
gustatoryReceptorNeuron	0	0	0	0
adultPeripheralNervousSystem	0	0	0	0
legMuscleMotorNeuron	0	0	0	0
adultVentralNervousSystem	0	0.0656978	0	0
scolopidialNeuron	0	0	0	0
legTasteBristleChemosensoryNeuron	0	0	0	0
adultGlialCell	0.309255	0	0	0
adultReticularNeuropilAssociatedGlialCell	0	0	0	0
cellBodyGlialCell	0.0515424	0	0	0
CNSSurfaceAssociatedGlialCell	0	0	0	0
perineurialGlialSheath	0	0	0	0
subperineurialGlialCell	0.289889	0.259575	0.119573	0
adultTrachealCell	0.566967	0	0	0
eoSupportCell	0.434833	0.389363	0.17936	0
epithelialCell	0.566967	0.854645	0.307393	0.634695
escortCell	0	0	0	0
maleAccessoryGland	0.553794	0.347173	0.300333	0
femaleReproductiveSystem	0.289889	0.259575	0.119573	0
germlineCell	0.876222	0.599402	0	0
polarFollicleCell	0	0	0	0
follicleCell	0	0	0	0
follicleCellSt_9_	0	0	0	0
prefollicleCell_stalkFollicleCell	0	0	0	0
hemocyte	0.360797	0	0	0
spermatocyte	0.618163	0.450688	0.337658	0
