# Supplementary material for: Modeling tissue-specific Drosophila metabolism identifies high sugar diet-induced metabolic dysregulation in muscle at reaction and pathway levels
Source: Nat Commun. 2026 Jan 19;17:1692. doi: 10.1038/s41467-026-68395-3 (PMC12910071; doi:10.1038/s41467-026-68395-3)
Supplement: Supplementary file 5 — Supplementary Data 3 [file 41467_2026_68395_MOESM5_ESM.xlsx]

## Sheet: Legend
Supplementary Data 3. Flux analyses on muscle-GEM
Provides data on constraint-based flux analyses and sensitivity analysis.
Tab	Description	Related figures
a	Constraints applied to define the HSD-muscle-GEM, and update on reaction bounds for NAD(P)H-dependent reactions	Fig. 3a
b	Measured metabolites that are associated with transporter reactions in the HSD-muscle-GEM and used non-measured metabolites as constraints
c	Summary: Flux values used for generating the flux map	Supple. Fig. 3a
d	Summary: Key TCA cycle metabolites-associated reactions found in flux map
e	Comparison of pFBA, FBA, and FVA_sampling - Total flux and active reactions	Supple. Fig. 3d-e
f	NAD(P)-dependent cycling reactions suppressed by pFBA	Supple. Fig. 3f
g	Reactions with significantly decreased and increased fluxes under high sugar diet (HSD) compared to control	Fig. 3b
h	NAD(H)-depdendent reactions	Fig. 3c
i	NAD(H)-depdendent reactions - commonly affected from pFBA, FBA, and FVA_sampling	Supple. Fig. 3j
j	Total NADH production and consumption rates	-
k	Sensitivity analysis	Fig. 3h

## Sheet: a
Constraints used to make HSD-muscle-GEM
#	Reaction ID	Gene	Reaction	Reaction	Constraints	Evidence	Ref
1	MAR09034		Glucose exchange rate	glucose [e] ⇔	Upper and lower bounds scaled by reduction factor of 0.5	Insulin-stimulated leg muscle glucose update is reduced by ~ 50 % in type 2 diabetes	DeFronzo and Tripathy, Diabetes care, 2009, Gaster et al., Archives of Physiology and Biochemistry, 2012, Randle et al., The Biochemical journal, 1970
2	MAR09426		Trehalose exchange rate	trehalose [e] ⇔
3	MAR05029		Transport reactions	glucose [c] ⇔ glucose [e]
4	MAR04321	Tret1-1	Transport reactions	fructose [c] ⇔ fructose [e]
5	MAR04858	Tret1-1	Transport reactions	galactose [c] ⇔ galactose [e]
6	MAR05029	Tret1-1	Transport reactions	glucose [c] ⇔ glucose [e]
7	MAR04858	glut1	Transport reactions	galactose [c] ⇔ galactose [e]
8	MAR04973	glut1	Transport reactions	mannose [c] ⇔ mannose [e]
9	MAR05029	glut1	Transport reactions	glucose [c] ⇔ glucose [e]
10	MAR08586	glut1	Transport reactions	maltose [c] ⇔ maltose [e]
11	MAR08846	glut1	Transport reactions	dehydroascorbic acid [c] ⇔ dehydroascorbic acid [e]
12	MAR08867	glut1	Transport reactions	D-xylose [c] ⇔ D-xylose [e]
13	MAR04373	GAPDH1/2	glyceraldehyde-3-phosphate dehydrogenase	1,3-bisphospho-D-glycerate [c] + H+ [c] + NADH [c] ⇔ GAP [c] + NAD+ [c] + Pi [c]	Upper and lower bounds scaled by reduction factor of 0.3	~ 25 % decrease in GAPDH specific activity	Blatnik, Diabetes, 2008
14	MAR04239	Ogdh	Oxoglutarate dehydrogenase	AKG [m] + H+ [m] + thiamin-PP [m] ⇒ 3-carboxy-1-hydroxypropyl-ThPP [m] + CO2 [m]	Upper and lower bounds scaled by reduction factor of 0.5	1. TCA flux decreased by approximate 38 % using 13C magnetic resonance spectroscopy (MRS) in muscle of insulin-resistant offspring of type 2 diabetic patients. 2. The oxidative activity in the whole muslce was decresd in patients with type 2 diabetes	Befroy et al., Diabetes, 2007, Oberbach et al., diabetes care, 2006, Gaster et al., Archives of Physiology and Biochemistry, 2012
15	MAR04599	Ogdh	Oxoglutarate dehydrogenase	2-oxoadipate [m] + CoA [m] + NAD+ [m] ⇒ CO2 [m] + NADH [m] + glutaryl-CoA [m]
16	MAR04209	Ogdh	Oxoglutarate dehydrogenase	2-oxoadipate [m] + H+ [m] + lipoamide [m] ⇒ CO2 [m] + S-glutaryldihydrolipoamide [m]	Upper and lower bounds scaled by reduction factor of 0.25
17	MAR05297	Ogdh	Oxoglutarate dehydrogenase	AKG [m] + CoA [m] + NAD+ [m] ⇒ CO2 [m] + NADH [m] + succinyl-CoA [m]
18	MAR06411	Ogdh	Oxoglutarate dehydrogenase	AKG [m] + H+ [m] + lipoamide [m] ⇒ CO2 [m] + S-succinyldihydrolipoamide [m]
19	MAR06413	Ogdh	Oxoglutarate dehydrogenase	3-carboxy-1-hydroxypropyl-ThPP [m] + lipoamide [m] ⇒ S-succinyldihydrolipoamide [m] + thiamin-PP [m]
20	MAR04652	SdhA,B,C,D	succinate dehydrogenase	fumarate [m] + ubiquinol [m] ⇔ succinate [m] + ubiquinone [m]	Upper and lower bounds scaled by reduction factor of 0.25
21	MAR08743	SdhA,B,C,D	succinate dehydrogenase	FADH2 [m] + fumarate [m] ⇔ FAD [m] + succinate [m]
22	MAR04145	kdn	Citrate synthase	CoA [m] + H+ [m] + citrate [m] ⇔ H2O [m] + OAA [m] + acetyl-CoA [m]
23	MAR04410	Fum1	fumarate hydratase	H2O [m] + fumarate [m] ⇔ malate [m]	Upper and lower bounds scaled by reduction factor of 0.1
Update on reaction bounds on NAD(P)H depdent reactions
#	Reaction IDs	Genes	Original Constraint	Modified Constraint	Evidence	Ref
1	MAR03802, MAR03804	GLUD (Glutamate Dehydrogenase)	Upper bound = 1000	Upper bound = 0	GLUD is shown to generate NAD(P)H iin mitochondria	Lewis et al., Antioxidants & redox signaling, 2017
2	MAR03958, MAR00710, MAR04111, MAR04112	IDH (Isocitrate Dehydrogenase)	Lower bound = 0	Lower bound = -1000	IDH can be reversible for reductive carboxylation	Metallo et al., Nautre, 2013
3	MAR02358	Trxr-2 (Thioredoxin Reductase-2)	Upper bound = 1000, Lower bound = 0	Upper bound = 0, Lower bound = -1000	Thioredoxin reductase is used to reduce oxidized thioredoxin	Stein et al., Plos computational biology, 2020
4	MAR04306	Zw (Zinc Transporter)	Upper bound = 1000, Lower bound = 0	Upper bound = 0, Lower bound = -1000	G6PD reaction direction is to regenerate NADPH	Moon et al., Bioengineering and translational medicine, 2020
5	MAR04332, MAR04333, MAR04335, MAR04654, MAR04655	Dhfr (Dihydrofolate Reductase)	Lower bound = -1000	Lower bound = 0	This reductase is to regenerate NADH	Rajagopalan et al., PNAS, 2002
6	MAR07702	CG1236 / GRHPR	Lower bound = -1000	Lower bound = 0	Glyoxylate reductases use NAD(P)H to convert glyoxylate to glycolate	Mdluli et al., Biochimica et Biophysica Acta, 2005
7	MAR02185	FASN1 (Fatty Acid Synthase 1)	Upper bound = 1000, Lower bound = 0	Upper bound = 0, Lower bound = -1000	Uses NADPH for fatty acid synthesis	Ghosh et al., Elife, 2020

## Sheet: b
Metabolites associated with transport reactions		modelID: muscleCell
1-Arachidonoyl-Glycero-3-Phosphocholine		metabolites linked to extracellular: 115, Unique mets external: 109 out of total external mets: 457 (23.9 %)
1-Dihomo-Linolenoylglycerophosphocholine (20:3, Delta 8, 11, 14), Lysopc A C20:3		# of reactions associated with matched external metabolites: 739
1-Docosahexaenoylglycerophosphocholine		# of reactions that will have 1/10th of the default rate max: 585
1-Docosahexenoylglycerophosphocholine (Delta 4, 7, 10, 13, 16, 19), Sn1-Lpc (22:6)
1-Docosapentenoylglycerophosphocholine (Delta 4, 7, 10, 13, 16), Sn1-Lpc (22:5)-W6
1-Docosapentenoylglycerophosphocholine (Delta 7, 10, 13, 16, 19), Sn1-Lpc (22:5)-W3
1-Docosatetraenoylglycerophosphocholine (Delta 7, 10, 13, 16), Sn1-Lpc (22:4)
1-Eicosadienoylglycerophosphocholine (Delta 11,14)
1-Eicosapentenoylglycerophosphocholine (Delta 5, 8, 11, 14, 17), Sn1-Lpc (20:5)
1-Eicosatetraenoylglycerophosphocholine (Delta 8, 11, 14, 17), Sn1-Lpc (20:4)
1-Eicosatrienoylglycerophosphocholine (Delta 11, 14, 17)
1-Eicosenoylglycerophosphocholine (Delta 11) ,Sn1-Lpc (20:1)
1-Heptadecanoylglycerophosphocholine
1-Lignocericylglycerophosphocholine (24:0), Lysopc A C24
1-Linoleoylglycerophosphocholine (Delta 9,12)
1-Myristoylglycerophosphocholine
1-Nonadecanoylglycerophosphocholine, Sn1-Lpc (19:0)
1-Octadeca-Trienoylglycerophosphocholine, Sn1-Lpc (18:3, Delta 6, 9, 12)
1-Octadeca-Trienoylglycerophosphocholine, Sn1-Lpc (18:3, Delta 9, 12, 15)
1-Oleoylglycerophosphocholine (Delta 9)
1-Palmitoleoylglycerophosphocholine (Delta 9)
1-Palmitoylglycerophosphocholine
1-Pentadecanoylglycerophosphocholine, Sn1-Lpc (15:0)
1-Stearoylglycerophosphocholine
1-alkyl-2-lysoglycerol-3-phosphocholine
2-Linoleoylglycerophosphocholine
2-Oleoylglycerophosphocholine
2-Stearoylglycerophosphocholine
2-acetyl-1-alkyl-sn-glycero-3-phosphocholine
5-hydroxyindoleacetate
AMP
ATP
CMP
Cholic acid 3-sulfate
D-aspartate
D-lactate
Deoxycholic acid 3-sulfate
Deoxycholic acid-24glucuronide, CDA-24G
Deoxycholic acid-3glucuronide, CDA-3G
FAD
GDP
GMP
GTP
L-carnitine
L-lactate
N-acetylmethionine
N6,N6,N6-trimethyl-L-lysine
Taurodeoxycholic acid 3-sulfate
Taurohyocholic acid; N-(3alpha,6alpha,7alpha-Trihydroxy-5beta-cholan-24-oyl)taurine
UDP
UMP
UTP
acetaminophen-glutathione-conjugate
acetaminophen-mercapturate-conjugate/N-acetyl-cysteine-acetaminophen
acetoacetate
acetylcholine
adenosine
alanine
arginine
asparagine
aspartate
biotin
cAMP
cGMP
cholesterol
cholesterol-ester pool
choline
citrate
citrulline
cysteine
cytidine
dCMP
dihydrothymine
ethanolamine
folate
glucosamine
glutamate
glutamine
glycine
guanosine
hexadecenoylcarnitine(9)
histidine
homoserine
hypoxanthine
inosine
isocitrate
lysine
methionine
nicotinamide
ornithine
orotate
pantothenate
phenylalanine
phenylpyruvate
proline
pyridoxine
pyruvate
riboflavin
selenomethionine
serine
succinate
taurine
threonine
thymidine
trans-4-hydroxy-L-proline
tryptophan
tyrosine
uridine
valine

## Sheet: c
Summary - Flux values used for generating the flux map													Data - obtained from MATLAB code
Glucose uptake rate													Summary	Query: Glucose[e]
Rxns	Gene	Eqn	ctr_mean	exp_mean	relChg	ctr_min	ctr_max	exp_min	exp_max	min_relchg	max_relchg		Rxns	Gene	Eqn	ctr_mean	exp_mean	relChg	ctr_min	ctr_max	exp_min	exp_max	min_relchg	max_relchg
MAR05029	sut3; sut2; Glut1; sut1; Tret1-1; Tret1-2; CG7882	glucose [c] ⇔ glucose [e]	-279.826	-152.635	0.545465	-482.047	340.785	-183.44	-43.9317	0.380544	-0.128913		MAR00072	Amy-d; Mal-A7; CD98hc; Mal-A4; Mal-B2; Amy-p; Mal-A5; sbm	8 H2O [e] + glycogenin G4G7 [e] ⇒ Glycogen, Structure 4 (Glycogenin-1,6-{2[1,4-Glc], [1,4-Glc]}) [e] + 8 glucose [e]	0.106023	0.0622376	0.587018	2.56139e-05	66.7466	2.47598e-06	33.9707	0.0966655	0.508951
													MAR03989	GCS2Î±; CalpA	H2O [e] + maltose [e] ⇒ 2 glucose [e]	17.3696	6.20704	0.35735	0.0010296	467.631	0.000494822	219.608	0.480596	0.469619
													MAR04837	Treh; CG16965	H2O [e] + trehalose [e] ⇒ 2 glucose [e]	14.743	5.34152	0.362309	0.000591031	394.978	0.00558432	147.39	9.44844	0.373159
Glycolysis													MAR05029	sut3; sut2; Glut1; sut1; Tret1-1; Tret1-2; CG7882	glucose [c] ⇔ glucose [e]	-279.826	-152.635	0.545465	-482.047	340.785	-183.44	-43.9317	0.380544	-0.128913
Rxns	Gene	Eqn	ctr_mean	exp_mean	relChg	ctr_min	ctr_max	exp_min	exp_max	min_relchg	max_relchg		MAR08569	Amy-p; CG16799; Amy-d; CG11159	H2O [e] + maltodecaose [e] ⇒ glucose [e] + maltononaose [e]	56.1342	28.181	0.50203	0.0164286	586.592	0.00606785	393.255	0.369345	0.670405
Hex													MAR08571	CG16799; Amy-p; CG11159; Amy-d	2 H2O [e] + maltononaose [e] ⇒ 2 glucose [e] + maltoheptaose [e]	6.72011	3.0305	0.45096	0.00346344	333.269	0.000148844	129.015	0.0429757	0.387122
MAR04394	Hex-A	ATP [c] + glucose [c] ⇒ ADP [c] + H+ [c] + glucose-6-phosphate [c]	228.888	30.2801	0.132292	62.0308	453.4	0.121686	118.844	0.0019617	0.262118		MAR08573	CG16799; CG11159; Amy-p; Amy-d	H2O [e] + maltoheptaose [e] ⇒ glucose [e] + maltohexaose [e]	56.2288	31.7056	0.563868	0.569807	534.305	0.0877346	444.814	0.153972	0.83251
MAR04486	Hex-A; Hex-t2	ITP [c] + glucose [c] ⇒ H+ [c] + IDP [c] + glucose-6-phosphate [c]	52.1679	31.7971	0.609516	3.25383	335.137	1.49315	137.587	0.45889	0.410539		MAR08575	CG11159; CG16799; Amy-p; Amy-d	H2O [e] + maltohexaose [e] ⇒ glucose [e] + maltopentaose [e]	59.1655	34.4628	0.582481	0.497265	637.307	0.0139385	411.694	0.0280303	0.64599
MAR04487	Hex-t2; Hex-A	dATP [c] + glucose [c] ⇒ H+ [c] + dADP [c] + glucose-6-phosphate [c]	64.094	92.1269	1.43737	2.42236	346.418	15.8655	159.342	6.5496	0.459971		MAR08577	CG16799; Amy-p; Amy-d; CG11159	H2O [e] + maltopentaose [e] ⇒ glucose [e] + maltotetraose [e]	60.8376	32.2569	0.530213	0.358336	646.732	0.151433	407.973	0.422601	0.630822
			345.149	154.204	0.446775	67.707	1134.96						MAR08579	CG11159; Amy-p; Amy-d; CG16799	H2O [e] + maltotetraose [e] ⇒ glucose [e] + maltotriose [e]	56.4756	34.9239	0.61839	0.0118563	552.799	0.16517	393.012	13.9309	0.71095
Pgi													MAR08581	CG11159; Amy-d; Amy-p; CG16799	H2O [e] + maltotriose [e] ⇒ glucose [e] + maltose [e]	55.7709	33.5353	0.601305	0.209293	625.541	0.0477126	391.457	0.22797	0.62579
MAR04381	Pgi	fructose-6-phosphate [c] ⇔ glucose-6-phosphate [c]	-341.521	-152.517	0.446582	-497.365	-140.315	-183.207	-97.7424	0.368356	0.696591		MAR09034	NA	glucose [e] ⇔	143.301	72.0865	0.503044	-330.776	732.752	-124.575	376.745	0.376615	0.51415
Pfk													Summary	Query: glycolysis_gluconeogenesis
MAR04379	Pfk	ATP [c] + fructose-6-phosphate [c] ⇒ ADP [c] + H+ [c] + fructose-1,6-bisphosphate [c]	460.66	151.229	0.328287	157.148	815.377	27.0301	711.429	0.172004	0.872516		Rxns	Gene	Eqn	ctr_mean	exp_mean	relChg	ctr_min	ctr_max	exp_min	exp_max	min_relchg	max_relchg
													MAR01169	Gpo1	FAD [m] + sn-glycerol-3-phosphate [c] ⇒ DHAP [c] + FADH2 [m]	46.7611	84.9249	1.8161	0.0132	146.11	16.9526	270.876	1281.8	1.8539
Ald1													MAR04097	AcCoAS	ATP [c] + CoA [c] + acetate [c] ⇒ AMP [c] + PPi [c] + acetyl-CoA [c]	0.0135	0.0108	0.801	7.5646e-06	39.5891	1.4739e-06	22.0474	0.1948	0.5569
MAR04375	Ald1	DHAP [c] + GAP [c] ⇔ fructose-1,6-bisphosphate [c]	-611.147	-338.46	0.553811	-873.261	-502.58	-863.689	-173.625	0.989039	0.345468		MAR04108	AcCoAS	CoA [c] + acetyl adenylate [c] ⇒ AMP [c] + H+ [c] + acetyl-CoA [c]	0.0462	0.0413	0.8944	4.1959e-05	39.5962	1.2895e-05	22.0627	0.3073	0.5572
													MAR04133	AcCoAS	ATP [c] + H+ [c] + acetate [c] ⇒ PPi [c] + acetyl adenylate [c]	0.0462	0.0413	0.8944	4.1959e-05	39.5962	1.2895e-05	22.0627	0.3073	0.5572
Tpi													MAR04137	CG7430; Pdha; Pdhb; muc	CoA [m] + NAD+ [m] + pyruvate [m] ⇒ CO2 [m] + NADH [m] + acetyl-CoA [m]	1.0895	43.1073	39.5669	0.0022	97.5355	3.2687	163.171	1505.8	1.6729
MAR04391	Tpi	DHAP [c] ⇔ GAP [c]	496.747	149.089	0.30013	454.61	531.798	136.599	179.515	0.300475	0.337563		MAR04281	TSG101; Ldh	H+ [x] + NADH [x] + pyruvate [x] ⇔ L-lactate [x] + NAD+ [x]	1.037	1.3183	1.2713	0.0182	38.4874	0.0103	36.1292	0.5659	0.9387
			1107.89	1086.05									MAR04283	Aldh-III; CG31075	H2O [c] + NADP+ [c] + acetaldehyde [c] ⇒ 2 H+ [c] + NADPH [c] + acetate [c]	0.0301	0.0053	0.1757	4.3208e-05	58.3684	3.0129e-05	16.9936	0.6973	0.2911
GAPDH													MAR04301	Pfk; CG14995	UTP [c] + fructose-6-phosphate [c] ⇒ H+ [c] + UDP [c] + fructose-1,6-bisphosphate [c]	150.488	187.231	1.2442	10.9521	663.465	9.7621	774.327	0.8913	1.1671
MAR04373	Gapdh2; Gapdh1; CG9010	1,3-bisphospho-D-glycerate [c] + H+ [c] + NADH [c] ⇔ GAP [c] + NAD+ [c] + Pi [c]	-998.901	-299.926	0.300256	-1000	-939.304	-300	-275.789	0.3	0.29361		MAR04355	Ald1	DHAP [c] + erythrose-4-phosphate [c] ⇒ sedoheptulose-1,7-bisphosphate [c]	108.072	186.24	1.7233	11.0849	369.945	21.9564	718.806	1.9807	1.943
													MAR04358	Ih; PyK	ADP [c] + H+ [c] + PEP [c] ⇒ ATP [c] + pyruvate [c]	675.478	65.6835	0.0972	203.76	952.485	4.8705	681.735	0.0239	0.7157
Pgk													MAR04363	Eno	2-phospho-D-glycerate [c] ⇔ H2O [c] + PEP [c]	998.751	299.891	0.3003	938.488	999.995	275.784	299.999	0.2939	0.3
MAR04368	CG30486; Pgk; Tango1; CG8483	1,3-bisphospho-D-glycerate [c] + ADP [c] ⇔ 3-phospho-D-glycerate [c] + ATP [c]	998.876	299.915	0.300253	939.299	999.997	275.786	300	0.293608	0.3		MAR04365	CG7059; Pglym78	2-phospho-D-glycerate [c] ⇔ 3-phospho-D-glycerate [c]	-998.751	-299.891	0.3003	-999.995	-938.488	-299.999	-275.784	0.3	0.2939
													MAR04368	CG30486; Pgk; Tango1; CG8483	1,3-bisphospho-D-glycerate [c] + ADP [c] ⇔ 3-phospho-D-glycerate [c] + ATP [c]	998.875	299.915	0.3003	939.299	999.997	275.786	300	0.2936	0.3
Pglym78													MAR04370	Acyp2; CG14022; CG34161; CG18371	1,3-bisphospho-D-glycerate [c] + H2O [c] ⇒ 3-phospho-D-glycerate [c] + H+ [c] + Pi [c]	0.026	0.0108	0.4177	5.4551e-06	59.3892	5.6951e-06	24.195	1.044	0.4074
MAR04365	CG7059; Pglym78	2-phospho-D-glycerate [c] ⇔ 3-phospho-D-glycerate [c]	-998.751	-299.891	0.300267	-999.995	-938.488	-299.999	-275.784	0.300001	0.29386		MAR04373	Gapdh2; Gapdh1; CG9010	1,3-bisphospho-D-glycerate [c] + H+ [c] + NADH [c] ⇔ GAP [c] + NAD+ [c] + Pi [c]	-998.902	-299.926	0.3003	-1000	-939.304	-300	-275.789	0.3	0.2936
													MAR04375	Ald1	DHAP [c] + GAP [c] ⇔ fructose-1,6-bisphosphate [c]	-611.148	-338.46	0.5538	-873.261	-502.58	-863.689	-173.625	0.989	0.3455
Eno													MAR04379	Pfk	ATP [c] + fructose-6-phosphate [c] ⇒ ADP [c] + H+ [c] + fructose-1,6-bisphosphate [c]	460.66	151.229	0.3283	157.148	815.377	27.0301	711.429	0.172	0.8725
MAR04363	Eno	2-phospho-D-glycerate [c] ⇔ H2O [c] + PEP [c]	998.751	299.891	0.300267	938.488	999.995	275.784	299.999	0.29386	0.300001		MAR04381	Pgi	fructose-6-phosphate [c] ⇔ glucose-6-phosphate [c]	-341.521	-152.517	0.4466	-497.365	-140.315	-183.207	-97.7424	0.3684	0.6966
													MAR04388	TSG101; Ldh	H+ [c] + NADH [c] + pyruvate [c] ⇔ L-lactate [c] + NAD+ [c]	253.327	60.4014	0.2384	-224.828	681.513	-490.827	643.926	2.1831	0.9448
Pyk													MAR04391	Tpi	DHAP [c] ⇔ GAP [c]	496.747	149.089	0.3001	454.61	531.798	136.599	179.515	0.3005	0.3376
MAR04358	Ih; PyK	ADP [c] + H+ [c] + PEP [c] ⇒ ATP [c] + pyruvate [c]	675.478	65.6835	0.0972399	203.76	952.485	4.87053	681.735	0.0239032	0.715743		MAR04394	Hex-A	ATP [c] + glucose [c] ⇒ ADP [c] + H+ [c] + glucose-6-phosphate [c]	228.887	30.2801	0.1323	62.0308	453.4	0.1217	118.844	0.002	0.2621
													MAR04396	Pgm1; Pgm2b; Pgm2a	glucose-1-phosphate [c] ⇔ glucose-6-phosphate [c]	-1.8785	-1.1761	0.6261	-25.9285	0.0015	-17.3595	-0.3634	0.6695	-248.908
Ldh													MAR06410	Pdha; Pdhb	H+ [m] + lipoamide [m] + pyruvate [m] ⇒ CO2 [m] + S-acetyldihydrolipoamide [m]	29.4694	3.9823	0.1351	0.0017	119.272	0.002	129.33	1.1826	1.0843
MAR04388	TSG101; Ldh	H+ [c] + NADH [c] + pyruvate [c] ⇔ L-lactate [c] + NAD+ [c]	253.327	60.4014	0.238433	-224.828	681.513	-490.827	643.926	2.18313	0.944847		MAR06412	CG7430; Pdhb; Pdha; muc	CoA [m] + S-acetyldihydrolipoamide [m] ⇒ acetyl-CoA [m] + dihydrolipoamide [m]	29.4694	3.9823	0.1351	0.0017	119.272	0.002	129.33	1.1826	1.0843
													MAR08357	Aldh7A1; Aldh; Aldh-III	H2O [m] + NAD+ [m] + acetaldehyde [m] ⇒ 2 H+ [m] + NADH [m] + acetate [m]	0.471	0.0967	0.2054	0.0288	58.711	8.3537e-06	24.2996	0.00029019	0.4139
MPC1													MAR08360	Cat	H2O2 [x] + ethanol [x] ⇒ 2 H2O [x] + acetaldehyde [x]
MAR04926	CG9399; Mpc1	H+ [c] + pyruvate [c] ⇒ H+ [m] + pyruvate [m]	117.577	111.428	0.947698	9.94555	646.908	16.2255	547.352	1.63143	0.846105
													Summary	Query: zw[c]
Pdh													Rxns	Gene	Eqn	ctr_mean	exp_mean	relChg	ctr_min	ctr_max	exp_min	exp_max	min_relchg	max_relchg
MAR04137	CG7430; Pdha; Pdhb; muc	CoA [m] + NAD+ [m] + pyruvate [m] ⇒ CO2 [m] + NADH [m] + acetyl-CoA [m]	1.08948	43.1073	39.5669	0.00217075	97.5355	3.26869	163.171	1505.79	1.67294		MAR04306	Zw	H+ [c] + NADPH [c] + glucono-1,5-lactone-6-phosphate [c] ⇔ NADP+ [c] + glucose-6-phosphate [c]	-1.7501	-0.5109	0.2919	-218.411	-0.0011	-52.0782	-7.6383e-05	0.2384	0.0709
MAR06410	Pdha; Pdhb	H+ [m] + lipoamide [m] + pyruvate [m] ⇒ CO2 [m] + S-acetyldihydrolipoamide [m]	29.4694	3.98227	0.135132	0.00172011	119.272	0.00203428	129.33	1.18264	1.08432
MAR06412	CG7430; Pdhb; Pdha; muc	CoA [m] + S-acetyldihydrolipoamide [m] ⇒ acetyl-CoA [m] + dihydrolipoamide [m]	29.4694	3.98227	0.135132	0.00172011	119.272	0.00203428	129.33	1.18264	1.08432		Summary	Query: TCA cycle
			60.0283	51.0718	0.850796	0.00561098	336.08						Rxns	Gene	Eqn	ctr_mean	exp_mean	relChg	ctr_min	ctr_max	exp_min	exp_max	min_relchg	max_relchg
													MAR00710	Idh	NADP+ [c] + isocitrate [c] ⇒ AKG [c] + CO2 [c] + NADPH [c]	-73.1243	-562.736	7.6956	-693.832	476.937	-914.53	449.511	1.31808	0.942494
G6PD													MAR03957	Idh3a; Idh3b; Idh3g	NAD+ [m] + isocitrate [m] ⇒ AKG [m] + CO2 [m] + NADH [m]	234.338	243.198	1.03781	55.1589	720.02	48.5549	776.179	0.880273	1.078
Rxns	Gene	Eqn	ctr_mean	exp_mean	relChg	ctr_min	ctr_max	exp_min	exp_max	min_relchg	max_relchg		MAR03958	Idh	NADP+ [m] + isocitrate [m] ⇒ AKG [m] + CO2 [m] + NADPH [m]	-726.967	-704.977	0.969751	-991.652	202.761	-966.583	491.48	0.97472	2.42394
MAR04306	Zw	H+ [c] + NADPH [c] + glucono-1,5-lactone-6-phosphate [c] ⇔ NADP+ [c] + glucose-6-phosphate [c]	-1.75012	-0.510883	0.291913	-218.411	-0.00107749	-52.0782	-7.63826e-05	0.238441	0.0708892		MAR04111	Idh	H+ [c] + oxalosuccinate [c] ⇒ AKG [c] + CO2 [c]	-656.134	159.248	-0.242707	-964.731	301.707	-645.012	722.29	0.668593	2.39402
													MAR04112	Idh	H+ [m] + oxalosuccinate [m] ⇒ AKG [m] + CO2 [m]	537.547	530.476	0.986847	-389.007	965.522	-537.938	908.354	1.38285	0.940791
													MAR04139	Mdh1	H+ [c] + NADH [c] + OAA [c] ⇔ NAD+ [c] + malate [c]	-57.2919	21.1084	-0.368436	-254.919	126.671	-137.972	232.957	0.541239	1.83907
TCA cycle													MAR04141	Mdh2	H+ [m] + NADH [m] + OAA [m] ⇔ NAD+ [m] + malate [m]	-44.9729	-69.4753	1.54483	-134.503	59.3692	-210.672	0.865928	1.5663	0.0145855
Rxns	Gene	Eqn	ctr_mean	exp_mean	relChg	ctr_min	ctr_max	exp_min	exp_max	min_relchg	max_relchg		MAR04145	kdn	CoA [m] + H+ [m] + citrate [m] ⇔ H2O [m] + OAA [m] + acetyl-CoA [m]	-45.7099	-70.2502	1.53687	-135.227	24.123	-213.209	-8.7562	1.57667	-0.362982
MAR04145	kdn	CoA [m] + H+ [m] + citrate [m] ⇔ H2O [m] + OAA [m] + acetyl-CoA [m]	-45.7099	-70.2502	1.53687	-135.227	24.123	-213.209	-8.7562	1.57667	-0.362982		MAR04147	ScsÎ²G; ScsÎ±1; ScsÎ²A	CoA [m] + GTP [m] + succinate [m] ⇔ GDP [m] + Pi [m] + succinyl-CoA [m]	-630.155	-601.32	0.954241	-955.547	442.691	-937.502	421.692	0.981115	0.952565
													MAR04149	ATPCL	ATP [c] + CoA [c] + citrate [c] ⇒ ADP [c] + OAA [c] + Pi [c] + acetyl-CoA [c]	2.29697	3.09184	1.34605	0.227445	60.0701	0.207891	64.4301	0.91403	1.07258
mAcon													MAR04152	ScsÎ±1; ScsÎ²A; ScsÎ²G	ADP [m] + Pi [m] + succinyl-CoA [m] ⇔ ATP [m] + CoA [m] + succinate [m]	-429.952	-502.307	1.16829	-761.348	611.495	-896.159	459.104	1.17707	0.750789
MAR04456	mAcon1; Irp-1B; mAcon2; Irp-1A	citrate [m] ⇔ isocitrate [m]	489.935	-459.485	-0.93785	-498.508	935.033	-878.563	540.042	1.76238	0.577565		MAR04209	Ogdh; CG1544	AKG [m] + H+ [m] + thiamin-PP [m] ⇒ 3-carboxy-1-hydroxypropyl-ThPP [m] + CO2 [m]	28.2786	13.6631	0.483161	0.137011	169.006	0.0293167	132.345	0.213974	0.783081
MAR04458	mAcon2; Irp-1A; Irp-1B; mAcon1	H2O [m] + cis-aconitate [m] ⇔ citrate [m]	445.017	-528.183	-1.18688	-528.834	889.404	-931.94	510.869	1.76225	0.574394		MAR04408	Fum1	H2O [c] + fumarate [c] ⇔ malate [c]	-211.587	5.42916	-0.0256592	-412.687	59.2503	-75.8936	86.978	0.183901	1.46797
			44.9177	68.6975	1.52941	0.0222629	45.6295	53.3777					MAR04410	Fum1	H2O [m] + fumarate [m] ⇔ malate [m]	412.181	93.8028	0.227577	104.776	569.139	32.0103	99.9827	0.305513	0.175673
IDH													MAR04456	Irp-1A; mAcon1	citrate [m] ⇔ isocitrate [m]	489.935	-459.485	-0.93785	-498.508	935.033	-878.563	540.042	1.76238	0.577565
MAR03957	Idh3b; Idh3a; Idh3g	NAD+ [m] + isocitrate [m] ⇒ AKG [m] + CO2 [m] + NADH [m]	234.338	243.198	1.03781	55.1589	720.02	48.5549	776.179	0.880273	1.078		MAR04458	mAcon1; Irp-1A	H2O [m] + cis-aconitate [m] ⇔ citrate [m]	445.017	-528.183	-1.18688	-528.834	889.404	-931.94	510.869	1.76225	0.574394
MAR03958	Idh	NADP+ [m] + isocitrate [m] ⇒ AKG [m] + CO2 [m] + NADPH [m]	-726.967	-704.977	0.969751	-991.652	202.761	-966.583	491.48	0.97472	2.42394		MAR04585	Idh	H+ [c] + NADPH [c] + oxalosuccinate [c] ⇔ NADP+ [c] + isocitrate [c]	656.134	-159.248	-0.242707	-301.707	964.731	-722.29	645.012	2.39402	0.668593
MAR04112	Idh	H+ [m] + oxalosuccinate [m] ⇒ AKG [m] + CO2 [m]	537.547	530.476	0.986847	-389.007	965.522	-537.938	908.354	1.38285	0.940791		MAR04589	mAcon1; Irp-1A	H2O [m] + cis-aconitate [m] ⇔ isocitrate [m]	-445.017	528.183	-1.18688	-889.404	528.834	-510.869	931.94	0.574394	1.76225
			44.9177	68.6975	1.52941	-1325.5	1888.3						MAR04652	SdhB; SdhA; SdhD; SdhC	fumarate [m] + ubiquinol [m] ⇔ succinate [m] + ubiquinone [m]	-631.073	-162.305	0.257189	-975.818	337.346	-238.052	107.383	0.243951	0.318317
													MAR05297	CG7430; CG5214; Ogdh	AKG [m] + CoA [m] + NAD+ [m] ⇒ CO2 [m] + NADH [m] + succinyl-CoA [m]	25.9976	9.42479	0.362526	1.70508	152.384	0.0104735	110.587	0.00614249	0.725712
OGDH													MAR06411	Ogdh; CG1544	AKG [m] + H+ [m] + lipoamide [m] ⇒ CO2 [m] + S-succinyldihydrolipoamide [m]	154.332	80.0242	0.518518	51.3159	293.317	3.20148	168.552	0.0623877	0.574641
MAR04209	CG1544; Ogdh	AKG [m] + H+ [m] + thiamin-PP [m] ⇒ 3-carboxy-1-hydroxypropyl-ThPP [m] + CO2 [m]	28.2786	13.6631	0.483161	0.137011	169.006	0.0293167	132.345	0.213974	0.783081		MAR06413	CG1544; Ogdh	3-carboxy-1-hydroxypropyl-ThPP [m] + lipoamide [m] ⇒ S-succinyldihydrolipoamide [m] + thiamin-PP [m]	28.2786	13.6631	0.483161	0.137011	169.006	0.0293167	132.345	0.213974	0.783081
MAR05297	CG5214; Ogdh; CG7430	AKG [m] + CoA [m] + NAD+ [m] ⇒ CO2 [m] + NADH [m] + succinyl-CoA [m]	25.9976	9.42479	0.362526	1.70508	152.384	0.0104735	110.587	0.00614249	0.725712		MAR06414	CG5214	CoA [m] + S-succinyldihydrolipoamide [m] ⇔ dihydrolipoamide [m] + succinyl-CoA [m]	182.611	93.6873	0.513043	71.0431	301.002	14.8164	185.405	0.208555	0.615961
MAR06411	CG1544; Ogdh	AKG [m] + H+ [m] + lipoamide [m] ⇒ CO2 [m] + S-succinyldihydrolipoamide [m]	154.332	80.0242	0.518518	51.3159	293.317	3.20148	168.552	0.0623877	0.574641		MAR08743	SdhC; SdhA; SdhB; SdhD	FADH2 [m] + fumarate [m] ⇔ FAD [m] + succinate [m]	430.722	63.1549	0.146626	-524.475	757.112	-158.124	200.414	0.301491	0.264709
			208.609	103.112	0.494285	53.158	614.707
Scsα1
MAR04147	Scsα1, ScsβG, ScsβA	CoA [m] + GTP [m] + succinate [m] ⇔ GDP [m] + Pi [m] + succinyl-CoA [m]	-630.155	-601.32	0.9542	-955.547	442.691	-937.502	421.692	0.9811	0.9526
MAR04152	ScsβA, Scsα1, ScsβG	ADP [m] + Pi [m] + succinyl-CoA [m] ⇔ ATP [m] + CoA [m] + succinate [m]	-429.952	-502.307	1.1683	-761.348	611.495	-896.159	459.104	1.1771	0.7508
			200.203	99.0129	0.494563	-1716.9	1054.19
SDH
MAR04652	SdhB; SdhA; SdhD; SdhC	fumarate [m] + ubiquinol [m] ⇔ succinate [m] + ubiquinone [m]	-631.073	-162.305	0.257189	-975.818	337.346	-238.052	107.383	0.243951	0.318317
MAR08743	SdhC; SdhA; SdhB; SdhD	FADH2 [m] + fumarate [m] ⇔ FAD [m] + succinate [m]	430.722	63.1549	0.146626	-524.475	757.112	-158.124	200.414	0.301491	0.264709
			200.35	99.1499	0.494883	1500.29	-1094.46
Fum
MAR04410	Fum1	H2O [m] + fumarate [m] ⇔ malate [m]	412.181	93.8028	0.227577	104.776	569.139	32.0103	99.9827	0.305513	0.175673
Mdh2
MAR04141	Mdh2	H+ [m] + NADH [m] + OAA [m] ⇔ NAD+ [m] + malate [m]	-44.9729	-69.4753	1.54483	-134.503	59.3692	-210.672	0.865928	1.5663	0.0145855
Men
MAR04087	Men; Men-b	NAD+ [m] + malate [m] ⇒ CO2 [m] + NADH [m] + pyruvate [m]	2.08158	4.30811	2.06963	0.000396665	187.013	0.000720122	131.923	1.81544	0.705424
MAR04091	Men-b; Men	NADP+ [m] + malate [m] ⇒ CO2 [m] + NADPH [m] + pyruvate [m]	4.02275	6.65572	1.65452	0.00268653	187.99	0.0124594	155.49	4.63775	0.827117
			6.10433	10.9638	1.79607	0.00308319	375.003
Citrate transport
MAR04957	NA	citrate [m] ⇒ citrate [c]	0.7922	1.5527	1.9601	0.0012	48.2277	0.0518	26.091	42.6842	0.541
aKG transport
MAR06330	Dic1	AKG [c] + Pi [m] ⇒ AKG [m] + Pi [c]	6.08146	4.81778	0.792208	0.206464	194.675	0.000459494	137.125	0.00222554	0.704378
MAR04851	Dic1	AKG [c] + succinate [m] ⇔ AKG [m] + succinate [c]	159.327	29.6467	0.186075	29.7755	307.435	-149.29	160.268	-5.01385	0.521308
			165.408	34.4645	0.208361	29.982	502.11
Fum transport
MAR03971	Dic1	Pi [m] + fumarate [c] ⇒ Pi [c] + fumarate [m]	2.36179	2.51764	1.06599	0.0011256	192.603	4.10936e-05	137.758	0.0365083	0.71524
MAR04854	Dic1	fumarate [c] + succinate [m] ⇔ fumarate [m] + succinate [c]	-559.321	-563.916	1.00822	-893.748	467.556	-920.954	529.908	1.03044	1.13336
MAR06521	Dic1	fumarate [c] + thiosulfate [m] ⇔ fumarate [m] + thiosulfate [c]	625.671	568.166	0.90809	-507.255	973.8	-436.043	929.558	0.859613	0.954568
MAR08741	Dic1	fumarate [c] + sulfite [m] ⇔ fumarate [m] + sulfite [c]	587.54	538.725	0.916916	-491.831	954.31	-571.04	927.641	1.16105	0.972055
MAR08742	Dic1	fumarate [c] + sulfate [m] ⇔ fumarate [m] + sulfate [c]	-444.421	-550.839	1.23945	-962.308	473.933	-931.951	498.12	0.968455	1.05103
			211.83	-5.34713	-0.0252425	-2855.14	3062.2
Mal transport
MAR04865	Dic1	Pi [m] + malate [c] ⇒ Pi [c] + malate [m]	2.14861	3.35068	1.55946	0.00135903	192.342	0.00010883	133.306	0.0800786	0.693066
MAR04867	Dic1	malate [c] + sulfate [m] ⇔ malate [m] + sulfate [c]	494.912	527.516	1.06588	-457.287	949.667	-475.02	917.899	1.03878	0.966548
MAR04868	Dic1	malate [c] + sulfite [m] ⇔ malate [m] + sulfite [c]	-232.493	23.9359	-0.102953	-711.703	594.879	-684.605	678.85	0.961926	1.14116
MAR06522	Dic1	malate [c] + thiosulfate [m] ⇔ malate [m] + thiosulfate [c]	-625.671	-568.166	0.90809	-973.8	507.255	-929.558	436.043	0.954568	0.859613
			-361.104	-13.3637	0.0370079	-2142.79	2244.14
			117.188	56.7608	0.484358

## Sheet: d
Metabolites-associated reactions
Summary	Query: malate[m]
Rxns	Gene	Eqn	ctr_mean	exp_mean	relChg	ctr_min	ctr_max	exp_min	exp_max	min_relchg	max_relchg		Pro (1) or con (-1)	Flux
MAR04087	Men; Men-b	NAD+ [m] + malate [m] ⇒ CO2 [m] + NADH [m] + pyruvate [m]	2.0816	4.3081	2.0696	0.00039666	187.013	0.00072012	131.923	1.8154	0.7054	2.0816	-1	-2.0816
MAR04091	Men-b; Men	NADP+ [m] + malate [m] ⇒ CO2 [m] + NADPH [m] + pyruvate [m]	4.0228	6.6557	1.6545	0.0027	187.99	0.0125	155.489	4.6377	0.8271	4.0228	-1	-4.0228
MAR04141	Mdh2	H+ [m] + NADH [m] + OAA [m] ⇔ NAD+ [m] + malate [m]	-44.9729	-69.4753	1.5448	-134.503	59.3692	-210.672	0.8659	1.5663	0.0146	44.9729	-1	-44.9729
MAR04410	Fum1	H2O [m] + fumarate [m] ⇔ malate [m]	412.181	93.8028	0.2276	104.775	569.139	32.0103	99.9827	0.3055	0.1757	412.181	1	412.181
MAR04865	Dic1	Pi [m] + malate [c] ⇒ Pi [c] + malate [m]	2.1486	3.3507	1.5595	0.0014	192.342	0.00010883	133.306	0.0801	0.6931	2.1486	1	2.1486
MAR04867	Dic1	malate [c] + sulfate [m] ⇔ malate [m] + sulfate [c]	494.912	527.516	1.0659	-457.287	949.667	-475.02	917.899	1.0388	0.9665	494.912	1	494.912
MAR04868	Dic1	malate [c] + sulfite [m] ⇔ malate [m] + sulfite [c]	-232.493	23.9359	-0.103	-711.703	594.879	-684.605	678.85	0.9619	1.1412	232.493	-1	-232.493
MAR06522	Dic1	malate [c] + thiosulfate [m] ⇔ malate [m] + thiosulfate [c]	-625.671	-568.166	0.9081	-973.8	507.255	-929.558	436.043	0.9546	0.8596	625.671	-1	-625.671
														-0.0001
Summary	Query: citrate[m]
Rxns	Gene	Eqn	ctr_mean	exp_mean	relChg	ctr_min	ctr_max	exp_min	exp_max	min_relchg	max_relchg		Pro (1) or con (-1)
MAR04145	kdn	CoA [m] + H+ [m] + citrate [m] ⇔ H2O [m] + OAA [m] + acetyl-CoA [m]	-45.7099	-70.2502	1.5369	-135.227	24.123	-213.209	-8.7562	1.5767	-0.363	45.7099	1	45.7099
MAR04456	mAcon1; Irp-1B; mAcon2; Irp-1A	citrate [m] ⇔ isocitrate [m]	489.935	-459.485	-0.9378	-498.508	935.033	-878.562	540.042	1.7624	0.5776	489.935	-1	-489.935
MAR04458	mAcon2; Irp-1A; Irp-1B; mAcon1	H2O [m] + cis-aconitate [m] ⇔ citrate [m]	445.017	-528.183	-1.1869	-528.834	889.404	-931.94	510.868	1.7623	0.5744	445.017	1	445.017
MAR04957	NA	citrate [m] ⇒ citrate [c]	0.7922	1.5527	1.9601	0.0012	48.2277	0.0518	26.091	42.6842	0.541	0.7922	-1	-0.7922
														3.66374e-14
Summary	Query: aKG[m]
Rxns	Gene	Eqn	ctr_mean	exp_mean	relChg	ctr_min	ctr_max	exp_min	exp_max	min_relchg	max_relchg		Pro (1) or con (-1)
MAR01616	Tat; Got2	AKG [m] + phenylalanine [m] ⇔ glutamate [m] + phenylpyruvate [m]	-2.9511	-0.2076	0.0704	-41.738	-1.8975e-06	-28.5256	-1.2489e-05	0.6834	6.5817	2.9511	1	2.9511
MAR03957	Idh3b; Idh3a; Idh3g	NAD+ [m] + isocitrate [m] ⇒ AKG [m] + CO2 [m] + NADH [m]	234.338	243.198	1.0378	55.1589	720.02	48.5549	776.178	0.8803	1.078	234.338	1	234.338
MAR03958	Idh	NADP+ [m] + isocitrate [m] ⇒ AKG [m] + CO2 [m] + NADPH [m]	-726.967	-704.977	0.9698	-991.652	202.761	-966.583	491.48	0.9747	2.4239	726.967	-1	-726.967
MAR04109	CG1640	AKG [m] + alanine [m] ⇔ glutamate [m] + pyruvate [m]	4.6682	0.2575	0.0552	0.0097	55.6452	0.0033	28.5385	0.3404	0.5129	4.6682	-1	-4.6682
MAR04112	Idh	H+ [m] + oxalosuccinate [m] ⇒ AKG [m] + CO2 [m]	537.547	530.476	0.9868	-389.007	965.522	-537.938	908.354	1.3828	0.9408	537.547	1	537.547
MAR04209	CG1544; Ogdh	AKG [m] + H+ [m] + thiamin-PP [m] ⇒ 3-carboxy-1-hydroxypropyl-ThPP [m] + CO2 [m]	28.2786	13.6631	0.4832	0.137	169.006	0.0293	132.345	0.214	0.7831	28.2786	-1	-28.2786
MAR04851	Dic1	AKG [c] + succinate [m] ⇔ AKG [m] + succinate [c]	159.327	29.6467	0.1861	29.7755	307.435	-149.29	160.268	-5.0138	0.5213	159.327	1	159.327
MAR05297	CG5214; Ogdh; CG7430	AKG [m] + CoA [m] + NAD+ [m] ⇒ CO2 [m] + NADH [m] + succinyl-CoA [m]	25.9976	9.4248	0.3625	1.7051	152.384	0.0105	110.587	0.0061	0.7257	25.9976	-1	-25.9976
MAR06330	Dic1	AKG [c] + Pi [m] ⇒ AKG [m] + Pi [c]	6.0815	4.8178	0.7922	0.2065	194.675	0.00045949	137.125	0.0022	0.7044	6.0815	1	6.0815
MAR06411	CG1544; Ogdh	AKG [m] + H+ [m] + lipoamide [m] ⇒ CO2 [m] + S-succinyldihydrolipoamide [m]	154.332	80.0242	0.5185	51.3159	293.317	3.2015	168.552	0.0624	0.5746	154.332	-1	-154.332
														0.0001
Summary	Query: fum[m]
Rxns	Gene	Eqn	ctr_mean	exp_mean	relChg	ctr_min	ctr_max	exp_min	exp_max	min_relchg	max_relchg		Pro (1) or con (-1)
MAR03971	Dic1	Pi [m] + fumarate [c] ⇒ Pi [c] + fumarate [m]	2.36179	2.51764	1.06599	0.0011256	192.603	4.10936e-05	137.758	0.0365083	0.71524	2.36179	1	2.36179
MAR04410	Fum1	H2O [m] + fumarate [m] ⇔ malate [m]	412.181	93.8028	0.227577	104.776	569.139	32.0103	99.9827	0.305513	0.175673	412.181	-1	-412.181
MAR04652	SdhD; SdhA; SdhB; SdhC	fumarate [m] + ubiquinol [m] ⇔ succinate [m] + ubiquinone [m]	-631.073	-162.305	0.257189	-975.818	337.346	-238.052	107.383	0.243951	0.318317	631.073	1	631.073
MAR04854	Dic1	fumarate [c] + succinate [m] ⇔ fumarate [m] + succinate [c]	-559.321	-563.916	1.00822	-893.748	467.556	-920.954	529.908	1.03044	1.13336	559.321	-1	-559.321
MAR06521	Dic1	fumarate [c] + thiosulfate [m] ⇔ fumarate [m] + thiosulfate [c]	625.671	568.166	0.90809	-507.255	973.8	-436.043	929.558	0.859613	0.954568	625.671	1	625.671
MAR08741	Dic1	fumarate [c] + sulfite [m] ⇔ fumarate [m] + sulfite [c]	587.54	538.725	0.916916	-491.831	954.31	-571.04	927.641	1.16105	0.972055	587.54	1	587.54
MAR08742	Dic1	fumarate [c] + sulfate [m] ⇔ fumarate [m] + sulfate [c]	-444.421	-550.839	1.23945	-962.308	473.933	-931.951	498.12	0.968455	1.05103	444.421	-1	-444.421
MAR08743	SdhC; SdhD; SdhA; SdhB	FADH2 [m] + fumarate [m] ⇔ FAD [m] + succinate [m]	430.722	63.1549	0.146626	-524.475	757.112	-158.124	200.414	0.301491	0.264709	430.722	-1	-430.722
														-5.17275e-12

## Sheet: e
Model	Method	Reactions with zero flux	Active reactions	Total_Reactions	Percentage of reactions with zero fluxes	Percentage of active reactions
NSD	FBA	2412	1090	3502	68.8749	31.1251
	pFBA	2782	720	3502	79.4403	20.5597
	sampling	760	2742	3502	21.7019	78.2981
HSD	FBA	2409	1093	3502	68.7893	31.2107
	pFBA	2793	709	3502	79.7544	20.2456
	sampling	760	2742	3502	21.7019	78.2981

## Sheet: f
Model	Reaction_ID	Reaction_Name	Reaction_Equation	Subsystem	Genes	Gene_Rules	Reversible	Percent_Reduction
NSD	MAR06638		11-cis-retinal [Cytosol][c] + H+ [Cytosol][c] + NADH [Cytosol][c] <=> 11-cis-retinol [Cytosol][c] + NAD+ [Cytosol][c]	Retinol metabolism	CG8888	CG8888	1	80.1637
NSD	MAR08709		11-cis-retinal [Cytosol][c] + H+ [Cytosol][c] + NADPH [Cytosol][c] <=> 11-cis-retinol [Cytosol][c] + NADP+ [Cytosol][c]	Retinol metabolism	CG8888	CG8888	1	80.2197
NSD	MAR02196	3-Methoxy-4-Hydroxyphenylglycolaldehyde:NAD+ Oxidoreductase Tyrosine Metabolism	H2O [Mitochondria][m] + NAD+ [Mitochondria][m] + 3-methoxy-4-hydroxyphenylglycolaldehyde [Mitochondria][m] <=> 2 H+ [Mitochondria][m] + NADH [Mitochondria][m] + vanillylmandelate [Mitochondria][m]	Miscellaneous	Aldh-III	Aldh-III	1	100
NSD	MAR02197	3-Methoxy-4-Hydroxyphenylglycolaldehyde:NADP+ Oxidoreductase Tyrosine Metabolism	H2O [Mitochondria][m] + NADP+ [Mitochondria][m] + 3-methoxy-4-hydroxyphenylglycolaldehyde [Mitochondria][m] => 2 H+ [Mitochondria][m] + NADPH [Mitochondria][m] + vanillylmandelate [Mitochondria][m]	Miscellaneous	Aldh-III	Aldh-III	0	100
NSD	MAR08507		NAD+ [Cytosol][c] + propane-1,2-diol [Cytosol][c] => D-lactaldehyde [Cytosol][c] + H+ [Cytosol][c] + NADH [Cytosol][c]	Pyruvate metabolism	Fdh	Fdh	0	100
NSD	MAR08509		D-lactaldehyde [Cytosol][c] + H+ [Cytosol][c] + NADPH [Cytosol][c] => NADP+ [Cytosol][c] + propane-1,2-diol [Cytosol][c]	Pyruvate metabolism	CG2767	CG2767	0	100
HSD	MAR06638		11-cis-retinal [Cytosol][c] + H+ [Cytosol][c] + NADH [Cytosol][c] <=> 11-cis-retinol [Cytosol][c] + NAD+ [Cytosol][c]	Retinol metabolism	CG8888	CG8888	1	90.1546
HSD	MAR08709		11-cis-retinal [Cytosol][c] + H+ [Cytosol][c] + NADPH [Cytosol][c] <=> 11-cis-retinol [Cytosol][c] + NADP+ [Cytosol][c]	Retinol metabolism	CG8888	CG8888	1	90.1925
HSD	MAR02192	3-Methoxy-4-Hydroxyphenylacetaldehyde:NAD+ Oxidoreductase Tyrosine Metabolism	H2O [Mitochondria][m] + NAD+ [Mitochondria][m] + 3-methoxy-4-hydroxyphenylacetaldehyde [Mitochondria][m] <=> 2 H+ [Mitochondria][m] + NADH [Mitochondria][m] + homovanillate [Mitochondria][m]	Miscellaneous	Aldh-III	Aldh-III	1	100
HSD	MAR02195	3-Methoxy-4-Hydroxyphenylacetaldehyde:NADP+ Oxidoreductase Tyrosine Metabolism	H2O [Mitochondria][m] + NADP+ [Mitochondria][m] + 3-methoxy-4-hydroxyphenylacetaldehyde [Mitochondria][m] => 2 H+ [Mitochondria][m] + NADPH [Mitochondria][m] + homovanillate [Mitochondria][m]	Miscellaneous	Aldh-III	Aldh-III	0	100
HSD	MAR08507		NAD+ [Cytosol][c] + propane-1,2-diol [Cytosol][c] => D-lactaldehyde [Cytosol][c] + H+ [Cytosol][c] + NADH [Cytosol][c]	Pyruvate metabolism	Fdh	Fdh	0	100
HSD	MAR08509		D-lactaldehyde [Cytosol][c] + H+ [Cytosol][c] + NADPH [Cytosol][c] => NADP+ [Cytosol][c] + propane-1,2-diol [Cytosol][c]	Pyruvate metabolism	CG2767	CG2767	0	100
HSD	MAR04784		2 H2O [Mitochondria][m] + L-1-pyrroline-3-hydroxy-5-carboxylate [Mitochondria][m] + NAD+ [Mitochondria][m] => H+ [Mitochondria][m] + L-erythro-4-hydroxyglutamate [Mitochondria][m] + NADH [Mitochondria][m]	Arginine and proline metabolism	P5CDh1	P5CDh1	0	100
HSD	MAR08097		2 H+ [Mitochondria][m] + L-erythro-4-hydroxyglutamate [Mitochondria][m] + NADH [Mitochondria][m] <=> H2O [Mitochondria][m] + L-4-hydroxyglutamate semialdehyde [Mitochondria][m] + NAD+ [Mitochondria][m]	Arginine and proline metabolism	P5CDh1	P5CDh1	1	100

## Sheet: g
Direction	Reaction_ID	Subsystem	Associated_Metabolites	Associated_Genes	FBA_Difference	pFBA_Difference	Sampling_Difference
Decreased	MAR04388	Glycolysis / Gluconeogenesis	H+ [Cytosol]; L-lactate [Cytosol]; NAD+ [Cytosol]; NADH [Cytosol]; pyruvate [Cytosol]	Ldh	-558.851	-232.351	-187.009
	MAR04379	Glycolysis / Gluconeogenesis	ADP [Cytosol]; ATP [Cytosol]; fructose-1,6-bisphosphate [Cytosol]; fructose-6-phosphate [Cytosol]; H+ [Cytosol]	Pfk	-351.464	-493.887	-349.085
	MAR04363	Glycolysis / Gluconeogenesis	2-phospho-D-glycerate [Cytosol]; H2O [Cytosol]; PEP [Cytosol]	Eno	-700	-700	-699.435
	MAR04365	Glycolysis / Gluconeogenesis	2-phospho-D-glycerate [Cytosol]; 3-phospho-D-glycerate [Cytosol]	Pglym78	-700	-700	-699.435
	MAR04368	Glycolysis / Gluconeogenesis	1,3-bisphospho-D-glycerate [Cytosol]; 3-phospho-D-glycerate [Cytosol]; ADP [Cytosol]; ATP [Cytosol]	Pgk; Tango1	-700	-700	-699.484
	MAR04373	Glycolysis / Gluconeogenesis	1,3-bisphospho-D-glycerate [Cytosol]; GAP [Cytosol]; H+ [Cytosol]; NAD+ [Cytosol]; NADH [Cytosol]; Pi [Cytosol]	Gapdh1; Gapdh2	-700	-700	-699.493
	MAR04375	Glycolysis / Gluconeogenesis	DHAP [Cytosol]; fructose-1,6-bisphosphate [Cytosol]; GAP [Cytosol]	Ald1	-351.464	-351.462	-287.473
	MAR04381	Glycolysis / Gluconeogenesis	fructose-6-phosphate [Cytosol]; glucose-6-phosphate [Cytosol]	Pgi	-141.474	-334.149	-200.784
	MAR04391	Glycolysis / Gluconeogenesis	DHAP [Cytosol]; GAP [Cytosol]	Tpi	-348.846	-348.847	-348.195
	MAR08568	Starch and sucrose metabolism	fructose [Cytosol]; H2O [Cytosol]; maltodecaose [Cytosol]; maltononaose [Cytosol]	Amy-p	-23.4008	-1.79308	-16.6204
	MAR08570	Starch and sucrose metabolism	fructose [Cytosol]; H2O [Cytosol]; maltoheptaose [Cytosol]; maltononaose [Cytosol]	Amy-p	-23.4008	-1.79308	-16.6204
	MAR08572	Starch and sucrose metabolism	fructose [Cytosol]; H2O [Cytosol]; maltoheptaose [Cytosol]; maltohexaose [Cytosol]	Amy-p	-23.4008	-1.79308	-16.6204
	MAR08574	Starch and sucrose metabolism	fructose [Cytosol]; H2O [Cytosol]; maltohexaose [Cytosol]; maltopentaose [Cytosol]	Amy-p	-23.4008	-1.79308	-16.6204
	MAR08576	Starch and sucrose metabolism	fructose [Cytosol]; H2O [Cytosol]; maltopentaose [Cytosol]; maltotetraose [Cytosol]	Amy-p	-23.4008	-1.79308	-16.6204
	MAR08578	Starch and sucrose metabolism	fructose [Cytosol]; H2O [Cytosol]; maltotetraose [Cytosol]; maltotriose [Cytosol]	Amy-p	-23.4008	-1.79308	-16.6204
	MAR08582	Starch and sucrose metabolism	fructose [Cytosol]; H2O [Cytosol]; maltose [Cytosol]	Amy-p	-23.4008	-1.79308	-16.1718
	MAR04089	Pyruvate metabolism	CO2 [Cytosol]; malate [Cytosol]; NADP+ [Cytosol]; NADPH [Cytosol]; pyruvate [Cytosol]	Men	-163.444	-11.2306	-59.0606
	MAR04489	Purine metabolism	dADP [Cytosol]; dATP [Cytosol]; fructose [Cytosol]; fructose-6-phosphate [Cytosol]; H+ [Cytosol]	Hex-A	-210.608	-17.9308	-129.324
	MAR04670	Pyrimidine metabolism	ADP [Cytosol]; ATP [Cytosol]; dCDP [Cytosol]; dCTP [Cytosol]	awd	-2.37231	-2.36994	-2.82954
	MAR04792	Glycine, serine and threonine metabolism	5,10-methylene-THF [Mitochondria]; glycine [Mitochondria]; H2O [Mitochondria]; serine [Mitochondria]; THF [Mitochondria]	Shmt	-9.31466	-7.19469	-6.37093
	MAR05130	Aminoacyl-tRNA biosynthesis	AMP [Cytosol]; ATP [Cytosol]; L-tyrosyl-tRNA(tyr) [Cytosol]; PPi [Cytosol]; tRNA(tyr) [Cytosol]; tyrosine [Cytosol]	TyrRS	-6.49313	-6.48664	-7.5282
	MAR05131	Aminoacyl-tRNA biosynthesis	alanine [Cytosol]; AMP [Cytosol]; ATP [Cytosol]; L-alanyl-tRNA(ala) [Cytosol]; PPi [Cytosol]; tRNA(ala) [Cytosol]	AlaRS	-17.6242	-17.6066	-20.434
	MAR05132	Aminoacyl-tRNA biosynthesis	AMP [Cytosol]; arginine [Cytosol]; ATP [Cytosol]; L-arginyl-tRNA(arg) [Cytosol]; PPi [Cytosol]; tRNA(arg) [Cytosol]	ArgRS	-10.6673	-10.6566	-12.3682
	MAR05133	Aminoacyl-tRNA biosynthesis	AMP [Cytosol]; asparagine [Cytosol]; ATP [Cytosol]; L-asparaginyl-tRNA(asn) [Cytosol]; PPi [Cytosol]; tRNA(asn) [Cytosol]	AsnRS	-2.31898	-2.31666	-2.68882
	MAR05134	Aminoacyl-tRNA biosynthesis	AMP [Cytosol]; aspartate [Cytosol]; ATP [Cytosol]; L-aspartyl-tRNA(asp) [Cytosol]; PPi [Cytosol]; tRNA(asp) [Cytosol]	AspRS	-6.49313	-6.48664	-7.52887
	MAR05135	Aminoacyl-tRNA biosynthesis	AMP [Cytosol]; ATP [Cytosol]; cysteine [Cytosol]; L-cysteinyl-tRNA(cys) [Cytosol]; PPi [Cytosol]; tRNA(cys) [Cytosol]	CysRS	-2.78277	-2.77999	-3.22613
	MAR05136	Aminoacyl-tRNA biosynthesis	AMP [Cytosol]; ATP [Cytosol]; glutamine [Cytosol]; L-glutaminyl-tRNA(gln) [Cytosol]; PPi [Cytosol]; tRNA(gln) [Cytosol]	GlnRS	-3.24657	-3.24332	-3.76518
	MAR05137	Aminoacyl-tRNA biosynthesis	AMP [Cytosol]; ATP [Cytosol]; glutamate [Cytosol]; L-glutamyl-tRNA(glu) [Cytosol]; PPi [Cytosol]; tRNA(glu) [Cytosol]	GluProRS	-6.95693	-6.94997	-8.06751
	MAR05138	Aminoacyl-tRNA biosynthesis	AMP [Cytosol]; ATP [Cytosol]; glycine [Cytosol]; glycyl-tRNA(gly) [Cytosol]; PPi [Cytosol]; tRNA(gly) [Cytosol]	GlyRS	-12.9863	-12.9733	-15.0562
	MAR05139	Aminoacyl-tRNA biosynthesis	AMP [Cytosol]; ATP [Cytosol]; histidine [Cytosol]; L-histidyl-tRNA(his) [Cytosol]; PPi [Cytosol]; tRNA(his) [Cytosol]	HisRS	-4.63795	-4.63331	-5.37736
	MAR05140	Aminoacyl-tRNA biosynthesis	AMP [Cytosol]; ATP [Cytosol]; isoleucine [Cytosol]; L-isoleucyl-tRNA(ile) [Cytosol]; PPi [Cytosol]; tRNA(ile) [Cytosol]	IleRS	-2.78277	-2.77999	-3.22613
	MAR05141	Aminoacyl-tRNA biosynthesis	AMP [Cytosol]; ATP [Cytosol]; leucine [Cytosol]; L-leucyl-tRNA(leu) [Cytosol]; PPi [Cytosol]; tRNA(leu) [Cytosol]	LeuRS	-17.1604	-17.1433	-19.8976
	MAR05142	Aminoacyl-tRNA biosynthesis	AMP [Cytosol]; ATP [Cytosol]; L-lysyl-tRNA(lys) [Cytosol]; lysine [Cytosol]; PPi [Cytosol]; tRNA(lys) [Cytosol]	LysRS	-6.49313	-6.48664	-7.52927
	MAR05143	Aminoacyl-tRNA biosynthesis	AMP [Cytosol]; ATP [Cytosol]; L-methionyl-tRNA(met) [Cytosol]; methionine [Cytosol]; PPi [Cytosol]; tRNA(met) [Cytosol]	MetRS	-6.49313	-6.48664	-7.52799
	MAR05145	Aminoacyl-tRNA biosynthesis	AMP [Cytosol]; ATP [Cytosol]; L-phenylalanyl-tRNA(phe) [Cytosol]; phenylalanine [Cytosol]; PPi [Cytosol]; tRNA(phe) [Cytosol]	Î±-PheRS; Î²-PheRS	-4.63795	-4.63331	-5.3775
	MAR05146	Aminoacyl-tRNA biosynthesis	AMP [Cytosol]; ATP [Cytosol]; L-prolyl-tRNA(pro) [Cytosol]; PPi [Cytosol]; proline [Cytosol]; tRNA(pro) [Cytosol]	GluProRS	-12.0587	-12.0466	-13.9807
	MAR05147	Aminoacyl-tRNA biosynthesis	AMP [Cytosol]; ATP [Cytosol]; L-seryl-tRNA(ser) [Cytosol]; PPi [Cytosol]; serine [Cytosol]; tRNA(ser) [Cytosol]	SerRS	-11.5949	-11.5833	-13.4435
	MAR05148	Aminoacyl-tRNA biosynthesis	AMP [Cytosol]; ATP [Cytosol]; L-threonyl-tRNA(thr) [Cytosol]; PPi [Cytosol]; threonine [Cytosol]; tRNA(thr) [Cytosol]	ThrRS	-4.63795	-4.63331	-5.3778
	MAR05149	Aminoacyl-tRNA biosynthesis	AMP [Cytosol]; ATP [Cytosol]; L-tryptophanyl-tRNA(trp) [Cytosol]; PPi [Cytosol]; tRNA(trp) [Cytosol]; tryptophan [Cytosol]	TrpRS	-1.39139	-1.38999	-1.61343
	MAR05150	Aminoacyl-tRNA biosynthesis	AMP [Cytosol]; ATP [Cytosol]; L-valyl-tRNA(val) [Cytosol]; PPi [Cytosol]; tRNA(val) [Cytosol]; valine [Cytosol]	ValRS	-9.2759	-9.26662	-10.7549
	MAR06912	Oxidative phosphorylation	H+ [Mitochondria]; H2O [Mitochondria]; Pi [Mitochondria]; PPi [Mitochondria]	Nurf-38; pn	-161.361	-162.508	-185.029
	MAR06916	Oxidative phosphorylation	ADP [Mitochondria]; ATP [Mitochondria]; H+ [Mitochondria]; H2O [Mitochondria]; Pi [Mitochondria]; H+ [Inner mitochondria]	sun	-65.7004	-66.302	-105.146
	MAR00226	Fatty acid activation (cytosolic)	AMP [Cytosol]; ATP [Cytosol]; CoA [Cytosol]; palmitolate [Cytosol]; palmitoleoyl-CoA [Cytosol]; PPi [Cytosol]	Acsl; CG3961; Fatp1	-159.489	-160.609	-182.808
	MAR02731	Carnitine shuttle (mitochondrial)	docosahexaenoylcarnitine [Cytosol]; docosahexaenoylcarnitine [Mitochondria]; L-carnitine [Cytosol]; L-carnitine [Mitochondria]	CG5592; CG6231	-159.506	-160.654	-183.309
	MAR00758	Sphingolipid metabolism	ceramide pool [Cytosol]; CoA [Cytosol]; H+ [Cytosol]; sphingosine [Cytosol]; acyl-CoA pool [Cytosol]	schlank	-2.74101	-1.42975	-2.70894
	MAR00773	Sphingolipid metabolism	ADP [Cytosol]; ATP [Cytosol]; H+ [Cytosol]; sphingosine [Cytosol]; sphingosine-1-phosphate [Cytosol]	Pdp1	-2.74101	-1.42975	-2.7287
	MAR04744	Porphyrin metabolism	5-aminolevulinate [Cytosol]; H+ [Cytosol]; H2O [Cytosol]; porphobilinogen [Cytosol]	Pbgs	-1.85518	-1.85332	-2.15075
	MAR05029	Transport reactions	glucose [Cytosol]; glucose [Extracellular]	Tret1-1	-118.63	-334.705	-148.318
	MAR05092	Transport reactions	isoleucine [Cytosol]; isoleucine [Extracellular]	gb; mnd	-3.24657	-3.24332	-1.96065
	MAR05303	Transport reactions	ATP [Cytosol]; ATP [Extracellular]	No genes associated	-2.56015	-2.55759	-2.99067
	MAR05470	Transport reactions	glycine [Cytosol]; glycine [Extracellular]; threonine [Cytosol]; threonine [Extracellular]	CD98hc	-980.105	-12.7949	-80.8975
	MAR06013	Transport reactions	2-hydroxybutyrate [Cytosol]; 2-hydroxybutyrate [Extracellular]; retinoate [Cytosol]; retinoate [Extracellular]	CG13907; chk; hrm	-200	-2.44265	-2.08129
	MAR06048	Transport reactions	butyrate [Cytosol]; butyrate [Extracellular]; L-lactate [Cytosol]; L-lactate [Extracellular]	CG13907; chk; hrm	-500	-100	-12.9867
	MAR06063	Transport reactions	GSH [Cytosol]; GSH [Extracellular]; HCO3- [Cytosol]; HCO3- [Extracellular]; ursodeoxycholate [Cytosol]; ursodeoxycholate [Extracellular]	Oatp74D	-100	-100	-28.7818
	MAR07685	Transport reactions	hydroxide [Cytosol]; hydroxide [Extracellular]; THF [Cytosol]; THF [Extracellular]	CG17036	-50.7005	-40.3443	-42.6728
	MAR08567	Transport reactions	maltodecaose [Cytosol]; maltodecaose [Extracellular]	No genes associated	-23.4008	-1.79308	-16.6204
	MAR00578	Transport reactions	acyl-CoA pool [Cytosol]; acyl-CoA pool [Mitochondria]	No genes associated	-1.85518	-1.85332	-2.18154
	MAR04743	Transport reactions	5-aminolevulinate [Cytosol]; 5-aminolevulinate [Mitochondria]	No genes associated	-3.71036	-3.70665	-4.3015
	MAR04851	Transport reactions	AKG [Cytosol]; AKG [Mitochondria]; succinate [Cytosol]; succinate [Mitochondria]	Dic1	-111.653	-18.1806	-120.952
	MAR04863	Transport reactions	succinate [Cytosol]; succinate [Mitochondria]; sulfate [Cytosol]; sulfate [Mitochondria]	Dic1	-764.855	-335.976	-133.872
	MAR04914	Transport reactions	CoA [Cytosol]; CoA [Mitochondria]	DPCoAC	-157.651	-158.801	-180.677
	MAR03273	Fatty acid oxidation	AMP [Mitochondria]; ATP [Mitochondria]; CoA [Mitochondria]; palmitoleoyl-CoA [Mitochondria]; PPi [Mitochondria]; palmitolate [Mitochondria]	Acsl; CG3961	-159.506	-160.654	-182.878
	MAR11304	Transport reactions	L-carnitine [Cytosol]; L-carnitine [Mitochondria]; palmitolate [Cytosol]; palmitolate [Mitochondria]	No genes associated	-159.506	-160.654	-182.878
	MAR11802	Transport reactions	ADP [Cytosol]; ATP [Cytosol]; H+ [Cytosol]; H2O [Cytosol]; Pi [Cytosol]; sphingosine-1-phosphate [Cytosol]; sphingosine-1-phosphate [Extracellular]	MRP	-1.38443	-1.38304	-2.25639
	MAR12040	Sphingolipid metabolism	ceramide pool [Cytosol]; ceramide pool [Extracellular]	No genes associated	-3.20499	-1.89326	-3.28399
	MAR10035	Pool reactions	Multiple metabolites	No genes associated	-1.22655	-1.22533	-1.45762
	MAR04002	Purine metabolism	ADP [Cytosol]; AMP [Cytosol]; ATP [Cytosol]	Ak2; Ak3	-4.47794	-4.47346	-3.48764
	MAR03950	Transport reactions	5,10-methylene-THF [Cytosol]; 5,10-methylene-THF [Mitochondria]	No genes associated	-9.31466	-7.19469	-6.37093
	MAR03952	Transport reactions	THF [Cytosol]; THF [Mitochondria]	No genes associated	-9.31466	-7.19469	-6.37093
	MAR05114	Transport reactions	serine [Cytosol]; serine [Mitochondria]	Sfxn1-3	-9.31466	-7.19469	-6.37093
	MAR20017	Alanine, aspartate and glutamate metabolism	AKG [Cytosol]; glutamate [Cytosol]; glutamine [Cytosol]; H+ [Cytosol]; NAD+ [Cytosol]; NADH [Cytosol]	GS	-179.014	-428.869	-221.181
	MAR04332	Folate metabolism	dihydrofolate [Cytosol]; H+ [Cytosol]; NAD+ [Cytosol]; NADH [Cytosol]; THF [Cytosol]	Dhfr	-51.4426	-41.0856	-42.9804
	MAR08471	Nucleotide metabolism	CDP [Cytosol]; CMP [Cytosol]; dCDP [Cytosol]; dCTP [Cytosol]	Cmpk	-1.90852	-1.90661	-2.29171
	MAR07801	Nucleotide metabolism	ADP [Mitochondria]; AMP [Mitochondria]; GDP [Mitochondria]; GTP [Mitochondria]	Ak3	-159.969	-161.118	-183.415
	MAR04654	Folate metabolism	dihydrofolate [Cytosol]; folate [Cytosol]; NAD+ [Cytosol]; NADH [Cytosol]	Dhfr	-51.1643	-40.8076	-42.6544
	MAR00112	Fatty acid oxidation	docosahexaenoylcarnitine [Cytosol]; docosahexaenoylcarnitine [Mitochondria]	No genes associated	-159.506	-160.654	-182.878
	MAR02379	Transport reactions	palmitoleoyl-CoA [Cytosol]; palmitoleoyl-CoA [Mitochondria]	No genes associated	-159.506	-160.654	-182.915
Increased	MAR03847	Glycine, serine and threonine metabolism	acetyl-CoA [Mitochondria]; CoA [Mitochondria]; glycine [Mitochondria]; L-2-amino-3-oxobutanoic acid [Mitochondria]	CG10361	5.6043	3.48804	2.07405
	MAR06725	Phenylalanine, tyrosine and tryptophan biosynthesis	AKG [Cytosol]; glutamate [Cytosol]; phenylalanine [Cytosol]; phenylpyruvate [Cytosol]	Got1; Got2	607.398	1.71122	335.241
	MAR06768	Phenylalanine, tyrosine and tryptophan biosynthesis	4-hydroxyphenylpyruvate [Cytosol]; AKG [Cytosol]; glutamate [Cytosol]; tyrosine [Cytosol]	Got1; Got2	50.7005	50.6998	44.3426
	MAR06782	Phenylalanine, tyrosine and tryptophan biosynthesis	4-hydroxyphenyllactate [Cytosol]; 4-hydroxyphenylpyruvate [Cytosol]; H+ [Cytosol]; NAD+ [Cytosol]; NADH [Cytosol]	No genes associated	50.7005	50.6998	44.3426
	MAR06783	Phenylalanine, tyrosine and tryptophan biosynthesis	4-coumarate [Cytosol]; 4-hydroxyphenyllactate [Cytosol]; H2O [Cytosol]	No genes associated	50.7005	50.6998	44.3426
	MAR04141	Tricarboxylic acid cycle and glyoxylate/dicarboxylate metabolism	H+ [Mitochondria]; malate [Mitochondria]; NAD+ [Mitochondria]; NADH [Mitochondria]; OAA [Mitochondria]	Mdh2	92.712	3.02471	24.1007
	MAR04145	Tricarboxylic acid cycle and glyoxylate/dicarboxylate metabolism	acetyl-CoA [Mitochondria]; citrate [Mitochondria]; CoA [Mitochondria]; H+ [Mitochondria]; H2O [Mitochondria]; OAA [Mitochondria]	kdn	92.712	3.02471	24.1864
	MAR04152	Tricarboxylic acid cycle and glyoxylate/dicarboxylate metabolism	ADP [Mitochondria]; ATP [Mitochondria]; CoA [Mitochondria]; Pi [Mitochondria]; succinate [Mitochondria]; succinyl-CoA [Mitochondria]	ScsÎ±1; ScsÎ²A	15.231	78.3436	85.2659
	MAR05074	Transport reactions	tyrosine [Cytosol]; tyrosine [Extracellular]	gb; kar; mnd	43.7436	43.7499	46.7265
	MAR05079	Transport reactions	serine [Cytosol]; serine [Extracellular]	gb; mnd	287.087	46.6092	18.1144
	MAR05043	Transport reactions	H+ [Mitochondria]; Pi [Cytosol]; Pi [Mitochondria]; H+ [Inner mitochondria]	Mpcp1; Mpcp2	238.08	239.85	168.547
	MAR05117	Transport reactions	threonine [Cytosol]; threonine [Mitochondria]	No genes associated	5.6043	3.48804	2.07405
	MAR11442	Transport reactions	H+ [Cytosol]; H+ [Extracellular]; phenylpyruvate [Cytosol]; phenylpyruvate [Extracellular]	hrm	607.398	1.71122	333.077
	MAR11756	Transport reactions	4-coumarate [Cytosol]; hydroxide [Cytosol]; hydroxide [Extracellular]; 4-coumarate [Extracellular]	CG5592; CG6231	50.7005	50.6998	44.3361
	MAR20001	Glycine, serine and threonine metabolism	H+ [Mitochondria]; L-2-amino-3-oxobutanoic acid [Mitochondria]; NAD+ [Mitochondria]; NADH [Mitochondria]; threonine [Mitochondria]	CG5955	5.6043	3.48804	2.07405
	MAR04922	Transport reactions	CO2 [Cytosol]; CO2 [Mitochondria]	No genes associated	117.742	49.2651	457.725
	MAR02149	Fatty acid oxidation	(2E)-dodecenoyl-CoA [Mitochondria]; H+ [Mitochondria]; NADP+ [Mitochondria]; NADPH [Mitochondria]; lauroyl-CoA [Mitochondria]	CG16935	21.8753	3.21004	14.3351
	MAR03135	Beta oxidation of even-chain fatty acids (mitochondrial)	(2E)-dodecenoyl-CoA [Mitochondria]; FAD [Mitochondria]; FADH2 [Mitochondria]; lauroyl-CoA [Mitochondria]	CG7461; Mcad	21.8753	3.21004	14.2415
* Filtered. Absolute differences are greater than 1

## Sheet: h
Reaction_ID	Subsystem	Compartments	Gene_Rules	Log2FoldChange	Z_score	direction	common_status	P_adj	sig_category	is_significant	significance_label
MAR04137	Glycolysis / Gluconeogenesis	m	CG7430 and Pdha and Pdhb and muc	5.30622	251.644	Increased	Not common	0	p < 0.001	TRUE	***
MAR04281	Glycolysis / Gluconeogenesis	p	TSG101	0.346348	7.7613	Increased	Not common	1.36691e-12	p < 0.001	TRUE	***
MAR04388	Glycolysis / Gluconeogenesis	c	TSG101	-1.42298	-137.25	Decreased	Common decreased	0	p < 0.001	TRUE	***
MAR08357	Glycolysis / Gluconeogenesis	m	Aldh or Aldh-III	-2.28345	-19.6447	Decreased	Not common	0	p < 0.001	TRUE	***
MAR04373	Glycolysis / Gluconeogenesis	c	Gapdh1 or Gapdh2	-1.73574	-23804.5	Decreased	Common decreased	0	p < 0.001	TRUE	***
MAR04122	Starch and sucrose metabolism	c	sgl	-1.12629	-19.9582	Decreased	Common decreased	0	p < 0.001	TRUE	***
MAR01568	Pyruvate metabolism	c	Aldh-III	-2.08764	-5.96054	Decreased	Not common	4.07287e-07	p < 0.001	TRUE	***
MAR03854	Pyruvate metabolism	c	Akr1B	0.566459	5.86838	Increased	Not common	7.12928e-07	p < 0.001	TRUE	***
MAR04087	Pyruvate metabolism	m	Men or Men-b	1.04938	19.7755	Increased	Not common	0	p < 0.001	TRUE	***
MAR08503	Pyruvate metabolism	c	Aldh-III	-4.46366	-14.2726	Decreased	Not common	0	p < 0.001	TRUE	***
MAR08506	Pyruvate metabolism	m	Aldh or Aldh-III	1.40221	13.4779	Increased	Not common	0	p < 0.001	TRUE	***
MAR08507	Pyruvate metabolism	c	Fdh	0.567857	27.6098	Increased	Not common	0	p < 0.001	TRUE	***
MAR04280	Pyruvate metabolism	m	TSG101	0.0496233	21.2685	Increased	Not common	0	p < 0.001	TRUE	***
MAR04282	Propanoate metabolism	m	CG17896	-2.61785	-101.521	Decreased	Common decreased	0	p < 0.001	TRUE	***
MAR04461	Butanoate metabolism	m	CG8888	4.72523	169.794	Increased	Not common	0	p < 0.001	TRUE	***
MAR05351	Butanoate metabolism	c	TSG101	-0.817677	-119.114	Decreased	Common decreased	0	p < 0.001	TRUE	***
MAR04040	Purine metabolism	c	ras	-1.0394	-85.4376	Decreased	Common decreased	0	p < 0.001	TRUE	***
MAR03822	Alanine, aspartate and glutamate metabolism	m	P5CDh1	0.0608381	4.97418	Increased	Not common	0.000106152	p < 0.001	TRUE	***
MAR03806	Arginine and proline metabolism	m	P5CDh1	0.0495066	4.06708	Increased	Not common	0.00771223	p < 0.01	TRUE	**
MAR04784	Arginine and proline metabolism	m	P5CDh1	-0.0357714	-8.87713	Decreased	Not common	0	p < 0.001	TRUE	***
MAR08097	Arginine and proline metabolism	m	P5CDh1	-0.0198847	-6.18873	Decreased	Not common	9.82526e-08	p < 0.001	TRUE	***
MAR03839	Glycine, serine and threonine metabolism	c	CG6287	-2.12625	-6.65421	Decreased	Not common	4.61403e-09	p < 0.001	TRUE	***
MAR06409	Glycine, serine and threonine metabolism	m	CG3999 and CG6415 and CG7430 and ppl	-1.11863	-244.249	Decreased	Not common	0	p < 0.001	TRUE	***
MAR04683	Tyrosine metabolism	c	Aldh-III	1.27881	111.536	Increased	Not common	0	p < 0.001	TRUE	***
MAR04685	Tyrosine metabolism	m	Aldh-III	-1.29966	-177.221	Decreased	Not common	0	p < 0.001	TRUE	***
MAR03795	Valine, leucine, and isoleucine metabolism	m	CG17896	-4.18003	-99.3305	Decreased	Not common	0	p < 0.001	TRUE	***
MAR06760	Phenylalanine, tyrosine and tryptophan biosynthesis	c	Aldh-III	-2.13784	-6.15711	Decreased	Not common	1.20015e-07	p < 0.001	TRUE	***
MAR06782	Phenylalanine, tyrosine and tryptophan biosynthesis	c		2.06154	269.715	Increased	Common increased	0	p < 0.001	TRUE	***
MAR06785	Phenylalanine, tyrosine and tryptophan biosynthesis	c		-0.461784	-7.88149	Decreased	Not common	5.39568e-13	p < 0.001	TRUE	***
MAR03957	Tricarboxylic acid cycle and glyoxylate/dicarboxylate metabolism	m	Idh3a or Idh3b or Idh3g	0.0535425	5.2366	Increased	Not common	2.64969e-05	p < 0.001	TRUE	***
MAR04139	Tricarboxylic acid cycle and glyoxylate/dicarboxylate metabolism	c	Mdh1	-0.707994	-54.496	Decreased	Not common	0	p < 0.001	TRUE	***
MAR04141	Tricarboxylic acid cycle and glyoxylate/dicarboxylate metabolism	m	Mdh2	0.62333	77.672	Increased	Common increased	0	p < 0.001	TRUE	***
MAR04588	Tricarboxylic acid cycle and glyoxylate/dicarboxylate metabolism	m	Idh	-0.0255878	-3.75212	Decreased	Not common	0.0284065	p < 0.05	TRUE	*
MAR05297	Tricarboxylic acid cycle and glyoxylate/dicarboxylate metabolism	m	CG5214 and CG7430 and Ogdh	-1.46385	-71.7833	Decreased	Not common	0	p < 0.001	TRUE	***
MAR02505	Omega-3 fatty acid metabolism	c	Cyt-b5-r	0.826022	7.23754	Increased	Not common	7.40288e-11	p < 0.001	TRUE	***
MAR01134	Leukotriene metabolism	r	Aldh or Aldh-III	-0.552405	-19.3327	Decreased	Common decreased	0	p < 0.001	TRUE	***
MAR03053	Beta oxidation of even-chain fatty acids (peroxisomal)	p		-0.807415	-6.2812	Decreased	Not common	5.44286e-08	p < 0.001	TRUE	***
MAR03056	Beta oxidation of odd-chain fatty acids (peroxisomal)	p		0.29192	2.71223	Increased	Not common	1	ns	FALSE	ns
MAR03328	Beta oxidation of unsaturated fatty acids (n-9) (peroxisomal)	p	Mfe2	0.503917	5.82128	Increased	Not common	9.4604e-07	p < 0.001	TRUE	***
MAR03398	Beta oxidation of even-chain fatty acids (mitochondrial)	m	CG7461 or Echs1 or Mcad or scu or yip2	0.433894	3.07156	Increased	Not common	0.34497	ns	FALSE	ns
MAR03414	Beta oxidation of even-chain fatty acids (mitochondrial)	m	CG7461 or Echs1 or Mcad or scu or yip2	0.736283	10.1489	Increased	Not common	0	p < 0.001	TRUE	***
MAR03416	Beta oxidation of even-chain fatty acids (mitochondrial)	m	CG7461 or Echs1 or Mcad or scu or yip2	0.596554	4.80844	Increased	Not common	0.000246422	p < 0.001	TRUE	***
MAR03424	Beta oxidation of even-chain fatty acids (mitochondrial)	m	CG7461 or Echs1 or Mcad or scu or yip2	0.653324	5.48441	Increased	Not common	6.72056e-06	p < 0.001	TRUE	***
MAR03425	Beta oxidation of even-chain fatty acids (mitochondrial)	m	CG7461 or Echs1 or Mcad or scu or yip2	0.640657	5.89957	Increased	Not common	5.90424e-07	p < 0.001	TRUE	***
MAR09719	Beta oxidation of even-chain fatty acids (mitochondrial)	m	CG7461 or Echs1 or Mcad or scu or yip2	0.294383	2.92133	Increased	Not common	0.564634	ns	FALSE	ns
MAR03428	Beta oxidation of even-chain fatty acids (mitochondrial)	m	CG7461 or Echs1 or Mcad or scu or yip2	0.409288	5.28666	Increased	Not common	2.01799e-05	p < 0.001	TRUE	***
MAR03430	Beta oxidation of even-chain fatty acids (mitochondrial)	m	CG7461 or Echs1 or Mcad or scu or yip2	5.49049	45.3048	Increased	Not common	0	p < 0.001	TRUE	***
MAR03432	Beta oxidation of even-chain fatty acids (mitochondrial)	m	CG7461 or Echs1 or Mcad or scu or yip2	1.12885	11.4184	Increased	Not common	0	p < 0.001	TRUE	***
MAR03396	Beta oxidation of odd-chain fatty acids (mitochondrial)	m		1.10278	7.37268	Increased	Not common	2.70863e-11	p < 0.001	TRUE	***
MAR03397	Beta oxidation of odd-chain fatty acids (mitochondrial)	m		0.334204	2.07102	Increased	Not common	1	ns	FALSE	ns
MAR03262	Beta oxidation of unsaturated fatty acids (n-7) (mitochondrial)	m	Mtpα and scu	0.802383	5.28942	Increased	Not common	1.98783e-05	p < 0.001	TRUE	***
MAR03236	Beta oxidation of unsaturated fatty acids (n-9) (mitochondrial)	m	Mtpα and scu	0.783026	5.33093	Increased	Not common	1.58291e-05	p < 0.001	TRUE	***
MAR00479	Glycerophospholipid metabolism	c	Gpdh1	0.431608	51.242	Increased	Not common	0	p < 0.001	TRUE	***
MAR01317	Prostaglandin biosynthesis	c		-0.672634	-2.62835	Decreased	Not common	1	ns	FALSE	ns
MAR01678	Bile acid biosynthesis	c	Akr1B	-0.12507	-0.85088	Decreased	Not common	1	ns	FALSE	ns
MAR01684	Bile acid biosynthesis	c	Fdh	-0.0940148	-0.413937	Decreased	Not common	1	ns	FALSE	ns
MAR01692	Bile acid biosynthesis	c	Aldh or Aldh-III	-0.0940148	-0.413937	Decreased	Not common	1	ns	FALSE	ns
MAR03992	Nicotinate and nicotinamide metabolism	c	CG5946	1.9908	10.1138	Increased	Not common	0	p < 0.001	TRUE	***
MAR06631	Retinol metabolism	c	CG8888	-0.634791	-2.8426	Decreased	Not common	0.724899	ns	FALSE	ns
MAR06633	Retinol metabolism	r	CG8888	-1.03602	-8427.49	Decreased	Common decreased	0	p < 0.001	TRUE	***
MAR06638	Retinol metabolism	c	CG8888	-0.0252836	-12.1724	Decreased	Not common	0	p < 0.001	TRUE	***
MAR06644	Retinol metabolism	c	CG8888	-1.03602	-8427.49	Decreased	Common decreased	0	p < 0.001	TRUE	***
MAR06652	Retinol metabolism	r	CG31075	-1.03602	-8427.49	Decreased	Common decreased	0	p < 0.001	TRUE	***
MAR04559	Serotonin and melatonin biosynthesis	c	Aldh or Aldh-III	0.52087	6.26899	Increased	Not common	5.88704e-08	p < 0.001	TRUE	***
MAR08613	Vitamin B12 metabolism	c		-1.03602	-8427.49	Decreased	Common decreased	0	p < 0.001	TRUE	***
MAR02131	Vitamin D metabolism	c	Coq6	-1.03602	-8427.49	Decreased	Common decreased	0	p < 0.001	TRUE	***
MAR02139	Vitamin D metabolism	c	Cyp49a1	-1.03602	-8427.49	Decreased	Common decreased	0	p < 0.001	TRUE	***
MAR02140	Vitamin D metabolism	m	Cyp49a1	-1.03602	-8427.49	Decreased	Common decreased	0	p < 0.001	TRUE	***
MAR06436	Vitamin E metabolism	m	Echs1 or Fatp1 or scu or yip2	-1.03602	-8427.49	Decreased	Not common	0	p < 0.001	TRUE	***
MAR06453	Vitamin E metabolism	m	Echs1 or Fatp1 or scu or yip2	-1.03602	-8427.49	Decreased	Not common	0	p < 0.001	TRUE	***
MAR06470	Vitamin E metabolism	m		-1.03602	-8427.49	Decreased	Not common	0	p < 0.001	TRUE	***
MAR06471	Vitamin E metabolism	m	Echs1 or Fatp1 or scu or yip2	-1.03602	-8427.49	Decreased	Not common	0	p < 0.001	TRUE	***
MAR06472	Vitamin E metabolism	m	Echs1 or Fatp1 or scu or yip2	-1.03602	-8427.49	Decreased	Not common	0	p < 0.001	TRUE	***
MAR06473	Vitamin E metabolism	m	Echs1 or Fatp1 or scu or yip2	-1.03602	-8427.49	Decreased	Not common	0	p < 0.001	TRUE	***
MAR06482	Vitamin E metabolism	m		-1.03602	-8427.49	Decreased	Not common	0	p < 0.001	TRUE	***
MAR06484	Vitamin E metabolism	m	Echs1 or Fatp1 or scu or yip2	-1.03602	-8427.49	Decreased	Not common	0	p < 0.001	TRUE	***
MAR06486	Vitamin E metabolism	m	Echs1 or Fatp1 or scu or yip2	-1.03602	-8427.49	Decreased	Not common	0	p < 0.001	TRUE	***
MAR06488	Vitamin E metabolism	m		-1.03602	-8427.49	Decreased	Not common	0	p < 0.001	TRUE	***
MAR00022	Artificial reactions	c; m		-1.03602	-8427.49	Decreased	Not common	0	p < 0.001	TRUE	***
MAR00041	Ubiquinone synthesis	m		-0.461784	-7.88149	Decreased	Not common	5.39568e-13	p < 0.001	TRUE	***
MAR00144	Fatty acid biosynthesis	c	Desat1	1.83407	7.27877	Increased	Not common	5.45683e-11	p < 0.001	TRUE	***
MAR00146	Fatty acid biosynthesis	c	Desat1	2.60425	11.6136	Increased	Not common	0	p < 0.001	TRUE	***
MAR00147	Fatty acid biosynthesis	c	Desat1	0.776396	1.6685	Increased	Not common	1	ns	FALSE	ns
MAR00148	Fatty acid biosynthesis	c	Desat1	-0.102239	-0.223024	Decreased	Not common	1	ns	FALSE	ns
MAR00150	Fatty acid biosynthesis	c	Cyt-b5-r	1.22616	4.41285	Increased	Not common	0.00165268	p < 0.01	TRUE	**
MAR00755	Fatty acid oxidation	m	Mcad	0.749298	4.71336	Increased	Not common	0.000394731	p < 0.001	TRUE	***
MAR00772	Fatty acid oxidation	m	Mcad	2.23276	19.1556	Increased	Not common	0	p < 0.001	TRUE	***
MAR00818	Fatty acid oxidation	m	Mcad	1.58861	8.52423	Increased	Not common	0	p < 0.001	TRUE	***
MAR00923	Fatty acid oxidation	m	Mcad	0.890085	10.0582	Increased	Not common	0	p < 0.001	TRUE	***
MAR00970	Fatty acid oxidation	m	Mcad	0.628223	8.05957	Increased	Not common	1.07914e-13	p < 0.001	TRUE	***
MAR01009	Fatty acid oxidation	m	Mcad	0.817517	16.3957	Increased	Not common	0	p < 0.001	TRUE	***
MAR02188	Miscellaneous	m	Aldh-III	0.0632697	4.76605	Increased	Not common	0.000304354	p < 0.001	TRUE	***
MAR02192	Miscellaneous	m	Aldh-III	-1.29302	-211.698	Decreased	Not common	0	p < 0.001	TRUE	***
MAR02196	Miscellaneous	m	Aldh-III	0.113988	19.8062	Increased	Not common	0	p < 0.001	TRUE	***
MAR02767	Vitamin D metabolism	m	Cyp49a1	-1.03602	-8427.49	Decreased	Common decreased	0	p < 0.001	TRUE	***
MAR20001	Glycine, serine and threonine metabolism	m	CG5955	5.30485	312.829	Increased	Common increased	0	p < 0.001	TRUE	***
MAR00114	Cholesterol metabolism	r		0.379099	4.36355	Increased	Not common	0.00207312	p < 0.01	TRUE	**
MAR00118	Cholesterol metabolism	r		0.379099	4.36355	Increased	Not common	0.00207312	p < 0.01	TRUE	**
MAR04497	Propanoate metabolism	m		-2.61785	-101.521	Decreased	Common decreased	0	p < 0.001	TRUE	***
MAR06981	Lysine metabolism	c		0.451753	2.39159	Increased	Not common	1	ns	FALSE	ns
MAR08615	Vitamin B12 metabolism	m		-1.03602	-8427.49	Decreased	Common decreased	0	p < 0.001	TRUE	***
MAR20017	Alanine, aspartate and glutamate metabolism	c	GS	-1.46241	-145.615	Decreased	Common decreased	0	p < 0.001	TRUE	***
MAR04332	Folate metabolism	c	Dhfr	-2.11283	-271.947	Decreased	Common decreased	0	p < 0.001	TRUE	***
MAR01131	Leukotriene metabolism	r	Fdh	-0.552405	-19.3327	Decreased	Common decreased	0	p < 0.001	TRUE	***
MAR08758	Folate metabolism	c	CG8665	2.58732	176.493	Increased	Not common	0	p < 0.001	TRUE	***
MAR00149	Fatty acid biosynthesis	c	Cyt-b5-r	0.89417	9.38588	Increased	Not common	0	p < 0.001	TRUE	***
MAR00975	Fatty acid oxidation	p	ACOX1 and Mfe2	0.503917	5.82128	Increased	Not common	9.4604e-07	p < 0.001	TRUE	***
MAR03059	Beta oxidation of even-chain fatty acids (peroxisomal)	p	Mfe2	-0.215388	-1.05719	Decreased	Not common	1	ns	FALSE	ns
MAR03242	Beta oxidation of unsaturated fatty acids (n-7) (mitochondrial)	m	Mtpα and scu	1.17532	13.9278	Increased	Not common	0	p < 0.001	TRUE	***
MAR03246	Beta oxidation of unsaturated fatty acids (n-7) (mitochondrial)	m	Mtpα and scu	1.17532	13.9278	Increased	Not common	0	p < 0.001	TRUE	***
MAR00151	Fatty acid biosynthesis	c	Cyt-b5-r	0.770008	4.25357	Increased	Not common	0.00340825	p < 0.01	TRUE	**
MAR00181	Fatty acid biosynthesis	c	Cyt-b5-r	2.44162	18.0703	Increased	Not common	0	p < 0.001	TRUE	***
MAR00186	Fatty acid biosynthesis	c	Cyt-b5-r	1.02063	3.43867	Increased	Not common	0.0947017	ns	FALSE	ns
MAR00757	Fatty acid oxidation	m	Mcad	0.967387	10.5675	Increased	Not common	0	p < 0.001	TRUE	***
MAR00764	Fatty acid oxidation	m	Mcad	-0.725096	-6.99135	Decreased	Not common	4.41043e-10	p < 0.001	TRUE	***
MAR00776	Fatty acid oxidation	m	Mcad	0.967387	10.5675	Increased	Not common	0	p < 0.001	TRUE	***
MAR00869	Fatty acid oxidation	m	Mcad	0.967387	10.5675	Increased	Not common	0	p < 0.001	TRUE	***
MAR00965	Fatty acid oxidation	m	Mcad	0.577087	6.44188	Increased	Not common	1.91164e-08	p < 0.001	TRUE	***
MAR00974	Fatty acid oxidation	p	ACOX1 and Mfe2	0.833135	9.08806	Increased	Not common	0	p < 0.001	TRUE	***
MAR00982	Fatty acid oxidation	p	ACOX1 and Mfe2	0.68449	7.23536	Increased	Not common	7.52158e-11	p < 0.001	TRUE	***
MAR01001	Fatty acid oxidation	p	ACOX1 and Mfe2	0.716649	7.20308	Increased	Not common	9.53597e-11	p < 0.001	TRUE	***
MAR01005	Fatty acid oxidation	p	ACOX1 and Mfe2	1.07245	10.3381	Increased	Not common	0	p < 0.001	TRUE	***
MAR05024	Fatty acid oxidation	m	Echs1 and Mcad and yip2	0.791708	7.50094	Increased	Not common	1.02518e-11	p < 0.001	TRUE	***
MAR05030	Fatty acid oxidation	m	Echs1 and Mcad and yip2	0.458847	5.04669	Increased	Not common	7.28233e-05	p < 0.001	TRUE	***
MAR05095	Fatty acid oxidation	m	Echs1 and Mcad and yip2	0.791708	7.50094	Increased	Not common	1.02518e-11	p < 0.001	TRUE	***
MAR05110	Fatty acid oxidation	m	CG7461 and Mtpα and Mtpβ	0.458847	5.04669	Increased	Not common	7.28233e-05	p < 0.001	TRUE	***
MAR05988	Fatty acid oxidation	m	Arc42 and Echs1 and yip2	0.458847	5.04669	Increased	Not common	7.28233e-05	p < 0.001	TRUE	***
MAR06319	Fatty acid oxidation	m	Echs1 and Mcad and yip2	0.458847	5.04669	Increased	Not common	7.28233e-05	p < 0.001	TRUE	***
MAR06347	Fatty acid oxidation	m	Echs1 and Mcad and yip2	0.458847	5.04669	Increased	Not common	7.28233e-05	p < 0.001	TRUE	***
MAR00152	Fatty acid biosynthesis	c	Cyt-b5-r	1.53506	3.79582	Increased	Not common	0.0238394	p < 0.05	TRUE	*
MAR03238	Sphingolipid metabolism	c		0.102674	0.832955	Increased	Not common	1	ns	FALSE	ns
MAR08442	Glycine, serine and threonine metabolism	c		0.600487	6.61737	Increased	Not common	5.92356e-09	p < 0.001	TRUE	***
MAR04654	Folate metabolism	c	Dhfr	-2.13278	-269.732	Decreased	Common decreased	0	p < 0.001	TRUE	***
MAR04261	Nicotinate and nicotinamide metabolism	c	Nadsyn	-1.03898	-624.667	Decreased	Common decreased	0	p < 0.001	TRUE	***
MAR04269	Nicotinate and nicotinamide metabolism	c	CG33156 or CG8080 or NADK	-1.03889	-57.4694	Decreased	Common decreased	0	p < 0.001	TRUE	***

## Sheet: i
Direction	Reaction_ID	Subsystem	Associated_Metabolites	Associated_Genes	FBA_Difference	pFBA_Difference	Sampling_Difference
Decreased	MAR04388	Glycolysis / Gluconeogenesis	H+ [Cytosol]; L-lactate [Cytosol]; NAD+ [Cytosol]; NADH [Cytosol]; pyruvate [Cytosol]	Ldh	-558.851	-232.351	-187.009
	MAR04373	Glycolysis / Gluconeogenesis	1,3-bisphospho-D-glycerate [Cytosol]; GAP [Cytosol]; H+ [Cytosol]; NAD+ [Cytosol]; NADH [Cytosol]; Pi [Cytosol]	Gapdh1; Gapdh2	-700	-700	-699.493
	MAR04122	Starch and sucrose metabolism	H+ [Cytosol]; H2O [Cytosol]; NAD+ [Cytosol]; NADH [Cytosol]; UDP-glucose [Cytosol]; UDP-glucuronate [Cytosol]	sgl	-0.092759	-0.0926662	-0.223479
	MAR04282	Propanoate metabolism	3-oxopropanoate [Mitochondria]; acetyl-CoA [Mitochondria]; CO2 [Mitochondria]; CoA [Mitochondria]; NAD+ [Mitochondria]; NADH [Mitochondria]	CG17896	-0.278277	-0.277999	-3.85533
	MAR05351	Butanoate metabolism	2-hydroxybutyrate [Cytosol]; 2-oxobutyrate [Cytosol]; H+ [Cytosol]; NAD+ [Cytosol]; NADH [Cytosol]	TSG101	-0.463795	-48.7702	-36.7935
	MAR04040	Purine metabolism	H+ [Cytosol]; H2O [Cytosol]; IMP [Cytosol]; NAD+ [Cytosol]; NADH [Cytosol]; xanthosine-5-phosphate [Cytosol]	ras	-0.343208	-0.342865	-0.410608
	MAR01134	Leukotriene metabolism	20-COOH-LTB4 [Endoplasmic reticulum]; 20-oxo-LTB4 [Endoplasmic reticulum]; H+ [Endoplasmic reticulum]; H2O [Endoplasmic reticulum]; NAD+ [Endoplasmic reticulum]; NADH [Endoplasmic reticulum]	Aldh; Aldh-III	-0.0231898	-0.0231666	-0.0251555
	MAR04261	Nicotinate and nicotinamide metabolism	AMP [Cytosol]; ATP [Cytosol]; deamido-NAD [Cytosol]; NAD+ [Cytosol]; NH3 [Cytosol]; PPi [Cytosol]	Nadsyn	-0.92759	-0.926662	-1.04744
	MAR04269	Nicotinate and nicotinamide metabolism	ADP [Cytosol]; ATP [Cytosol]; H+ [Cytosol]; NAD+ [Cytosol]; NADP+ [Cytosol]	CG33156; CG8080; NADK	-0.463795	-0.463331	-0.549136
	MAR06633	Retinol metabolism	H+ [Endoplasmic reticulum]; NAD+ [Endoplasmic reticulum]; NADH [Endoplasmic reticulum]; retinal [Endoplasmic reticulum]; retinol [Endoplasmic reticulum]	CG8888	-0.092759	-0.0926662	-0.107538
	MAR06644	Retinol metabolism	9-cis-retinal [Cytosol]; 9-cis-retinol [Cytosol]; H+ [Cytosol]; NAD+ [Cytosol]; NADH [Cytosol]	CG8888	-0.0463795	-0.0463331	-0.0537688
	MAR06652	Retinol metabolism	9-cis-retinal [Endoplasmic reticulum]; 9-cis-retinoate [Endoplasmic reticulum]; H+ [Endoplasmic reticulum]; H2O [Endoplasmic reticulum]; NAD+ [Endoplasmic reticulum]; NADH [Endoplasmic reticulum]	CG31075	-0.0463795	-0.0463331	-0.0537688
	MAR08613	Vitamin B12 metabolism	aquacob(III)alamin [Cytosol]; cob(II)alamin [Cytosol]; H+ [Cytosol]; H2O [Cytosol]; NAD+ [Cytosol]; NADH [Cytosol]	No genes associated	-0.231898	-0.231666	-0.268844
	MAR02131	Vitamin D metabolism	23S,25,26-trihydroxyvitamin D3 [Cytosol]; 23s,25-dihydroxyvitamin D3 [Cytosol]; H+ [Cytosol]; H2O [Cytosol]; NAD+ [Cytosol]; NADH [Cytosol]; O2 [Cytosol]	Coq6	-0.0463795	-0.0463331	-0.0537688
	MAR02139	Vitamin D metabolism	(24R)-24,25-dihydroxycalciol [Cytosol]; calcitetrol [Cytosol]; H+ [Cytosol]; H2O [Cytosol]; NAD+ [Cytosol]; NADH [Cytosol]; O2 [Cytosol]	Cyp49a1	-0.0463795	-0.0463331	-0.0537688
	MAR02140	Vitamin D metabolism	(24R)-24,25-dihydroxycalciol [Mitochondria]; calcitetrol [Mitochondria]; H+ [Mitochondria]; H2O [Mitochondria]; NAD+ [Mitochondria]; NADH [Mitochondria]; O2 [Mitochondria]	Cyp49a1	-0.0463795	-0.0463331	-0.0537688
	MAR02767	Vitamin D metabolism	(24R)-24,25-dihydroxycalciol [Mitochondria]; 23S,25,26-trihydroxyvitamin D3 [Mitochondria]; H+ [Mitochondria]; H2O [Mitochondria]; NAD+ [Mitochondria]; NADH [Mitochondria]; O2 [Mitochondria]	Cyp49a1	-0.0463795	-0.0463331	-0.0537688
	MAR04497	Propanoate metabolism	3-oxopropanoate [Mitochondria]; H+ [Mitochondria]; hydracrylate [Mitochondria]; NAD+ [Mitochondria]; NADH [Mitochondria]	No genes associated	-0.278277	-0.277999	-3.85533
	MAR08615	Vitamin B12 metabolism	H+ [Mitochondria]; NAD+ [Mitochondria]; NADH [Mitochondria]; cob(I)alamin [Mitochondria]; cob(II)alamin [Mitochondria]	No genes associated	-0.463795	-0.463331	-0.537688
	MAR20017	Alanine, aspartate and glutamate metabolism	AKG [Cytosol]; glutamate [Cytosol]; glutamine [Cytosol]; H+ [Cytosol]; NAD+ [Cytosol]; NADH [Cytosol]	GS	-179.014	-428.869	-221.181
	MAR04332	Folate metabolism	dihydrofolate [Cytosol]; H+ [Cytosol]; NAD+ [Cytosol]; NADH [Cytosol]; THF [Cytosol]	Dhfr	-51.4426	-41.0856	-42.9804
	MAR01131	Leukotriene metabolism	20-oxo-LTB4 [Endoplasmic reticulum]; H+ [Endoplasmic reticulum]; NAD+ [Endoplasmic reticulum]; NADH [Endoplasmic reticulum]; 20-OH-LTB4 [Endoplasmic reticulum]	Fdh	-0.0231898	-0.0231666	-0.0251555
	MAR04654	Folate metabolism	dihydrofolate [Cytosol]; folate [Cytosol]; NAD+ [Cytosol]; NADH [Cytosol]	Dhfr	-51.1643	-40.8076	-42.6544
Increased	MAR06782	Phenylalanine, tyrosine and tryptophan biosynthesis	4-hydroxyphenyllactate [Cytosol]; 4-hydroxyphenylpyruvate [Cytosol]; H+ [Cytosol]; NAD+ [Cytosol]; NADH [Cytosol]	No genes associated	50.7005	50.6998	44.3426
	MAR04141	Tricarboxylic acid cycle and glyoxylate/dicarboxylate metabolism	H+ [Mitochondria]; malate [Mitochondria]; NAD+ [Mitochondria]; NADH [Mitochondria]; OAA [Mitochondria]	Mdh2	92.712	3.02471	24.1007
	MAR20001	Glycine, serine and threonine metabolism	H+ [Mitochondria]; L-2-amino-3-oxobutanoic acid [Mitochondria]; NAD+ [Mitochondria]; NADH [Mitochondria]; threonine [Mitochondria]	CG5955	5.6043	3.48804	2.07405
*No filters applied for absolute flux differences

[truncated: 2 more sheets: j, k]
