# Supplementary material for: Modeling tissue-specific Drosophila metabolism identifies high sugar diet-induced metabolic dysregulation in muscle at reaction and pathway levels
Source: Nat Commun. 2026 Jan 19;17:1692. doi: 10.1038/s41467-026-68395-3 (PMC12910071; doi:10.1038/s41467-026-68395-3)
Supplement: Supplementary file 6 — Supplementary Data 4 [file 41467_2026_68395_MOESM6_ESM.xlsx]

## Sheet: Legend
Supplementary Data 4. 13C-glucose tracing experiments
Provides data on isotopologue abundances, fractional labeling for in vivo 13C-glucose tracing experiments.
Tab	Description	Related figures
a	Data for 13C-glucose isotope tracing experiments - Original, natural abundance corrected, fractional labeling. Accucor is used for correcting natural abundances.	Fig. 4a-b
b	Glycolysis - Relative abudnance and fractional labeling of glycolytic intermediates, as well as fractional labeling normlized to glucose uptake rates	Fig. 4c
c	TCA - Relative abudnance and fractional labeling of TCA intermediates, as well as fractional labeling normlized to glucose uptake rates	Fig. 4d

## Sheet: a
Original																Natural abundance corrected															Normalized															Pool after correction
Compound	Formula	IsotopeLabel	NSD_1	NSD_2	NSD_3	NSD_4	NSD_5	NSD_6	HSD_1	HSD_2	HSD_3	HSD_4	HSD_5	HSD_6		Compound	C_Label	NSD_1	NSD_2	NSD_3	NSD_4	NSD_5	NSD_6	HSD_1	HSD_2	HSD_3	HSD_4	HSD_5	HSD_6		Compound	C_Label	NSD_1	NSD_2	NSD_3	NSD_4	NSD_5	NSD_6	HSD_1	HSD_2	HSD_3	HSD_4	HSD_5	HSD_6		Compound	NSD_1	NSD_2	NSD_3
UMP	C9H13N2O9P	C13-label-9	8868.64	0	0	0	0	0	8869.85	0	0	0	0	0		UMP	0	966647	1.21516e+06	1.09133e+06	891231	1.05591e+06	862262	1.06074e+06	1.23455e+06	1.0308e+06	337951	827630	605743		UMP	0	0.989853	1	1	1	1	0.994296	0.990743	1	1	1	1	1		UMP	976556	1.21516e+06	1.09133e+06
UMP	C9H13N2O9P	C13-label-8	0	0	0	0	0	0	0	0	0	0	0	0		UMP	1	0	0	0	0	0	0	0	0	0	0	0	0		UMP	1	0	0	0	0	0	0	0	0	0	0	0	0		serine	7.07231e+06	7.70511e+06	7.74707e+06
UMP	C9H13N2O9P	C13-label-7	0	0	0	0	0	0	0	0	0	0	0	0		UMP	2	0	0	0	0	0	0	0	0	0	0	0	0		UMP	2	0	0	0	0	0	0	0	0	0	0	0	0		N-carbamoyl-L-aspartate	302493	381925	383697
UMP	C9H13N2O9P	C13-label-6	0	0	0	0	0	0	0	0	0	0	0	0		UMP	3	0	0	0	0	0	0	0	0	0	0	0	0		UMP	3	0	0	0	0	0	0	0	0	0	0	0	0		leucine_isoleucine	8.7267e+07	6.81823e+07	7.59116e+07
UMP	C9H13N2O9P	C13-label-5	0	0	0	0	0	4435.56	0	0	0	0	0	0		UMP	4	0	0	0	0	0	0	0	0	0	0	0	0		UMP	4	0	0	0	0	0	0	0	0	0	0	0	0		IMP	1.81584e+08	1.85602e+08	1.96085e+08
UMP	C9H13N2O9P	C12 PARENT	861637	1.08315e+06	972774	794414	941206	768592	945505	1.10044e+06	918826	301238	737722	539939		UMP	5	0	0	0	0	0	4946.75	0	0	0	0	0	0		UMP	5	0	0	0	0	0	0.00570422	0	0	0	0	0	0		guanosine	619681	397098	520099
serine	C3H7NO3	C12 PARENT	6.6916e+06	7.2883e+06	7.35124e+06	7.05797e+06	6.90997e+06	8.62256e+06	1.07582e+07	1.08597e+07	9.97874e+06	6.77142e+06	7.39983e+06	7.85686e+06		UMP	6	0	0	0	0	0	0	0	0	0	0	0	0		UMP	6	0	0	0	0	0	0	0	0	0	0	0	0		GMP	1.88196e+07	1.70586e+07	2.0492e+07
serine	C3H7NO3	C13-label-3	17443.3	28039.4	23039.5	33431.5	35889.5	35920.9	56481.6	47548.6	26600.4	44503	40478.7	46525.5		UMP	7	0	0	0	0	0	0	0	0	0	0	0	0		UMP	7	0	0	0	0	0	0	0	0	0	0	0	0		glycine	0	0	0
serine	C3H7NO3	C13-label-2	16634.5	31058.9	16591.9	27728.6	22279.7	28816.7	38847	33455	21404.8	12061.3	41148.8	28509.6		UMP	8	0	0	0	0	0	0	0	0	0	0	0	0		UMP	8	0	0	0	0	0	0	0	0	0	0	0	0		glutathione	3.8251e+07	4.48761e+07	4.67904e+07
serine	C3H7NO3	C13-label-1	272019	276405	274464	364132	322228	351191	327162	299855	350403	301597	303271	302479		UMP	9	9909.2	0	0	0	0	0	9910.56	0	0	0	0	0		UMP	9	0.0101471	0	0	0	0	0	0.00925662	0	0	0	0	0		glutathione disulfide	3.55487e+06	3.97307e+06	4.09082e+06
N-carbamoyl-L-aspartate	C5H8N2O5	C13-label-5	28856.9	24355.1	19965	11911.8	7763.15	14410.1	18852.6	13310.1	15550.4	6675.69	22164.2	15588.2		serine	0	6.99227e+06	7.616e+06	7.68181e+06	7.37431e+06	7.22002e+06	9.00999e+06	1.12412e+07	1.13461e+07	1.04277e+07	7.07541e+06	7.73231e+06	8.21007e+06		serine	0	0.988683	0.988435	0.991576	0.975041	0.9799	0.986329	0.991874	0.993273	0.994269	0.981927	0.982783	0.986526		glutamine	1.25016e+08	1.27492e+08	1.36753e+08
N-carbamoyl-L-aspartate	C5H8N2O5	C13-label-4	245755	328555	326581	250356	232495	207820	304782	297004	310129	172623	206315	190548		serine	1	49075.2	32423.8	28488.7	132229	93756.7	63793.2	0	0	15541	77279.6	56372.9	39776.4		serine	1	0.00693906	0.00420809	0.00367735	0.0174835	0.0127246	0.00698348	0	0	0.00148182	0.0107249	0.00716505	0.00477955		deoxyguanosine	90741.3	72087.2	106664
N-carbamoyl-L-aspartate	C5H8N2O5	C13-label-3	0	0	0	0	0	6654.88	0	0	0	0	0	0		serine	2	12987	27843.8	12969	22022.7	17195.5	24004.1	33688.1	27663.2	17110.8	6694.82	37392.8	24208.2		serine	2	0.00183632	0.00361367	0.00167405	0.00291187	0.00233376	0.00262774	0.0029725	0.00242171	0.0016315	0.000929108	0.00475265	0.00290887		cysteine	396802	293530	263951
N-carbamoyl-L-aspartate	C5H8N2O5	C13-label-2	0	0	0	0	0	0	0	0	0	0	0	0		serine	3	17974.8	28841.1	23807	34518.9	37145.3	37089.1	58411.5	49180.4	27453.2	46253	41689.9	48149.8		serine	3	0.00254158	0.00374312	0.00307303	0.00456414	0.00504136	0.00406016	0.00515398	0.00430539	0.00261763	0.006419	0.00529882	0.00578571		CMP	3.42973e+06	3.48574e+06	3.32517e+06
N-carbamoyl-L-aspartate	C5H8N2O5	C13-label-1	0	0	0	0	0	0	0	0	0	0	0	0		N-carbamoyl-L-aspartate	0	13087.8	9515.59	17852.8	15469.6	29758.2	27381.2	28565.9	17851.2	26187.6	13092.8	23807.8	23828		N-carbamoyl-L-aspartate	0	0.0432666	0.0249148	0.0465283	0.0528937	0.10492	0.104429	0.0771605	0.0516497	0.0707533	0.0646508	0.0899545	0.0987481		aspartate	4.90791e+06	5.73712e+06	7.57006e+06
N-carbamoyl-L-aspartate	C5H8N2O5	C12 PARENT	12199.6	8874.39	16640.8	14418.4	27728.5	25509.5	26620	16638.5	24404.7	12201.9	22184.6	22202.8		N-carbamoyl-L-aspartate	1	0	0	0	0	0	0	0	0	0	0	0	0		N-carbamoyl-L-aspartate	1	0	0	0	0	0	0	0	0	0	0	0	0		AMP	2.61406e+09	2.85205e+09	2.84818e+09
leucine_isoleucine	C6H13NO2	C12 PARENT	7.66151e+07	5.72636e+07	6.38001e+07	4.98037e+07	4.63006e+07	4.44089e+07	9.46055e+07	8.23737e+07	1.08479e+08	4.88024e+07	4.04032e+07	4.79935e+07		N-carbamoyl-L-aspartate	2	0	0	0	0	0	0	0	0	0	0	0	0		N-carbamoyl-L-aspartate	2	0	0	0	0	0	0	0	0	0	0	0	0		adenosine	7.22816e+08	8.9293e+08	7.00814e+08
leucine_isoleucine	C6H13NO2	C13-label-6	11080.2	0	0	0	0	8864.62	0	0	0	0	0	8870.78		N-carbamoyl-L-aspartate	3	0	0	0	0	0	0	0	0	0	0	0	0		N-carbamoyl-L-aspartate	3	0	0	0	0	0	0	0	0	0	0	0	0		acetyl-CoA	3.44175e+06	1.3088e+06	671070
leucine_isoleucine	C6H13NO2	C13-label-3	279360	372426	414483	390181	470247	472069	312527	266863	271895	238890	341792	293473		N-carbamoyl-L-aspartate	4	261881	350878	348997	267722	248797	222278	325689	317649	331598	184679	219963	203415		N-carbamoyl-L-aspartate	4	0.865745	0.91871	0.909564	0.915398	0.877199	0.847744	0.879731	0.919069	0.895906	0.911924	0.831101	0.842994		3-phospho-serine	61878.4	106723	75310.5
leucine_isoleucine	C6H13NO2	C13-label-2	3.75842e+06	5.01138e+06	5.89142e+06	5.51152e+06	5.95846e+06	6.11653e+06	4.71737e+06	4.65026e+06	4.80045e+06	2.47134e+06	4.29074e+06	3.86553e+06		N-carbamoyl-L-aspartate	5	27523.4	21531.1	16847.4	9273.54	5071.66	12540.2	15959.3	10120.1	12340.4	4744.03	20893.8	14057.6		N-carbamoyl-L-aspartate	5	0.0909886	0.0563753	0.0439082	0.0317082	0.0178814	0.0478271	0.0431084	0.029281	0.0333411	0.0234255	0.0789443	0.0582576		alanine	1.96535e+07	1.19835e+07	9.92648e+06
leucine_isoleucine	C6H13NO2	C13-label-1	5.79342e+06	4.89929e+06	5.09812e+06	4.42396e+06	4.00249e+06	4.43566e+06	6.95786e+06	6.51351e+06	7.99819e+06	4.37262e+06	3.63591e+06	3.97789e+06		leucine_isoleucine	0	8.25375e+07	6.16842e+07	6.87293e+07	5.36468e+07	4.98747e+07	4.78306e+07	1.01921e+08	8.87383e+07	1.16867e+08	5.25675e+07	4.35204e+07	5.16998e+07		leucine_isoleucine	0	0.945804	0.904695	0.905386	0.883856	0.870876	0.854601	0.947311	0.937239	0.952589	0.931882	0.885793	0.912333		aminoimidazole carboxamide ribonucleotide	466572	584715	594927
IMP	C10H13N4O8P	C13-label-9	6655	5547.8	0	5543.77	0	0	0	0	3327.52	0	0	0		leucine_isoleucine	1	744696	1.12271e+06	855758	1.12723e+06	911123	1.5084e+06	706710	1.09433e+06	844963	1.20813e+06	968995	809886		leucine_isoleucine	1	0.00853354	0.0164663	0.0112731	0.0185717	0.0159094	0.026951	0.00656857	0.0115581	0.00688735	0.0214169	0.0197225	0.0142918		asparagine	6.38119e+06	6.05971e+06	6.19048e+06
IMP	C10H13N4O8P	C13-label-8	0	0	0	0	3325.67	0	0	0	0	0	0	0		leucine_isoleucine	2	3.84605e+06	5.20824e+06	6.15585e+06	5.7601e+06	6.25713e+06	6.39813e+06	4.8441e+06	4.77585e+06	4.90032e+06	2.49089e+06	4.47486e+06	4.01283e+06		leucine_isoleucine	2	0.0440723	0.076387	0.0810924	0.0949004	0.109257	0.114317	0.0450239	0.0504418	0.0399428	0.0441569	0.0910792	0.0708133		cytidine	1.41187e+06	1.66622e+06	1.75439e+06
IMP	C10H13N4O8P	C13-label-7	0	0	0	0	0	0	0	0	0	0	0	0		leucine_isoleucine	3	126914	167139	170693	162204	226630	221737	118020	72025.7	71292.5	143516	167312	135700		leucine_isoleucine	3	0.00145432	0.00245135	0.00224858	0.00267239	0.00395725	0.00396184	0.00109694	0.000760724	0.00058111	0.00254416	0.00340538	0.00239466		glutamate	3.56343e+07	4.93777e+07	5.72771e+07
IMP	C10H13N4O8P	C13-label-6	22184.4	14903	17595.6	33251.8	25506.3	17746.3	33275	22183.1	19963.3	18847	35491.3	31032.9		leucine_isoleucine	4	0	0	0	0	0	0	0	0	0	0	0	0		leucine_isoleucine	4	0	0	0	0	0	0	0	0	0	0	0	0		methionine	9.11942e+06	8.76591e+06	7.94943e+06
IMP	C10H13N4O8P	C13-label-5	152509	132109	146978	231106	251852	221209	240767	251006	258650	215651	239162	217835		leucine_isoleucine	5	0	0	0	0	0	0	0	0	0	0	0	0		leucine_isoleucine	5	0	0	0	0	0	0	0	0	0	0	0	0		Succinyl-coA	108110	169067	139024
IMP	C10H13N4O8P	C13-label-10	16634.2	12202.9	18853.6	18162.1	11091.1	18861.7	13345.3	16432.3	8797.14	8874.44	12039.3	13298.1		leucine_isoleucine	6	11817.3	0	0	0	0	9437.17	0	0	0	0	0	9456.1		leucine_isoleucine	6	0.000135415	0	0	0	0	0.000168616	0	0	0	0	0	0.000166869		Putrescine	44865.5	69414	75914
IMP	C10H13N4O8P	C12 PARENT	1.5983e+08	1.63401e+08	1.72621e+08	1.58888e+08	1.73052e+08	1.46622e+08	1.62274e+08	1.72104e+08	1.84587e+08	1.33003e+08	1.77273e+08	1.65729e+08		IMP	0	1.81379e+08	1.85432e+08	1.95895e+08	1.8031e+08	1.96384e+08	1.6639e+08	1.84153e+08	1.95308e+08	2.09474e+08	1.50936e+08	2.01174e+08	1.88073e+08		IMP	0	0.998871	0.999086	0.999027	0.998335	0.998452	0.998377	0.998367	0.998449	0.998557	0.998314	0.998511	0.998543		UTP	9003.73	33512	28882.4
guanosine	C10H13N5O5	C13-label-9	18209.4	12197.7	17745	21823.1	23318.1	12810.2	14417.9	13157.5	24394.6	9964.53	22182.4	17765.9		IMP	1	0	0	0	0	0	0	0	0	0	0	0	0		IMP	1	0	0	0	0	0	0	0	0	0	0	0	0		sn-glycerol-3-phosphate	1.60007e+07	1.61463e+07	1.90177e+07
guanosine	C10H13N5O5	C13-label-8	129088	76727.6	97072	183236	91260.8	77086.5	96571.4	94285.8	79025.2	75784.7	78649.9	122930		IMP	2	0	0	0	0	0	0	0	0	0	0	0	0		IMP	2	0	0	0	0	0	0	0	0	0	0	0	0		ribose-5-phosphate	485796	209058	339770
guanosine	C10H13N5O5	C13-label-7	0	0	12172.4	26442.2	12027	8574.05	5501.43	7762.96	15506	0	0	0		IMP	3	0	0	0	0	0	0	0	0	0	0	0	0		IMP	3	0	0	0	0	0	0	0	0	0	0	0	0		pyruvate	99002.8	61044.2	46068
guanosine	C10H13N5O5	C13-label-6	0	0	0	0	0	9158.19	13089.1	0	0	16760.7	0	0		IMP	4	0	0	0	0	0	0	0	0	0	0	0	0		IMP	4	0	0	0	0	0	0	0	0	0	0	0	0		phosphoenolpyruvate	412934	735795	644278
guanosine	C10H13N5O5	C13-label-5	16633.2	5884.8	17926	16637.2	7716.92	18607.1	9982.5	7584.64	17673.4	6762.71	4235.99	7781.36		IMP	5	168074	145061	161622	257488	281346	247620	268455	280642	289149	241621	265961	242192		IMP	5	0.000925594	0.000781573	0.000824241	0.00142566	0.00143042	0.00148578	0.0014554	0.00143469	0.00137836	0.00159813	0.00132007	0.00128588		oxaloacetate	318265	552297	716812
guanosine	C10H13N5O5	C13-label-10	53168.7	30877.2	22162.8	34005.7	17733	19934.2	39848.8	21855	18198.3	54348.2	27880.9	37714.2		IMP	6	12571.3	5993.18	7823.12	18508.9	7897.26	1600.6	17721	4167.76	990.443	3316.1	20418.4	17123.8		IMP	6	6.92314e-05	3.22906e-05	3.98965e-05	0.000102479	4.01511e-05	9.60396e-06	9.60725e-05	2.13063e-05	4.72141e-06	2.19333e-05	0.000101345	9.09161e-05		malate	1.02874e+06	1.33973e+06	1.12206e+06
guanosine	C10H13N5O5	C12 PARENT	339998	230844	305820	260706	208582	204057	509912	460617	532788	223690	423000	416554		IMP	7	0	0	0	0	0	0	0	0	0	0	0	0		IMP	7	0	0	0	0	0	0	0	0	0	0	0	0		lactate	725093	305331	261511
GMP	C10H14N5O8P	C13-label-9	0	4435.56	0	0	0	4435.61	7738	5568.68	0	0	11090.6	0		IMP	8	0	0	0	0	2786.47	0	0	0	0	0	0	0		IMP	8	0	0	0	0	1.41669e-05	0	0	0	0	0	0	0		isocitrate	99089	105802	110907
GMP	C10H14N5O8P	C13-label-8	0	0	0	0	0	0	0	0	0	0	0	0		IMP	9	5586.35	4856.79	0	4107.08	0	0	0	0	2691.47	0	0	0		IMP	9	3.07645e-05	2.61678e-05	0	2.274e-05	0	0	0	0	1.28302e-05	0	0	0		IDP	1.26416e+06	1.51151e+06	1.40554e+06
GMP	C10H14N5O8P	C13-label-7	0	0	0	0	0	0	0	3325.55	0	0	0	6674.12		IMP	10	18827.2	13788.4	21315.5	20618.2	12479.1	21324.1	15080	18574.9	9965.64	10028.8	13602.3	15027.5		IMP	10	0.000103683	7.42901e-05	0.000108705	0.000114158	6.34462e-05	0.000127949	8.17548e-05	9.49585e-05	4.75059e-05	6.6332e-05	6.75139e-05	7.97861e-05		GTP	83139.7	82632.3	37246.7
GMP	C10H14N5O8P	C13-label-6	0	0	0	5547.71	3480.78	0	0	0	0	0	0	0		guanosine	0	385980	262065	347181	295965	236791	231655	578875	522913	604844	253942	480209	472890		guanosine	0	0.62287	0.65995	0.667528	0.504373	0.601907	0.606722	0.756461	0.77856	0.790135	0.593691	0.771271	0.702234		glycerate	53808.9	67826.8	79094.8
GMP	C10H14N5O8P	C13-label-5	33255.2	10555.9	14418.1	25501.1	36620.9	12200	23268.2	16896.3	23338.7	27170.1	19956.8	27687.3		guanosine	1	0	0	0	0	0	0	0	0	0	0	0	0		guanosine	1	0	0	0	0	0	0	0	0	0	0	0	0		glucose-6-phosphate	1.51191e+07	3.11552e+07	3.38979e+07
GMP	C10H14N5O8P	C13-label-10	0	0	0	0	0	0	0	0	0	0	3327.5	0		guanosine	2	0	0	0	0	0	0	0	0	0	0	0	0		guanosine	2	0	0	0	0	0	0	0	0	0	0	0	0		glucose-1-phosphate	5.56025e+06	8.7628e+06	1.01139e+07
GMP	C10H14N5O8P	C12 PARENT	1.65048e+07	1.49756e+07	1.79933e+07	1.39718e+07	1.18668e+07	1.10481e+07	1.68891e+07	1.52917e+07	1.90229e+07	1.11718e+07	1.37963e+07	1.50262e+07		guanosine	3	0	0	0	0	0	0	0	0	0	0	0	0		guanosine	3	0	0	0	0	0	0	0	0	0	0	0	0		fructose-6-phosphate	1.55628e+07	2.83102e+07	3.32663e+07
glycine	C2H5NO2	C12 PARENT	0	0	0	0	0	0	0	0	0	0	0	0		guanosine	4	0	0	0	0	0	0	0	0	0	0	0	0		guanosine	4	0	0	0	0	0	0	0	0	0	0	0	0		fructose-1,6-bisphosphate	365814	782434	820518
glycine	C2H5NO2	C13-label-2	0	0	0	0	0	0	0	0	0	0	0	0		guanosine	5	18706.1	6576.67	20291.4	18757.2	8702.4	20648.3	10496.1	8578.9	19972.7	6538.31	4700.74	8666.87		guanosine	5	0.0301867	0.0165618	0.0390144	0.0319653	0.0221209	0.0540795	0.0137161	0.012773	0.0260913	0.0152859	0.00754993	0.0128702		dUTP	0	13867.3	10052.2
glycine	C2H5NO2	C13-label-1	0	0	0	0	0	0	0	0	0	0	0	0		guanosine	6	0	0	0	0	0	8861.36	13874.4	0	0	18151.2	0	0		guanosine	6	0	0	0	0	0	0.0232086	0.0181308	0	0	0.0424356	0	0		dTTP	0	18906.7	0
glutathione	C10H17N3O6S	C12 PARENT	3.06352e+07	3.60059e+07	3.76768e+07	2.53478e+07	2.53546e+07	2.49562e+07	3.46468e+07	3.55985e+07	3.87573e+07	1.74244e+07	2.6708e+07	2.13787e+07		guanosine	7	0	0	4752.52	13173.1	5321.72	2156.13	0	153.233	10224.4	0	0	0		guanosine	7	0	0	0.00913772	0.0224492	0.0135274	0.00564707	0	0.000228146	0.0133566	0	0	0		dGTP	1.8705e+06	2.63512e+06	2.12043e+06
glutathione	C10H17N3O6S	C13-label-5	7787.08	7758.31	0	7739.52	0	0	7760.88	0	8894.06	0	14431.8	0		guanosine	8	144914	85997.6	109016	206801	101767	86667.3	108634	106471	87501.1	85009.2	87145	137907		guanosine	8	0.233853	0.216565	0.209607	0.352423	0.258684	0.226989	0.14196	0.158524	0.114307	0.198743	0.139965	0.20479		D-glyceraldehdye-3-phosphate	1.60775e+06	2.70072e+06	2.54011e+06
glutathione	C10H17N3O6S	C13-label-4	66118	56570.8	79815.9	70976.9	42014.2	59890	54351.4	57679.1	56568.7	33655.7	53336.5	38780.8		guanosine	9	11170.3	8294.37	14971.9	15760.3	22012.9	10171.2	9223.51	9883.77	23489	3087.17	20005.4	12598.2		guanosine	9	0.018026	0.0208875	0.0287865	0.0268581	0.0559553	0.0266392	0.0120531	0.0147159	0.0306848	0.00721748	0.032131	0.0187081		dGDP	9.59229e+06	1.10081e+07	9.46641e+06
glutathione	C10H17N3O6S	C13-label-3	136303	174354	205211	203030	154586	125808	181837	170845	180767	114276	128368	149132		guanosine	10	58909.7	34164.5	23886.6	36341.4	18806.8	21654.8	44138.4	23641.4	19463.3	61007	30559.8	41345.6		guanosine	10	0.0950646	0.0860355	0.045927	0.0619317	0.0478055	0.0567156	0.0576791	0.0351994	0.0254258	0.142628	0.0490826	0.0613976		dCTP	11320.5	4851.19	0
glutathione	C10H17N3O6S	C13-label-2	1.9523e+06	2.24982e+06	2.2003e+06	2.10011e+06	1.6531e+06	1.60051e+06	2.21134e+06	2.02106e+06	2.40906e+06	1.25587e+06	1.69921e+06	1.36569e+06		GMP	0	1.87823e+07	1.70421e+07	2.04762e+07	1.58997e+07	1.35044e+07	1.25727e+07	1.92197e+07	1.74019e+07	2.16479e+07	1.27134e+07	1.57001e+07	1.70996e+07		GMP	0	0.998017	0.99903	0.999228	0.997954	0.996882	0.998526	0.998197	0.99838	0.998803	0.997601	0.99759	0.997792		dATP	0	0	0
glutathione	C10H17N3O6S	C13-label-1	2.33531e+06	2.70549e+06	2.75216e+06	2.1487e+06	1.72236e+06	1.84452e+06	2.86569e+06	2.27754e+06	2.63415e+06	1.21984e+06	1.93614e+06	1.68817e+06		GMP	1	0	0	0	0	0	0	0	0	0	0	0	0		GMP	1	0	0	0	0	0	0	0	0	0	0	0	0		CTP	135689	293790	142639
glutathione disulfide	C20H32N6O12S2	C12 PARENT	2.56397e+06	2.89931e+06	2.94151e+06	2.85389e+06	2.26497e+06	2.14245e+06	3.25891e+06	3.11555e+06	3.73458e+06	2.2967e+06	2.56564e+06	2.28548e+06		GMP	2	0	0	0	0	0	0	0	0	0	0	0	0		GMP	2	0	0	0	0	0	0	0	0	0	0	0	0		citrate	4.48618e+06	3.91003e+06	5.49647e+06
glutathione disulfide	C20H32N6O12S2	C13-label-5	0	0	0	7766.5	0	4435.58	6651.67	0	5563.58	0	0	0		GMP	3	0	0	0	0	0	0	0	0	0	0	0	0		GMP	3	0	0	0	0	0	0	0	0	0	0	0	0		ATP	2.45735e+06	3.01751e+06	2.62406e+06
glutathione disulfide	C20H32N6O12S2	C13-label-4	9982.49	0	4435.56	7763.2	7766.4	0	0	0	15503.1	7760.66	6654.85	0		GMP	4	0	0	0	0	0	0	0	0	0	0	0	0		GMP	4	0	0	0	0	0	0	0	0	0	0	0	0		5-phosphoribosyl-1-pyrophosphate	832222	810991	784981
glutathione disulfide	C20H32N6O12S2	C13-label-3	42146.1	37710.6	55508.1	31365.3	31059	39912.9	28155.5	39930.4	64334.9	44372.2	39930.1	61067.7		GMP	5	37324.8	11521.5	15820.4	28505	41523.1	13525.4	25935.8	18717.7	25946.2	30572.3	22266.9	30996.5		GMP	5	0.00198329	0.000675409	0.000772027	0.00178913	0.00306521	0.00107419	0.00134701	0.00107387	0.00119712	0.00239896	0.00141485	0.00180869		ADP	8.95735e+06	1.02702e+07	9.89679e+06
glutathione disulfide	C20H32N6O12S2	C13-label-2	56564.2	78751.9	53221.6	90961.5	54354.8	67667.3	69880.8	113149	64331.6	64343.9	57682.4	66727.7		GMP	6	0	0	0	4091.08	710.851	0	0	0	0	0	0	0		GMP	6	0	0	0	0.000256778	5.24745e-05	0	0	0	0	0	0	0		3-phosphoglycerate	199579	197493	172272
glutathione disulfide	C20H32N6O12S2	C13-label-1	380636	289557	478387	393134	320676	320676	416150	449996	480710	258492	288461	312890		GMP	7	0	0	0	0	0	0	0	3277.58	0	0	0	6842.07		GMP	7	0	0	0	0	0	0	0	0.000188041	0	0	0	0.000399246		1,3-diphosphateglycerate	332851	1.17237e+06	1.00759e+06
glutamine	C5H10N2O3	C12 PARENT	1.13477e+08	1.16246e+08	1.24208e+08	1.66256e+08	1.7067e+08	1.91758e+08	2.18926e+08	2.17882e+08	2.11657e+08	1.41474e+08	2.18906e+08	2.03273e+08		GMP	8	0	0	0	0	0	0	0	0	0	0	0	0		GMP	8	0	0	0	0	0	0	0	0	0	0	0	0		a-ketoglutarate	43181.3	21749.7	47649.3
glutamine	C5H10N2O3	C13-label-5	0	0	6656.87	4438.71	6049.28	7696.45	0	9494.84	0	4372.33	0	13513.9		GMP	9	0	5033.65	0	0	0	5033.1	8779.63	6246.55	0	0	12266.5	0		GMP	9	0	0.000295079	0	0	0	0.00039973	0.000455981	0.000358377	0	0	0.000779423	0		fumarate	544729	666008	631196
glutamine	C5H10N2O3	C13-label-4	13312.6	12301.7	9124.73	14606.2	33228.4	6878.07	13281.9	18830.2	11074	24228	17800	26613.6		GMP	10	0	0	0	0	0	0	0	0	0	0	3387.71	0		GMP	10	0	0	0	0	0	0	0	0	0	0	0.000215257	0		succinate	1.57649e+06	1.86057e+06	2.19519e+06
glutamine	C5H10N2O3	C13-label-3	114543	126373	120753	149107	167980	146413	151837	147191	145344	152266	181951	165957		glycine	0	0	0	0	0	0	0	0	0	0	0	0	0		glycine	0														dihydroxyacetone phosphate	4.71877e+07	4.53057e+07	5.51175e+07
glutamine	C5H10N2O3	C13-label-2	2.36339e+06	2.00367e+06	2.58673e+06	3.4803e+06	4.47515e+06	3.72752e+06	3.79955e+06	3.47296e+06	3.61705e+06	3.77658e+06	3.94105e+06	4.98569e+06		glycine	1	0	0	0	0	0	0	0	0	0	0	0	0		glycine	1														erythrose-4-phosphate	7.04652e+06	1.20682e+07	1.30425e+07
glutamine	C5H10N2O3	C13-label-1	7.23675e+06	7.25712e+06	7.84116e+06	1.2208e+07	1.0969e+07	1.36204e+07	1.31837e+07	1.3805e+07	1.44688e+07	1.06982e+07	1.58033e+07	1.57106e+07		glycine	2	0	0	0	0	0	0	0	0	0	0	0	0		glycine	2														6-phospho-D-gluconate	14166.6	66335.3	70739.3
deoxyguanosine	C10H13N5O4	C13-label-9	8831.49	11091.2	11242.5	10956.1	7763.23	5694.89	8917.62	0	10552.3	6040.45	0	0		glutathione	0	3.66457e+07	4.30642e+07	4.50508e+07	3.03529e+07	3.02963e+07	2.98434e+07	4.14792e+07	4.25159e+07	4.63119e+07	2.08258e+07	3.19326e+07	2.55822e+07		glutathione	0	0.958031	0.959624	0.962821	0.940228	0.957125	0.957483	0.958294	0.964929	0.960094	0.950725	0.958001	0.957523		6-phosphogluconolactone	9.17817e+07	1.61002e+08	1.71543e+08
deoxyguanosine	C10H13N5O4	C13-label-8	21286	0	0	7743.01	0	0	11690.4	0	6365.26	15762.8	7711.42	0		glutathione	1	0	0	0	0	0	0	0	0	0	0	0	0		glutathione	1	0	0	0	0	0	0	0	0	0	0	0	0		2-hydroxygluterate	2.45679e+06	2.0504e+06	2.35005e+06
deoxyguanosine	C10H13N5O4	C13-label-7	14140.6	0	29832	30117.3	22184.8	13309.9	22021.7	7753.91	6641.84	12155.9	5670.36	14421.2		glutathione	2	1.55865e+06	1.78001e+06	1.68132e+06	1.88038e+06	1.33547e+06	1.28243e+06	1.77499e+06	1.51058e+06	1.89453e+06	1.06158e+06	1.35475e+06	1.09765e+06		glutathione	2	0.040748	0.0396649	0.035933	0.0582478	0.0421904	0.0411448	0.0410076	0.0342837	0.0392756	0.0484628	0.0406434	0.0410844		Glucose	265014	352382	221766
deoxyguanosine	C10H13N5O4	C13-label-6	11133.5	12214.5	7762.05	8868.03	12175.7	0	9907.91	0	0	14146.4	0	5704.07		glutathione	3	0	0	0	0	0	0	0	0	0	0	0	15616.4		glutathione	3	0	0	0	0	0	0	0	0	0	0	0	0.000584511
deoxyguanosine	C10H13N5O4	C13-label-5	11397.1	32322.3	51374.8	29024.9	33173.7	23465.7	37476.8	26635.9	46493.4	43916.3	26589.6	32374.9		glutathione	4	43583.5	27763.1	58288.6	46832.9	21678.3	42760.3	25892.4	34685.7	24814.6	17797.2	32920.1	21586.7		glutathione	4	0.00113941	0.00061866	0.00124574	0.00145072	0.000684865	0.0013719	0.000598192	0.000787216	0.000514434	0.000812466	0.000987628	0.000807974
deoxyguanosine	C10H13N5O4	C13-label-10	17383.6	0	0	9982.54	7765.33	0	0	0	3327.2	7541.57	7915.93	8739.68		glutathione	5	3135.03	4156.11	0	2387.58	0	0	4334.54	0	5602.26	0	12257.1	0		glutathione	5	8.19594e-05	9.26129e-05	0	7.3959e-05	0	0	0.000100141	0	0.000116141	0	0.000367723	0
deoxyguanosine	C10H13N5O4	C12 PARENT	3711.79	10424.7	0	7677.84	17358.3	4656	36584.7	42538.8	43535.9	5860.87	32885.9	33118.6		glutathione	6	0	0	0	0	0	0	0	0	0	0	0	0		glutathione	6	0	0	0	0	0	0	0	0	0	0	0	0
cysteine	C6H12N2O4S2	C12 PARENT	331951	233022	207887	150384	198096	145008	331929	148867	328568	435947	112121	191588		glutathione	7	0	0	0	0	0	0	0	0	0	0	0	0		glutathione	7	0	0	0	0	0	0	0	0	0	0	0	0
cysteine	C6H12N2O4S2	C13-label-3	0	0	0	0	0	0	0	0	0	0	0	0		glutathione	8	0	0	0	0	0	0	0	0	0	0	0	0		glutathione	8	0	0	0	0	0	0	0	0	0	0	0	0
cysteine	C6H12N2O4S2	C13-label-2	0	15522.7	14685.4	14424.9	5559.8	13321.4	14291.1	5682.14	18756.7	14240.1	0	12195.7		glutathione	9	0	0	0	0	0	0	0	0	0	0	0	0		glutathione	9	0	0	0	0	0	0	0	0	0	0	0	0
cysteine	C6H12N2O4S2	C13-label-1	0	0	8871.11	19937.7	0	0	12803.9	8740.22	10615.8	14194.5	7691.52	12202.2		glutathione	10	0	0	0	0	0	0	0	0	0	0	0	0		glutathione	10	0	0	0	0	0	0	0	0	0	0	0	0
CMP	C9H14N3O8P	C13-label-9	0	3326.92	0	0	4435.62	0	6696.59	0	6654	0	0	7759.86		glutathione disulfide	0	3.55487e+06	3.97307e+06	4.09082e+06	3.95099e+06	3.13547e+06	2.97549e+06	4.49321e+06	4.32337e+06	5.14878e+06	3.1585e+06	3.52504e+06	3.16365e+06		glutathione disulfide	0	1	1	1	0.998365	1	0.999123	0.999147	1	0.999474	1	1	1
CMP	C9H14N3O8P	C13-label-8	4435.56	0	0	0	0	90993.8	0	0	0	0	0	0		glutathione disulfide	1	0	0	0	0	0	0	0	0	0	0	0	0		glutathione disulfide	1	0	0	0	0	0	0	0	0	0	0	0	0
CMP	C9H14N3O8P	C13-label-7	0	0	0	0	0	0	0	0	0	0	0	0		glutathione disulfide	2	0	0	0	0	0	0	0	0	0	0	0	0		glutathione disulfide	2	0	0	0	0	0	0	0	0	0	0	0	0
CMP	C9H14N3O8P	C13-label-6	0	0	0	0	0	0	0	0	0	0	0	0		glutathione disulfide	3	0	0	0	0	0	0	0	0	0	0	0	0		glutathione disulfide	3	0	0	0	0	0	0	0	0	0	0	0	0
CMP	C9H14N3O8P	C13-label-5	6651.37	0	0	0	0	7759.88	0	0	0	0	6632.18	0		glutathione disulfide	4	0	0	0	0	0	0	0	0	0	0	0	0		glutathione disulfide	4	0	0	0	0	0	0	0	0	0	0	0	0
CMP	C9H14N3O8P	C12 PARENT	3.04415e+06	3.1017e+06	2.96198e+06	2.3637e+06	2.50583e+06	2.40596e+06	3.60311e+06	3.5067e+06	3.15215e+06	1.43882e+06	2.67495e+06	2.73501e+06		glutathione disulfide	5	0	0	0	6472.09	0	2610.79	3837.19	0	2710.66	0	0	0		glutathione disulfide	5	0	0	0	0.00163542	0	0.000876664	0.000853268	0	0.00052619	0	0	0
aspartate	C4H7NO4	C13-label-4	0	0	0	0	0	11094.6	0	0	0	0	0	0		glutathione disulfide	6	0	0	0	0	0	0	0	0	0	0	0	0		glutathione disulfide	6	0	0	0	0	0	0	0	0	0	0	0	0
aspartate	C4H7NO4	C13-label-3	0	0	6654.02	11091.6	12202.2	8871.31	0	0	0	0	0	6654.07		glutathione disulfide	7	0	0	0	0	0	0	0	0	0	0	0	0		glutathione disulfide	7	0	0	0	0	0	0	0	0	0	0	0	0
aspartate	C4H7NO4	C13-label-2	91374.3	61202.6	71485.4	84827.9	63295.7	68991.8	58072.6	41108.3	55479.8	31062.2	55454.6	68242.7		glutathione disulfide	8	0	0	0	0	0	0	0	0	0	0	0	0		glutathione disulfide	8	0	0	0	0	0	0	0	0	0	0	0	0
aspartate	C4H7NO4	C13-label-1	203007	198831	257292	281113	298038	294322	192206	291752	241056	162034	241799	177404		glutathione disulfide	9	0	0	0	0	0	0	0	0	0	0	0	0		glutathione disulfide	9	0	0	0	0	0	0	0	0	0	0	0	0
aspartate	C4H7NO4	C12 PARENT	4.54751e+06	5.36391e+06	7.0823e+06	5.91319e+06	6.73418e+06	6.98829e+06	5.38985e+06	5.906e+06	5.58098e+06	3.03913e+06	4.96666e+06	4.66588e+06		glutathione disulfide	10	0	0	0	0	0	0	0	0	0	0	0	0		glutathione disulfide	10	0	0	0	0	0	0	0	0	0	0	0	0
AMP	C10H14N5O7P	C13-label-9	0	0	0	0	0	0	0	0	0	0	0	0		glutathione disulfide	11	0	0	0	0	0	0	0	0	0	0	0	0		glutathione disulfide	11	0	0	0	0	0	0	0	0	0	0	0	0
AMP	C10H14N5O7P	C13-label-8	3327.5	0	0	0	0	0	0	0	4435.58	0	11093.3	0		glutathione disulfide	12	0	0	0	0	0	0	0	0	0	0	0	0		glutathione disulfide	12	0	0	0	0	0	0	0	0	0	0	0	0
AMP	C10H14N5O7P	C13-label-7	25505.8	18852.6	12155	48802	33299	29951.9	25512	17521.9	23293.1	46584.8	34226.9	11925		glutathione disulfide	13	0	0	0	0	0	0	0	0	0	0	0	0		glutathione disulfide	13	0	0	0	0	0	0	0	0	0	0	0	0
AMP	C10H14N5O7P	C13-label-6	199811	197638	216325	328551	298485	195657	287905	259715	284172	275417	311903	198890		glutathione disulfide	14	0	0	0	0	0	0	0	0	0	0	0	0		glutathione disulfide	14	0	0	0	0	0	0	0	0	0	0	0	0
AMP	C10H14N5O7P	C13-label-5	1.69487e+06	1.63876e+06	1.5502e+06	2.25705e+06	2.56666e+06	2.06787e+06	2.28479e+06	2.39487e+06	2.25347e+06	1.97998e+06	2.49813e+06	2.0857e+06		glutathione disulfide	15	0	0	0	0	0	0	0	0	0	0	0	0		glutathione disulfide	15	0	0	0	0	0	0	0	0	0	0	0	0
AMP	C10H14N5O7P	C13-label-10	0	4367.36	0	5543.63	4435.68	0	0	0	5644.69	0	5550.81	13310		glutathione disulfide	16	0	0	0	0	0	0	0	0	0	0	0	0		glutathione disulfide	16	0	0	0	0	0	0	0	0	0	0	0	0
AMP	C10H14N5O7P	C12 PARENT	2.30051e+09	2.51017e+09	2.50683e+09	2.24021e+09	2.54277e+09	2.20094e+09	2.5582e+09	2.19001e+09	2.30207e+09	1.95984e+09	2.86467e+09	2.50263e+09		glutathione disulfide	17	0	0	0	0	0	0	0	0	0	0	0	0		glutathione disulfide	17	0	0	0	0	0	0	0	0	0	0	0	0
adenosine	C10H13N5O4	C13-label-9	0	0	0	0	0	0	0	0	0	0	0	0		glutathione disulfide	18	0	0	0	0	0	0	0	0	0	0	0	0		glutathione disulfide	18	0	0	0	0	0	0	0	0	0	0	0	0
adenosine	C10H13N5O4	C13-label-8	7953.25	0	0	5502.62	0	0	0	0	0	5695.27	3327.47	0		glutathione disulfide	19	0	0	0	0	0	0	0	0	0	0	0	0		glutathione disulfide	19	0	0	0	0	0	0	0	0	0	0	0	0
adenosine	C10H13N5O4	C13-label-7	6366.23	0	5627.94	8848.32	12176.2	9957.72	13138	4331.32	4529.42	10124.4	15363.3	13735.5		glutathione disulfide	20	0	0	0	0	0	0	0	0	0	0	0	0		glutathione disulfide	20	0	0	0	0	0	0	0	0	0	0	0	0
adenosine	C10H13N5O4	C13-label-6	40176	83789.2	63974.1	45118.2	56304.5	103586	76772.1	53454.3	72558.8	81198.3	158078	48634.5		glutamine	0	1.21638e+08	1.24608e+08	1.33142e+08	1.78195e+08	1.82943e+08	2.05533e+08	2.34679e+08	2.33552e+08	2.26868e+08	1.5163e+08	2.34628e+08	2.17862e+08		glutamine	0	0.97298	0.977375	0.973591	0.964319	0.967648	0.967935	0.97969	0.978049	0.972523	0.957117	0.9681	0.957763
adenosine	C10H13N5O4	C13-label-5	480609	419422	323471	464828	508489	730959	478768	334672	527159	593213	1.38008e+06	1.05175e+06		glutamine	1	992830	858523	1.00102e+06	3.17555e+06	1.56457e+06	3.17535e+06	1.0977e+06	1.83269e+06	2.90972e+06	3.01698e+06	3.90466e+06	4.70805e+06		glutamine	1	0.00794162	0.00673393	0.00731987	0.0171848	0.00827552	0.014954	0.00458246	0.00767479	0.0124732	0.0190437	0.016111	0.0206975
adenosine	C10H13N5O4	C13-label-10	0	0	0	0	0	0	4137	0	0	0	0	0		glutamine	2	2.333e+06	1.9498e+06	2.55739e+06	3.36128e+06	4.49143e+06	3.59242e+06	3.72571e+06	3.34499e+06	3.45974e+06	3.71808e+06	3.75176e+06	4.85566e+06		glutamine	2	0.0186616	0.0152935	0.0187008	0.0181899	0.0237567	0.0169181	0.0155534	0.0140078	0.014831	0.0234692	0.0154801	0.0213464
adenosine	C10H13N5O4	C12 PARENT	6.37665e+08	7.87883e+08	6.18375e+08	4.70775e+08	5.56988e+08	8.01399e+08	4.35103e+08	3.29339e+08	4.36496e+08	5.75702e+08	1.09124e+09	1.17362e+09		glutamine	3	39775.4	65358.3	38770.6	39091.7	21640.1	28083.2	29938.3	36997.5	30855.8	30886.4	58977.3	4285.74		glutamine	3	0.000318162	0.000512646	0.000283508	0.000211548	0.000114462	0.000132255	0.00012498	0.000154935	0.00013227	0.00019496	0.000243346	1.88409e-05
acetyl-CoA	C25H40N7O18P3S	C12 PARENT	2.4486e+06	926104	466160	526038	759376	680437	507239	594867	557187	460491	947901	693928		glutamine	4	12300.2	10787.6	7408.55	12995	32793.7	4703.66	11867	17276.6	9565.29	23351.3	15971.5	25499.5		glutamine	4	9.83887e-05	8.46137e-05	5.41746e-05	7.03235e-05	0.000173457	2.21513e-05	4.95401e-05	7.23494e-05	4.10038e-05	0.000147397	6.59e-05	0.0001121
acetyl-CoA	C25H40N7O18P3S	C13-label-2	179752	56568.5	49912.5	54833.5	60175.8	46592.2	28836.1	55463.1	44369.3	39925.8	73216.2	69884.2		glutamine	5	0	0	6973.96	4525.82	5996.68	8100.47	0	9872.14	0	4328.44	0	14047.9		glutamine	5	0	0	5.09966e-05	2.44919e-05	3.17185e-05	3.81482e-05	0	4.13417e-05	0	2.73218e-05	0	6.1757e-05
acetyl-CoA	C25H40N7O18P3S	C13-label-1	382920	166412	104270	93556.2	157530	97015.3	80908.3	105535	137561	90963	214161	130133		deoxyguanosine	0	4204.11	11807.3	0	8696.16	19660.7	5273.5	41437.5	48181.5	49310.8	6638.09	37248.1	37511.7		deoxyguanosine	0	0.0463307	0.163792	0	0.079936	0.18314	0.100154	0.306424	0.556028	0.381761	0.0601756	0.414022	0.364075
3-phospho-serine	C3H8NO6P	C13-label-3	0	0	0	0	0	0	0	0	0	0	0	0		deoxyguanosine	1	0	0	0	0	0	0	0	0	0	0	0	0		deoxyguanosine	1	0	0	0	0	0	0	0	0	0	0	0	0
3-phospho-serine	C3H8NO6P	C13-label-2	0	0	0	0	5470.18	0	5493.8	0	0	0	0	0		deoxyguanosine	2	0	0	0	0	0	0	0	0	0	0	0	0		deoxyguanosine	2	0	0	0	0	0	0	0	0	0	0	0	0
3-phospho-serine	C3H8NO6P	C13-label-1	6627.14	8867.79	0	0	19959.7	8587.06	16617.3	0	17745.1	8853.96	0	13306.7		deoxyguanosine	3	0	0	0	0	0	0	0	0	0	0	0	0		deoxyguanosine	3	0	0	0	0	0	0	0	0	0	0	0	0
3-phospho-serine	C3H8NO6P	C12 PARENT	54160.3	96036.7	71637.3	64997.9	51345.5	50244.2	94827.9	117763	97556	24778.1	86029.2	83954.9		deoxyguanosine	4	0	0	0	0	0	0	0	0	0	0	0	0		deoxyguanosine	4	0	0	0	0	0	0	0	0	0	0	0	0
alanine	C3H7NO2	C12 PARENT	1.85735e+07	1.12293e+07	9.39443e+06	7.93396e+06	8.11458e+06	6.73703e+06	9.48312e+06	7.42638e+06	8.45795e+06	1.19871e+07	6.58643e+06	7.37962e+06		deoxyguanosine	5	12263.3	36010.3	58109.1	32553.2	37038.9	26484.8	42097.2	30112.6	52611.1	49124.7	30076.8	36551.8		deoxyguanosine	5	0.135146	0.499538	0.544786	0.299232	0.345018	0.502999	0.311302	0.347508	0.407312	0.445325	0.334311	0.354759
alanine	C3H7NO2	C13-label-1	570579	450430	304203	322153	412267	245623	276050	261998	348790	327106	290887	255946		deoxyguanosine	6	10953.4	11782.3	3172.77	5894.65	10021.8	0	7199.08	0	0	12440.5	0	3283.87		deoxyguanosine	6	0.12071	0.163446	0.0297454	0.0541842	0.0933533	0	0.053236	0	0	0.112776	0	0.0318721
alanine	C3H7NO2	C13-label-2	49931.7	42108.5	29944.8	11150.7	39930	15604.1	18850.3	26471.8	24251.6	27712.1	15523	20519.7		deoxyguanosine	7	13601.8	0	33104.1	33110.9	24325.6	14648.2	23357.8	8358.97	6292.42	11410.4	5325.27	15866.7		deoxyguanosine	7	0.149896	0	0.310358	0.304359	0.226594	0.278199	0.172727	0.0964648	0.0487155	0.103438	0.0591917	0.153996
alanine	C3H7NO2	C13-label-3	247448	159496	105458	144126	109370	91105.6	95413	73716.5	116885	150836	99274.5	128125		deoxyguanosine	8	22858.5	0	0	6515.9	0	0	11499.5	0	5952.41	16845.5	8501.99	0		deoxyguanosine	8	0.251908	0	0	0.0598948	0	0	0.085037	0	0.0460832	0.152708	0.0945016	0
aminoimidazole carboxamide ribonucleotide	C9H15N4O8P	C12 PARENT	360284	483261	490451	203136	225670	477244	426347	534985	459894	199566	252892	191229		deoxyguanosine	9	7396.97	12487.2	12278.2	10889.9	7586.24	6247.2	9638.27	0	11434.9	5502.63	0	0		deoxyguanosine	9	0.0815172	0.173224	0.115111	0.100101	0.0706661	0.118647	0.0712735	0	0.0885286	0.0498824	0	0
aminoimidazole carboxamide ribonucleotide	C9H15N4O8P	C13-label-1	43217.6	30743.9	33103.4	18853.8	25626.5	48439.6	41040.3	43142.4	57359.5	19965	25392.9	20933.6		deoxyguanosine	10	19463.3	0	0	11128.4	8720.17	0	0	0	3564.96	8350.06	8814.41	9818.7		deoxyguanosine	10	0.214492	0	0	0.102293	0.0812287	0	0	0	0.0275997	0.075695	0.0979743	0.0952969
aminoimidazole carboxamide ribonucleotide	C9H15N4O8P	C13-label-2	32160.3	27560.5	22173.6	0	16637.5	34387.2	0	38702	35728.2	24400.6	19969.6	35487		cysteine	0	396802	278560	249395	180955	236824	173338	398087	178838	393842	522586	134794	230245		cysteine	0	1	0.948998	0.944851	0.886542	0.985028	0.926788	0.970106	0.974392	0.957208	0.980049	1	0.95083
aminoimidazole carboxamide ribonucleotide	C9H15N4O8P	C13-label-3	8879.11	9973.64	9847.24	11085.3	14425	9266.2	13409.3	7643.08	12193.9	5546.91	7751.71	9986.71		cysteine	1	0	0	0	8564.69	0	0	0	0	0	0	0	0		cysteine	1	0	0	0	0.0419604	0	0	0	0	0	0	0	0
aminoimidazole carboxamide ribonucleotide	C9H15N4O8P	C13-label-4	4944.21	0	0	0	0	0	0	0	0	0	0	0		cysteine	2	0	14970.7	14556.6	14593.7	3599.58	13692.8	12266.9	4699.99	17606.7	10638.1	0	11906.6		cysteine	2	0	0.0510023	0.0551489	0.0714979	0.0149718	0.0732117	0.0298935	0.0256077	0.0427919	0.0199505	0	0.0491701
aminoimidazole carboxamide ribonucleotide	C9H15N4O8P	C13-label-5	7585.09	8891.87	0	4435.58	0	0	3290.07	0	5543.04	0	0	14456.4		cysteine	3	0	0	0	0	0	0	0	0	0	0	0	0		cysteine	3	0	0	0	0	0	0	0	0	0	0	0	0
aminoimidazole carboxamide ribonucleotide	C9H15N4O8P	C13-label-6	0	0	6624.08	0	4435.43	0	0	0	0	0	0	0		cysteine	4	0	0	0	0	0	0	0	0	0	0	0	0		cysteine	4	0	0	0	0	0	0	0	0	0	0	0	0
aminoimidazole carboxamide ribonucleotide	C9H15N4O8P	C13-label-7	0	0	0	0	0	0	0	0	5567.87	0	7766.55	13300.1		cysteine	5	0	0	0	0	0	0	0	0	0	0	0	0		cysteine	5	0	0	0	0	0	0	0	0	0	0	0	0
aminoimidazole carboxamide ribonucleotide	C9H15N4O8P	C13-label-8	0	0	0	0	0	0	4434.81	3327.5	3327.5	0	0	5546.94		cysteine	6	0	0	0	0	0	0	0	0	0	0	0	0		cysteine	6	0	0	0	0	0	0	0	0	0	0	0	0
aminoimidazole carboxamide ribonucleotide	C9H15N4O8P	C13-label-9	7781.16	0	8874.42	13306.8	0	6606.17	0	3281.99	0	3327.5	0	0		CMP	0	3.41741e+06	3.48202e+06	3.32517e+06	2.65353e+06	2.81308e+06	2.70097e+06	4.04491e+06	3.93668e+06	3.53865e+06	1.61524e+06	3.00294e+06	3.07037e+06		CMP	0	0.996408	0.998932	1	1	0.998239	0.960753	0.998152	1	0.997901	1	0.997553	0.997181
asparagine	C4H8N2O3	C12 PARENT	6.00873e+06	5.69132e+06	5.80139e+06	5.24353e+06	5.11751e+06	5.92543e+06	1.64807e+07	1.77493e+07	1.91577e+07	4.48284e+06	8.7919e+06	8.94311e+06		CMP	1	0	0	0	0	0	0	0	0	0	0	0	0		CMP	1	0	0	0	0	0	0	0	0	0	0	0	0
asparagine	C4H8N2O3	C13-label-1	162917	167649	182607	153425	173264	182949	465409	526987	510534	131950	277618	282025		CMP	2	0	0	0	0	0	0	0	0	0	0	0	0		CMP	2	0	0	0	0	0	0	0	0	0	0	0	0
asparagine	C4H8N2O3	C13-label-2	20861.7	31079	42160.2	24381	34407.6	16584.9	88720.1	68774.1	71616.6	19960.5	45428.4	43260.8		CMP	3	0	0	0	0	0	0	0	0	0	0	0	0		CMP	3	0	0	0	0	0	0	0	0	0	0	0	0
asparagine	C4H8N2O3	C13-label-3	0	3302.41	5269.52	4989.33	17183.9	0	6641.86	9161.01	16662.2	8896.61	16603	20269.5		CMP	4	0	0	0	0	0	0	0	0	0	0	0	0		CMP	4	0	0	0	0	0	0	0	0	0	0	0	0
asparagine	C4H8N2O3	C13-label-4	0	0	0	0	0	0	0	0	0	0	0	0		CMP	5	7369.3	0	0	0	0	8473.13	0	0	0	0	7366.53	0		CMP	5	0.00214866	0	0	0	0	0.00301395	0	0	0	0	0.0024471	0
cytidine	C9H13N3O5	C13-label-5	12198.6	7763.06	0	7763.21	22184.9	4435.65	4438.89	5543.62	4432.66	0	44369.9	18860.3		CMP	6	0	0	0	0	0	0	0	0	0	0	0	0		CMP	6	0	0	0	0	0	0	0	0	0	0	0	0
cytidine	C9H13N3O5	C12 PARENT	977307	1.29264e+06	1.42396e+06	879683	914541	879573	1.53213e+06	1.53889e+06	1.12529e+06	537220	1.02655e+06	840757		CMP	7	0	0	0	0	0	0	0	0	0	0	0	0		CMP	7	0	0	0	0	0	0	0	0	0	0	0	0
cytidine	C9H13N3O5	C13-label-1	160126	141672	145231	208789	151452	171128	159394	221524	174117	166631	184330	170197		CMP	8	4948.79	0	0	0	0	101862	0	0	0	0	0	0		CMP	8	0.00144291	0	0	0	0	0.0362331	0	0	0	0	0	0
cytidine	C9H13N3O5	C13-label-2	66028.4	103686	119200	138225	88469.9	73021.3	130670	115371	109171	81822.4	171593	142671		CMP	9	0	3721.12	0	0	4961.18	0	7490.06	0	7442.41	0	0	8679.31		CMP	9	0	0.00106753	0	0	0.00176051	0	0.0018483	0	0.00209876	0	0	0.00281883
cytidine	C9H13N3O5	C13-label-3	13441.4	7695.79	5474.94	7759.84	12220.6	16635.1	9734.03	11106.4	11929.1	5478.89	15273.3	11090.5		aspartate	0	4.81516e+06	5.67773e+06	7.49642e+06	6.2612e+06	7.13047e+06	7.39883e+06	5.70483e+06	6.25347e+06	5.90913e+06	3.21781e+06	5.25891e+06	4.93906e+06		aspartate	0	0.981101	0.989649	0.990273	0.982861	0.989964	0.98859	0.990297	0.989597	0.990969	0.982814	0.986257	0.985468
cytidine	C9H13N3O5	C13-label-4	165315	89855.8	34389.7	51024.9	322956	21077.2	15526.1	107600	3327.5	9939.32	446245	262979		aspartate	1	0	0	0	15544.3	0	0	0	28073.6	0	26840.9	19407.3	0		aspartate	1	0	0	0	0.00244008	0	0	0	0.00444258	0	0.00819801	0.00363964	0
glutamate	C5H9NO4	C12 PARENT	3.30652e+07	4.58685e+07	5.32858e+07	4.16251e+07	3.95379e+07	4.0359e+07	6.7097e+07	6.20853e+07	6.13605e+07	2.5579e+07	4.73036e+07	5.14616e+07		aspartate	2	92755.8	59385.3	68338	84016.2	60974.2	66583.3	55896.4	37664.8	53850.3	29425.7	53872.9	67468.4		aspartate	2	0.0188992	0.0103511	0.0090274	0.0131886	0.0084654	0.00889649	0.00970301	0.00596037	0.00903078	0.0089875	0.0101033	0.0134617
glutamate	C5H9NO4	C13-label-1	614202	893413	1.02353e+06	986282	876502	779302	1.35736e+06	1.20368e+06	1.12368e+06	553464	1.10307e+06	1.04066e+06		aspartate	3	0	0	5297.8	9621.9	11315.8	7205.76	0	0	0	0	0	5365.6		aspartate	3	0	0	0.000699836	0.00151041	0.00157104	0.000962793	0	0	0	0	0	0.00107057
glutamate	C5H9NO4	C13-label-2	315645	386672	365179	470329	473640	348508	513417	435338	414529	238716	406753	458782		aspartate	4	0	0	0	0	0	11604.6	0	0	0	0	0	0		aspartate	4	0	0	0	0	0	0.00155054	0	0	0	0	0	0
glutamate	C5H9NO4	C13-label-3	49214.6	55696.3	71857.7	61440.7	104074	42237.4	101169	91091.5	65121.4	72419	53022.4	82103.6		AMP	0	2.6121e+09	2.85016e+09	2.84637e+09	2.54364e+09	2.88718e+09	2.49905e+09	2.9047e+09	2.48664e+09	2.61387e+09	2.22529e+09	3.25268e+09	2.8416e+09		AMP	0	0.999252	0.999337	0.999363	0.99894	0.998968	0.999061	0.999082	0.99889	0.99899	0.998943	0.999101	0.999164
glutamate	C5H9NO4	C13-label-4	0	8717.88	5543.61	9960.96	9980.24	6656.12	6609.51	5566.46	6651.74	10001.1	6500.25	0		AMP	1	0	0	0	0	0	0	0	0	0	0	0	0		AMP	1	0	0	0	0	0	0	0	0	0	0	0	0
glutamate	C5H9NO4	C13-label-5	0	0	0	5543.77	3326.54	0	0	0	0	0	12198.7	9979.25		AMP	2	0	0	0	0	0	0	0	0	0	0	0	0		AMP	2	0	0	0	0	0	0	0	0	0	0	0	0
methionine	C5H11NO2S	C12 PARENT	7.10321e+06	6.92599e+06	6.29585e+06	6.83484e+06	7.11495e+06	9.52483e+06	7.33185e+06	6.58049e+06	7.26585e+06	7.04299e+06	6.07678e+06	6.03371e+06		AMP	3	0	0	0	0	0	0	0	0	0	0	0	0		AMP	3	0	0	0	0	0	0	0	0	0	0	0	0
methionine	C5H11NO2S	C13-label-1	506775	408113	407567	533304	489827	619857	437444	486983	501390	528815	413606	427338		AMP	4	0	0	0	0	0	0	0	0	0	0	0	0		AMP	4	0	0	0	0	0	0	0	0	0	0	0	0
methionine	C5H11NO2S	C13-label-2	863003	845799	714841	687820	634399	718258	1.12227e+06	877403	985758	777048	914765	842185		AMP	5	1.87206e+06	1.80214e+06	1.69914e+06	2.51067e+06	2.86023e+06	2.30348e+06	2.53671e+06	2.67482e+06	2.50777e+06	2.20351e+06	2.77203e+06	2.31556e+06		AMP	5	0.000716149	0.000631874	0.000596571	0.000985994	0.000989642	0.000920877	0.000872512	0.00107448	0.00095844	0.000989164	0.000851463	0.000814196
methionine	C5H11NO2S	C13-label-3	88790.4	64465.3	62723.6	48761.2	67596.7	62980.4	87843.2	49229.6	74012	57962.1	70215.2	118536		AMP	6	82812.9	85097.6	113910	181466	118821	44854.1	131331	88066	129388	144081	140909	46072.7		AMP	6	3.16798e-05	2.98373e-05	3.99941e-05	7.12653e-05	4.11122e-05	1.79316e-05	4.51718e-05	3.53764e-05	4.94504e-05	6.46785e-05	4.3282e-05	1.62001e-05
methionine	C5H11NO2S	C13-label-4	0	0	0	15723.3	0	0	0	0	0	33625.7	0	3216.46		AMP	7	0	0	0	1123.75	0	0	0	0	0	6297.55	0	0		AMP	7	0	0	0	4.41318e-07	0	0	0	0	0	2.827e-06	0	0
methionine	C5H11NO2S	C13-label-5	21493.9	7244.13	2150.72	0	0	48491.6	0	0	0	0	13792.5	17831.3		AMP	8	178.223	0	0	0	0	0	0	0	0	0	6501.66	0		AMP	8	6.81786e-08	0	0	0	0	0	0	0	0	0	1.99706e-06	0
Succinyl-coA	C25H40N7O19P3S	C12 PARENT	48804.4	103610	86525	77644.8	87637.7	63231.5	110909	117591	112082	37714.8	70993.4	72102.8		AMP	9	0	0	0	0	0	0	0	0	0	0	0	0		AMP	9	0	0	0	0	0	0	0	0	0	0	0	0
Succinyl-coA	C25H40N7O19P3S	C13-label-1	21076.4	18856.9	9982.5	15526.3	22181.7	14418.5	27736.7	28839.4	29947.9	7766.38	28839.9	15529.5		AMP	10	0	4885.81	0	6179.12	4933.41	0	0	0	6328.4	0	6093.87	15007.1		AMP	10	0	1.71309e-06	0	2.42667e-06	1.70697e-06	0	0	0	2.41864e-06	0	1.87181e-06	5.27679e-06
Succinyl-coA	C25H40N7O19P3S	C13-label-2	6655	6658.33	6651.67	0	0	11017	9982.5	17742.2	3327.5	0	18857.4	11090.6		adenosine	0	7.22253e+08	8.92397e+08	7.00403e+08	5.33224e+08	6.30874e+08	9.07706e+08	4.9282e+08	3.73027e+08	4.94399e+08	6.52071e+08	1.236e+09	1.32931e+09		adenosine	0	0.999222	0.999403	0.999414	0.998965	0.999037	0.999021	0.998776	0.998892	0.998707	0.998887	0.998671	0.999109
Succinyl-coA	C25H40N7O19P3S	C13-label-3	23292.5	19965	16637.5	3327.64	8874.44	7763.1	16630.8	39944.5	11060.7	0	13310.1	0		adenosine	1	0	0	0	0	0	0	0	0	0	0	0	0		adenosine	1	0	0	0	0	0	0	0	0	0	0	0	0
Succinyl-coA	C25H40N7O19P3S	C13-label-4	0	0	0	0	0	0	0	0	0	0	0	0		adenosine	2	0	0	0	0	0	0	0	0	0	0	0	0		adenosine	2	0	0	0	0	0	0	0	0	0	0	0	0
Putrescine	C4H12N2	C12 PARENT	26868.2	60510	59890	38486.4	55033.4	81206.9	39472.1	26687.5	17560.6	44939	63229.7	25796.3		adenosine	3	0	0	0	0	0	0	0	0	0	0	0	0		adenosine	3	0	0	0	0	0	0	0	0	0	0	0	0
Putrescine	C4H12N2	C13-label-4	0	0	0	0	0	0	0	0	0	0	0	0		adenosine	4	0	0	0	0	0	0	0	0	0	0	0	0		adenosine	4	0	0	0	0	0	0	0	0	0	0	0	0
Putrescine	C4H12N2	C13-label-3	0	5542.79	7637.92	0	0	0	7008.41	28700.8	13964.9	19631.1	0	5489.34		adenosine	5	538586	464270	358018	521985	570112	817969	536090	374484	591502	664796	1.55126e+06	1.18212e+06		adenosine	5	0.000745122	0.00051994	0.00051086	0.000977909	0.000902816	0.000900256	0.00108647	0.00100279	0.00119486	0.00101838	0.0012534	0.000888485
Putrescine	C4H12N2	C13-label-2	3217.69	0	5133.88	8153.73	11700	0	9012.69	8321.14	13659.7	15359.2	0	0		adenosine	6	14788.6	68393.2	52251.7	21169.6	30922.4	71002.1	56148.9	39350.1	48550.8	54150.8	90933.8	0		adenosine	6	2.04597e-05	7.65941e-05	7.45585e-05	3.96601e-05	4.8968e-05	7.81449e-05	0.000113794	0.000105372	9.80748e-05	8.29519e-05	7.34733e-05	0
Putrescine	C4H12N2	C13-label-1	14328.5	0	0	27121.6	0	35954.8	0	64269.5	61288.2	28335.9	47016.2	0		adenosine	7	700.867	0	507.05	3622.1	6916.61	139.987	7146.78	0	0	2174.35	0	3394.84		adenosine	7	9.69635e-07	0	7.23515e-07	6.7858e-06	1.0953e-05	1.54069e-07	1.4484e-05	0	0	3.33082e-06	0	2.55157e-06
UTP	C9H15N2O15P3	C13-label-9	0	0	5543.62	0	0	0	3458.05	5563.4	9935.53	0	0	0		adenosine	8	8617.3	0	0	5676.98	0	0	0	0	0	5579.74	2061.95	0		adenosine	8	1.19218e-05	0	0	1.06355e-05	0	0	0	0	0	8.54743e-06	1.66603e-06	0
UTP	C9H15N2O15P3	C13-label-8	0	0	0	0	4456.4	0	0	7765.87	0	0	0	0		adenosine	9	0	0	0	0	0	0	0	0	0	0	0	0		adenosine	9	0	0	0	0	0	0	0	0	0	0	0	0
UTP	C9H15N2O15P3	C13-label-7	0	0	0	0	0	0	0	0	0	0	0	0		adenosine	10	0	0	0	0	0	0	4638.45	0	0	0	0	0		adenosine	10	0	0	0	0	0	0	9.40053e-06	0	0	0	0	0
UTP	C9H15N2O15P3	C13-label-6	0	0	4386.81	0	0	0	0	0	0	0	0	0		acetyl-CoA	0	3.44175e+06	1.3088e+06	671070	746922	1.08437e+06	951910	712190	843414	804887	656253	1.36059e+06	987698		acetyl-CoA	0	1	1	1	1	1	1	1	1	1	1	1	1
UTP	C9H15N2O15P3	C13-label-5	7919.68	9979.18	0	0	0	0	7759.73	8853.55	9957.54	10002.9	10009.7	5549.14		acetyl-CoA	1	0	0	0	0	0	0	0	0	0	0	0	0		acetyl-CoA	1	0	0	0	0	0	0	0	0	0	0	0	0
UTP	C9H15N2O15P3	C12 PARENT	0	19495.6	15526	7916.98	6834.7	11003.5	16634.2	47690.2	37160.8	0	13997.1	12194.2		acetyl-CoA	2	0	0	0	0	0	0	0	0	0	0	0	0		acetyl-CoA	2	0	0	0	0	0	0	0	0	0	0	0	0
sn-glycerol-3-phosphate	C3H9O6P	C12 PARENT	1.50327e+07	1.51126e+07	1.78434e+07	2.15649e+07	1.43689e+07	1.90232e+07	2.30195e+07	2.09069e+07	2.53548e+07	2.26472e+07	1.89121e+07	2.16082e+07		acetyl-CoA	3	0	0	0	0	0	0	0	0	0	0	0	0		acetyl-CoA	3	0	0	0	0	0	0	0	0	0	0	0	0
sn-glycerol-3-phosphate	C3H9O6P	C13-label-3	246181	305736	317618	432264	362403	291697	397486	351996	432929	491985	371721	445107		acetyl-CoA	4	0	0	0	0	0	0	0	0	0	0	0	0		acetyl-CoA	4	0	0	0	0	0	0	0	0	0	0	0	0
sn-glycerol-3-phosphate	C3H9O6P	C13-label-2	171518	162885	174791	238695	162962	144918	250767	177812	266718	218802	224101	178735		acetyl-CoA	5	0	0	0	0	0	0	0	0	0	0	0	0		acetyl-CoA	5	0	0	0	0	0	0	0	0	0	0	0	0
ribose-5-phosphate	C5H11O8P	C12 PARENT	406737	159761	291360	247659	373004	206663	322114	262780	354123	428051	301145	296721		acetyl-CoA	6	0	0	0	0	0	0	0	0	0	0	0	0		acetyl-CoA	6	0	0	0	0	0	0	0	0	0	0	0	0
ribose-5-phosphate	C5H11O8P	C13-label-5	0	0	0	0	0	0	0	5500.51	0	0	0	6661.1		acetyl-CoA	7	0	0	0	0	0	0	0	0	0	0	0	0		acetyl-CoA	7	0	0	0	0	0	0	0	0	0	0	0	0
ribose-5-phosphate	C5H11O8P	C13-label-4	4554.8	16332.9	5212.94	0	0	0	16165.5	13463.4	23433.7	0	0	0		acetyl-CoA	8	0	0	0	0	0	0	0	0	0	0	0	0		acetyl-CoA	8	0	0	0	0	0	0	0	0	0	0	0	0
ribose-5-phosphate	C5H11O8P	C13-label-3	11072.1	0	0	6571.08	0	0	0	0	0	0	0	7873.23		acetyl-CoA	9	0	0	0	0	0	0	0	0	0	0	0	0		acetyl-CoA	9	0	0	0	0	0	0	0	0	0	0	0	0
ribose-5-phosphate	C5H11O8P	C13-label-2	35452	16750.4	20901.1	19985.9	12469.7	16633.5	13190.6	13444.7	22675	24639.5	12163.1	21361		acetyl-CoA	10	0	0	0	0	0	0	0	0	0	0	0	0		acetyl-CoA	10	0	0	0	0	0	0	0	0	0	0	0	0
ribose-5-phosphate	C5H11O8P	C13-label-1	27627.9	14406.3	21073	24328	21096.1	22094.9	22358.9	21624.9	26187.4	9019.69	27202	23315.9		acetyl-CoA	11	0	0	0	0	0	0	0	0	0	0	0	0		acetyl-CoA	11	0	0	0	0	0	0	0	0	0	0	0	0
pyruvate	C3H4O3	C12 PARENT	0	0	0	0	0	0	0	0	3171.02	0	0	4233.48		acetyl-CoA	12	0	0	0	0	0	0	0	0	0	0	0	0		acetyl-CoA	12	0	0	0	0	0	0	0	0	0	0	0	0
pyruvate	C3H4O3	C13-label-3	3327.62	0	0	0	0	0	0	0	0	0	0	0		acetyl-CoA	13	0	0	0	0	0	0	0	0	0	0	0	0		acetyl-CoA	13	0	0	0	0	0	0	0	0	0	0	0	0
pyruvate	C3H4O3	C13-label-2	93185.5	58790.4	44367.2	22183.4	18831.9	22181.5	32166.2	17723	22710.3	54684.6	35538.4	37078.1		acetyl-CoA	14	0	0	0	0	0	0	0	0	0	0	0	0		acetyl-CoA	14	0	0	0	0	0	0	0	0	0	0	0	0
pyruvate	C3H4O3	C13-label-1	0	0	0	0	0	0	0	0	0	0	0	0		acetyl-CoA	15	0	0	0	0	0	0	0	0	0	0	0	0		acetyl-CoA	15	0	0	0	0	0	0	0	0	0	0	0	0
phosphoenolpyruvate	C3H5O6P	C12 PARENT	144631	104789	106084	151064	186355	981586	134036	185609	157700	130596	201730	163360		acetyl-CoA	16	0	0	0	0	0	0	0	0	0	0	0	0		acetyl-CoA	16	0	0	0	0	0	0	0	0	0	0	0	0
phosphoenolpyruvate	C3H5O6P	C13-label-3	24415.5	13718.5	29244.6	20881	8191.63	20498.6	0	27904.2	29151.6	8211.71	13038.9	27427.9		acetyl-CoA	17	0	0	0	0	0	0	0	0	0	0	0	0		acetyl-CoA	17	0	0	0	0	0	0	0	0	0	0	0	0
phosphoenolpyruvate	C3H5O6P	C13-label-2	226215	594685	489422	754231	379863	379635	655782	575876	912688	536285	913012	879659		acetyl-CoA	18	0	0	0	0	0	0	0	0	0	0	0	0		acetyl-CoA	18	0	0	0	0	0	0	0	0	0	0	0	0
phosphoenolpyruvate	C3H5O6P	C13-label-1	14288.7	0	0	8521.92	10503	5569.52	1656.38	8997.88	7035.93	0	6922.4	3757.85		acetyl-CoA	19	0	0	0	0	0	0	0	0	0	0	0	0		acetyl-CoA	19	0	0	0	0	0	0	0	0	0	0	0	0
oxaloacetate	C4H4O5	C12 PARENT	0	0	71855.6	102577	47858.6	53484.2	0	88344.8	61100.5	0	46622.3	68557		acetyl-CoA	20	0	0	0	0	0	0	0	0	0	0	0	0		acetyl-CoA	20	0	0	0	0	0	0	0	0	0	0	0	0
oxaloacetate	C4H4O5	C13-label-4	0	0	0	0	0	0	0	0	0	0	0	0		acetyl-CoA	21	0	0	0	0	0	0	0	0	0	0	0	0		acetyl-CoA	21	0	0	0	0	0	0	0	0	0	0	0	0
oxaloacetate	C4H4O5	C13-label-3	0	0	11091.5	8875.48	5034.17	12201.3	7764.01	12194.7	5523.28	6651.68	8873.77	7916.17		acetyl-CoA	22	0	0	0	0	0	0	0	0	0	0	0	0		acetyl-CoA	22	0	0	0	0	0	0	0	0	0	0	0	0
oxaloacetate	C4H4O5	C13-label-2	63854.5	54278.4	61601.1	73914.8	106462	72335	103145	113078	122764	27422.8	89256.2	90623.4		acetyl-CoA	23	0	0	0	0	0	0	0	0	0	0	0	0		acetyl-CoA	23	0	0	0	0	0	0	0	0	0	0	0	0
oxaloacetate	C4H4O5	C13-label-1	247196	486258	564490	432002	574133	600066	399106	542747	379830	205571	339750	275667		acetyl-CoA	24	0	0	0	0	0	0	0	0	0	0	0	0		acetyl-CoA	24	0	0	0	0	0	0	0	0	0	0	0	0
malate	C4H6O5	C12 PARENT	918092	1.14485e+06	960487	861432	1.27336e+06	954378	2.51866e+06	3.42496e+06	2.88665e+06	519779	1.48378e+06	1.52333e+06		acetyl-CoA	25	0	0	0	0	0	0	0	0	0	0	0	0		acetyl-CoA	25	0	0	0	0	0	0	0	0	0	0	0	0
malate	C4H6O5	C13-label-4	0	0	0	0	0	0	11619.4	4669.86	0	0	0	0		3-phospho-serine	0	56959.7	101032	75310.5	68330.7	53865.5	52814.8	99694.5	123802	102536	25995.8	90440.3	88261.6		3-phospho-serine	0	0.92051	0.946678	1	1	0.695711	0.881099	0.847131	1	0.872636	0.756429	1	0.890852
malate	C4H6O5	C13-label-3	0	7762.16	8430.36	6839.55	9317.57	5687.87	0	15071.9	22931.1	0	7584.8	8686.62		3-phospho-serine	1	4918.7	5690.67	0	0	18976.9	7127.13	13838.9	0	14965.4	8370.66	0	10813.8		3-phospho-serine	1	0.0794897	0.0533222	0	0	0.2451	0.118901	0.117593	0	0.127364	0.243571	0	0.109148
malate	C4H6O5	C13-label-2	17661.2	68849	47437.1	93167.4	101649	40170.9	87570.7	96764.1	63915.9	68232	67846.1	68366.5		3-phospho-serine	2	0	0	0	0	4582.69	0	4151.43	0	0	0	0	0		3-phospho-serine	2	0	0	0	0	0.0591887	0	0.0352758	0	0	0	0	0
malate	C4H6O5	C13-label-1	81396.8	103616	93409.1	73485.9	91824.1	69388.3	154628	250378	215142	54209.1	124375	140327		3-phospho-serine	3	0	0	0	0	0	0	0	0	0	0	0	0		3-phospho-serine	3	0	0	0	0	0	0	0	0	0	0	0	0
lactate	C3H6O3	C12 PARENT	676119	285578	251475	231090	184189	188556	228204	228352	256944	428437	206150	244083		alanine	0	1.93607e+07	1.17054e+07	9.7931e+06	8.27029e+06	8.4577e+06	7.02291e+06	9.88449e+06	7.7416e+06	8.81643e+06	1.24937e+07	6.86539e+06	7.6929e+06		alanine	0	0.9851	0.97679	0.986563	0.974838	0.966511	0.98218	0.988878	0.985498	0.976909	0.986219	0.973503	0.979841
lactate	C3H6O3	C13-label-3	9982.68	7759.74	0	4435.44	4435.56	5543.61	0	0	0	7736.38	0	0		alanine	1	0	80047.9	0	61024.9	148081	22572.7	0	15553.4	70373.1	0	74962	11005.4		alanine	1	0	0.00667985	0	0.00719315	0.0169221	0.00315688	0	0.00197993	0.00779772	0	0.0106295	0.00140175
lactate	C3H6O3	C13-label-2	0	0	0	0	0	0	0	0	0	4433.39	0	0		alanine	2	36016.9	32673.9	24035.1	2643.45	31665.8	10261.3	12124.6	22003.5	16716.1	17971.3	8808.9	14230.5		alanine	2	0.00183259	0.00272658	0.00242131	0.00031159	0.00361863	0.00143509	0.00121298	0.00280103	0.00185224	0.00141861	0.00124909	0.00181253
lactate	C3H6O3	C13-label-1	33275.9	8871.12	0	13303.3	11112.2	13310	8871.32	6585.83	7763.41	17745.2	9982.53	8871.11		alanine	3	256824	165414	109343	149797	113307	94584.7	99043.8	76363.5	121303	156608	103090	133033		alanine	3	0.0130676	0.0138035	0.0110153	0.017657	0.0129483	0.013228	0.00990869	0.009721	0.013441	0.0123623	0.014618	0.0169444
isocitrate	C6H8O7	C12 PARENT	73038.7	64705.6	66926.9	75880.4	92575.3	63666.8	122244	125735	72687.7	37697	112494	119080		aminoimidazole carboxamide ribonucleotide	0	411357	548376	556799	231175	257543	543896	485396	608239	525062	227372	288170	218077		aminoimidazole carboxamide ribonucleotide	0	0.88166	0.93785	0.935911	0.880001	0.888982	0.930257	0.95627	0.936294	0.90213	0.883978	0.901976	0.735769
isocitrate	C6H8O7	C13-label-6	0	0	0	0	0	0	0	0	0	0	0	0		aminoimidazole carboxamide ribonucleotide	1	783.699	0	0	0	0	0	0	0	3633.28	0	0	0		aminoimidazole carboxamide ribonucleotide	1	0.0016797	0	0	0	0	0	0	0	0.00624248	0	0	0
isocitrate	C6H8O7	C13-label-5	0	0	0	8852.89	3657.45	4435.82	9025.35	0	0	0	0	11088.6		aminoimidazole carboxamide ribonucleotide	2	27037	18140.7	11851.4	0	12648.2	26470.4	0	29727.4	28109.7	22433.6	15915	35166.3		aminoimidazole carboxamide ribonucleotide	2	0.0579483	0.0310249	0.0199208	0	0.043659	0.045274	0	0.0457609	0.0482965	0.0872173	0.0498142	0.118647
isocitrate	C6H8O7	C13-label-4	0	4447.94	0	0	0	0	0	0	0	0	0	0		aminoimidazole carboxamide ribonucleotide	3	6565.21	8443.98	8925.56	11884.2	14563.7	6892.01	13866.3	4632.51	9966.52	3674.44	6673.73	7396.26		aminoimidazole carboxamide ribonucleotide	3	0.0140712	0.0144412	0.0150028	0.0452389	0.0502709	0.0117878	0.0273177	0.00713106	0.0171239	0.0142855	0.0208888	0.0249541
isocitrate	C6H8O7	C13-label-3	0	0	0	0	0	0	0	0	0	0	0	0		aminoimidazole carboxamide ribonucleotide	4	4009.28	0	0	0	0	0	0	0	0	0	0	0		aminoimidazole carboxamide ribonucleotide	4	0.00859306	0	0	0	0	0	0	0	0	0	0	0
isocitrate	C6H8O7	C13-label-2	19964.2	29658.1	36646.7	23356.7	26466.4	30830.9	32318.8	46489.9	16590.9	97650.6	48469.8	43799.1		aminoimidazole carboxamide ribonucleotide	5	8088.38	9755.11	0	4706.02	0	0	3357.46	0	5888.48	0	0	15926.2		aminoimidazole carboxamide ribonucleotide	5	0.0173358	0.0166835	0	0.0179142	0	0	0.00661447	0	0.0101172	0	0	0.0537331
isocitrate	C6H8O7	C13-label-1	0	5387.44	3349.25	0	0	3348.17	13300.2	14338.6	0	0	0	14296.4		aminoimidazole carboxamide ribonucleotide	6	0	0	7408.57	0	4950.44	0	0	0	0	0	0	0		aminoimidazole carboxamide ribonucleotide	6	0	0	0.0124529	0	0.0170879	0	0	0	0	0	0	0
IDP	C10H14N4O11P2	C13-label-9	0	0	0	0	0	0	0	0	0	0	0	0		aminoimidazole carboxamide ribonucleotide	7	0	0	0	0	0	0	0	0	5854.99	0	8728.83	14167.2		aminoimidazole carboxamide ribonucleotide	7	0	0	0	0	0	0	0	0	0.0100597	0	0.0273213	0.0477984
IDP	C10H14N4O11P2	C13-label-8	0	0	0	0	0	0	0	0	0	0	0	0		aminoimidazole carboxamide ribonucleotide	8	0	0	0	0	0	0	4973.2	3418.22	3510.01	0	0	5660.69		aminoimidazole carboxamide ribonucleotide	8	0	0	0	0	0	0	0.00979761	0.00526183	0.00603069	0	0	0.0190985
IDP	C10H14N4O11P2	C13-label-7	0	0	0	5546.98	0	0	0	0	0	0	0	0		aminoimidazole carboxamide ribonucleotide	9	8730.68	0	9942.5	14933.2	0	7414.26	0	3606.74	0	3734.53	0	0		aminoimidazole carboxamide ribonucleotide	9	0.0187124	0	0.0167121	0.0568456	0	0.0126811	0	0.00555205	0	0.0145191	0	0
IDP	C10H14N4O11P2	C13-label-6	0	9065.38	6651.67	0	0	0	5546.94	0	3327.52	5567.67	5547.07	0		asparagine	0	6.3661e+06	6.03043e+06	6.1476e+06	5.55591e+06	5.42348e+06	6.2789e+06	1.74618e+07	1.88071e+07	2.02967e+07	4.74995e+06	9.31663e+06	9.47685e+06		asparagine	0	0.997635	0.995167	0.993072	0.995599	0.991216	0.99823	0.995435	0.99676	0.996609	0.994795	0.994157	0.994114
IDP	C10H14N4O11P2	C13-label-5	0	0	0	6655.08	0	3327.54	7766.39	0	0	3327.5	0	0		asparagine	1	0	0	0	0	0	0	0	0	0	0	0	0		asparagine	1	0	0	0	0	0	0	0	0	0	0	0	0
IDP	C10H14N4O11P2	C13-label-10	0	0	0	0	0	0	0	0	0	0	0	0		asparagine	2	15090	26470.1	38260.6	19803	30664.4	11134.3	74969	52880.5	52866.1	15864.6	38185.8	35606.5		asparagine	2	0.00236476	0.00436821	0.00618055	0.00354862	0.00560435	0.00177016	0.00427371	0.00280262	0.00259583	0.00332256	0.00407472	0.0037351
IDP	C10H14N4O11P2	C12 PARENT	1.10647e+06	1.3139e+06	1.22356e+06	1.00367e+06	1.01547e+06	1.29987e+06	799078	1.38327e+06	1.2841e+06	756062	1.06765e+06	789044		asparagine	3	0	2818.31	4624.66	4759.21	17398	0	5117.65	8259.69	16190.9	8988.61	16568.4	20501.3		asparagine	3	0	0.00046509	0.000747059	0.000852833	0.00317973	0	0.000291739	0.000437756	0.000795005	0.00188251	0.00176798	0.00215057
GTP	C10H16N5O13P3	C13-label-9	0	0	0	3327.62	0	0	0	0	0	0	0	0		asparagine	4	0	0	0	0	0	0	0	0	0	0	0	0		asparagine	4	0	0	0	0	0	0	0	0	0	0	0	0
GTP	C10H16N5O13P3	C13-label-8	0	0	0	0	0	0	0	0	0	0	0	0		cytidine	0	1.10278e+06	1.4594e+06	1.60776e+06	991910	1.03195e+06	992198	1.72988e+06	1.73682e+06	1.26989e+06	605314	1.15819e+06	948356		cytidine	0	0.781081	0.875879	0.916419	0.755125	0.670322	0.841459	0.923243	0.857102	0.879253	0.74507	0.600117	0.642697
GTP	C10H16N5O13P3	C13-label-7	0	0	0	0	0	0	0	0	0	0	0	0		cytidine	1	68548.5	11012.5	0	132973	65317.3	91924.5	3261.35	73057.9	66587.1	125497	87840.5	93641.4		cytidine	1	0.0485516	0.0066093	0	0.10123	0.042428	0.077959	0.00174059	0.0360532	0.0461039	0.154472	0.0455147	0.0634604
GTP	C10H16N5O13P3	C13-label-6	0	0	0	0	0	0	0	0	0	0	0	0		cytidine	2	51690.7	93703	109890	128397	77522.3	58914.3	121076	97289.3	98007.4	71670.5	166355	136978		cytidine	2	0.0366116	0.056237	0.0626371	0.0977469	0.050356	0.0499638	0.0646187	0.0480111	0.067859	0.0882181	0.0861973	0.0928291
GTP	C10H16N5O13P3	C13-label-5	0	0	0	0	0	0	0	0	0	0	0	0		cytidine	3	1427.5	0	0	0	0	10749.1	0	0	3193.23	0	0	0		cytidine	3	0.00101107	0	0	0	0	0.00911605	0	0	0.00221095	0	0	0
GTP	C10H16N5O13P3	C13-label-10	0	0	0	8876.54	0	0	6052.26	0	0	0	0	0		cytidine	4	184568	99260.7	36743.8	54904.9	360922	21847.3	15522.7	119219	1879.98	9943.87	496931	292638		cytidine	4	0.130726	0.0595725	0.0209439	0.0417982	0.234443	0.0185282	0.0082845	0.0588334	0.00130167	0.0122397	0.257486	0.198319
GTP	C10H16N5O13P3	C12 PARENT	72244.1	71803.2	32365.5	68726.1	78751.2	51020.4	97448.6	62541.2	76727.2	52931.8	82086.7	57455.8		cytidine	5	2850.15	2836.01	0	5384.96	3772.27	3506.66	3960.1	0	4724.48	0	20622.9	3975.13		cytidine	5	0.00201871	0.00170207	0	0.00409948	0.00245034	0.00297391	0.00211352	0	0.00327117	0	0.0106858	0.00269393
glycerate	C3H6O4	C12 PARENT	42002.1	46739.2	47760.7	33401.4	61960.4	69878.9	85336.4	74738.8	69905.5	44411.1	44039.7	58210.8		cytidine	6	0	0	0	0	0	0	0	0	0	0	0	0		cytidine	6	0	0	0	0	0	0	0	0	0	0	0	0
glycerate	C3H6O4	C13-label-3	0	0	0	0	0	0	0	0	0	0	0	0		cytidine	7	0	0	0	0	0	0	0	0	0	0	0	0		cytidine	7	0	0	0	0	0	0	0	0	0	0	0	0
glycerate	C3H6O4	C13-label-2	0	0	0	0	0	0	0	0	0	0	0	0		cytidine	8	0	0	0	0	0	0	0	0	0	0	0	0		cytidine	8	0	0	0	0	0	0	0	0	0	0	0	0
glycerate	C3H6O4	C13-label-1	11093.5	20048	29969.2	22152.3	24423.3	17757	11090.5	17746.6	16637.9	25589.1	24418.4	31033.1		cytidine	9	0	0	0	0	0	0	0	0	0	0	0	0		cytidine	9	0	0	0	0	0	0	0	0	0	0	0	0
glucose-6-phosphate	C6H13O9P	C13-label-6	3006.63	7602.19	0	0	6698.59	0	0	0	0	12069	0	3318.67		glutamate	0	3.5326e+07	4.90073e+07	5.69314e+07	4.44837e+07	4.22496e+07	4.31203e+07	7.16915e+07	6.63336e+07	6.55553e+07	2.73326e+07	5.05513e+07	5.49854e+07		glutamate	0	0.991349	0.9925	0.993965	0.989289	0.987637	0.992488	0.99304	0.993712	0.994339	0.989909	0.992167	0.991629
glucose-6-phosphate	C6H13O9P	C13-label-5	17716.9	10906.5	0	5561.44	0	0	22532.5	0	8681.66	0	0	7754.58		glutamate	1	0	0	0	0	0	0	0	0	0	0	0	0		glutamate	1	0	0	0	0	0	0	0	0	0	0	0	0
glucose-6-phosphate	C6H13O9P	C13-label-4	0	21229.1	18140.5	44198.5	23217.2	11856.4	50951	40314.8	43746.2	42508.5	41686.2	70249.6		glutamate	2	265549	314941	275532	416825	421924	286035	405333	331564	310285	200153	337322	380203		glutamate	2	0.00745205	0.0063782	0.00481051	0.00926991	0.00986298	0.00658358	0.00561449	0.00496701	0.00470639	0.00724896	0.00662059	0.00685674
glucose-6-phosphate	C6H13O9P	C13-label-3	123391	197591	267445	179174	182597	153662	337834	281053	340680	204516	307006	296133		glutamate	3	42738.3	47382.4	65953.4	50054.8	95490	34203	92475.4	84391.9	57363.8	69534.7	43782.8	73463.6		glutamate	3	0.00119936	0.000959591	0.00115148	0.00111318	0.00223219	0.000787241	0.00128093	0.00126423	0.000870092	0.00251835	0.000859321	0.00132487
glucose-6-phosphate	C6H13O9P	C13-label-2	269971	420372	463287	542504	523248	403018	602535	599456	563377	317870	617633	667563		glutamate	4	0	8015.35	4206.94	8957.19	8045.15	6140.18	4660.59	3771.06	5562.7	8943.99	5078.63	0		glutamate	4	0	0.000162327	7.3449e-05	0.000199202	0.000188065	0.000141327	6.45565e-05	5.64924e-05	8.43747e-05	0.000323926	9.96779e-05	0
glucose-6-phosphate	C6H13O9P	C13-label-1	700398	1.24819e+06	1.58231e+06	1.66003e+06	1.24234e+06	1.32087e+06	1.92957e+06	1.75725e+06	2.14106e+06	1.06401e+06	2.55519e+06	2.24601e+06		glutamate	5	0	0	0	5782.19	3422.69	0	0	0	0	0	12927.3	10496.3		glutamate	5	0	0	0	0.000128592	8.00096e-05	0	0	0	0	0	0.000253724	0.000189294
glucose-6-phosphate	C6H13O9P	C12 PARENT	1.3743e+07	2.84093e+07	3.08636e+07	3.41031e+07	2.9813e+07	2.69645e+07	3.62178e+07	3.73995e+07	4.17938e+07	2.20969e+07	3.96065e+07	3.53461e+07		methionine	0	7.96656e+06	7.76877e+06	7.06154e+06	7.66505e+06	7.97991e+06	1.06831e+07	8.22398e+06	7.38012e+06	8.14917e+06	7.89871e+06	6.81562e+06	6.76712e+06		methionine	0	0.873581	0.886248	0.888307	0.88867	0.904303	0.916221	0.862134	0.869093	0.869063	0.881022	0.85661	0.856011
glucose-1-phosphate	C6H13O9P	C13-label-6	35000.1	86027.5	74021	176551	111975	22528.1	108619	37138	87996.9	71392.1	153638	107967		methionine	1	112405	12990.7	54065.2	162584	97784.2	93581	14748.3	122010	93604.4	142751	69834.2	89532.7		methionine	1	0.0123259	0.00148196	0.00680114	0.0188497	0.0110812	0.00802581	0.00154608	0.0143681	0.00998238	0.0159224	0.00877699	0.0113255
glucose-1-phosphate	C6H13O9P	C13-label-5	39729	7979.95	0	0	5249.61	0	0	0	0	32048.9	54686.2	21753		methionine	2	949155	935311	787718	752415	694395	785388	1.24361e+06	966905	1.08777e+06	852664	1.01104e+06	927300		methionine	2	0.104081	0.106699	0.0990911	0.0872334	0.0786906	0.0673575	0.13037	0.113864	0.116005	0.0951061	0.127071	0.117299
glucose-1-phosphate	C6H13O9P	C13-label-4	0	0	0	0	0	0	21885.7	0	4261.29	0	237854	166721		methionine	3	67464.7	40847.9	43791.7	28625	52286	43941.8	56759.7	22716	46411.6	34805.8	44725.4	101566		methionine	3	0.00739791	0.00465986	0.00550878	0.00331872	0.00592518	0.0037686	0.00595021	0.00267506	0.00494954	0.00388224	0.00562123	0.0128476
glucose-1-phosphate	C6H13O9P	C13-label-3	110710	152825	134132	124666	177491	123376	136505	75379	89641.9	47488.4	110550	77961.1		methionine	4	0	0	0	16633.5	0	0	0	0	0	36460.8	0	0		methionine	4	0	0	0	0.00192845	0	0	0	0	0	0.00406684	0	0
glucose-1-phosphate	C6H13O9P	C13-label-2	281465	211611	282063	252622	341923	214596	295407	292403	304661	183136	459520	298798		methionine	5	23839.8	7994.72	2319.37	0	0	53958.1	0	0	0	0	15284.7	19895.1		methionine	5	0.00261417	0.000912024	0.000291766	0	0	0.00462762	0	0	0	0	0.00192103	0.00251664
glucose-1-phosphate	C6H13O9P	C13-label-1	1.06347e+06	1.37466e+06	1.31218e+06	1.24228e+06	1.39099e+06	886470	1.48288e+06	1.5605e+06	1.17809e+06	825854	1.50165e+06	1.16492e+06		Succinyl-coA	0	72376	146935	120473	109871	125950	91660.2	160975	171419	162326	53409.4	105459	104161		Succinyl-coA	0	0.669467	0.869095	0.866566	0.992713	0.942346	0.898746	0.902791	0.775871	0.944382	1	0.776335	0.987232
glucose-1-phosphate	C6H13O9P	C12 PARENT	4.01982e+06	6.92072e+06	8.29615e+06	9.08999e+06	8.86986e+06	5.76578e+06	9.68176e+06	8.46322e+06	8.67624e+06	4.37685e+06	1.02069e+07	7.23163e+06		Succinyl-coA	1	7684.21	0	0	0	0	0	0	0	0	0	9450.26	0		Succinyl-coA	1	0.0710777	0	0	0	0	0	0	0	0	0	0.0695679	0
fructose-6-phosphate	C6H13O9P	C13-label-6	177485	310230	394281	521259	384719	319750	468490	286926	243420	290317	641195	491267		Succinyl-coA	2	0	0	0	0	0	3780.56	0	1471.44	0	0	10611.6	1347.13		Succinyl-coA	2	0	0	0	0	0	0.0370691	0	0.00666001	0	0	0.0781171	0.012768
fructose-6-phosphate	C6H13O9P	C13-label-5	5546.94	19961.7	16515	8870.53	9977.14	7763.37	13306.7	5649.81	12199.1	8870.99	14417.6	12197.5		Succinyl-coA	3	28049.7	22131.7	18550.5	806.465	7705.83	6546.05	17333.1	48047	9559.9	0	10321.3	0		Succinyl-coA	3	0.259456	0.130905	0.133434	0.00728662	0.0576544	0.0641853	0.0972091	0.217469	0.0556178	0	0.0759803	0
fructose-6-phosphate	C6H13O9P	C13-label-4	9836.39	16632	24480.3	33275.5	24505.4	8871.19	26497.6	23301.1	37711.3	20086.4	17521.1	30341.9		Succinyl-coA	4	0	0	0	0	0	0	0	0	0	0	0	0		Succinyl-coA	4	0	0	0	0	0	0	0	0	0	0	0	0
fructose-6-phosphate	C6H13O9P	C13-label-3	63641.8	66177	160624	125338	58242.4	85623.7	173386	141973	139879	82067.7	194525	202455		Succinyl-coA	5	0	0	0	0	0	0	0	0	0	0	0	0		Succinyl-coA	5	0	0	0	0	0	0	0	0	0	0	0	0
fructose-6-phosphate	C6H13O9P	C13-label-2	175465	306079	375207	472383	329236	335465	486040	315270	308477	267778	638067	522873		Succinyl-coA	6	0	0	0	0	0	0	0	0	0	0	0	0		Succinyl-coA	6	0	0	0	0	0	0	0	0	0	0	0	0
fructose-6-phosphate	C6H13O9P	C13-label-1	530658	983915	1.10777e+06	1.33224e+06	1.08924e+06	833018	1.49573e+06	1.10888e+06	1.50815e+06	816451	1.6512e+06	1.27136e+06		Succinyl-coA	7	0	0	0	0	0	0	0	0	0	0	0	0		Succinyl-coA	7	0	0	0	0	0	0	0	0	0	0	0	0
fructose-6-phosphate	C6H13O9P	C12 PARENT	1.4064e+07	2.56434e+07	3.00221e+07	3.29689e+07	2.90938e+07	2.66683e+07	4.13095e+07	3.40603e+07	3.77573e+07	1.79401e+07	4.31323e+07	3.29606e+07		Succinyl-coA	8	0	0	0	0	0	0	0	0	0	0	0	0		Succinyl-coA	8	0	0	0	0	0	0	0	0	0	0	0	0
fructose-1,6-bisphosphate	C6H14O12P2	C13-label-6	9777.9	23846.5	0	26112	13999.8	28572.1	0	22472.3	19739.2	11854.5	29201.9	18744		Succinyl-coA	9	0	0	0	0	0	0	0	0	0	0	0	0		Succinyl-coA	9	0	0	0	0	0	0	0	0	0	0	0	0
fructose-1,6-bisphosphate	C6H14O12P2	C13-label-5	23180.6	20950.2	20334	0	27948.7	52347.7	27988.1	41829.6	37317	31821.1	55482.5	53884.8		Succinyl-coA	10	0	0	0	0	0	0	0	0	0	0	0	0		Succinyl-coA	10	0	0	0	0	0	0	0	0	0	0	0	0
fructose-1,6-bisphosphate	C6H14O12P2	C13-label-4	60322.2	69214.8	64881.1	87297.5	0	73329.4	75774.2	97655.6	112027	89193.3	77049.6	70023.7		Succinyl-coA	11	0	0	0	0	0	0	0	0	0	0	0	0		Succinyl-coA	11	0	0	0	0	0	0	0	0	0	0	0	0
fructose-1,6-bisphosphate	C6H14O12P2	C13-label-3	11817.2	20360	31603.5	27935.5	18921.1	26505.9	27053.7	86584.3	43864.2	38536.6	46586.3	31597.3		Succinyl-coA	12	0	0	0	0	0	0	0	0	0	0	0	0		Succinyl-coA	12	0	0	0	0	0	0	0	0	0	0	0	0
fructose-1,6-bisphosphate	C6H14O12P2	C13-label-2	118391	166382	291322	218449	268827	254861	304702	352022	301799	271934	333413	361049		Succinyl-coA	13	0	0	0	0	0	0	0	0	0	0	0	0		Succinyl-coA	13	0	0	0	0	0	0	0	0	0	0	0	0
fructose-1,6-bisphosphate	C6H14O12P2	C13-label-1	0	33322.7	29530.8	15916.2	60222.1	34132.6	0	0	53448.2	0	55997.5	0		Succinyl-coA	14	0	0	0	0	0	0	0	0	0	0	0	0		Succinyl-coA	14	0	0	0	0	0	0	0	0	0	0	0	0
fructose-1,6-bisphosphate	C6H14O12P2	C12 PARENT	130977	445824	377916	451176	615522	158743	256916	610122	263826	93001	425552	578177		Succinyl-coA	15	0	0	0	0	0	0	0	0	0	0	0	0		Succinyl-coA	15	0	0	0	0	0	0	0	0	0	0	0	0
dUTP	C9H15N2O14P3	C13-label-9	0	0	0	0	0	0	0	0	0	0	0	0		Succinyl-coA	16	0	0	0	0	0	0	0	0	0	0	0	0		Succinyl-coA	16	0	0	0	0	0	0	0	0	0	0	0	0
dUTP	C9H15N2O14P3	C13-label-8	0	0	0	0	0	0	0	0	0	0	0	0		Succinyl-coA	17	0	0	0	0	0	0	0	0	0	0	0	0		Succinyl-coA	17	0	0	0	0	0	0	0	0	0	0	0	0
dUTP	C9H15N2O14P3	C13-label-7	0	0	0	0	0	0	0	0	0	0	0	0		Succinyl-coA	18	0	0	0	0	0	0	0	0	0	0	0	0		Succinyl-coA	18	0	0	0	0	0	0	0	0	0	0	0	0
dUTP	C9H15N2O14P3	C13-label-6	0	0	8867.79	0	0	0	6564.06	14411.5	3327.62	0	0	0		Succinyl-coA	19	0	0	0	0	0	0	0	0	0	0	0	0		Succinyl-coA	19	0	0	0	0	0	0	0	0	0	0	0	0
dUTP	C9H15N2O14P3	C13-label-5	0	0	0	0	0	0	0	0	0	0	0	0		Succinyl-coA	20	0	0	0	0	0	0	0	0	0	0	0	0		Succinyl-coA	20	0	0	0	0	0	0	0	0	0	0	0	0
dUTP	C9H15N2O14P3	C12 PARENT	0	12221.7	0	4433.57	0	0	0	0	15525.1	0	0	0		Succinyl-coA	21	0	0	0	0	0	0	0	0	0	0	0	0		Succinyl-coA	21	0	0	0	0	0	0	0	0	0	0	0	0
dTTP	C10H17N2O14P3	C13-label-9	0	0	0	0	0	0	0	0	3327.49	0	0	0		Succinyl-coA	22	0	0	0	0	0	0	0	0	0	0	0	0		Succinyl-coA	22	0	0	0	0	0	0	0	0	0	0	0	0
dTTP	C10H17N2O14P3	C13-label-8	0	0	0	0	0	0	0	0	5539.79	0	4435.87	0		Succinyl-coA	23	0	0	0	0	0	0	0	0	0	0	0	0		Succinyl-coA	23	0	0	0	0	0	0	0	0	0	0	0	0
dTTP	C10H17N2O14P3	C13-label-7	0	6648.38	0	5633.84	0	0	0	11248.2	0	12204.4	5543.91	5477.7		Succinyl-coA	24	0	0	0	0	0	0	0	0	0	0	0	0		Succinyl-coA	24	0	0	0	0	0	0	0	0	0	0	0	0
dTTP	C10H17N2O14P3	C13-label-6	0	0	0	0	0	0	0	0	0	0	0	0		Succinyl-coA	25	0	0	0	0	0	0	0	0	0	0	0	0		Succinyl-coA	25	0	0	0	0	0	0	0	0	0	0	0	0
dTTP	C10H17N2O14P3	C13-label-5	0	0	0	0	0	0	0	0	0	0	0	0		Putrescine	0	28155.7	63601.6	62945.2	40261.6	57833.7	85175.9	41480	27440.1	17856.6	47047.4	66120.6	27114.1		Putrescine	0	0.627558	0.916265	0.829165	0.539916	0.825863	0.714102	0.717288	0.212052	0.166031	0.429977	0.586865	0.824843
dTTP	C10H17N2O14P3	C13-label-10	0	9979.17	0	0	6651.7	8874.82	7763.06	5564.77	0	3305.74	0	0		Putrescine	1	13796.7	0	0	26635	0	34101	0	66294.5	63453.9	27474.3	46546.9	0		Putrescine	1	0.307512	0	0	0.357181	0	0.285898	0	0.512312	0.589994	0.251094	0.413135	0
dTTP	C10H17N2O14P3	C12 PARENT	0	0	0	4436.52	0	0	0	5524.87	0	0	0	0		Putrescine	2	2913.11	0	5057.46	7673.46	12194.5	0	9188.09	5677.41	11854.4	14609.1	0	0		Putrescine	2	0.0649299	0	0.0666209	0.102903	0.174137	0	0.158884	0.043874	0.110223	0.133516	0	0
dGTP	C10H16N5O13P3	C13-label-9	0	0	0	0	0	0	0	0	0	0	3327.5	0		Putrescine	3	0	5812.38	7911.28	0	0	0	7160.87	29990.6	14385	20287.7	0	5757.73		Putrescine	3	0	0.083735	0.104214	0	0	0	0.123828	0.231762	0.133752	0.185414	0	0.175157
dGTP	C10H16N5O13P3	C13-label-8	0	0	0	0	0	0	0	0	0	0	0	0		Putrescine	4	0	0	0	0	0	0	0	0	0	0	0	0		Putrescine	4	0	0	0	0	0	0	0	0	0	0	0	0
dGTP	C10H16N5O13P3	C13-label-7	0	0	0	0	0	0	0	0	0	0	0	0		UTP	0	0	22168.8	17655.2	9002.7	7771.99	12512.4	18915.1	54229.9	42256.6	0	15916.2	13866.3		UTP	0	0	0.661519	0.61128	1	0.605789	1	0.597672	0.689772	0.651849	0	0.583127	0.687342
dGTP	C10H16N5O13P3	C13-label-6	0	0	0	0	0	0	0	0	0	0	0	0		UTP	1	0	0	0	0	0	0	0	0	0	0	0	0		UTP	1	0	0	0	0	0	0	0	0	0	0	0	0
dGTP	C10H16N5O13P3	C13-label-5	0	0	0	0	0	0	0	0	0	0	0	5543.7		UTP	2	0	0	0	0	0	0	0	0	0	0	0	0		UTP	2	0	0	0	0	0	0	0	0	0	0	0	0
dGTP	C10H16N5O13P3	C13-label-10	0	0	0	0	0	0	0	0	0	0	0	0		UTP	3	0	0	0	0	0	0	0	0	0	0	0	0		UTP	3	0	0	0	0	0	0	0	0	0	0	0	0
dGTP	C10H16N5O13P3	C12 PARENT	1.62537e+06	2.28978e+06	1.84254e+06	1.83804e+06	2.06257e+06	1.90079e+06	2.08508e+06	2.03785e+06	2.0545e+06	1.23027e+06	2.04912e+06	1.22205e+06		UTP	4	0	0	0	0	0	0	0	0	0	0	0	0		UTP	4	0	0	0	0	0	0	0	0	0	0	0	0
D-glyceraldehdye-3-phosphate	C3H7O6P	C12 PARENT	781287	1.808e+06	1.35392e+06	1.50168e+06	2.11911e+06	1.43675e+06	1.78168e+06	1.70098e+06	1.83182e+06	1.64073e+06	2.06053e+06	1.8294e+06		UTP	5	9003.73	11343.2	0	0	0	0	8819.11	10037.2	11313.6	11372.1	11378.4	6307.48		UTP	5	1	0.338481	0	0	0	0	0.278663	0.127667	0.174524	1	0.416873	0.312658
D-glyceraldehdye-3-phosphate	C3H7O6P	C13-label-3	42841.4	49165.8	67511.3	73499	42086.3	58255.2	69783	111375	69102.6	56620.5	68115.2	57260.4		UTP	6	0	0	4964.41	0	0	0	0	0	0	0	0	0		UTP	6	0	0	0.171884	0	0	0	0	0	0	0	0	0
D-glyceraldehdye-3-phosphate	C3H7O6P	C13-label-2	731645	756279	984562	1.01972e+06	635445	962395	1.15031e+06	1.02561e+06	1.29329e+06	1.1286e+06	1.04723e+06	1.01333e+06		UTP	7	0	0	0	0	0	0	0	0	0	0	0	0		UTP	7	0	0	0	0	0	0	0	0	0	0	0	0
D-glyceraldehdye-3-phosphate	C3H7O6P	C13-label-1	33141.2	37651.3	119038	66821.2	42091.5	99414.1	81213.2	111368	104817	53414.4	76277.5	54953.1		UTP	8	0	0	0	0	5057.55	0	0	8226.01	0	0	0	0		UTP	8	0	0	0	0	0.394211	0	0	0.10463	0	0	0	0
dGDP	C10H15N5O10P2	C13-label-9	0	0	0	0	0	0	0	0	0	0	0	0		UTP	9	0	0	6262.75	0	0	0	3913.73	6126.97	11255.5	0	0	0		UTP	9	0	0	0.216836	0	0	0	0.123665	0.0779313	0.173627	0	0	0
dGDP	C10H15N5O10P2	C13-label-8	0	0	0	0	0	0	0	0	0	0	0	0		sn-glycerol-3-phosphate	0	1.5751e+07	1.58346e+07	1.86957e+07	2.25952e+07	1.50555e+07	1.99312e+07	2.41193e+07	2.19051e+07	2.65661e+07	2.37287e+07	1.98159e+07	2.26397e+07		sn-glycerol-3-phosphate	0	0.984394	0.980699	0.983065	0.980869	0.975917	0.985513	0.983548	0.984033	0.983745	0.9793	0.981221	0.980417
dGDP	C10H15N5O10P2	C13-label-7	0	0	0	0	5543.08	5524.22	0	4435.58	0	0	4435.79	0		sn-glycerol-3-phosphate	1	0	0	0	0	0	0	0	0	0	0	0	0		sn-glycerol-3-phosphate	1	0	0	0	0	0	0	0	0	0	0	0	0
dGDP	C10H15N5O10P2	C13-label-6	3327.46	7766.38	3327.5	0	0	0	4423.42	0	0	0	5536.42	0		sn-glycerol-3-phosphate	2	0	0	0	0	0	0	0	0	0	0	0	0		sn-glycerol-3-phosphate	2	0	0	0	0	0	0	0	0	0	0	0	0
dGDP	C10H15N5O10P2	C13-label-5	0	6652.07	0	0	5548.99	4438.98	14403.4	7759.15	4389.22	0	4413.02	7781.89		sn-glycerol-3-phosphate	3	249707	311632	322058	440691	371525	292998	403447	355435	438976	501567	379239	452203		sn-glycerol-3-phosphate	3	0.015606	0.0193006	0.0169346	0.0191306	0.0240828	0.0144875	0.016452	0.015967	0.0162553	0.0207	0.0187787	0.0195827
dGDP	C10H15N5O10P2	C13-label-10	0	5546.94	0	0	0	0	0	0	0	0	0	0		ribose-5-phosphate	0	438165	172069	313860	266715	401810	222546	346997	283044	381463	460148	324340	319614		ribose-5-phosphate	0	0.901952	0.823065	0.923742	0.891785	0.984792	0.903055	0.92396	0.889313	0.889202	0.96257	0.950229	0.895707
dGDP	C10H15N5O10P2	C12 PARENT	8.38776e+06	9.61092e+06	8.27764e+06	6.79694e+06	8.77949e+06	9.99964e+06	6.17764e+06	1.06892e+07	6.6084e+06	5.75551e+06	9.76532e+06	5.71097e+06		ribose-5-phosphate	1	3575.66	5150.68	4019.59	10300.1	0	10514.2	3645.38	6560.97	5554.49	0	10207.3	6112.21		ribose-5-phosphate	1	0.00736041	0.0246375	0.0118303	0.0344392	0	0.0426651	0.00970667	0.0206143	0.0129477	0	0.0299045	0.0171293
dCTP	C9H16N3O13P3	C13-label-9	0	0	0	0	0	0	0	0	0	0	0	0		ribose-5-phosphate	2	29824.6	14629.7	16637.2	16052.9	6204.95	13376.6	7764.17	9042.33	17222.8	17893.1	6780.9	16740.8		ribose-5-phosphate	2	0.0613933	0.0699791	0.0489662	0.0536743	0.0152076	0.05428	0.0206739	0.0284106	0.0401468	0.0374301	0.0198662	0.0469154
dCTP	C9H16N3O13P3	C13-label-8	0	0	0	0	0	0	0	0	0	0	0	0		ribose-5-phosphate	3	10131.3	0	0	6012.09	0	0	0	0	0	0	0	7391.52		ribose-5-phosphate	3	0.020855	0	0	0.020102	0	0	0	0	0	0	0	0.0207145
dCTP	C9H16N3O13P3	C13-label-7	5543.6	4279.38	0	3327.52	0	0	0	13310.1	6655.21	0	0	0		ribose-5-phosphate	4	4099.62	17209.3	5253.45	0	0	0	17147.5	13949.3	24754.7	0	0	0		ribose-5-phosphate	4	0.00843898	0.0823182	0.0154618	0	0	0	0.0456592	0.0438283	0.0577039	0	0	0
dCTP	C9H16N3O13P3	C13-label-6	0	0	0	0	0	0	0	0	0	0	0	0		ribose-5-phosphate	5	0	0	0	0	0	0	0	5676.13	0	0	0	6970.36		ribose-5-phosphate	5	0	0	0	0	0	0	0	0.0178342	0	0	0	0.0195342
dCTP	C9H16N3O13P3	C13-label-5	0	0	0	0	0	0	0	0	0	0	0	0		pyruvate	0	0	0	0	0	0	0	0	0	3278.64	0	0	4371.74		pyruvate	0	0	0	0	0	0	0	0	0	0.122081	0	0	0.101985
dCTP	C9H16N3O13P3	C12 PARENT	4435.56	0	0	0	0	0	0	0	0	0	0	0		pyruvate	1	0	0	0	0	0	0	0	0	0	0	0	0		pyruvate	1	0	0	0	0	0	0	0	0	0	0	0	0
dATP	C10H16N5O12P3	C13-label-9	0	0	0	0	0	0	0	0	0	0	0	0		pyruvate	2	96702.8	61044.2	46068	23033.8	19553.9	23031.9	33399.4	18402.5	23577.5	56781	36900.8	38494.9		pyruvate	2	0.976768	1	1	1	1	1	1	1	0.877919	1	1	0.898015
dATP	C10H16N5O12P3	C13-label-8	0	0	0	0	0	0	0	0	0	0	0	0		pyruvate	3	2300.07	0	0	0	0	0	0	0	0	0	0	0		pyruvate	3	0.0232324	0	0	0	0	0	0	0	0	0	0	0
dATP	C10H16N5O12P3	C13-label-7	0	0	0	0	0	0	3327.5	0	0	0	0	3332.9		phosphoenolpyruvate	0	151585	109260	110703	157901	195244	1.02795e+06	139899	194247	164667	136336	210778	170504		phosphoenolpyruvate	0	0.367094	0.148492	0.171825	0.165174	0.329041	0.720426	0.169779	0.238404	0.145127	0.195715	0.181065	0.154376
dATP	C10H16N5O12P3	C13-label-6	0	0	0	0	0	0	0	0	0	0	0	0		phosphoenolpyruvate	1	5021.13	0	0	0	0	0	0	0	0	0	0	0		phosphoenolpyruvate	1	0.0121597	0	0	0	0	0	0	0	0	0	0	0
dATP	C10H16N5O12P3	C13-label-5	0	0	0	0	0	0	0	0	4435.55	0	0	0		phosphoenolpyruvate	2	234039	620504	509830	786788	394911	383014	684106	599422	952249	559193	952473	917587		phosphoenolpyruvate	2	0.566772	0.843311	0.791319	0.823024	0.665536	0.268431	0.830221	0.735686	0.839251	0.802739	0.818205	0.830791
dATP	C10H16N5O12P3	C13-label-10	0	0	0	0	0	0	0	0	0	0	0	0		phosphoenolpyruvate	3	22288.1	6031.32	23745.5	11283.1	3218.17	15900	0	21111.3	17725.7	1077.34	850.28	16383.4		phosphoenolpyruvate	3	0.0539749	0.008197	0.036856	0.0118027	0.00542351	0.0111433	0	0.0259104	0.0156223	0.00154656	0.000730418	0.0148337
dATP	C10H16N5O12P3	C12 PARENT	0	0	0	0	0	0	0	0	0	0	0	0		oxaloacetate	0	0	0	70043.1	103939	44564.1	50236.7	0	87719.2	60625.3	0	45731.7	69609.6		oxaloacetate	0	0	0	0.0977147	0.166536	0.0601046	0.0673246	0	0.114717	0.105361	0	0.0933636	0.15551
CTP	C9H16N3O14P3	C13-label-9	0	0	0	0	0	0	0	0	0	0	0	0		oxaloacetate	1	259848	512649	592058	450263	602449	630319	419532	567196	396053	216635	355079	286254		oxaloacetate	1	0.816452	0.928212	0.825959	0.721431	0.812536	0.844721	0.807448	0.741768	0.688303	0.886534	0.724912	0.639498
CTP	C9H16N3O14P3	C13-label-8	0	0	0	0	0	0	0	0	0	0	0	0		oxaloacetate	2	58417	39648.1	44308.6	62219.4	91525.8	54308.2	94251	99460	115793	21305.9	81728.9	85546.2		oxaloacetate	2	0.183548	0.0717877	0.0618134	0.0996905	0.123443	0.072781	0.181399	0.130072	0.201237	0.0871901	0.166854	0.191113
CTP	C9H16N3O14P3	C13-label-7	0	0	0	0	0	0	3327.5	0	0	0	0	0		oxaloacetate	3	0	0	10402.8	7703.61	2904.21	11322.2	5794.48	10278.9	2934.25	6420.85	7284.09	6212.81		oxaloacetate	3	0	0	0.0145126	0.0123431	0.00391697	0.0151734	0.0111523	0.0134426	0.00509946	0.026276	0.0148708	0.0138796
CTP	C9H16N3O14P3	C13-label-6	0	0	0	0	0	0	0	0	0	0	0	0		oxaloacetate	4	0	0	0	0	0	0	0	0	0	0	0	0		oxaloacetate	4	0	0	0	0	0	0	0	0	0	0	0	0
CTP	C9H16N3O14P3	C13-label-5	80003.6	33145.8	51036.5	44362.5	37708.8	49860	75406.1	39775	50999.2	0	38812.6	61553.2		malate	0	970441	1.21011e+06	1.01517e+06	910588	1.34619e+06	1.00896e+06	2.663e+06	3.62081e+06	3.05167e+06	549336	1.56846e+06	1.61014e+06		malate	0	0.943333	0.90325	0.904736	0.870232	0.901987	0.932971	0.949254	0.944514	0.94656	0.844004	0.921446	0.914881
CTP	C9H16N3O14P3	C12 PARENT	39247.5	225056	74323.4	97957.3	115923	54399.8	185170	182980	89766.9	76217.7	173324	200005		malate	1	41865.5	53455	51916.8	34611.8	34157.5	26960.3	41409.1	99195.9	88333.3	31066.7	59244.7	74214.9		malate	1	0.0406961	0.0398999	0.0462692	0.0330779	0.0228865	0.0249298	0.0147607	0.0258759	0.027399	0.0477312	0.0348053	0.0421688
citrate	C6H8O7	C12 PARENT	4.08497e+06	3.59439e+06	5.05955e+06	2.1852e+06	3.57953e+06	2.84842e+06	6.77484e+06	6.37664e+06	7.54685e+06	1.47754e+06	3.67847e+06	4.0337e+06		malate	2	16429.6	69675.8	47249.3	96266.8	104819	40524.4	88830.7	95466.3	61346.1	70465.9	68142.8	68111		malate	2	0.0159707	0.0520075	0.0421094	0.0920004	0.0702315	0.0374724	0.0316646	0.0249031	0.0190282	0.108264	0.0400327	0.0387006
citrate	C6H8O7	C13-label-6	5546.71	0	0	3327.5	0	4435.84	0	0	3327.28	0	0	0		malate	3	0	6488.39	7726.44	4907.05	7306.13	5003.58	0	13312.9	22609	0	6324.6	7479.61		malate	3	0	0.00484307	0.00688593	0.00468958	0.00489531	0.00462675	0	0.00347277	0.00701281	0	0.0037156	0.0042499
citrate	C6H8O7	C13-label-5	5543.61	7762.76	3327.44	0	4435.69	4430.23	5543.62	0	6655.07	0	11089.8	6654.71		malate	4	0	0	0	0	0	0	12121.9	4731.19	0	0	0	0		malate	4	0	0	0	0	0	0	0.00432096	0.00123416	0	0	0	0
citrate	C6H8O7	C13-label-4	0	0	0	0	3332.8	0	3327.5	0	0	0	0	4435.66		lactate	0	703787	297285	261511	240526	191705	196230	237567	237696	267469	446004	214587	254104		lactate	0	0.970617	0.973649	1	0.958752	0.951792	0.937916	0.994758	1	1	0.966406	0.985407	0.997265
citrate	C6H8O7	C13-label-3	4424.76	5270.94	4430.09	9987.9	9934.85	0	15531.1	9940.99	7533.44	5545.45	0	8876.48		lactate	1	10969.2	0	0	5754.99	5115.15	7246.74	1251.88	0	0	3404.62	3177.8	696.909		lactate	1	0.015128	0	0	0.0229397	0.0253961	0.034637	0.00524196	0	0	0.00737716	0.0145928	0.00273512
citrate	C6H8O7	C13-label-2	105816	59100.8	69856.9	46623.4	104981	55471.6	129168	85195.5	89647.9	44066.1	46983.4	54154.6		lactate	2	0	0	0	0	0	0	0	0	0	4117.31	0	0		lactate	2	0	0	0	0	0	0	0	0	0	0.00892142	0	0
citrate	C6H8O7	C13-label-1	242201	198520	325907	119692	224933	229018	318660	566130	316201	0	246360	271440		lactate	3	10336.4	8045.86	0	4593.15	4594.65	5742.51	0	0	0	7981.95	0	0		lactate	3	0.0142553	0.0263513	0	0.0183086	0.0228119	0.0274473	0	0	0	0.0172954	0	0
ATP	C10H16N5O13P3	C13-label-9	0	0	0	0	0	0	4436.52	0	8874.72	0	0	0		isocitrate	0	78921.6	70264	72535.1	81988.2	100030	69020.2	132708	136492	78547.6	40595	121527	129261		isocitrate	0	0.796471	0.664111	0.654017	0.711303	0.765069	0.651736	0.739166	0.720571	0.826137	0.279287	0.707661	0.674097
ATP	C10H16N5O13P3	C13-label-8	3347.28	0	0	0	0	0	0	0	0	0	0	0		isocitrate	1	0	398.012	0	0	0	0	4676.57	5229.95	0	0	0	5736.88		isocitrate	1	0	0.00376187	0	0	0	0	0.0260479	0.02761	0	0	0	0.0299179
ATP	C10H16N5O13P3	C13-label-7	3327.25	5395.16	4321.72	4435.36	4435.76	7775.82	6629.23	4435.56	17758.1	0	0	0		isocitrate	2	20167.5	30874	38372	23769.8	26814.1	32148.5	32473.6	47700.2	16530.5	104757	50203.3	44871.6		isocitrate	2	0.203529	0.29181	0.345983	0.206219	0.205085	0.303568	0.180874	0.251819	0.173863	0.720713	0.292339	0.234006
ATP	C10H16N5O13P3	C13-label-6	56033.3	30575.4	46779.7	56594.6	59857.1	48738.9	46585	74402.7	68735.8	18856.9	59894.7	16067.3		isocitrate	3	0	0	0	0	0	0	0	0	0	0	0	0		isocitrate	3	0	0	0	0	0	0	0	0	0	0	0	0
ATP	C10H16N5O13P3	C13-label-5	291750	281077	218685	258296	277678	250490	277619	317346	308250	179689	219827	186356		isocitrate	4	0	4265.53	0	0	0	0	0	0	0	0	0	0		isocitrate	4	0	0.0403163	0	0	0	0	0	0	0	0	0	0
ATP	C10H16N5O13P3	C13-label-10	0	0	0	0	0	0	0	0	0	0	0	0		isocitrate	5	0	0	0	9506.73	3902.28	4733.46	9679.25	0	0	0	0	11884.8		isocitrate	5	0	0	0	0.0824774	0.0298462	0.0446965	0.0539123	0	0	0	0	0.0619793
ATP	C10H16N5O13P3	C12 PARENT	1.80957e+06	2.33145e+06	2.03231e+06	1.71159e+06	2.17624e+06	1.73524e+06	2.17771e+06	2.22717e+06	2.15851e+06	1.30981e+06	2.02465e+06	1.16326e+06		isocitrate	6	0	0	0	0	0	0	0	0	0	0	0	0		isocitrate	6	0	0	0	0	0	0	0	0	0	0	0	0
5-phosphoribosyl-1-pyrophosphate	C5H13O14P3	C12 PARENT	240103	394980	407904	419860	336201	329787	635265	486529	701191	530803	491387	525503		IDP	0	1.26416e+06	1.50116e+06	1.39794e+06	1.14671e+06	1.16019e+06	1.48513e+06	912961	1.58041e+06	1.46711e+06	863814	1.2198e+06	901498		IDP	0	1	0.993152	0.994597	0.988266	1	0.9975	0.984644	1	0.99742	0.989091	0.994836	1
5-phosphoribosyl-1-pyrophosphate	C5H13O14P3	C13-label-1	114568	71085.1	95899.4	59714.1	54437.7	53074.4	105569	116334	127217	78493.4	48197.3	91939.9		IDP	1	0	0	0	0	0	0	0	0	0	0	0	0		IDP	1	0	0	0	0	0	0	0	0	0	0	0	0
5-phosphoribosyl-1-pyrophosphate	C5H13O14P3	C13-label-2	266242	175874	107613	156690	159911	117141	248887	180694	117473	154199	203015	93190.7		IDP	2	0	0	0	0	0	0	0	0	0	0	0	0		IDP	2	0	0	0	0	0	0	0	0	0	0	0	0
5-phosphoribosyl-1-pyrophosphate	C5H13O14P3	C13-label-3	79300.6	55446.8	70941.5	85174.9	56427.9	53236.8	65479.3	27476.8	85460.5	51023.9	37722.7	54037		IDP	3	0	0	0	0	0	0	0	0	0	0	0	0		IDP	3	0	0	0	0	0	0	0	0	0	0	0	0
5-phosphoribosyl-1-pyrophosphate	C5H13O14P3	C13-label-4	61006.4	43500.5	27291.5	37754.6	36481.2	22300.4	36803.1	29644	37159.8	30882.3	17487.2	20864.6		IDP	4	0	0	0	0	0	0	0	0	0	0	0	0		IDP	4	0	0	0	0	0	0	0	0	0	0	0	0
5-phosphoribosyl-1-pyrophosphate	C5H13O14P3	C13-label-5	66971.9	66543.3	72022.8	46302.2	49855.4	46737.5	78800	55358	107188	60767	51032.2	69464.5		IDP	5	0	0	0	7506.92	0	3721.94	8531.65	0	0	3404.4	0	0		IDP	5	0	0	0	0.00646967	0	0.00249987	0.00920153	0	0	0.00389813	0	0
ADP	C10H15N5O10P2	C12 PARENT	7.42471e+06	8.8435e+06	8.31404e+06	7.09226e+06	9.27699e+06	9.80491e+06	9.32094e+06	1.0688e+07	9.16332e+06	5.64738e+06	9.2929e+06	5.49985e+06		IDP	6	0	10351.3	7593.62	0	0	0	5706.56	0	3794.52	6123.1	6332.3	0		IDP	6	0	0.00684835	0.00540265	0	0	0	0.00615462	0	0.00257972	0.00701112	0.00516443	0
ADP	C10H15N5O10P2	C13-label-1	1.25942e+06	914965	1.29245e+06	734314	921028	1.35314e+06	1.21276e+06	1.52759e+06	1.23827e+06	781831	1.30409e+06	1.12616e+06		IDP	7	0	0	0	6108.64	0	0	0	0	0	0	0	0		IDP	7	0	0	0	0.0052646	0	0	0	0	0	0	0	0
ADP	C10H15N5O10P2	C13-label-2	157696	204041	172100	122971	160824	181827	137819	141150	130897	81653.3	107777	165127		IDP	8	0	0	0	0	0	0	0	0	0	0	0	0		IDP	8	0	0	0	0	0	0	0	0	0	0	0	0
ADP	C10H15N5O10P2	C13-label-3	28309.7	42141.8	28836.1	22756.7	43532.1	25126.1	24933.8	41899.1	41977	0	29634.9	11091.7		IDP	9	0	0	0	0	0	0	0	0	0	0	0	0		IDP	9	0	0	0	0	0	0	0	0	0	0	0	0
ADP	C10H15N5O10P2	C13-label-4	8872.08	0	0	8870.38	0	6649.07	9983.44	13393.8	0	0	5738.85	0		IDP	10	0	0	0	0	0	0	0	0	0	0	0	0		IDP	10	0	0	0	0	0	0	0	0	0	0	0	0
ADP	C10H15N5O10P2	C13-label-5	0	0	0	12202	0	0	9982.5	9982.67	9981.93	0	6787.54	4258.57		GTP	0	83139.7	82632.3	37246.7	79091.2	90628.2	58715.2	112145	71973.5	88298.9	60914.8	94466.8	66121.1		GTP	0	1	1	1	0.858758	1	1	0.941629	1	1	1	1	1
ADP	C10H15N5O10P2	C13-label-6	0	0	0	0	6324.54	0	6651.67	0	0	0	0	6655.16		GTP	1	0	0	0	0	0	0	0	0	0	0	0	0		GTP	1	0	0	0	0	0	0	0	0	0	0	0	0
ADP	C10H15N5O10P2	C13-label-7	0	0	6653.99	0	4392.2	0	0	0	0	0	8874.68	4435.56		GTP	2	0	0	0	0	0	0	0	0	0	0	0	0		GTP	2	0	0	0	0	0	0	0	0	0	0	0	0
ADP	C10H15N5O10P2	C13-label-8	0	0	0	0	0	0	0	0	0	4436.48	0	0		GTP	3	0	0	0	0	0	0	0	0	0	0	0	0		GTP	3	0	0	0	0	0	0	0	0	0	0	0	0
ADP	C10H15N5O10P2	C13-label-9	0	0	0	0	0	0	0	0	0	0	0	0		GTP	4	0	0	0	0	0	0	0	0	0	0	0	0		GTP	4	0	0	0	0	0	0	0	0	0	0	0	0
ADP	C10H15N5O10P2	C13-label-10	0	0	0	0	0	0	0	0	0	0	0	0		GTP	5	0	0	0	0	0	0	0	0	0	0	0	0		GTP	5	0	0	0	0	0	0	0	0	0	0	0	0
3-phosphoglycerate	C3H7O7P	C12 PARENT	186074	172955	156924	156945	208577	610768	123670	391377	153405	102247	182830	161819		GTP	6	0	0	0	0	0	0	0	0	0	0	0	0		GTP	6	0	0	0	0	0	0	0	0	0	0	0	0
3-phosphoglycerate	C3H7O7P	C13-label-1	9990.08	14972.2	3322.11	13301.4	0	43252.8	0	10541.9	6649.73	0	4435.69	12628.4		GTP	7	0	0	0	0	0	0	0	0	0	0	0	0		GTP	7	0	0	0	0	0	0	0	0	0	0	0	0
3-phosphoglycerate	C3H7O7P	C13-label-2	3340.12	0	9409.89	0	10123.8	0	7759.56	4450.78	4436.39	6805.99	7759.81	5539.13		GTP	8	0	0	0	0	0	0	0	0	0	0	0	0		GTP	8	0	0	0	0	0	0	0	0	0	0	0	0
3-phosphoglycerate	C3H7O7P	C13-label-3	0	6654.95	0	8874.41	0	13315.5	0	0	0	0	0	5543.12		GTP	9	0	0	0	2816.99	0	0	0	0	0	0	0	0		GTP	9	0	0	0	0.0305863	0	0	0	0	0	0	0	0
1,3-diphosphateglycerate	C3H8O10P2	C12 PARENT	297613	931037	939382	1.66195e+06	857844	921288	925066	684216	756965	575612	1.38544e+06	1.55985e+06		GTP	10	0	0	0	10191.4	0	0	6951.86	0	0	0	0	0		GTP	10	0	0	0	0.110656	0	0	0.0583712	0	0	0	0	0
1,3-diphosphateglycerate	C3H8O10P2	C13-label-1	17752.3	0	0	0	0	0	0	0	0	0	0	0		glycerate	0	43733.6	48585.7	49548.8	34639.5	64430.6	72766.7	88973.4	77840.5	72806.2	46097.5	45722	60447.3		glycerate	0	0.812757	0.716321	0.626448	0.612586	0.734729	0.819442	0.912446	0.830822	0.830436	0.647467	0.656793	0.666218
1,3-diphosphateglycerate	C3H8O10P2	C13-label-2	0	177647	0	0	0	136320	0	0	0	0	0	0		glycerate	1	10075.3	19241	29546	21906.8	23262.4	16033.6	8537.45	15850.5	14866.1	25099.2	23892.1	30284.7		glycerate	1	0.187243	0.283679	0.373552	0.387414	0.265271	0.180558	0.0875539	0.169178	0.169564	0.352533	0.343207	0.333782
1,3-diphosphateglycerate	C3H8O10P2	C13-label-3	10911.1	24061.5	14965.9	0	16570.8	10324.8	0	0	0	0	0	22574.2		glycerate	2	0	0	0	0	0	0	0	0	0	0	0	0		glycerate	2	0	0	0	0	0	0	0	0	0	0	0	0
a-ketoglutarate	C5H6O5	C13-label-1	28839.2	10133.4	34207.3	28432.2	34496.7	44321.3	27725.9	25221.5	39962.5	22203.7	48926.2	30103		glycerate	3	0	0	0	0	0	0	0	0	0	0	0	0		glycerate	3	0	0	0	0	0	0	0	0	0	0	0	0
a-ketoglutarate	C5H6O5	C13-label-2	9829.72	6680.29	12201.9	15076.6	7951.04	19967.6	11101.7	20066.4	18287.8	13258.4	17869.8	23292.6		glucose-6-phosphate	0	1.49862e+07	3.09612e+07	3.36532e+07	3.71795e+07	3.24876e+07	2.9397e+07	3.94982e+07	4.07686e+07	4.55698e+07	2.40886e+07	4.32266e+07	3.85768e+07		glucose-6-phosphate	0	0.991208	0.99377	0.99278	0.995265	0.994733	0.995737	0.990925	0.993377	0.992818	0.990493	0.993195	0.991536
a-ketoglutarate	C5H6O5	C13-label-3	0	0	0	0	0	0	0	0	0	0	3348.38	0		glucose-6-phosphate	1	0	0	0	0	0	0	0	0	0	0	0	0		glucose-6-phosphate	1	0	0	0	0	0	0	0	0	0	0	0	0
a-ketoglutarate	C5H6O5	C13-label-4	3303.88	0	0	0	0	0	0	0	0	0	0	0		glucose-6-phosphate	2	0	0	0	0	0	0	0	0	0	0	0	0		glucose-6-phosphate	2	0	0	0	0	0	0	0	0	0	0	0	0
a-ketoglutarate	C5H6O5	C13-label-5	0	0	0	0	0	0	0	0	0	0	0	0		glucose-6-phosphate	3	113654	168156	240524	139137	152060	123181	309133	245035	299518	184621	269298	266895		glucose-6-phosphate	3	0.00751726	0.00539735	0.00709555	0.00372458	0.00465589	0.00417239	0.00775549	0.00597059	0.00652553	0.00759136	0.00618752	0.00685996
a-ketoglutarate	C5H6O5	C12 PARENT	0	4482.4	0	3327.55	9982.5	4435.56	15529.4	0	4439.11	6655	24424.5	11090.6		glucose-6-phosphate	4	0	10567.3	4213.4	35729.9	13278.3	2680.6	35419.6	26773.5	27643.3	34595.3	26879.3	58935.3		glucose-6-phosphate	4	0	0.000339183	0.000124297	0.000956462	0.000406566	9.07974e-05	0.000888602	0.000652371	0.000602257	0.00142252	0.000617592	0.00151481
fumarate	C4H4O4	C13-label-1	15530.9	13306.7	12198.6	16633.7	21074	11090.3	14150.4	21022.2	23291.6	0	15372.9	26612.7		glucose-6-phosphate	5	16354.5	7556.68	0	2000.5	0	0	17190.2	0	2471.7	0	0	1186.16		glucose-6-phosphate	5	0.00108171	0.000242549	0	5.35519e-05	0	0	0.000431266	0	5.38504e-05	0	0	3.04877e-05
fumarate	C4H4O4	C13-label-2	6655	4435.38	6655	4399.27	4435.72	0	0	0	0	0	0	0		glucose-6-phosphate	6	2922.38	7808.5	0	0	6672.51	0	0	0	0	12001.9	0	2286		glucose-6-phosphate	6	0.00019329	0.000250632	0	0	0.000204304	0	0	0	0	0.000493503	0	5.87568e-05
fumarate	C4H4O4	C13-label-3	59901.7	52160.3	38821.9	64342.9	53241.9	46588.7	83197.5	73213	67663.3	47696.3	62127.1	55463.7		glucose-1-phosphate	0	4.38079e+06	7.54715e+06	9.05074e+06	9.91891e+06	9.67677e+06	6.2905e+06	1.05629e+07	9.23059e+06	9.46753e+06	4.7735e+06	1.11366e+07	7.88918e+06		glucose-1-phosphate	0	0.787878	0.861271	0.894884	0.909267	0.886622	0.895703	0.899893	0.884341	0.914612	0.861076	0.874868	0.869554
fumarate	C4H4O4	C13-label-4	17745.6	24403	8870.11	33256.5	19965.6	28804	38842.7	33275.5	29930.6	24404.2	34389.1	32171.8		glucose-1-phosphate	1	850879	972410	798328	662421	839628	526596	879444	1.05668e+06	622507	566348	856539	717779		glucose-1-phosphate	1	0.153029	0.11097	0.078934	0.0607242	0.0769299	0.074982	0.0749231	0.101236	0.0601374	0.102162	0.0672882	0.0791144
fumarate	C4H4O4	C12 PARENT	436324	555076	547582	566970	603002	696719	766442	720220	876946	341047	620596	486024		glucose-1-phosphate	2	163473	13862.9	70661.9	29029.9	119222	69994.3	49516	65072.5	98610.3	66984.1	219060	119540		glucose-1-phosphate	2	0.0294003	0.00158202	0.00698664	0.00266117	0.0109236	0.00996648	0.00421845	0.0062343	0.00952627	0.012083	0.017209	0.0131758
succinate	C4H6O4	C13-label-1	19961.7	34386.4	25512.9	42149.5	32170	37717	48809.7	49893	56577.9	45480.6	62126.9	63225.2		glucose-1-phosphate	3	89428.1	136039	114280	107471	157396	111749	113955	45411.7	67691.5	30645.9	68089.7	47404.9		glucose-1-phosphate	3	0.0160835	0.0155247	0.0112993	0.00985187	0.0144212	0.015912	0.00970825	0.00435069	0.00653935	0.00552811	0.00534901	0.00522502
succinate	C4H6O4	C13-label-2	8874.38	13307.2	15529.4	16637.5	9982.94	16637.5	23292.5	12198.6	18853.5	14420.9	9979.71	19964.8		glucose-1-phosphate	4	0	0	0	0	0	0	15119.8	0	0	0	246411	174148		glucose-1-phosphate	4	0	0	0	0	0	0	0.00128811	0	0	0	0.0193576	0.0191947
succinate	C4H6O4	C13-label-3	0	0	0	0	0	6652.13	0	0	0	6655.01	0	3327.5		glucose-1-phosphate	5	38375.3	0	0	0	0	0	0	0	0	29132.7	41257.5	10845.6		glucose-1-phosphate	5	0.00690173	0	0	0	0	0	0	0	0	0.00525515	0.00324112	0.00119541
succinate	C4H6O4	C13-label-4	0	0	0	0	0	0	0	0	0	0	0	0		glucose-1-phosphate	6	37296.6	93340.2	79855.8	190854	121181	24136.8	117012	40060.5	95073.3	77033.2	161495	113777		glucose-1-phosphate	6	0.00670772	0.0106519	0.00789568	0.0174956	0.011103	0.00343683	0.00996868	0.00383801	0.00918458	0.0138958	0.0126867	0.0125407
succinate	C4H6O4	C12 PARENT	1.48975e+06	1.75467e+06	2.07139e+06	1.91513e+06	1.47059e+06	1.67884e+06	2.65863e+06	2.3617e+06	2.85911e+06	1.96006e+06	2.12997e+06	1.9047e+06		fructose-6-phosphate	0	1.532e+07	2.79344e+07	3.27013e+07	3.59212e+07	3.16907e+07	2.90369e+07	4.49932e+07	3.70862e+07	4.11319e+07	1.95538e+07	4.69883e+07	3.59087e+07		fructose-6-phosphate	0	0.984396	0.986725	0.983017	0.9817	0.986073	0.986564	0.986008	0.988893	0.990976	0.980501	0.982471	0.980428
dihydroxyacetone phosphate	C3H7O6P	C12 PARENT	691468	815293	1.19519e+06	1.93524e+06	1.66584e+06	1.07592e+06	1.49488e+06	1.42847e+06	2.34344e+06	979135	2.44678e+06	2.25146e+06		fructose-6-phosphate	1	0	0	0	0	0	0	0	0	0	0	0	0		fructose-6-phosphate	1	0	0	0	0	0	0	0	0	0	0	0	0
dihydroxyacetone phosphate	C3H7O6P	C13-label-1	24920.9	43280	65083.3	28935.2	43939.6	67310.3	40597.8	83474.2	57104.4	42611.3	78993.7	63796.2		fructose-6-phosphate	2	0	0	0	0	0	0	0	0	0	0	0	0		fructose-6-phosphate	2	0	0	0	0	0	0	0	0	0	0	0	0
dihydroxyacetone phosphate	C3H7O6P	C13-label-2	4.33098e+07	4.14576e+07	5.01299e+07	5.77806e+07	3.98909e+07	4.57493e+07	6.36511e+07	5.59265e+07	6.78698e+07	5.88315e+07	4.63806e+07	5.12143e+07		fructose-6-phosphate	3	44877.6	27356	122691	80613.3	11607.6	47401	116212	91878.8	81179.8	59302.3	140589	166419		fructose-6-phosphate	3	0.00288364	0.000966292	0.00368814	0.0022031	0.000361177	0.00161051	0.00254675	0.00244992	0.00195583	0.00297364	0.00293955	0.00454381
dihydroxyacetone phosphate	C3H7O6P	C13-label-3	1.74611e+06	1.64824e+06	2.10889e+06	1.95167e+06	1.49099e+06	1.67455e+06	2.45452e+06	1.93841e+06	2.61247e+06	2.297e+06	2.09259e+06	2.04482e+06		fructose-6-phosphate	4	5709.81	11377.4	15020.6	24928.3	19363.7	1625.54	14878.9	14235.7	29909.3	15204.3	3204.3	18613.4		fructose-6-phosphate	4	0.000366888	0.000401883	0.000451527	0.000681272	0.000602514	5.52298e-05	0.000326065	0.00037959	0.000720593	0.0007624	6.69983e-05	0.000508209
erythrose-4-phosphate	C4H9O7P	C12 PARENT	6.56573e+06	1.1064e+07	1.19836e+07	1.58611e+07	1.42809e+07	1.10893e+07	1.68532e+07	1.43117e+07	1.65853e+07	1.08448e+07	1.8226e+07	1.84538e+07		fructose-6-phosphate	5	0	358.298	0	0	0	0	0	0	0	0	0	0		fructose-6-phosphate	5	0	1.26561e-05	0	0	0	0	0	0	0	0	0	0
erythrose-4-phosphate	C4H9O7P	C13-label-1	217775	610362	695315	724254	676639	425039	957565	744499	910862	276788	911311	867830		fructose-6-phosphate	6	192249	336737	427263	564075	416604	346439	507377	310429	263463	314366	694568	531800		fructose-6-phosphate	6	0.0123531	0.0118946	0.0128437	0.0154157	0.0129629	0.0117707	0.011119	0.00827751	0.00634751	0.0157634	0.0145226	0.0145199
erythrose-4-phosphate	C4H9O7P	C13-label-2	42594.3	69006.5	65559.1	139388	88512.1	71990.7	105561	131492	94463.7	47512.2	173607	138388		fructose-1,6-bisphosphate	0	143173	490298	415468	494727	676951	174401	280719	667263	289871	101351	467879	632279		fructose-1,6-bisphosphate	0	0.391381	0.626633	0.506348	0.582049	0.667702	0.276544	0.391419	0.530567	0.347776	0.184849	0.456233	0.545639
erythrose-4-phosphate	C4H9O7P	C13-label-3	28495.4	60546.6	74585.9	63631.6	28962.8	63325	87418.7	67714.6	81436.9	52565.3	94033	92149.1		fructose-1,6-bisphosphate	1	0	0	0	0	12601.3	19646.8	0	0	31720.7	0	21276.6	0		fructose-1,6-bisphosphate	1	0	0	0	0	0.0124292	0.0311534	0	0	0.0380572	0	0.020747	0
erythrose-4-phosphate	C4H9O7P	C13-label-4	48504.6	163510	105697	301069	163625	171255	202040	146870	138771	95329.4	236758	177113		fructose-1,6-bisphosphate	2	125655	169047	307927	225497	275703	273376	325926	365069	320595	294615	351082	377761		fructose-1,6-bisphosphate	2	0.343493	0.216052	0.375284	0.265299	0.271936	0.433485	0.454453	0.290281	0.384638	0.537335	0.342343	0.325997
6-phospho-D-gluconate	C6H13O10P	C12 PARENT	0	17767.1	24672.3	27378.8	49905.2	29773	24535.3	33209.8	59902	19104.8	64315.2	72533.9		fructose-1,6-bisphosphate	3	3956.55	10203.8	16079.1	14835.1	5098.63	11745.5	9979.83	71794.6	26258.5	23841.1	29268.6	12097		fructose-1,6-bisphosphate	3	0.0108157	0.0130411	0.0195963	0.0174536	0.00502897	0.0186245	0.0139153	0.0570867	0.0315039	0.0434827	0.0285401	0.0104394
6-phospho-D-gluconate	C6H13O10P	C13-label-1	0	0	0	7954.39	0	6668.1	0	0	0	0	7787.94	3327.5		fructose-1,6-bisphosphate	4	61493.3	69929.4	61375.4	88926.3	0	70077.5	72710.2	92556.9	111512	87622.9	71232.6	63546.1		fructose-1,6-bisphosphate	4	0.1681	0.0893743	0.0748009	0.104622	0	0.11112	0.101383	0.0735956	0.133788	0.159811	0.0694595	0.0548385
6-phospho-D-gluconate	C6H13O10P	C13-label-2	0	0	0	0	0	0	0	0	0	0	0	0		fructose-1,6-bisphosphate	5	22826.8	19011.8	19668.8	0	28780.2	52938.8	27848.1	39574.5	35488.8	30742.2	55759.9	55309.2		fructose-1,6-bisphosphate	5	0.0623999	0.0242983	0.0239712	0	0.028387	0.0839438	0.0388299	0.0314672	0.0425781	0.0560692	0.054372	0.0477303
6-phospho-D-gluconate	C6H13O10P	C13-label-3	0	0	0	0	0	0	0	0	0	0	0	0		fructose-1,6-bisphosphate	6	8710.01	23943.7	0	25988.4	14718.3	28460.6	0	21383.7	18052.6	10117.6	29028.7	17793.2		fructose-1,6-bisphosphate	6	0.0238099	0.0306016	0	0.0305755	0.0145172	0.0451293	0	0.017003	0.0216588	0.0184529	0.0283061	0.0153551
6-phospho-D-gluconate	C6H13O10P	C13-label-4	0	11761.7	8617.21	5617.21	0	0	0	0	0	0	9276.1	0		dUTP	0	0	13867.3	0	5030.5	0	0	0	0	17615.4	0	0	0		dUTP	0		1	0	1			0	0	0.823638
6-phospho-D-gluconate	C6H13O10P	C13-label-5	13042.4	25559.3	24399.2	17464.4	26163.6	14283.3	16573.1	19624.8	20315.9	0	18423.8	29815.3		dUTP	1	0	0	0	0	0	0	0	0	0	0	0	0		dUTP	1		0	0	0			0	0	0
6-phospho-D-gluconate	C6H13O10P	C13-label-6	0	8497.84	9801.4	13127.5	25336.5	6842.83	0	15326.9	0	9125.49	13650.3	29773.3		dUTP	2	0	0	0	0	0	0	0	0	0	0	0	0		dUTP	2		0	0	0			0	0	0
6-phosphogluconolactone	C6H11O9P	C12 PARENT	0	24315.7	17749	51305.9	0	0	63222.2	54217.5	36814.1	0	49815.7	39227.9		dUTP	3	0	0	0	0	0	0	0	0	0	0	0	0		dUTP	3		0	0	0			0	0	0
6-phosphogluconolactone	C6H11O9P	C13-label-1	607550	763749	1.01878e+06	908151	798525	609821	1.53293e+06	1.33416e+06	1.51856e+06	577177	1.00748e+06	1.10694e+06		dUTP	4	0	0	0	0	0	0	0	0	0	0	0	0		dUTP	4		0	0	0			0	0	0
6-phosphogluconolactone	C6H11O9P	C13-label-2	8.17247e+07	1.44329e+08	1.53029e+08	1.64407e+08	1.53219e+08	1.31565e+08	2.36536e+08	1.64293e+08	2.25141e+08	1.05606e+08	2.50268e+08	1.88624e+08		dUTP	5	0	0	0	0	0	0	0	0	0	0	0	0		dUTP	5		0	0	0			0	0	0
6-phosphogluconolactone	C6H11O9P	C13-label-3	6.38814e+06	1.02527e+07	1.15633e+07	1.17175e+07	1.20029e+07	1.03959e+07	1.80754e+07	1.31744e+07	1.65151e+07	8.03783e+06	1.65634e+07	1.42593e+07		dUTP	6	0	0	10052.2	0	0	0	7440.8	16336.4	3771.92	0	0	0		dUTP	6		0	1	0			1	1	0.176362
6-phosphogluconolactone	C6H11O9P	C13-label-4	1.21657e+06	2.02038e+06	2.82474e+06	2.56764e+06	2.08486e+06	1.91975e+06	3.34494e+06	2.55188e+06	2.87828e+06	1.64293e+06	3.67989e+06	3.41252e+06		dUTP	7	0	0	0	0	0	0	0	0	0	0	0	0		dUTP	7		0	0	0			0	0	0
6-phosphogluconolactone	C6H11O9P	C13-label-5	330771	555838	647794	567141	526786	440784	785293	655656	781251	343884	859141	793750		dUTP	8	0	0	0	0	0	0	0	0	0	0	0	0		dUTP	8		0	0	0			0	0	0
6-phosphogluconolactone	C6H11O9P	C13-label-6	63467.8	134726	125473	171811	107098	134836	177360	136994	182571	132135	203480	193745		dUTP	9	0	0	0	0	0	0	0	0	0	0	0	0		dUTP	9		0	0	0			0	0	0
2-hydroxygluterate	C5H8O5	C12 PARENT	2.02322e+06	1.67532e+06	1.86787e+06	1.77209e+06	1.12001e+06	1.32853e+06	3.42947e+06	2.54873e+06	3.89977e+06	2.50938e+06	1.67276e+06	2.12863e+06		dTTP	0	0	0	0	5076.04	0	0	0	6321.27	0	0	0	0		dTTP	0		0		0.440787	0	0	0	0.248426	0	0	0	0
2-hydroxygluterate	C5H8O5	C13-label-1	282556	227278	329336	315153	239391	178908	408916	332305	455007	352321	279862	352993		dTTP	1	0	0	0	0	0	0	0	0	0	0	0	0		dTTP	1		0		0	0	0	0	0	0	0	0	0
2-hydroxygluterate	C5H8O5	C13-label-2	112834	118041	113047	117628	85977.5	91359.8	131448	100474	152402	165414	122890	90970.9		dTTP	2	0	0	0	0	0	0	0	0	0	0	0	0		dTTP	2		0		0	0	0	0	0	0	0	0	0
2-hydroxygluterate	C5H8O5	C13-label-3	10715.9	6893.96	6538.92	11084.4	8490.03	4318.64	14369.6	7395.18	14474	19648.9	6888.8	9851.26		dTTP	3	0	0	0	0	0	0	0	0	0	0	0	0		dTTP	3		0		0	0	0	0	0	0	0	0	0
2-hydroxygluterate	C5H8O5	C13-label-4	0	0	0	0	0	11588.5	0	8264.62	7396.74	0	0	0		dTTP	4	0	0	0	0	0	0	0	0	0	0	0	0		dTTP	4		0		0	0	0	0	0	0	0	0	0
2-hydroxygluterate	C5H8O5	C13-label-5	0	0	6759.89	0	0	0	0	6076	0	0	0	0		dTTP	5	0	0	0	0	0	0	0	0	0	0	0	0		dTTP	5		0		0	0	0	0	0	0	0	0	0
Glucose	C6H12O6	C12 PARENT	245330	326653	205070	202707	188413	224394	240451	243543	271621	232365	221816	293685		dTTP	6	0	0	0	0	0	0	0	0	0	0	0	0		dTTP	6		0		0	0	0	0	0	0	0	0	0
Glucose	C6H12O6	C13-label-1	4972.43	0	7486.16	5823.1	9997.34	9151.58	11661.8	6609.13	12062.2	12463.3	7370.26	5041.66		dTTP	7	0	7562.52	0	6439.81	0	0	0	12836.9	0	13938.4	5965.21	6261.33		dTTP	7		0.399991		0.559213	0	0	0	0.50449	0	0.789944	0.554047	1
Glucose	C6H12O6	C13-label-2	0	0	0	3326.03	0	5823.13	6257.86	4159.58	13310.1	5820.17	5823.12	0		dTTP	8	0	0	0	0	0	0	0	0	6010.9	0	4801.4	0		dTTP	8		0		0	0	0	0	0	0.62571	0	0.445953	0
Glucose	C6H12O6	C13-label-3	0	0	0	0	0	0	0	0	0	0	0	0		dTTP	9	0	0	0	0	0	0	0	0	3595.62	0	0	0		dTTP	9		0		0	0	0	0	0	0.37429	0	0	0
Glucose	C6H12O6	C13-label-4	0	0	0	0	0	0	0	0	0	0	0	0		dTTP	10	0	11344.2	0	0	7584.31	10119.1	8851.49	6287.12	0	3706.39	0	0		dTTP	10		0.600009		0	1	1	1	0.247084	0	0.210056	0	0
Glucose	C6H12O6	C13-label-5	0	0	0	0	0	0	0	0	0	0	0	0		dGTP	0	1.8705e+06	2.63512e+06	2.12043e+06	2.11525e+06	2.37364e+06	2.18746e+06	2.39955e+06	2.3452e+06	2.36435e+06	1.41581e+06	2.35816e+06	1.40635e+06		dGTP	0	1	1	1	1	1	1	1	1	1	1	0.998381	0.995561
Glucose	C6H12O6	C13-label-6	0	0	0	6655.01	0	0	4157.9	0	4157.89	4172.77	0	0		dGTP	1	0	0	0	0	0	0	0	0	0	0	0	0		dGTP	1	0	0	0	0	0	0	0	0	0	0	0	0
																dGTP	2	0	0	0	0	0	0	0	0	0	0	0	0		dGTP	2	0	0	0	0	0	0	0	0	0	0	0	0
																dGTP	3	0	0	0	0	0	0	0	0	0	0	0	0		dGTP	3	0	0	0	0	0	0	0	0	0	0	0	0
																dGTP	4	0	0	0	0	0	0	0	0	0	0	0	0		dGTP	4	0	0	0	0	0	0	0	0	0	0	0	0
																dGTP	5	0	0	0	0	0	0	0	0	0	0	0	6270.16		dGTP	5	0	0	0	0	0	0	0	0	0	0	0	0.00443866
																dGTP	6	0	0	0	0	0	0	0	0	0	0	0	0		dGTP	6	0	0	0	0	0	0	0	0	0	0	0	0
																dGTP	7	0	0	0	0	0	0	0	0	0	0	0	0		dGTP	7	0	0	0	0	0	0	0	0	0	0	0	0
																dGTP	8	0	0	0	0	0	0	0	0	0	0	0	0		dGTP	8	0	0	0	0	0	0	0	0	0	0	0	0
																dGTP	9	0	0	0	0	0	0	0	0	0	0	3824.22	0		dGTP	9	0	0	0	0	0	0	0	0	0	0	0.00161907	0
																dGTP	10	0	0	0	0	0	0	0	0	0	0	0	0		dGTP	10	0	0	0	0	0	0	0	0	0	0	0	0
																D-glyceraldehdye-3-phosphate	0	819059	1.89477e+06	1.41938e+06	1.57471e+06	2.22095e+06	1.50649e+06	1.86845e+06	1.7836e+06	1.92097e+06	1.71981e+06	2.16047e+06	1.91761e+06		D-glyceraldehdye-3-phosphate	0	0.509445	0.701578	0.558786	0.587044	0.76835	0.585839	0.602032	0.601373	0.578859	0.588853	0.65801	0.639773
																D-glyceraldehdye-3-phosphate	1	0	0	55266.2	0	0	32156.2	0	33830.6	16609.1	0	0	0		D-glyceraldehdye-3-phosphate	1	0	0	0.0217574	0	0	0.0125048	0	0.0114066	0.00500494	0	0	0
																D-glyceraldehdye-3-phosphate	2	754283	765538	1.00961e+06	1.04546e+06	634984	986123	1.17864e+06	1.04709e+06	1.32741e+06	1.15774e+06	1.06677e+06	1.03443e+06		D-glyceraldehdye-3-phosphate	2	0.469154	0.283457	0.397466	0.389742	0.219676	0.383481	0.37977	0.353046	0.399999	0.396405	0.324903	0.345118
																D-glyceraldehdye-3-phosphate	3	34407.7	40416.5	55858.8	62268.8	34610.5	46739	56476.7	101358	53549.7	43056.5	56100.9	45285.4		D-glyceraldehdye-3-phosphate	3	0.0214012	0.0149651	0.0219907	0.0232135	0.0119737	0.0181757	0.0181973	0.0341747	0.0161365	0.0147423	0.0170865	0.0151086
																dGDP	0	9.58853e+06	1.09868e+07	9.46265e+06	7.76997e+06	1.00363e+07	1.14312e+07	7.06201e+06	1.22195e+07	7.55444e+06	6.57946e+06	1.11633e+07	6.52854e+06		dGDP	0	0.999608	0.998064	0.999602	1	0.998807	0.999067	0.997204	0.99893	0.999384	1	0.998702	0.998686
																dGDP	1	0	0	0	0	0	0	0	0	0	0	0	0		dGDP	1	0	0	0	0	0	0	0	0	0	0	0	0
																dGDP	2	0	0	0	0	0	0	0	0	0	0	0	0		dGDP	2	0	0	0	0	0	0	0	0	0	0	0	0
																dGDP	3	0	0	0	0	0	0	0	0	0	0	0	0		dGDP	3	0	0	0	0	0	0	0	0	0	0	0	0
																dGDP	4	0	0	0	0	0	0	0	0	0	0	0	0		dGDP	4	0	0	0	0	0	0	0	0	0	0	0	0
																dGDP	5	0	6619.31	0	0	5825.17	4487.11	16012.7	8260.71	4659.3	0	4194.36	8590.45		dGDP	5	0	0.000601313	0	0	0.000579715	0.000392167	0.0022611	0.000675304	0.000616382	0	0.00037524	0.0013141
																dGDP	6	3762.55	8367.11	3763.16	0	0	0	3788.68	0	0	0	5710.65	0		dGDP	6	0.000392247	0.000760087	0.000397528	0	0	0	0.000534987	0	0	0	0.000510892	0
																dGDP	7	0	0	0	0	6166.99	6183.04	0	4831.45	0	0	4601.18	0		dGDP	7	0	0	0	0	0.000613733	0.000540389	0	0.000394966	0	0	0.000411636	0
																dGDP	8	0	0	0	0	0	0	0	0	0	0	0	0		dGDP	8	0	0	0	0	0	0	0	0	0	0	0	0
																dGDP	9	0	0	0	0	0	0	0	0	0	0	0	0		dGDP	9	0	0	0	0	0	0	0	0	0	0	0	0
																dGDP	10	0	6321.08	0	0	0	0	0	0	0	0	0	0		dGDP	10	0	0.000574221	0	0	0	0	0	0	0	0	0	0
																dCTP	0	5036.2	0	0	0	0	0	0	0	0	0	0	0		dCTP	0	0.444873	0		0				0	0
																dCTP	1	0	0	0	0	0	0	0	0	0	0	0	0		dCTP	1	0	0		0				0	0
																dCTP	2	0	0	0	0	0	0	0	0	0	0	0	0		dCTP	2	0	0		0				0	0
																dCTP	3	0	0	0	0	0	0	0	0	0	0	0	0		dCTP	3	0	0		0				0	0
																dCTP	4	0	0	0	0	0	0	0	0	0	0	0	0		dCTP	4	0	0		0				0	0
																dCTP	5	0	0	0	0	0	0	0	0	0	0	0	0		dCTP	5	0	0		0				0	0
																dCTP	6	0	0	0	0	0	0	0	0	0	0	0	0		dCTP	6	0	0		0				0	0
																dCTP	7	6284.33	4851.19	0	3772.14	0	0	0	15088.6	7544.48	0	0	0		dCTP	7	0.555127	1		1				1	1
																dCTP	8	0	0	0	0	0	0	0	0	0	0	0	0		dCTP	8	0	0		0				0	0
																dCTP	9	0	0	0	0	0	0	0	0	0	0	0	0		dCTP	9	0	0		0				0	0
																dATP	0	0	0	0	0	0	0	0	0	0	0	0	0		dATP	0							0		0			0
																dATP	1	0	0	0	0	0	0	0	0	0	0	0	0		dATP	1							0		0			0
																dATP	2	0	0	0	0	0	0	0	0	0	0	0	0		dATP	2							0		0			0
																dATP	3	0	0	0	0	0	0	0	0	0	0	0	0		dATP	3							0		0			0
																dATP	4	0	0	0	0	0	0	0	0	0	0	0	0		dATP	4							0		0			0
																dATP	5	0	0	0	0	0	0	0	0	5098.26	0	0	0		dATP	5							0		1			0
																dATP	6	0	0	0	0	0	0	0	0	0	0	0	0		dATP	6							0		0			0
																dATP	7	0	0	0	0	0	0	3820.4	0	0	0	0	3826.59		dATP	7							1		0			1
																dATP	8	0	0	0	0	0	0	0	0	0	0	0	0		dATP	8							0		0			0
																dATP	9	0	0	0	0	0	0	0	0	0	0	0	0		dATP	9							0		0			0
																dATP	10	0	0	0	0	0	0	0	0	0	0	0	0		dATP	10							0		0			0
																CTP	0	44657.7	256094	84572.4	111466	131910	61901	210706	208216	102146	86729.8	197227	227588		CTP	0	0.329118	0.871693	0.592911	0.688332	0.754601	0.521795	0.708506	0.821499	0.637739	1	0.817097	0.764719
																CTP	1	0	0	0	0	0	0	0	0	0	0	0	0		CTP	1	0	0	0	0	0	0	0	0	0	0	0	0
																CTP	2	0	0	0	0	0	0	0	0	0	0	0	0		CTP	2	0	0	0	0	0	0	0	0	0	0	0	0
																CTP	3	0	0	0	0	0	0	0	0	0	0	0	0		CTP	3	0	0	0	0	0	0	0	0	0	0	0	0
																CTP	4	0	0	0	0	0	0	0	0	0	0	0	0		CTP	4	0	0	0	0	0	0	0	0	0	0	0	0
																CTP	5	91031.3	37695.4	58066.9	50470.4	42897.6	56729.9	85871.3	45242.6	58022.9	0	44148.3	70022.1		CTP	5	0.670882	0.128307	0.407089	0.311668	0.245399	0.478205	0.288745	0.178501	0.362261	0	0.182903	0.235281
																CTP	6	0	0	0	0	0	0	0	0	0	0	0	0		CTP	6	0	0	0	0	0	0	0	0	0	0	0	0
																CTP	7	0	0	0	0	0	0	817.511	0	0	0	0	0		CTP	7	0	0	0	0	0	0	0.0027489	0	0	0	0	0
																CTP	8	0	0	0	0	0	0	0	0	0	0	0	0		CTP	8	0	0	0	0	0	0	0	0	0	0	0	0
																CTP	9	0	0	0	0	0	0	0	0	0	0	0	0		CTP	9	0	0	0	0	0	0	0	0	0	0	0	0
																citrate	0	4.43343e+06	3.89996e+06	5.4929e+06	2.37089e+06	3.88579e+06	3.093e+06	7.34671e+06	6.92325e+06	8.18039e+06	1.59712e+06	3.99415e+06	4.38001e+06		citrate	0	0.988241	0.997425	0.99935	0.990662	0.984534	0.983121	0.995473	0.980238	0.998725	0.985899	0.997019	0.996406
																citrate	1	0	0	0	0	0	36651.4	0	138856	0	0	0	0		citrate	1	0	0	0	0	0	0.0116498	0	0.0196601	0	0	0	0
																citrate	2	41290.9	0	0	10884.8	49660.2	7255.91	16525.1	0	0	19348.1	0	0		citrate	2	0.00920402	0	0	0.00454814	0.0125823	0.00230631	0.00223913	0	0	0.0119435	0	0
																citrate	3	0	1736.64	0	7892.44	4406.15	0	8565.01	722.79	0	3495.74	0	4626.78		citrate	3	0	0.000444149	0	0.00329781	0.00111638	0	0.00116055	0.000102337	0	0.00215791	0	0.00105254
																citrate	4	0	0	0	0	2344.13	0	2534.31	0	0	0	0	4158.45		citrate	4	0	0	0	0	0.000593927	0	0.000343397	0	0	0	0	0.000946004
																citrate	5	5553.28	8330.67	3574.9	0	4631.18	4470.53	5782.21	0	6949.34	0	11941.2	7011.64		citrate	5	0.00123786	0.00213059	0.0006504	0	0.00117339	0.00142097	0.000783484	0	0.000848429	0	0.00298077	0.00159508
																citrate	6	5910.07	0	0	3569.8	0	4725.84	0	0	3490.75	0	0	0		citrate	6	0.00131739	0	0	0.00149162	0	0.00150212	0	0	0.000426178	0	0	0
																ATP	0	2.08247e+06	2.68306e+06	2.3388e+06	1.96971e+06	2.50445e+06	1.99693e+06	2.50613e+06	2.56305e+06	2.48404e+06	1.50735e+06	2.32999e+06	1.33869e+06		ATP	0	0.847447	0.889166	0.89129	0.85339	0.873515	0.861215	0.876508	0.858932	0.854987	0.876328	0.885814	0.860606
																ATP	1	0	0	0	0	0	0	0	0	0	0	0	0		ATP	1	0	0	0	0	0	0	0	0	0	0	0	0
																ATP	2	0	0	0	0	0	0	0	0	0	0	0	0		ATP	2	0	0	0	0	0	0	0	0	0	0	0	0
																ATP	3	0	0	0	0	0	0	0	0	0	0	0	0		ATP	3	0	0	0	0	0	0	0	0	0	0	0	0
																ATP	4	0	0	0	0	0	0	0	0	0	0	0	0		ATP	4	0	0	0	0	0	0	0	0	0	0	0	0
																ATP	5	335906	325289	251425	296921	319231	288459	320161	364418	354425	207940	251721	215923		ATP	5	0.136695	0.107801	0.0958151	0.128643	0.111343	0.124404	0.111975	0.122124	0.12199	0.12089	0.095699	0.13881
																ATP	6	37606	9153.12	33835.8	41469.2	43413.2	33346.2	28159	56528.1	50930.8	4784.2	48626.9	908.376		ATP	6	0.0153035	0.00303334	0.0128944	0.0179668	0.0151419	0.0143812	0.00984848	0.0189437	0.01753	0.00278139	0.0184869	0.000583967
																ATP	7	0	0	0	0	0	0	0	0	6403.25	0	0	0		ATP	7	0	0	0	0	0	0	0	0	0.00220395	0	0	0
																ATP	8	1363.83	0	0	0	0	0	0	0	0	0	0	0		ATP	8	0.000555	0	0	0	0	0	0	0	0	0	0	0
																ATP	9	0	0	0	0	0	0	4772.68	0	9554.12	0	0	0		ATP	9	0	0	0	0	0	0	0.00166922	0	0.00328846	0	0	0
																ATP	10	0	0	0	0	0	0	0	0	0	0	0	0		ATP	10	0	0	0	0	0	0	0	0	0	0	0	0
																5-phosphoribosyl-1-pyrophosphate	0	261478	431398	445259	458741	367267	360259	693929	531069	765809	579921	537132	573968		5-phosphoribosyl-1-pyrophosphate	0	0.314192	0.531939	0.567223	0.567646	0.527626	0.576846	0.590792	0.590861	0.648691	0.637859	0.631115	0.668924
																5-phosphoribosyl-1-pyrophosphate	1	103683	47874.4	75659.8	34225.2	33892	33757.5	68151.3	91213.2	90358.9	47491.3	15883.1	63882.4		5-phosphoribosyl-1-pyrophosphate	1	0.124586	0.059032	0.0963843	0.0423502	0.0486902	0.0540525	0.0580221	0.101483	0.07654	0.052236	0.0186622	0.0744509
																5-phosphoribosyl-1-pyrophosphate	2	275169	174870	98010.4	152791	160032	113637	245332	175882	97888.3	146863	203459	79499.6		5-phosphoribosyl-1-pyrophosphate	2	0.330644	0.215625	0.124857	0.189064	0.229906	0.181955	0.208869	0.195685	0.0829179	0.161536	0.239059	0.0926518
																5-phosphoribosyl-1-pyrophosphate	3	69761	49737.4	69478.9	83613.6	52196.6	51140.1	57204.8	18311.3	83937.9	46291.1	31176.9	52153.3		5-phosphoribosyl-1-pyrophosphate	3	0.083825	0.0613291	0.0885103	0.103464	0.0749872	0.0818854	0.0487025	0.020373	0.071101	0.0509159	0.036632	0.0607814
																5-phosphoribosyl-1-pyrophosphate	4	52596.5	37038.6	20725.9	31587.5	30708.5	16810.8	26657.6	23284	29012.2	24451.2	9205.41	14845.8		5-phosphoribosyl-1-pyrophosphate	4	0.0632001	0.0456708	0.0264031	0.0390863	0.0441167	0.0269175	0.0226955	0.0259055	0.0245752	0.026894	0.0108161	0.0173019
																5-phosphoribosyl-1-pyrophosphate	5	69534.5	70073.3	75846.5	47187.7	51978.2	48928.2	83300.1	59045.8	113539	64149.8	54227.5	73697.6		5-phosphoribosyl-1-pyrophosphate	5	0.0835527	0.0864045	0.0966221	0.0583901	0.0746734	0.0783438	0.0709194	0.0656937	0.0961749	0.0705588	0.0637158	0.0858899
																ADP	0	8.63799e+06	1.02543e+07	9.67414e+06	8.22243e+06	1.07493e+07	1.14109e+07	1.08428e+07	1.24372e+07	1.0664e+07	6.57207e+06	1.08139e+07	6.39667e+06		ADP	0	0.964347	0.998444	0.977503	0.997595	0.997626	0.994984	0.997814	0.989312	0.996497	0.994609	0.992023	0.930844
																ADP	1	313236	0	215046	0	0	54448.4	0	112171	15595.2	30559	67712.9	459740		ADP	1	0.0349697	0	0.0217289	0	0	0.00474768	0	0.00892266	0.00145729	0.00462476	0.00621171	0.0669013
																ADP	2	0	0	0	0	0	0	0	0	0	0	0	0		ADP	2	0	0	0	0	0	0	0	0	0	0	0	0
																ADP	3	0	15978.9	0	0	14171.7	0	0	1946.24	11291.5	0	0	0		ADP	3	0	0.00155584	0	0	0.00131525	0	0	0.000154814	0.00105513	0	0	0
																ADP	4	6120.18	0	0	6648.31	0	3078.93	6914.04	10145.2	0	0	2100.8	0		ADP	4	0.000683258	0	0	0.000806614	0	0.00026847	0.000636267	0.000807001	0	0	0.000192719	0
																ADP	5	0	0	0	13171	0	0	10211.9	10106.3	10604.2	0	7213.97	3957.71		ADP	5	0	0	0	0.00159799	0	0	0.000939751	0.000803906	0.000990901	0	0.000661781	0.000575926
																ADP	6	0	0	0	0	6843.01	0	6629.44	0	0	0	0	7023.99		ADP	6	0	0	0	0	0.000635087	0	0.000610076	0	0	0	0	0.00102213
																ADP	7	0	0	7600.15	0	4568.56	0	0	0	0	0	9927.01	4515.45		ADP	7	0	0	0.000767941	0	0.000424	0	0	0	0	0	0.000910664	0.000657088
																ADP	8	0	0	0	0	0	0	0	0	0	5065.68	0	0		ADP	8	0	0	0	0	0	0	0	0	0	0.000766633	0	0
																ADP	9	0	0	0	0	0	0	0	0	0	0	0	0		ADP	9	0	0	0	0	0	0	0	0	0	0	0	0
																ADP	10	0	0	0	0	0	0	0	0	0	0	0	0		ADP	10	0	0	0	0	0	0	0	0	0	0	0	0
																3-phosphoglycerate	0	195601	181707	164895	164889	219008	641785	129853	411334	161276	107359	192140	170063		3-phosphoglycerate	0	0.980071	0.92007	0.957184	0.906549	0.96811	0.948093	0.95499	1	0.979445	0.951523	0.973425	0.91585
																3-phosphoglycerate	1	3461.39	9125.94	0	7978.96	0	22137.2	0	0	1150.77	0	0	7100.68		3-phosphoglycerate	1	0.0173435	0.0462091	0	0.0438677	0	0.0327027	0	0	0.00698876	0	0	0.0382396
																3-phosphoglycerate	2	516.04	0	7376.01	0	7214.32	0	6120.12	0	2233.9	5469.58	5245.54	2945.3		3-phosphoglycerate	2	0.00258565	0	0.0428162	0	0.0318904	0	0.0450096	0	0.0135667	0.0484768	0.026575	0.0158615
																3-phosphoglycerate	3	0	6659.55	0	9018.63	0	12999.5	0	0	0	0	0	5579.67		3-phosphoglycerate	3	0	0.0337205	0	0.0495838	0	0.0192039	0	0	0	0	0	0.0300485
																1,3-diphosphateglycerate	0	315022	984679	993180	1.75714e+06	906970	974402	978052	723407	800322	608582	1.4648e+06	1.64918e+06		1,3-diphosphateglycerate	0	0.946435	0.839908	0.985699	1	0.982427	0.881624	1	1	1	1	1	0.987117
																1,3-diphosphateglycerate	1	6897.23	0	0	0	0	0	0	0	0	0	0	0		1,3-diphosphateglycerate	1	0.0207217	0	0	0	0	0	0	0	0	0	0	0
																1,3-diphosphateglycerate	2	0	165641	0	0	0	122607	0	0	0	0	0	0		1,3-diphosphateglycerate	2	0	0.141288	0	0	0	0.110933	0	0	0	0	0	0
																1,3-diphosphateglycerate	3	10931.9	22045.6	14409.3	0	16223.7	8226.73	0	0	0	0	0	21523.6		1,3-diphosphateglycerate	3	0.0328432	0.0188044	0.0143008	0	0.0175734	0.00744341	0	0	0	0	0	0.0128829
																a-ketoglutarate	0	0	4686.39	0	3256.6	10308.6	4272.35	16313.8	0	4322.55	6881.72	25601.4	11542.2		a-ketoglutarate	0	0	0.215469	0	0.0680696	0.193584	0.0609245	0.294944	0	0.0675715	0.159987	0.267569	0.174978
																a-ketoglutarate	1	30603.2	10423.4	36287.9	29877.3	36114.6	46694.2	28476.9	26519.9	42069.7	23058	50466.3	31024.3		a-ketoglutarate	1	0.708715	0.479245	0.761562	0.624496	0.678192	0.665869	0.514845	0.567893	0.657647	0.536056	0.527442	0.470321
																a-ketoglutarate	2	9083.97	6639.88	11361.4	14708.3	6828.11	19158.7	10520.9	20178.9	17577.8	13074.4	16659.6	23397.6		a-ketoglutarate	2	0.210368	0.305286	0.238438	0.307434	0.128224	0.273207	0.190211	0.432107	0.274781	0.303957	0.174116	0.354702
																a-ketoglutarate	3	0	0	0	0	0	0	0	0	0	0	2953.94	0		a-ketoglutarate	3	0	0	0	0	0	0	0	0	0	0	0.0308727	0
																a-ketoglutarate	4	3494.09	0	0	0	0	0	0	0	0	0	0	0		a-ketoglutarate	4	0.0809167	0	0	0	0	0	0	0	0	0	0	0
																a-ketoglutarate	5	0	0	0	0	0	0	0	0	0	0	0	0		a-ketoglutarate	5	0	0	0	0	0	0	0	0	0	0	0	0
																fumarate	0	459981	584872	576928	597547	635682	733854	807385	759057	924127	358968	653933	512543		fumarate	0	0.844422	0.878174	0.914024	0.853733	0.890932	0.904562	0.865404	0.87384	0.901967	0.828803	0.868278	0.843549
																fumarate	1	0	0	0	0	0	0	0	0	0	0	0	5011.47		fumarate	1	0	0	0	0	0	0	0	0	0	0	0	0.00824793
																fumarate	2	4690.03	2347.74	5085.57	1979.76	2390.28	0	0	0	0	0	0	0		fumarate	2	0.00860985	0.00352509	0.00805703	0.00282855	0.00335006	0	0	0	0	0	0	0
																fumarate	3	62171.5	53801.3	40356.7	66255.2	55122.8	47736.3	85797.6	75539.6	69839	49099.3	63841.6	56931.2		fumarate	3	0.114133	0.0807818	0.0639368	0.0946608	0.0772567	0.0588406	0.0919631	0.0869625	0.0681643	0.113363	0.0847676	0.093698
																fumarate	4	17886.2	24987.8	8825.48	34140.7	20307.1	29690.4	39774.3	34048.4	30602.7	25048.6	35362.9	33117.3		fumarate	4	0.0328351	0.0375187	0.0139821	0.0487779	0.0284612	0.036597	0.0426325	0.0391972	0.0298688	0.0578335	0.0469542	0.0545048
																succinate	0	1.56933e+06	1.84892e+06	2.18194e+06	2.01821e+06	1.54974e+06	1.76923e+06	2.80127e+06	2.48873e+06	3.01271e+06	2.06567e+06	2.24535e+06	2.00823e+06		succinate	0	0.995464	0.993737	0.993963	0.992604	0.994477	0.987826	0.992602	0.996097	0.99471	0.990789	0.996415	0.989182
																succinate	1	0	0	0	0	0	0	0	0	0	0	0	0		succinate	1	0	0	0	0	0	0	0	0	0	0	0	0
																succinate	2	7151.41	11653	13251.8	15038	8606.23	15167	20879.2	9752.32	16023.3	12504.3	8079.08	18915.9		succinate	2	0.0045363	0.00626316	0.00603674	0.00739607	0.00552268	0.00846831	0.00739833	0.0039033	0.00529044	0.00599764	0.00358524	0.00931731
																succinate	3	0	0	0	0	0	6636.82	0	0	0	6699.45	0	3045.7		succinate	3	0	0	0	0	0	0.00370557	0	0	0	0.00321336	0	0.00150021
																succinate	4	0	0	0	0	0	0	0	0	0	0	0	0		succinate	4	0	0	0	0	0	0	0	0	0	0	0	0
																dihydroxyacetone phosphate	0	689520	821429	1.21303e+06	1.98067e+06	1.71377e+06	1.09178e+06	1.51493e+06	1.45328e+06	2.40099e+06	978699	2.52779e+06	2.31863e+06		dihydroxyacetone phosphate	0	0.0146123	0.0181308	0.0220081	0.0311344	0.0385915	0.0218215	0.0217252	0.0237585	0.0319604	0.0152767	0.048125	0.0404908
																dihydroxyacetone phosphate	1	0	0	0	0	0	0	0	0	0	0	0	0		dihydroxyacetone phosphate	1	0	0	0	0	0	0	0	0	0	0	0	0
																dihydroxyacetone phosphate	2	4.52753e+07	4.3338e+07	5.23972e+07	6.04002e+07	4.16908e+07	4.78268e+07	6.65364e+07	5.84679e+07	7.09363e+07	6.15033e+07	4.84555e+07	5.35196e+07		dihydroxyacetone phosphate	2	0.959471	0.956568	0.950645	0.94944	0.938814	0.955916	0.954178	0.955841	0.944259	0.960017	0.922514	0.934627
																dihydroxyacetone phosphate	3	1.22293e+06	1.1463e+06	1.5073e+06	1.23581e+06	1.00337e+06	1.11386e+06	1.68029e+06	1.24791e+06	1.7865e+06	1.58281e+06	1.54222e+06	1.42484e+06		dihydroxyacetone phosphate	3	0.0259163	0.0253015	0.0273469	0.0194259	0.0225942	0.0222629	0.0240965	0.020401	0.0237807	0.0247064	0.0293614	0.0248823
																erythrose-4-phosphate	0	6.97393e+06	1.17587e+07	1.27354e+07	1.68577e+07	1.51788e+07	1.17816e+07	1.7911e+07	1.52113e+07	1.76264e+07	1.15145e+07	1.93721e+07	1.96141e+07		erythrose-4-phosphate	0	0.989698	0.974348	0.976451	0.979192	0.988026	0.980902	0.97561	0.98196	0.981007	0.987954	0.98093	0.98698
																erythrose-4-phosphate	1	0	92498.6	136141	0	1479.13	0	170452	73462.3	133999	0	54722.2	0		erythrose-4-phosphate	1	0	0.00766464	0.0104382	0	9.62805e-05	0	0.00928451	0.00474232	0.00745777	0	0.00277092	0
																erythrose-4-phosphate	2	0	0	0	0	0	0	0	0	0	0	0	0		erythrose-4-phosphate	2	0	0	0	0	0	0	0	0	0	0	0	0
																erythrose-4-phosphate	3	21575.1	44651.3	60068.9	40023.9	9377.61	48774.8	64456.8	51334.3	61347.2	40071	72343.5	72349.8		erythrose-4-phosphate	3	0.00306181	0.00369991	0.00460562	0.00232482	0.000610414	0.00406085	0.00351096	0.00331386	0.00341431	0.00343811	0.00366319	0.00364063
																erythrose-4-phosphate	4	51014.7	172426	110928	318207	173096	180614	212867	154658	145914	100328	249538	186400		erythrose-4-phosphate	4	0.0072397	0.0142876	0.00850508	0.0184833	0.0112673	0.0150374	0.0115949	0.00998384	0.00812091	0.00860818	0.0126356	0.00937964
																6-phospho-D-gluconate	0	0	19341.4	26858.9	29883.2	54329.1	32520.3	26710.2	36153.7	65212.2	20798.5	70330.1	79218.1		6-phospho-D-gluconate	0	0	0.29157	0.379689	0.406569	0.501835	0.54434	0.597394	0.496354	0.747182	0.677492	0.605286	0.559452
																6-phospho-D-gluconate	1	0	0	0	6527.11	0	4942.89	0	0	0	0	3462.88	0		6-phospho-D-gluconate	1	0	0	0	0.0888031	0	0.0827364	0	0	0	0	0.0298027	0
																6-phospho-D-gluconate	2	0	0	0	0	0	0	0	0	0	0	0	0		6-phospho-D-gluconate	2	0	0	0	0	0	0	0	0	0	0	0	0
																6-phospho-D-gluconate	3	0	0	0	0	0	0	0	0	0	0	0	0		6-phospho-D-gluconate	3	0	0	0	0	0	0	0	0	0	0	0	0
																6-phospho-D-gluconate	4	0	11430.7	8067.63	5167.33	0	0	0	0	0	0	9096.77	0		6-phospho-D-gluconate	4	0	0.172317	0.114047	0.0703029	0	0	0	0	0	0	0.07829	0
																6-phospho-D-gluconate	5	14166.6	27010.5	25749.2	18045.9	26801	15085.9	18001	20343	22065.3	0	18954	30482.4		6-phospho-D-gluconate	5	1	0.407181	0.364001	0.24552	0.247559	0.252515	0.402606	0.279289	0.252818	0	0.163125	0.215272
																6-phospho-D-gluconate	6	0	8552.75	10063.6	13877.4	27130.8	7193.55	0	16341.8	0	9900.73	14349.5	31899		6-phospho-D-gluconate	6	0	0.128932	0.142263	0.188805	0.250606	0.120409	0	0.224357	0	0.322508	0.123497	0.225276
																6-phosphogluconolactone	0	0	0	0	0	0	0	0	0	0	0	0	0		6-phosphogluconolactone	0	0	0	0	0	0	0	0	0	0	0	0	0
																6-phosphogluconolactone	1	0	0	0	0	0	0	0	0	0	0	0	0		6-phosphogluconolactone	1	0	0	0	0	0	0	0	0	0	0	0	0
																6-phosphogluconolactone	2	8.8875e+07	1.56982e+08	1.66438e+08	1.78824e+08	1.66613e+08	1.43064e+08	2.57237e+08	1.78661e+08	2.44863e+08	1.1485e+08	2.72246e+08	2.05147e+08		6-phosphogluconolactone	2	0.968331	0.975036	0.970245	0.974966	0.968895	0.967987	0.970691	0.96643	0.97344	0.970478	0.980024	0.97008
																6-phosphogluconolactone	3	2.6423e+06	3.54246e+06	4.53519e+06	4.08753e+06	4.97568e+06	4.37481e+06	7.19143e+06	5.67717e+06	6.08299e+06	3.18154e+06	4.82834e+06	5.59462e+06		6-phosphogluconolactone	3	0.028789	0.0220027	0.0264377	0.0222856	0.0289348	0.0296005	0.027137	0.0307095	0.0241826	0.0268838	0.0173809	0.0264553
																6-phosphogluconolactone	4	0	0	0	0	0	0	0	0	0	0	0	0		6-phosphogluconolactone	4	0	0	0	0	0	0	0	0	0	0	0	0
																6-phosphogluconolactone	5	201235	339568	445413	327346	265729	217755	396125	392024	412033	174832	514055	537509		6-phosphogluconolactone	5	0.00219254	0.0021091	0.00259652	0.00178472	0.00154528	0.00147335	0.00149479	0.00212057	0.00163801	0.00147732	0.00185048	0.00254172
																6-phosphogluconolactone	6	63108.2	137208	123618	176723	107529	138789	179391	136884	186088	137404	206949	195119		6-phosphogluconolactone	6	0.000687591	0.000852216	0.000720627	0.000963509	0.000625307	0.000939063	0.000676937	0.000740444	0.000739783	0.00116106	0.000744968	0.000922658
																2-hydroxygluterate	0	2.16135e+06	1.78977e+06	1.99466e+06	1.89235e+06	1.19559e+06	1.4193e+06	3.66435e+06	2.72298e+06	4.16697e+06	2.68068e+06	1.78647e+06	2.27336e+06		2-hydroxygluterate	0	0.879743	0.872888	0.848771	0.844408	0.813133	0.869155	0.909449	0.896618	0.909827	0.869969	0.848323	0.870477
																2-hydroxygluterate	1	178681	140273	237997	228464	187142	109870	229260	200698	249958	223073	196555	248163		2-hydroxygluterate	1	0.0727293	0.0684126	0.101273	0.101946	0.127277	0.0672823	0.0568996	0.0660855	0.0545765	0.0723948	0.093336	0.0950224
																2-hydroxygluterate	2	109328	117215	107224	112530	81568.1	90658.7	124893	94533.4	145695	162523	119858	82732.2		2-hydroxygluterate	2	0.0445002	0.057167	0.0456262	0.0502133	0.055475	0.0555179	0.0309969	0.0311278	0.0318115	0.052744	0.0569156	0.0316785
																2-hydroxygluterate	3	7438.34	3141.6	3005.66	7692.66	6051.37	858.776	10696.6	4032.53	9762.57	15073.7	3001.45	7370.5		2-hydroxygluterate	3	0.00302766	0.00153219	0.00127898	0.00343264	0.00411558	0.0005259	0.00265478	0.00132783	0.00213159	0.00489191	0.00142527	0.00282219
																2-hydroxygluterate	4	0	0	0	0	0	12278.1	0	8340.87	7573.44	0	0	0		2-hydroxygluterate	4	0	0	0	0	0	0.00751888	0	0.00274647	0.0016536	0	0	0
																2-hydroxygluterate	5	0	0	7169.38	0	0	0	0	6359.55	0	0	0	0		2-hydroxygluterate	5	0	0	0.00305073	0	0	0	0	0.00209406	0	0	0	0
																Glucose	0	265014	352382	221766	219142	203978	242779	260285	263260	293937	251618	239869	317183		Glucose	0	1	1	1	0.967089	1	0.988985	0.972275	0.997963	0.952954	0.972489	0.988825	1
																Glucose	1	0	0	0	0	0	0	0	0	0	0	0	0		Glucose	1	0	0	0	0	0	0	0	0	0	0	0	0
																Glucose	2	0	0	0	306.707	0	2703.99	2954.55	537.39	10044.3	2634.51	2710.84	0		Glucose	2	0	0	0	0.00135352	0	0.011015	0.0110365	0.00203713	0.0325638	0.0101822	0.011175	0
																Glucose	3	0	0	0	0	0	0	0	0	0	0	0	0		Glucose	3	0	0	0	0	0	0	0	0	0	0	0	0
																Glucose	4	0	0	0	0	0	0	0	0	0	0	0	0		Glucose	4	0	0	0	0	0	0	0	0	0	0	0	0
																Glucose	5	0	0	0	0	0	0	0	0	0	0	0	0		Glucose	5	0	0	0	0	0	0	0	0	0	0	0	0
																Glucose	6	0	0	0	7150.99	0	0	4467.59	0	4467.11	4483.58	0	0		Glucose	6	0	0	0	0.0315578	0	0	0.0166883	0	0.0144825	0.0173288	0	0
[truncated: 9 more columns]

## Sheet: b
Abundance (corrected)
Metabolite	Mean_NSD	Mean_HSD	SEM_NSD	SEM_HSD	p_value
Glucose	252537	276409	21719.5	12083.8	0.359474
fructose-6-phosphate	2.92168e+07	3.81726e+07	2.9811e+06	4.06253e+06	0.105887
fructose-1,6-bisphosphate	743873	923488	90784.8	110886	0.238593
dihydroxyacetone phosphate	5.09447e+07	6.3313e+07	2.98589e+06	3.3607e+06	0.0204344	*
D-glyceraldehdye-3-phosphate	2.49885e+06	3.09821e+06	185196	68818.7	0.0125977	*
1,3-diphosphateglycerate	1.04973e+06	1.04098e+06	187106	175677	0.973467
3-phosphoglycerate	275729	201312	80588.7	43897.7	0.436287
phosphoenolpyruvate	794869	956435	145832	82039.2	0.357024
lactate	325574	279676	81376.3	37011.4	0.618815
Relative abundance
Metabolite	Isotopomer	Mean_NSD	Mean_HSD	SEM_NSD	SEM_HSD	p_value
Glucose	Glc	1	1.09453	0.0860051	0.0478495	0.359474
fructose-6-phosphate	F6P	1	1.30653	0.102034	0.139048	0.105887
fructose-1,6-bisphosphate	F16BP	1	1.24146	0.122043	0.149065	0.238593
dihydroxyacetone phosphate	DHAP	1	1.24278	0.0586104	0.0659676	0.0204344	*
D-glyceraldehdye-3-phosphate	GAP	1	1.23986	0.0741126	0.0275402	0.0125977	*
1,3-diphosphateglycerate	13BPG	1	0.991662	0.178242	0.167354	0.973467
3-phosphoglycerate	3PG	1	0.730108	0.292275	0.159206	0.436287
phosphoenolpyruvate	PEP	1	1.20326	0.183467	0.103211	0.357024
lactate	Lac	1	0.859025	0.249947	0.11368	0.618815
Fractional labeling
Metabolite	Isotopomer	Mean_NSD	Mean_HSD	SEM_NSD	SEM_HSD	p_value
Glucose	Glc, M+6	0.00525963	0.00808327	0.00525963	0.00363545	0.668158
fructose-6-phosphate	F6P, M+6	0.0128734	0.0117583	0.000545196	0.00156109	0.51536
fructose-1,6-bisphosphate	F16BP, M+6	0.0241056	0.016796	0.00632233	0.00384318	0.34648
dihydroxyacetone phosphate	DHAP, M+3	0.023808	0.0245381	0.00118691	0.00117325	0.671064
D-glyceraldehdye-3-phosphate	GADP, M+3	0.01862	0.019241	0.0018067	0.0030315	0.863819
1,3-diphosphateglycerate	13BPG, M+3	0.0151609	0.00214715	0.00455306	0.00214715	0.0271733	*
3-phosphoglycerate	3PG, M+3	0.0170847	0.00500808	0.00858893	0.00500808	0.252398
phosphoenolpyruvate	PEP, M+3	0.0212329	0.00977388	0.00801399	0.00434048	0.237212
lactate	Lac, M+3	0.0181957	0.00288256	0.00416348	0.00288256	0.0128088	*
Fractional labeling (normalized)
Metabolite	Isotopomer	Mean_NSD	Mean_HSD	SEM_NSD	SEM_HSD	p_value
Glucose	Glc, M+6	1	1	1	0.44975	1
fructose-6-phosphate	F6P, M+6	1	0.594318	0.0423504	0.0789047	0.00109116	**
fructose-1,6-bisphosphate	F16BP, M+6	1	0.453374	0.262277	0.103739	0.0813413
dihydroxyacetone phosphate	DHAP, M+3	1	0.670636	0.0498536	0.0320655	0.000241895	***
D-glyceraldehdye-3-phosphate	GADP, M+3	1	0.672384	0.0970305	0.105937	0.0457446	*
1,3-diphosphateglycerate	13BPG, M+3	1	0.0921527	0.300317	0.0921527	0.016108	*
3-phosphoglycerate	3PG, M+3	1	0.190736	0.502726	0.190736	0.16322
phosphoenolpyruvate	PEP, M+3	1	0.29952	0.377432	0.133014	0.110611
lactate	Lac, M+3	1	0.103081	0.228817	0.103081	0.00506276	**
Glucose uptake rates (pmol-1 min-1 thorax -1)
NSD	31.14	31.78	28.29	31.26	22.63	29.02
HSD	22.48	19.35	18.88	21.45	20.93	20.618
Glycolysis
	Fractional labeling							Normalized to glucose uptake rate														Normalized to glucose uptake rate
Metabolite	Isotopomer	NSD_1	NSD_2	NSD_3	NSD_4	NSD_5	NSD_6	NSD_1	NSD_2	NSD_3	NSD_4	NSD_5	NSD_6	Average		HSD_1	HSD_2	HSD_3	HSD_4	HSD_5	HSD_6	HSD_1	HSD_2	HSD_3	HSD_4	HSD_5	HSD_6	Average
Glucose	Glc, M+6	0	0	0.0316	0	0	0	0	0	0.0010889	0	0	0	0.000181484		0	0	0.0173	0.0145	0	0.0167	0	0	0.000839073	0.000703269	0	0.000809972	0.000392052
fructose-6-phosphate	F6P, M+6	0.0118	0.013	0.0154	0.0128	0.0119	0.0124	0.000406616	0.000447967	0.000530669	0.000441075	0.000410062	0.000427292	0.000443947		0.0145	0.0145	0.0158	0.0063	0.0083	0.0111	0.000703269	0.000703269	0.000766321	0.000305558	0.000402561	0.000538365	0.00056989
fructose-1,6-bisphosphate	F16BP, M+6	0.0451	0.0145	0.0306	0	0.0306	0.0238	0.0015541	0.000499655	0.00105445	0	0.00105445	0.000820124	0.000830462		0.0154	0.0283	0.0185	0.0217	0.017	0	0.00074692	0.00137259	0.000897274	0.00105248	0.000824522	0	0.00081563
dihydroxyacetone phosphate	DHAP, M+3	0.0223	0.0226	0.0194	0.0273	0.0253	0.0259	0.000768436	0.000778773	0.000668504	0.000940731	0.000871813	0.000892488	0.000820124		0.0249	0.0294	0.0247	0.0238	0.0204	0.0241	0.00120768	0.00142594	0.00119798	0.00115433	0.000989427	0.00116888	0.00119071
D-glyceraldehdye-3-phosphate	GAP, M+3	0.0182	0.012	0.0232	0.022	0.015	0.0214	0.000627154	0.000413508	0.000799449	0.000758098	0.000516885	0.000737422	0.000642086		0.0151	0.0171	0.0147	0.0161	0.0342	0.0182	0.00073237	0.000829372	0.000712969	0.000780871	0.00165874	0.000882724	0.000932842
1,3-diphosphateglycerate	13BPG, M+3	0.0074	0.0176	0	0.0143	0.0188	0.0328	0.000254997	0.000606478	0	0.000492764	0.000647829	0.00113025	0.000522054		0.0129	0	0	0	0	0	0.000625667	0	0	0	0	0	0.000104278
3-phosphoglycerate	3PG, M+3	0.0192	0	0.0496	0	0.0337	0	0.000661613	0	0.00170917	0	0.00116127	0	0.000588674		0.03	0	0	0	0	0	0.00145504	0	0	0	0	0	0.000242507
phosphoenolpyruvate	PEP, M+3	0.0111	0.0054	0.0118	0.0369	0.0082	0.054	0.000382495	0.000186079	0.000406616	0.00127154	0.000282564	0.00186079	0.000731679		0.0148	0.00073042	0.0015	0.0156	0.0259	0	0.000717819	3.54263e-05	7.2752e-05	0.00075662	0.00125618	0	0.000473134
lactate	Lac, M+3	0.0274	0.0228	0.0183	0	0.0264	0.0143	0.000944176	0.000785665	0.0006306	0	0.000909717	0.000492764	0.000627154		0	0	0.0173	0	0	0	0	0	0.000839073	0	0	0	0.000139845
Summary - Fractional labeling normalized to glucose uptake rates
Metabolite	Isotopomer	Mean_NSD	Mean_HSD	SEM_NSD	SEM_HSD	p_value	Sig
Glucose	Glc, M+6	0.000181484	0.000392052	0.000181484	0.0001763	0.42471	FALSE
fructose-6-phosphate	F6P, M+6	0.000443947	0.00056989	1.85869e-05	7.5945e-05	0.138298	FALSE
fructose-1,6-bisphosphate	F16BP, M+6	0.000830462	0.00081563	0.000217807	0.00018646	0.959764	FALSE
dihydroxyacetone phosphate	DHAP, M+3	0.000820124	0.00119071	4.0753e-05	5.71513e-05	0.000357914	TRUE	***
D-glyceraldehdye-3-phosphate	GAP, M+3	0.000642086	0.000932842	6.20368e-05	0.000147398	0.0990795	FALSE
1,3-diphosphateglycerate	13BPG, M+3	0.000522054	0.000104278	0.000156799	0.000104278	0.0508162	FALSE
3-phosphoglycerate	3PG, M+3	0.000588674	0.000242507	0.00029599	0.000242507	0.386919	FALSE
phosphoenolpyruvate	PEP, M+3	0.000731679	0.000473134	0.000276484	0.000210488	0.473973	FALSE
lactate	Lac, M+3	0.000627154	0.000139845	0.000143395	0.000139845	0.0352732	TRUE	*

## Sheet: c
Abundance (corrected)
Metabolite	Mean_NSD	Mean_HSD	SEM_NSD	SEM_HSD	p_value
citrate	3.89648e+06	5.44261e+06	437159	1.028e+06	0.196447
succinate	1.83581e+06	2.45297e+06	102468	165723	0.0100303	*
fumarate	677773	770005	36331.8	89673.3	0.362933
malate	1.18514e+06	2.32931e+06	76768.4	476945	0.0393801	*
glutamate	4.55799e+07	5.64812e+07	2.96051e+06	6.59997e+06	0.162722
aspartate	6.54541e+06	5.27685e+06	436988	442561	0.068686
Relative abundance
Metabolite	Isotopomer	Mean_NSD	Mean_HSD	SEM_NSD	SEM_HSD	p_value
citrate	Cit	1	1.3968	0.112193	0.263829	0.196447
succinate	Suc	1	1.33618	0.0558161	0.0902723	0.0100303	*
fumarate	Fum	1	1.13608	0.0536047	0.132306	0.362933
malate	Mal	1	1.96543	0.064776	0.402439	0.0393801	*
glutamate	Glu	1	1.23917	0.0649519	0.1448	0.162722
aspartate	Asp	1	0.80619	0.0667625	0.0676139	0.068686
Fractional labeling
Metabolite	Isotopomer	Mean_NSD	Mean_HSD	SEM_NSD	SEM_HSD	p_value
citrate	Cit, M+2	0.00477346	0.00236378	0.00210014	0.00195053	0.420152
succinate	Suc, M+2	0.00637054	0.00591538	0.00056741	0.000887836	0.67492
fumarate	Fum, M+2	0.0043951	0	0.00135147	0	0.00868962	**
malate	Mal, M+2	0.051632	0.0437656	0.0108606	0.013309	0.656789
glutamate	Glu, M+2	0.00739287	0.00600236	0.000774194	0.000430818	0.147618
aspartate	Asp, M+2	0.0114714	0.00954111	0.00164333	0.000984913	0.337449
Fractional labeling (normalized)
Metabolite	Isotopomer	Mean_NSD	Mean_HSD	SEM_NSD	SEM_HSD	p_value
citrate	Cit, M+2	1	0.322212	0.439961	0.265881	0.216736
succinate	Suc, M+2	1	0.604191	0.0890677	0.0906827	0.0109864	*
fumarate	Fum, M+2	1	0	0.307494	0	0.00868962	**
malate	Mal, M+2	1	0.551547	0.210347	0.167724	0.126495
glutamate	Glu, M+2	1	0.528296	0.104722	0.0379183	0.00172931	**
aspartate	Asp, M+2	1	0.541193	0.143255	0.0558665	0.0137169	*
Glucose uptake rates (pmol-1 min-1 thorax -1)
NSD	31.14	31.78	28.29	31.26	22.63	29.02
HSD	22.48	19.35	18.88	21.45	20.93	20.618
TCA cycle
	Fractional labeling							Normalized to glucose uptake rate														Normalized to glucose uptake rate
Metabolite	Isotopomer	NSD_1	NSD_2	NSD_3	NSD_4	NSD_5	NSD_6	NSD_1	NSD_2	NSD_3	NSD_4	NSD_5	NSD_6	Average		HSD_1	HSD_2	HSD_3	HSD_4	HSD_5	HSD_6	HSD_1	HSD_2	HSD_3	HSD_4	HSD_5	HSD_6	Average
citrate	Cit, M+2	0.0023	0.0126	0.0045	0	0	0.0092	7.92557e-05	0.000434183	0.000155065	0	0	0.000317023	0.000164255		0	0	0.0119	0	0	0.0022	0	0	0.000577166	0	0	0.000106703	0.000113978
succinate	Suc, M+2	0.0085	0.0055	0.0074	0.006	0.0063	0.0045	0.000292901	0.000189524	0.000254997	0.000206754	0.000217092	0.000155065	0.000219389		0.0093	0.0036	0.006	0.0053	0.0039	0.0074	0.000451062	0.000174605	0.000291008	0.000257057	0.000189155	0.00035891	0.000286966
fumarate	Fum, M+2	0	0.0034	0.0028	0.0081	0.0035	0.0086	0	0.000117161	9.64852e-05	0.000279118	0.000120606	0.000296347	0.00015162		0	0	0	0	0	0	0	0	0	0	0	0	0
malate	Mal, M+2	0.0375	0.0702	0.092	0.0421	0.052	0.016	0.00129221	0.00241902	0.00317023	0.00145072	0.00179187	0.000551344	0.00177923		0.0387	0.04	0.1083	0.019	0.0249	0.0317	0.001877	0.00194005	0.00525269	0.000921525	0.00120768	0.00153749	0.00212274
glutamate	Glu, M+2	0.0066	0.0099	0.0093	0.0048	0.0064	0.0075	0.000227429	0.000341144	0.000320469	0.000165403	0.000220538	0.000258442	0.000255571		0.0069	0.0066	0.0072	0.0047	0.005	0.0056	0.000334659	0.000320109	0.000349209	0.000227956	0.000242507	0.000271607	0.000291008
aspartate	Asp, M+2	0.0089	0.0085	0.0132	0.009	0.0104	0.0189	0.000306685	0.000292901	0.000454859	0.000310131	0.000358374	0.000651275	0.000395704		0.0135	0.0101	0.009	0.009	0.006	0.0097	0.000654768	0.000489863	0.000436512	0.000436512	0.000291008	0.000470463	0.000463188
Summary - Fractional labeling normalized to glucose uptake rates
Metabolite	Isotopomer	Mean_NSD	Mean_HSD	SEM_NSD	SEM_HSD	p_value	Sig
citrate	Cit, M+2	0.000164255	0.000113978	7.24495e-05	9.4262e-05	0.681325	FALSE
succinate	Suc, M+2	0.000219389	0.000286966	1.98883e-05	4.28977e-05	0.183438	FALSE
fumarate	Fum, M+2	0.00015162	0	4.66831e-05	0	0.00875238	TRUE	***
malate	Mal, M+2	0.00177923	0.00212274	0.00037404	0.000645836	0.655174	FALSE
glutamate	Glu, M+2	0.000255571	0.000291008	2.689e-05	2.06914e-05	0.320876	FALSE
aspartate	Asp, M+2	0.000395704	0.000463188	5.65759e-05	4.7797e-05	0.38365	FALSE
