# Supplementary material for: Modeling tissue-specific Drosophila metabolism identifies high sugar diet-induced metabolic dysregulation in muscle at reaction and pathway levels
Source: Nat Commun. 2026 Jan 19;17:1692. doi: 10.1038/s41467-026-68395-3 (PMC12910071; doi:10.1038/s41467-026-68395-3)
Supplement: Supplementary file 7 — Supplementary Data 5 [file 41467_2026_68395_MOESM7_ESM.xlsx]

## Sheet: Legend
Supplementary Data 5. Redox proteomics
Provides data on peptide oxidation for muscle samples under NSD and HSD conditions.
Tab	Description	Related figures
a	Raw data for peptide oxidation	Fig 5a-f
b	KEGG pathway enrichment analysis - Overrepresentation analysis	Fig 5d

## Sheet: a
	02-HSD	02-HSD	02-HSD	02-HSD	02-HSD	02-HSD	01-NSD	01-NSD	01-NSD	01-NSD	01-NSD	01-NSD
wupA_AAAPAAAPAAAAKPAAPAAAPAANGKAAP[15.9949]AANGK	0	0	16651.5	0	20407.6	0	0	0	19161.7	0	21822.5	12903.2
wupA_AAAPAAAPAAAAKP[15.9949]AAPAAAPAANGKAAPAANGK	0	0	0	0	0	0	0	21340.1	0	14013.3	0	0
Pep_AAAPAAVASP[15.9949]AAAATSADASPSPAKK	0	0	0	0	0	0	0	0	0	0	0	0
sas_AAC[31.9988]PPVPALP[15.9949]PADLPC[-34.0809]HPALAR	0	0	0	0	0	0	0	0	0	0	0	0
YME1L_AAIDGAETVSM[15.9949]K	0	0	0	0	0	0	0	0	0	0	0	0
kdn_AALPQHVVTMLNNMPTTLHPM[15.9949]SQFAAAVTALNHDSK	1.03467e+06	1.08436e+06	1.01567e+06	1743714	1.04123e+06	885871	534168	733076	675754	823721	908557	977443
kdn_AALPQHVVTMLNNMPTTLHP[15.9949]M[15.9949]SQFAAAVTALNHDSK	0	0	174154	0	0	151371	0	0	0	0	0	0
kdn_AALPQHVVTMLNNMP[15.9949]TTLHPMSQFAAAVTALNHDSK	0	0	0	0	0	0	0	713378	743037	0	828761	1.1521e+06
kdn_AALPQHVVTMLNNM[15.9949]PTTLHPMSQFAAAVTALNHDSK	346389	343214	348478	881591	321398	258839	229069	228266	274458	230448	301585	316790
kdn_AALPQHVVTMLNNM[15.9949]PTTLHPM[15.9949]SQFAAAVTALNHDSK	145173	141183	121769	227298	114660	132539	96713.3	59874.9	84706.8	105363	82452.2	113356
kdn_AALPQHVVTMLNNM[15.9949]P[15.9949]TTLHPMSQFAAAVTALNHDSK	0	0	0	0	0	0	46615.7	46899.2	0	113461	0	0
kdn_AALPQHVVTM[15.9949]LNNMPTTLHPMSQFAAAVTALNHDSK	994001	1.20488e+06	1.02883e+06	1.45275e+06	918970	828980	526408	643526	665306	525879	750382	908947
kdn_AALPQHVVTM[15.9949]LNNMPTTLHPM[15.9949]SQFAAAVTALNHDSK	139290	162599	113862	541432	343525	122237	35444.9	34446.7	28452.7	93061	111607	84876.2
kdn_AALPQHVVTM[15.9949]LNNMPTTLHP[15.9949]MSQFAAAVTALNHDSK	0	0	0	0	0	0	0	0	0	0	0	0
kdn_AALPQHVVTM[15.9949]LNNMPTTLHP[15.9949]M[15.9949]SQFAAAVTALNHDSK	0	0	0	0	0	0	0	0	0	0	0	0
kdn_AALPQHVVTM[15.9949]LNNMP[15.9949]TTLHPMSQFAAAVTALNHDSK	0	0	0	0	0	0	0	0	0	0	0	0
kdn_AALPQHVVTM[15.9949]LNNM[15.9949]PTTLHPMSQFAAAVTALNHDSK	677419	660246	616890	843990	617882	461019	332068	337672	447205	597854	517591	547195
kdn_AALPQHVVTM[15.9949]LNNM[15.9949]PTTLHPM[15.9949]SQFAAAVTALNHDSK	242590	277392	182953	841467	576703	166161	82662.9	33109.2	50307.3	48043.9	243501	199784
kdn_AALPQHVVTM[15.9949]LNNM[15.9949]PTTLHP[15.9949]MSQFAAAVTALNHDSK	0	0	0	0	0	0	0	0	0	0	0	0
kdn_AALPQHVVTM[15.9949]LNNM[15.9949]P[15.9949]TTLHPMSQFAAAVTALNHDSK	0	0	0	0	0	0	0	0	0	0	0	0
kdn_AALP[15.9949]QHVVTMLNNMPTTLHPMSQFAAAVTALNHDSK	0	0	0	0	0	0	0	0	0	0	0	0
wupA_AAPAANGKAAPAAAAAP[15.9949]AGPPK	0	71066	0	0	0	0	0	0	0	86249.1	0	65867.9
Yod1_AAPAP[15.9949]AAPVPGGTTVEDDEALAR	0	0	52598.7	81785.4	0	0	0	0	0	0	0	0
wupA_AAP[15.9949]AANGKAAPAAAAAPAGPPK	0	0	0	134482	0	167760	130962	0	0	0	0	173321
Yod1_AAP[15.9949]APAAPVPGGTTVEDDEALAR	38644.7	60203	48749.8	99552.4	0	0	107302	70584.4	67476.8	39898.4	49031.1	39862.4
14-3-3epsilon_AASDIAM[15.9949]NDLPPTHPIR	90733.5	39191.9	104592	96206.7	91207.9	40414.1	0	33067.1	81338.1	68990	62294.8	61732.1
ND-23_AASTM[15.9949]FFGELLR	314065	487811	259462	558121	246711	373069	214284	141248	243443	160859	148318	195345
ND-30_AAVAALSAKHVVP[15.9949]AAGSTALR	0	0	0	0	0	0	0	0	0	0	0	0
VhaAC39-1_ADDYEQVKTVAEYYAEYAALFDGSGNNP[15.9949]GDK	0	0	0	0	0	0	0	0	0	0	0	0
ND-75_ADGAAIHATVAEYC[15.9949]KK	50391.9	18636.2	20419.9	0	0	0	0	0	0	0	0	0
ATPsynB_ADGALLLM[15.9949]EAK	0	0	0	0	0	0	0	0	0	0	0	0
Cyp4d21_ADGTYKPLIM[15.9949]GDDDIGGK	0	0	0	0	0	0	0	0	0	0	0	0
Atpalpha_ADIGVAM[15.9949]GIAGSDVSK	0	130220	0	65528.3	167034	0	0	0	0	0	0	0
RpS14a_ADRDEASPYAAM[15.9949]LAAQDVAEK	0	0	0	0	0	0	0	0	0	0	0	0
futsch_AEEM[15.9949]EQIVSGTAER	9608.36	0	0	9044.72	0	0	0	0	0	0	0	0
Tpi_AEHALAEGLKVIAC[15.9949]IGETLEER	0	0	0	0	0	0	0	0	0	0	0	0
Mhc_AEHDRQTCHNELNQTRTAC[15.9949]DQLGR	1.25381e+06	549823	0	10048.5	865139	733518	687785	1.0018e+06	1055709	1.03263e+06	552885	703040
Mhc_AEHDRQTC[15.9949]HNELNQTRTACDQLGR	974591	0	0	0	700399	521225	0	512443	746788	697870	178350	382526
SERCA_AEIGIAM[15.9949]GSGTAVAK	296911	191951	168531	258150	111238	67116.1	209454	159201	147645	54380.1	72555.9	76900.7
PyK_AEISDVANAVLDGADC[125.0477]VM[15.9949]LSGETAK	102459	121623	78082.4	180002	113832	88160	56940.6	58266.4	64297	42419.4	46211.5	53020.4
Actn_AFEEWLLAETM[15.9949]R	343373	387134	218946	300712	165856	311528	197465	150870	266976	86894.6	101148	182061
Prx3_AFQFVEQHGEVC[125.0477]P[15.9949]ANWNPNSNPATIKPDVEESKK	0	0	0	0	0	0	0	0	0	0	0	0
alphaTub85E_AFVHWYVGEGM[15.9949]EEGEFAEAR	0	0	0	0	0	97676.6	67372.1	0	0	69268.8	0	0
alphaTub85E_AFVHWYVGEGM[15.9949]EEGEFAEAREDLAALEK	0	0	0	0	0	0	0	0	246943	0	204637	0
alphaTub84B_AFVHWYVGEGM[15.9949]EEGEFSEAR	80472.2	64344.9	58335.3	69814.3	66963.3	52648.8	26042.5	18922.4	20109.5	42328.2	40360.1	55125.3
alphaTub84B_AFVHWYVGEGM[15.9949]EEGEFSEAREDLAALEK	0	0	0	0	0	0	0	0	0	0	0	0
CG17726_AFWHRRLEDVP[15.9949]QGFSLVLAHEFFDALPVHK	0	0	0	0	0	0	0	0	0	0	0	0
Treh_AGAESGM[15.9949]DFSSR	113218	68834.4	58186.1	51799	118438	138831	0	39576.6	34429.4	40162.7	24652	24944.7
PyK_AGKPVIC[125.0477]ATQMLESM[15.9949]VK	0	0	0	0	0	0	0	0	0	0	0	0
PyK_AGKPVIC[125.0477]ATQM[15.9949]LESMVK	38698.5	3945.79	0	75008.1	13150.4	13504.7	25440.9	12094.7	0	3710.01	13031.9	27544.6
PyK_AGKPVIC[125.0477]ATQM[15.9949]LESM[15.9949]VK	37707.3	39998.3	42083.7	85119.6	55302.7	45707.8	35202	21650.4	36404.6	28056.9	34031.1	30954
PyK_AGKP[15.9949]VIC[125.0477]ATQMLESMVK	0	38657.3	7842.14	34842.9	10692.1	13402.6	16976.7	16190.4	16033.4	17315.9	20662	15816.3
Mhc_AGVLGQM[15.9949]EEFR	0	0	0	0	0	0	0	0	0	0	0	0
Mhc_AGVLGQM[15.9949]EEFRDER	5.64207e+06	5194308	3978218	11228642	4.5588e+06	3.50808e+06	2.89841e+06	2.65924e+06	2605980	2.3927e+06	3.40175e+06	3015528
Prm_AHALHIELM[15.9949]DDR	1.64989e+06	1.46291e+06	1.49089e+06	1.73028e+06	1.90796e+06	843685	733722	462975	763289	574412	967254	887853
Prm_AHALHIELM[15.9949]DDRLVDK	23352.4	45641.1	22657.9	31966	23918.2	0	0	0	0	0	25210.4	0
Prm_AHALHIELM[15.9949]DDRLVDKLDHR	0	29934.6	15240.3	47729.8	19644.7	0	0	0	0	0	0	0
E(bx)_AHAVPFSDSLLTEC[15.9949]ILVDQEC[57.0215]VTNTK	0	0	0	0	0	0	0	0	0	0	0	0
RpL5_AHIFGQHVADYM[15.9949]R	24222.2	38537.7	38708.4	42330.1	28634	42253.2	0	0	0	23167.6	23592.3	25834.2
mts_AHQLVM[15.9949]EGYNWC[125.0477]HDR	0	0	0	0	0	0	0	0	0	0	0	0
Pgk_AHSSMM[15.9949]GDGFEQR	105321	41304.7	41343.2	34404.8	45723.4	109705	0	50260.6	80825.1	80375.1	0	0
Pgk_AHSSM[15.9949]MGDGFEQR	147839	26909.3	25043.6	22719.1	18489.9	109171	0	56801.4	84176.1	73336.4	0	0
Pgk_AHSSM[15.9949]M[15.9949]GDGFEQR	820607	226112	158615	34716.2	202871	1.09334e+06	0	191472	317139	230503	13016.5	23190.5
CG5009_AIC[15.9949]SADAAAGVETCR	0	0	0	0	0	0	0	0	0	0	0	0
Pgi_AIEP[15.9949]ELDHC[125.0477]NEVSTHDSSTNGLINFIK	0	0	0	0	0	0	0	0	0	0	0	0
bnb_AIEQAP[15.9949]EAPAANAEVQK	0	0	0	0	0	80495.7	0	0	60061.1	0	105051	99295.3
CG12163_AIQPAEADIVC[15.9949]R	0	0	0	0	0	0	0	0	0	0	0	0
pAbp_AITGQQTAAPNM[15.9949]QIPGAQIAGGAQQR	13771	0	10552.6	33084	0	0	0	0	0	0	10623.4	0
pAbp_AITGQQTAAP[15.9949]NMQIPGAQIAGGAQQR	0	0	0	0	0	0	0	0	0	0	0	0
SERCA_AIYNNM[15.9949]K	49865.8	0	27526.2	0	0	173111	0	26302.2	0	23516.2	0	8918.88
Nelf-A_AKALALPSSSTSATTTTTIPSQAIKTM[15.9949]PLSQLK	0	0	0	0	0	0	0	0	0	0	0	0
Tm1_ALADEERM[15.9949]DALENQLK	916386	925929	754164	2.15893e+06	980564	666093	274714	358076	443073	362867	398185	440260
Tm1_ALADEERM[15.9949]DALENQLKEAR	80086.5	164236	87683.2	273843	142761	93054.6	23193.3	66035.4	61677.5	117857	83350.6	123241
tud_ALAQAP[15.9949]ELGTACVAR	0	0	0	0	0	0	0	0	0	0	0	0
Mhc_ALDSM[15.9949]QASLEAEAK	9801479	12933231	11009966	28622984	12018433	7194800	5825170	5325966	6.24288e+06	5683907	6965308	7147582
Mlp60A_ALDSTNC[125.0477]TEHEKELFCKNC[15.9949]HGR	34107.1	0	27300.6	0	28431	29570	36875	30933.7	21051	0	38306.8	28931.2
Mlp60A_ALDSTNC[125.0477]TEHEKELFC[15.9949]KNCHGR	0	25608.7	37154.4	0	38306.2	0	49142.6	0	31297	32877.6	38308.2	38527.4
Coprox_ALEAEENC[15.9949]GQKFK	0	0	0	0	0	0	0	0	0	0	0	0
faf_ALGQP[15.9949]QLM[15.9949]NATLGGSFSDQK	0	0	0	0	79335.1	0	75826	0	0	89917.6	0	0
RyR_ALLPVQM[15.9949]SQEEEELM[15.9949]R	63933.5	56487.2	0	101579	0	0	41383.7	0	0	0	0	0
cher_ALNASIQAPSGLEEP[15.9949]C[31.9988]FLK	0	83169.7	0	0	0	78788.4	62191.6	0	0	0	0	0
cher_ALNASIQAPSGLEEP[15.9949]C[57.0215]FLK	0	0	0	0	0	0	0	0	0	0	0	0
eEF2_ALPM[15.9949]PDGLPEDIDNGDVSAKDEFK	0	0	0	0	0	0	0	0	0	0	0	0
RyR_ALP[15.9949]C[125.0477]LIAIGC[-34.0809]ALPPDYSLSK	0	0	0	0	0	0	0	0	0	0	0	0
Hsc70-5_ALSDAEVSKSEIGEVLLVGGM[15.9949]TR	21775.6	15450.8	0	0	0	0	0	0	0	0	0	0
Ald1_ALSDHHVYLEGTLLKPNM[15.9949]VTAGQSAK	1.11275e+06	1.17507e+06	1.0713e+06	2304506	1.25882e+06	844088	269214	542533	647810	674071	738441	861708
Ald1_ALSDHHVYLEGTLLKP[15.9949]NMVTAGQSAK	0	0	0	0	0	0	0	0	0	0	0	0
Cad89D_ALTTKC[125.0477]P[15.9949]LFAIYEDTPVGTK	0	0	0	0	1.28897e+06	0	0	0	339011	0	0	681007
betaTub56D_ALTVPELTQQM[15.9949]FDAK	43207	54079.8	49215.4	105911	0	24482.6	56622.8	0	43584	35976.9	29961.8	0
betaTub56D_ALTVP[15.9949]ELTQQM[15.9949]FDAK	0	0	0	0	0	0	0	0	0	0	0	0
His2B_AMSIM[15.9949]NSFVNDIFER	130991	109916	100459	196921	62132.2	61229.8	87109	50823.3	45530	33574.9	49201.9	91716.6
AnxB11_AM[15.9949]AGIGTNDTQLIR	0	35986.1	0	0	0	0	0	0	26110.1	0	0	0
Cyp6d5_AM[15.9949]FETSDSVGDK	16314	12387.6	0	12059	13970.5	16237.8	0	0	0	0	11260.9	0
shi_AM[15.9949]LQM[15.9949]IQQLQSDFER	91929.4	0	0	78666.1	0	0	0	0	0	0	0	0
Hsp60A_AM[15.9949]M[15.9949]LQGVDVLADAVAVTM[15.9949]GPK	0	53188.6	288150	152837	43944.6	0	0	0	0	0	40548.3	331284
ATPsynB_AM[15.9949]NVYSEVK	1.49007e+06	677474	614523	1.05893e+06	518226	1.72971e+06	41649.2	505708	675704	587668	142348	183697
ATPsynB_AM[15.9949]NVYSEVKR	698299	263360	194228	278181	170556	722005	5570.84	225176	271251	271084	38868.1	43013.2
His2B_AM[15.9949]SIMNSFVNDIFER	30136.5	111933	34905.2	65973.6	34825.8	0	22921.6	23151.5	27805.8	0	21025.4	26584.6
His2B_AM[15.9949]SIM[15.9949]NSFVNDIFER	425237	565582	269034	880834	370178	355307	309473	189240	299674	131387	174241	301523
futsch_AM[15.9949]SSTGSAGSVIGAGAGAVAAGGK	0	0	0	0	0	0	0	0	0	0	0	0
futsch_AM[15.9949]STM[15.9949]GDESPMDK	0	0	0	0	0	0	0	0	0	0	0	0
sls_AM[15.9949]TAGHESLPDEPR	23345.8	23548.8	23075.6	23906.3	0	0	0	0	0	0	0	0
RpL8_AM[15.9949]VGIVAGGGR	0	65112.3	46166.6	29813.6	41015	0	25052.9	26771.3	20177.9	25109.8	27953.5	26225.2
mbo_ANASLP[15.9949]NSVIAER	0	0	0	0	0	0	0	0	0	0	0	0
Eno_ANLDVVDQASIDNFM[15.9949]IK	147589	419461	500426	929697	169500	251657	500064	246460	502176	166557	144255	266525
Nipsnap_ANLSC[15.9949]ELVASWTVQVGDM[15.9949]DQCLHLWK	0	0	0	0	0	0	0	0	0	0	0	0
AttB_ANLWSSP[15.9949]NR	0	0	0	0	0	0	0	0	0	0	0	0
Moe_APDFM[15.9949]FFAPR	38112.9	40956.7	39901.7	44113.9	39979.4	0	18125	0	28462.5	29944.1	0	29906.3
RpS3A_APNM[15.9949]FQTR	0	0	0	0	0	0	0	0	0	0	0	0
Hsc70-4_AP[15.9949]AVGIDLGTTYSC[125.0477]VGVFQHGK	0	0	0	0	0	0	0	0	0	0	0	0
blw_AP[15.9949]GIIPR	0	0	0	0	0	0	0	1.02419e+06	0	0	1081594	0
poe_AP[15.9949]QSVTILGRTIPTPVR	0	0	0	0	0	0	0	0	0	0	0	0
hyd_AP[15.9949]SSSRPMAR	0	65298.3	0	0	0	88457.8	0	64706.7	65878.5	0	0	0
Hrb27C_AQAWATGGPSTTGPVGGM[15.9949]PR	0	15398.5	16648.7	25042.8	0	0	0	0	0	0	0	0
LanA_AQDLAAQYTDM[15.9949]TASAEPAIK	44087.8	52099.9	32725	67090	43767.7	42562.3	19975.3	28363.7	31863.8	28341.4	27897.7	29304.3
RyR_AQEAAM[15.9949]ASIEAEAK	0	0	0	0	0	0	0	0	0	0	0	0
Ccdc56_AQLQFM[15.9949]KLIEEQNLDRVQK	0	0	0	0	0	0	0	0	0	0	0	0
Lam_AQYEEQM[15.9949]QINR	26404.5	21952.5	19532.1	10244.6	27168.2	30365.1	0	0	0	0	0	9749.74
Cat_ARALSSC[57.0215]C[-34.0809]P[15.9949]VTGDVYR	0	0	0	0	0	0	6952.28	0	2362.41	0	0	0
hts_ARPADIEQDM[15.9949]R	14826.3	6163.93	0	0	13305.3	25030	0	0	0	0	0	0
Glyp_ARPEFM[15.9949]LPVNFYGR	574858	728680	491816	1.20286e+06	651976	718984	541118	227712	459420	313609	415475	318022
His1_ASATPSHPPTQQM[15.9949]VDASIK	71984.1	67458	71115.5	321884	72065.2	51381.1	0	42519.3	37128.7	41827.6	20324.6	52064.8
His1_ASATPSHPP[15.9949]TQQMVDASIK	81680.6	0	0	0	0	64369.9	0	0	0	0	0	0
His1_ASATPSHP[15.9949]PTQQMVDASIK	28569.5	0	0	0	0	0	0	0	0	0	67306.8	61831.6
Lam_ASHEPPSSLVM[15.9949]K	21443.5	8287.62	0	0	0	15526.2	0	0	0	0	0	0
Ca-alpha1D_ATASQSNGALAIGGSASAALGVGGSSLVLGSSDP[15.9949]AGGDYLYDTLNR	0	0	0	0	0	0	0	0	0	0	0	0
Scsalpha1_ATDPHATVIYVPPPGAAAAIIEALEAEIPLIVC[125.0477]ITEGVPQHDM[15.9949]VK	0	0	0	0	0	0	0	0	0	0	0	0
Lon_ATETLNDDHYGM[15.9949]EDIK	0	0	0	0	0	0	0	0	0	0	0	0
Vinc_ATM[15.9949]LGAQGSDEDR	0	0	0	0	0	0	0	0	0	0	0	0
CG17896_ATQAEM[15.9949]QAALESNKK	0	8344.49	0	6476.86	12792.3	12138.3	0	0	0	0	0	0
alphaTub84B_AVC[125.0477]M[15.9949]LSNTTAIAEAWAR	29780	9063.33	0	0	12487.8	0	9827.18	9417.1	10874.6	0	0	14949.9
cher_AVGALVDAC[31.9988]AP[15.9949]GLC[125.0477]PDWELWDPK	0	0	0	0	0	0	0	0	0	0	0	0
ATPsynD_AVLANPEC[125.0477]PP[15.9949]QIDWANYK	0	0	0	0	0	0	15100.1	0	12850.2	0	0	0
ATPsynD_AVLANPEC[125.0477]PP[15.9949]QIDWANYKK	0	0	0	0	0	0	0	0	0	0	0	0
ATPsynD_AVLANPEC[125.0477]P[15.9949]PQIDWANYK	0	27071.1	7343.91	25184.7	0	7645.9	15100.1	0	0	14424.1	13396.9	12388.2
ATPsynD_AVLANPEC[125.0477]P[15.9949]PQIDWANYKK	2860.47	1872.92	2873.99	32154.2	0	4281.03	0	0	0	13052.2	15031.7	6643.79
ATPsynD_AVLANP[15.9949]EC[125.0477]PPQIDWANYK	6544.7	0	9412.23	14866.3	0	0	17221.2	11579.9	6764.46	11391.5	9375.75	6155.36
ATPsynD_AVLANP[15.9949]EC[125.0477]PPQIDWANYKK	3916.51	10762.9	11127.8	9662.88	5793.7	0	0	0	3165.72	10487.3	9581.75	1502.17
sls_AVNPLGEAVTTASM[15.9949]R	40621	52779.4	33548.3	111975	32725.6	48237.6	53020.9	32510.2	31034.9	27134.2	28338.9	47001.6
sls_AVNP[15.9949]LGEAVTTASM[15.9949]R	0	0	0	0	0	295257	264110	0	257236	0	0	0
Msp300_AVSSDDKIDTAPASQQM[15.9949]QQLNER	12610.7	17445.3	0	23308.6	22162.6	11587.9	0	0	2905.26	0	7195.23	8898.71
apolpp_AVVSLLQSGIEAEHEVDVFGMC[125.0477]P[15.9949]THTSTSK	0	0	0	66074.6	18182	0	0	0	0	0	0	0
apolpp_AVVSLLQSGIEAEHEVDVFGM[15.9949]C[125.0477]PTHTSTSK	25708.6	30936	0	89387.9	0	25325.1	0	0	0	36177.1	0	32831.9
Yp1_AYM[15.9949]GIDTAHDLEGDYILQVNPK	0	0	0	0	0	0	0	0	0	0	0	0
sls_AYNAAGEAVSSTAM[15.9949]K	511742	711201	609626	464627	575075	460994	215289	204297	296698	368486	378419	322742
sls_AYNAM[15.9949]GQDTTVAQLTVISK	973916	942505	21835.6	59267	16021.1	923213	15291.7	1.13492e+06	19688.4	879845	1.15257e+06	1.16522e+06
Glys_AYVSTEEMGEQLC[125.0477]M[15.9949]MGPYK	0	0	0	0	0	0	0	0	0	0	0	0
Act5C_CDEEVAALVVDNGSGM[15.9949]C[125.0477]KAGFAGDDAPR	0	0	0	0	0	0	0	0	0	0	0	0
futsch_CESSAASIVSSSGPM[15.9949]SPK	0	0	0	0	0	0	0	0	0	0	0	0
nonA_CFFLTASLRPCLVDP[15.9949]M[15.9949]EVNDDTDGLPEK	0	0	170455	0	0	113199	0	0	0	0	0	0
Argk1_CGRSMQGYPFNP[15.9949]CLTEAQYK	0	0	0	0	0	0	0	0	0	0	0	0
Argk1_CGRSM[15.9949]QGYPFNPCLTEAQYK	603591	0	0	0	574726	562289	200957	638041	554148	576101	593062	573405
wupA_CGSPRNLSDASEGELQEIC[15.9949]EEYYER	0	0	0	0	0	0	0	0	0	0	0	0
PyK_CNKAGKPVIC[15.9949]ATQMLESMVK	0	0	0	34291.5	0	0	0	0	0	0	34299.7	49795.7
PyK_CNKAGKP[15.9949]VICATQMLESMVK	0	36704.2	18208.7	32112.3	0	0	33063.8	85441.9	96574.1	35687.6	86633.8	0
Act88F_CPEALFQPSFLGM[15.9949]ESC[125.0477]GIHETVYNSIMK	84538.8	109298	0	0	0	0	0	0	0	0	0	0
Act88F_CP[15.9949]EALFQPSFLGMESCGIHETVYNSIMK	0	0	0	0	0	0	0	0	0	0	0	0
Mlp60A_CSM[15.9949]CNKALDSTNCTEHEKELFC[125.0477]K	0	0	0	0	0	0	0	0	0	0	0	0
Cdk12_CSNILM[15.9949]NNR	0	0	0	0	0	0	0	0	0	0	0	0
Act5C_C[-34.0809]DEEVAALVVDNGSGM[15.9949]C[125.0477]KAGFAGDDAPR	0	0	0	0	0	0	0	0	0	0	0	0
Act5C_C[-34.0809]DVDIRKDLYANTVLSGGTTM[15.9949]YPGIADR	0	0	0	0	58994.1	0	0	0	0	0	67943.6	75271.9
Mhc_C[-34.0809]IIPNEM[15.9949]KQPGVVDAHLVMHQLTC[31.9988]NGVLEGIR	0	0	0	0	0	0	0	0	0	0	0	0
Act57B_C[-34.0809]PESLFQP[15.9949]SFLGMESCGIHETVYNSIMK	0	0	0	0	0	0	0	0	0	0	0	0
Act88F_C[125.0477]DDDAGALVIDNGSGM[15.9949]CKAGFAGDDAPR	0	0	0	0	0	0	0	0	0	0	0	0
Act57B_C[125.0477]DDEVAALVVDNGSGM[15.9949]CKAGFAGDDAPR	0	0	0	0	0	0	0	0	0	0	0	0
Act57B_C[125.0477]DDEVAALVVDNGSGM[15.9949]C[-34.0809]KAGFAGDDAPR	0	0	0	0	0	0	0	0	0	0	0	0
Act79B_C[125.0477]DEEASALVVDNGSGM[15.9949]C[15.9949]K	0	0	0	0	0	0	0	0	0	0	0	0
Act5C_C[125.0477]DEEVAALVVDNGSGM[15.9949]C[-34.0809]KAGFAGDDAPR	0	0	0	0	0	0	0	0	0	0	0	0
Nurf-38_C[125.0477]GNVISPM[15.9949]HDIPLYANEEK	0	0	0	0	0	0	0	0	0	0	0	0
Mcad_C[125.0477]HAADM[15.9949]ANK	0	0	0	0	0	0	0	0	0	0	0	0
Mhc_C[125.0477]IIPNEM[15.9949]K	60683.2	72270.2	62595.1	125569	81309.8	0	0	34087.7	74652.1	0	0	92495.6
Mhc_C[125.0477]IIP[15.9949]NEMK	0	0	0	0	0	0	0	0	0	0	0	0
SERCA_C[125.0477]LALAVADSPMKPDEM[15.9949]DLGDSTK	2401000	2.54937e+06	1.81262e+06	3.73885e+06	1.63774e+06	2.11263e+06	1.4281e+06	326766	1.78864e+06	1.73069e+06	1.20646e+06	465744
SERCA_C[125.0477]LALAVADSPMKP[15.9949]DEMDLGDSTK	536233	0	303425	0	0	0	669557	322683	99249.4	0	213020	606144
SERCA_C[125.0477]LALAVADSPMKP[15.9949]DEM[15.9949]DLGDSTK	3.5429e+06	72917.1	3510212	4.72783e+06	3.3803e+06	0	0	2.5361e+06	3.17116e+06	0	2.2694e+06	2.36682e+06
SERCA_C[125.0477]LALAVADSPM[15.9949]KPDEMDLGDSTK	1.14871e+06	1.1841e+06	691291	2165968	934775	1.03828e+06	1.01277e+06	820814	936633	566423	635522	1.56232e+06
SERCA_C[125.0477]LALAVADSPM[15.9949]KPDEM[15.9949]DLGDSTK	2.985e+06	3.59324e+06	3.30201e+06	4.2588e+06	3.48234e+06	3.40308e+06	4.38693e+06	2.66998e+06	3.97662e+06	2160714	2.32049e+06	2.46994e+06
SERCA_C[125.0477]LALAVADSPM[15.9949]KP[15.9949]DEMDLGDSTK	0	0	0	0	0	0	0	0	0	0	0	0
SERCA_C[125.0477]LALAVADSP[15.9949]MKPDEMDLGDSTK	0	371575	0	961521	0	421079	242820	0	350242	0	0	0
SERCA_C[125.0477]LALAVADSP[15.9949]MKPDEM[15.9949]DLGDSTK	1.17635e+06	1.36772e+06	23633.5	0	0	1.01738e+06	0	466568	0	0	490681	560103
SERCA_C[125.0477]LALAVADSP[15.9949]M[15.9949]KPDEMDLGDSTK	0	0	0	1.34208e+06	0	0	0	0	0	31860.3	0	0
LanB1_C[125.0477]LYQTTGDHC[57.0215]ELC[15.9949]K	0	0	0	0	0	0	0	0	0	0	0	0
Atpalpha_C[125.0477]M[15.9949]ELALGDVMNIR	0	0	0	0	0	0	0	0	0	0	0	0
Atpalpha_C[125.0477]M[15.9949]ELALGDVM[15.9949]NIR	19742.3	0	0	53540	0	0	0	0	0	0	0	0
CNBP_C[125.0477]NRPGHFARDC[31.9988]SLGGGGGP[15.9949]GGVGGGGGGGGGGMR	0	0	0	0	0	0	0	0	0	0	0	0
Act88F_C[125.0477]PEALFQPSFLGMESCGIHETVYNSIMKC[15.9949]DVDIR	127120	0	0	37919.5	37334.3	95198	0	117469	0	31865.4	94960.3	113073
Act88F_C[125.0477]PEALFQPSFLGMESCGIHETVYNSIM[15.9949]KCDVDIR	113954	52298.6	48675.1	36678.3	102604	80572.4	85114.4	0	37482.9	92542.1	94962.3	111208
Act88F_C[125.0477]PEALFQPSFLGMESCGIHETVYNSIM[15.9949]KCDVDIRK	27078.6	0	16714.5	0	26514.8	17233.1	16482.3	0	19082.7	34354.4	34230.3	0
Act88F_C[125.0477]PEALFQPSFLGMESC[15.9949]GIHETVYNSIMKCDVDIRK	0	0	0	0	27909.6	0	0	0	17753.3	0	0	27543.1
Act88F_C[125.0477]PEALFQPSFLGM[15.9949]ESCGIHETVYNSIMK	0	0	0	0	0	0	0	0	0	0	0	0
Act88F_C[125.0477]PEALFQPSFLGM[15.9949]ESCGIHETVYNSIMKCDVDIR	112567	63779.9	18079.8	89131.3	93987.5	40641.8	107807	112546	88788.5	102810	45009.8	128716
Act88F_C[125.0477]PEALFQPSFLGM[15.9949]ESCGIHETVYNSIMKCDVDIRK	25184.8	14176.7	23567.3	24867.1	29909.3	22014.6	24405.3	25853.6	25195.4	34087.8	34632.6	23958.7
Act88F_C[125.0477]PEALFQPSFLGM[15.9949]ESCGIHETVYNSIM[15.9949]KCDVDIR	0	0	0	0	0	0	0	0	0	0	0	0
Act88F_C[125.0477]PEALFQP[15.9949]SFLGMESCGIHETVYNSIMKCDVDIR	0	0	54098.3	0	0	0	0	33317.8	0	0	0	0
Act88F_C[125.0477]PEALFQP[15.9949]SFLGMESCGIHETVYNSIMKCDVDIRK	0	0	0	0	0	0	0	0	0	0	21794.9	28515.4
Act57B_C[125.0477]PESLFQPSFLGMESCGIHETVYNSIM[15.9949]KCDVDIR	0	0	0	0	0	0	0	0	0	0	0	0
PyK_C[125.0477]P[15.9949]IIAVTR	0	0	0	0	0	0	0	0	0	0	0	0
GlyRS_C[125.0477]SILP[15.9949]LSNNTDFQPYTQK	0	0	0	0	0	0	223253	0	0	0	80278.8	0
AnxB9_C[125.0477]TP[15.9949]TVYPADPFDPVEDAAILR	0	0	0	0	0	0	0	0	0	0	0	0
GNBP3_C[15.9949]AGQLVFVDEFNAAKLDP[15.9949]NK	0	0	0	0	0	0	0	0	0	0	0	0
Act88F_C[15.9949]DDDAGALVIDNGSGMC[125.0477]KAGFAGDDAPR	0	0	0	0	0	0	0	0	0	0	0	0
Act5C_C[15.9949]DEEVAALVVDNGSGM[15.9949]C[57.0215]KAGFAGDDAPR	0	0	0	0	0	0	0	0	0	0	0	0
EbpIII_C[15.9949]LVDNGKCTPEGR	20240.2	5387.18	0	0	0	0	0	15602.1	0	0	0	0
PyK_C[15.9949]NKAGKPVICATQMLESMVK	0	0	0	26537.5	0	0	0	0	0	37560.2	0	0
TfIIS_C[15.9949]REM[15.9949]LATALK	0	0	0	0	0	0	0	0	0	0	0	0
faf_C[15.9949]RTLFSSTLQWSC[125.0477]P[15.9949]DISTIK	0	0	0	0	0	0	0	0	0	0	0	0
Iswi_C[15.9949]TELQDIER	0	0	0	0	0	0	0	0	0	0	0	0
Act57B_C[305.3076]PESLFQPSFLGM[15.9949]ESC[-34.0809]GIHETVYNSIMK	0	73044	0	50738	73771.5	79272.6	0	0	0	0	0	0
CG9393_C[305.3076]PM[15.9949]DVQTSSNP[15.9949]LR	0	0	0	0	0	0	0	0	0	0	0	0
Act57B_C[31.9988]DDEVAALVVDNGSGM[15.9949]C[57.0215]KAGFAGDDAPR	628603	90307	0	421448	224335	195326	86836	0	818822	59438.5	0	182783
Npl4_C[31.9988]QP[15.9949]SAITLNR	0	0	0	0	0	0	0	0	0	0	0	0
Act57B_C[57.0215]DDEVAALVVDNGSGM[15.9949]C[31.9988]KAGFAGDDAPR	221980	790287	334520	89212.5	123147	435014	852416	602366	628340	365480	330496	59467.9
Act79B_C[57.0215]DEEASALVVDNGSGM[15.9949]C[31.9988]KAGFAGDDAPR	0	80408.4	0	0	0	0	0	0	38867.8	0	0	42428
Act5C_C[57.0215]DEEVAALVVDNGSGM[15.9949]CKAGFAGDDAPR	0	0	0	0	0	0	0	0	0	0	0	0
Act5C_C[57.0215]DEEVAALVVDNGSGM[15.9949]C[31.9988]KAGFAGDDAPR	0	0	0	0	0	0	0	0	0	0	0	0
klar_C[57.0215]HLLRP[15.9949]EDYNEIINTC[15.9949]R	0	0	0	0	0	0	0	0	0	0	0	0
CG3107_C[57.0215]ILGP[15.9949]VNANLELETSHKWIINN	0	0	0	0	0	0	0	0	0	0	0	0
tud_C[57.0215]LMLSEEIASLP[15.9949]SLSKK	0	0	0	0	0	0	0	0	0	0	0	0
Usp7_C[57.0215]NP[15.9949]NEPDFTLELSNR	0	0	0	0	0	0	0	0	0	0	0	0
pain_C[57.0215]SQM[15.9949]SGR	0	0	0	0	0	0	0	0	0	0	0	0
Unc-89_DAEM[15.9949]IENTLFR	0	0	0	0	0	0	0	0	0	0	0	0
Prat_DAGDSKSKGTGHC[31.9988]TAC[15.9949]LTGEYPGGLPDELSW	0	0	0	0	0	0	0	0	0	0	0	0
Gdh_DAGNYEM[15.9949]ITGYR	0	0	0	0	0	35369.1	0	0	19266.9	0	0	0
up_DAGVLGLSSAAM[15.9949]ER	73175.3	125409	75785.9	100900	71433	0	111396	125486	141867	59807.4	59277.3	55242.9
Pgi_DAM[15.9949]FSGQHINITENR	414501	509898	347202	593765	329691	290253	173899	180878	195831	228675	251866	257603
Wnk_DANVATDAM[15.9949]SLNSAHGALEPAPK	0	0	0	0	0	0	0	0	0	0	0	0
hyd_DAQGQTPFM[15.9949]LSVSC[125.0477]R	0	0	0	0	0	0	0	0	0	0	0	0
hts_DATVSQAGDHVVM[15.9949]M[15.9949]GAASK	0	5990.82	15443.2	6802.72	16975.3	12044.8	0	0	5685.26	0	9122.1	0
CNBP_DCSLGGGGGPGGVGGGGGGGGGGM[15.9949]R	0	0	0	0	0	0	0	0	0	0	0	0
DCTN1-p150_DC[-34.0809]VASLGAAC[15.9949]ESILSDTAIAK	0	0	0	0	0	0	0	0	0	0	0	0
CNBP_DC[125.0477]SLGGGGGPGGVGGGGGGGGGGM[15.9949]R	13992.4	14978	12692.3	0	14537.2	0	0	0	0	0	11233.9	0
CNBP_DC[125.0477]SLGGGGGP[15.9949]GGVGGGGGGGGGGMR	0	0	0	0	0	0	0	0	0	0	0	0
CNBP_DC[125.0477]SLGGGGGP[15.9949]GGVGGGGGGGGGGM[15.9949]R	0	0	0	0	0	0	0	0	0	0	0	0
Act79B_DC[15.9949]YVGDEAQSKR	0	0	0	0	0	0	0	0	0	0	0	0
Lsp2_DDM[15.9949]QGVVLPAHYEIHPWSYFDSQALEWAEHYK	28619	0	0	29283.2	0	0	26907.8	31602.3	23810	26909.7	27452.2	0
beta-Spec_DDTP[15.9949]VNLEQAENQLK	250321	271458	274236	236367	274440	209325	258802	218385	269353	0	265290	264123
GstS1_DEWPALKPTMPMGQM[15.9949]PVLEVDGK	125878	137724	64498.1	172522	57275.9	87704.5	93173.6	48094.2	96581.3	55877.4	0	48584.8
GstS1_DEWPALKPTMPMGQM[15.9949]PVLEVDGKR	63246.2	52430.6	59172.3	113088	96230.7	59274.4	36948.7	31042.8	30250.5	46382.1	51230.8	62494.1
GstS1_DEWPALKPTMPMGQM[15.9949]P[15.9949]VLEVDGK	0	0	0	0	0	0	114058	0	0	0	0	244391
GstS1_DEWPALKPTMPM[15.9949]GQMPVLEVDGK	229336	345893	275879	488489	244940	262510	266094	178915	201774	137627	209182	288273
GstS1_DEWPALKPTMPM[15.9949]GQMPVLEVDGKR	220469	171486	189135	242571	231149	194535	57327.7	91497.8	108908	104535	127887	126355
GstS1_DEWPALKPTMPM[15.9949]GQM[15.9949]PVLEVDGK	254058	314592	286923	340608	223743	319273	159176	148396	194151	158220	129247	107575
GstS1_DEWPALKPTMPM[15.9949]GQM[15.9949]PVLEVDGKR	132188	120619	119135	116091	165696	120003	47871.9	44217.5	73012.4	91488.9	103950	56424.8
GstS1_DEWPALKPTMP[15.9949]MGQMPVLEVDGK	0	0	208029	0	0	0	255060	139230	0	0	0	0
GstS1_DEWPALKPTMP[15.9949]MGQM[15.9949]PVLEVDGK	0	0	0	0	0	0	0	0	0	0	0	0
GstS1_DEWPALKPTM[15.9949]PMGQMPVLEVDGK	299498	258542	249480	0	0	201175	160419	218972	205462	0	179474	263004
GstS1_DEWPALKPTM[15.9949]PMGQMPVLEVDGKR	164938	115897	136460	176149	146179	119003	65936.1	101532	72646.3	102700	96691.1	131366
GstS1_DEWPALKPTM[15.9949]PMGQM[15.9949]PVLEVDGK	184387	76042.3	90505.3	115804	0	380864	0	0	86938.6	0	0	0
GstS1_DEWPALKPTM[15.9949]PMGQM[15.9949]PVLEVDGKR	95048.4	84981.7	99443.5	104887	90786	79070.3	34074.7	42469.4	49505.5	61272.5	64570.8	65711.9
GstS1_DEWPALKPTM[15.9949]PM[15.9949]GQMPVLEVDGK	369800	461471	206221	231183	191540	209861	273532	148715	195390	167942	137303	122602
GstS1_DEWPALKPTM[15.9949]PM[15.9949]GQMPVLEVDGKR	331474	303565	344197	372210	282460	237868	73912.4	166287	148554	184438	198418	160551
GstS1_DEWPALKPTM[15.9949]PM[15.9949]GQM[15.9949]PVLEVDGK	0	63520.6	0	120817	0	0	0	0	0	0	0	0
GstS1_DEWPALKPTM[15.9949]PM[15.9949]GQM[15.9949]PVLEVDGKR	53293.9	45392.8	61609.6	68746.5	40300.9	35784.2	0	0	0	15850.8	25612.4	27258
GstS1_DEWPALKPTM[15.9949]P[15.9949]MGQMPVLEVDGK	569617	463400	0	0	90470.4	378383	0	0	0	279119	0	257500
GstS1_DEWPALKPTM[15.9949]P[15.9949]MGQMPVLEVDGKR	0	0	0	0	0	0	0	0	0	0	0	0
GstS1_DEWPALKPTM[15.9949]P[15.9949]M[15.9949]GQMPVLEVDGK	0	0	0	0	0	0	0	0	0	0	0	0
GstS1_DEWPALKP[15.9949]TMPMGQM[15.9949]PVLEVDGK	0	0	470947	0	0	0	0	44844.8	0	0	0	0
GstS1_DEWPALKP[15.9949]TMPMGQM[15.9949]PVLEVDGKR	0	88658.7	0	0	0	74201.5	0	0	0	0	73640.2	38076
GstS1_DEWPALKP[15.9949]TMPM[15.9949]GQMPVLEVDGK	175712	0	0	0	0	0	0	0	0	0	42145.8	0
GstS1_DEWPALKP[15.9949]TMPM[15.9949]GQMPVLEVDGKR	0	0	0	0	0	0	0	0	0	0	0	0
GstS1_DEWPALKP[15.9949]TM[15.9949]PMGQMPVLEVDGK	0	0	379208	143894	0	402242	0	172951	0	0	230970	0
GstS1_DEWPALKP[15.9949]TM[15.9949]PMGQMPVLEVDGKR	0	0	0	0	0	0	0	0	0	0	0	0
GstS1_DEWP[15.9949]ALKPTMPMGQMPVLEVDGK	0	0	0	0	28482.9	0	51647.5	0	28118.3	0	26781.8	0
GstS1_DEWP[15.9949]ALKPTMPMGQMPVLEVDGKR	0	20708.8	0	0	39884.6	37105.7	31922.9	0	26122.9	26800.1	0	0
GstS1_DEWP[15.9949]ALKPTM[15.9949]PMGQMPVLEVDGK	0	0	0	0	0	0	0	0	0	0	0	0
GstS1_DEWP[15.9949]ALKPTM[15.9949]PMGQMPVLEVDGKR	0	0	0	0	0	0	0	0	0	0	0	0
GstS1_DEWP[15.9949]ALKPTM[15.9949]PM[15.9949]GQMPVLEVDGK	0	0	0	0	0	0	0	0	0	0	0	0
GstS1_DEWP[15.9949]ALKPTM[15.9949]PM[15.9949]GQMPVLEVDGKR	0	0	0	0	0	0	0	0	0	0	0	0
Vha44_DFVYNEEELAAGKNEM[15.9949]TK	15181.4	0	19320.2	21818.5	13693.1	0	0	0	0	0	0	9298.92
Cat_DGAMNVTDNQDGAP[15.9949]NYFPNSFNGPQEC[125.0477]PR	0	0	0	0	0	0	0	0	0	0	0	0
beta-Spec_DGWEELHQM[15.9949]WENR	0	0	0	0	0	0	0	0	0	0	0	0
VhaSFD_DHC[15.9949]IAMVQC[31.9988]K	0	0	0	0	0	0	0	0	0	0	0	0
sls_DHHM[15.9949]DADIHSYAR	26511.8	14723.2	8714.82	0	17870.1	20975.1	0	0	10033.8	12875.3	0	0
ND-30_DHHQAQFTNLVDIAGVDVP[15.9949]C[125.0477]R	0	0	0	0	0	0	0	0	0	0	0	0
ND-30_DHHQAQFTNLVDIAGVDVP[15.9949]C[125.0477]RK	0	0	0	0	0	0	0	0	0	0	0	0
Unc-89_DHNTELM[15.9949]WFVYGYPKPK	0	29830.5	25120	38293.7	0	17030.1	0	0	0	18656.2	0	0
Vha68-1_DIGVM[15.9949]TNSIYIPK	154238	163854	0	219538	0	0	0	0	107632	0	0	0
Nep2_DIITAERP[15.9949]ETEPK	0	0	0	0	0	0	0	0	0	0	0	0
Ttc19_DILELYGLTKNWFGQLLM[15.9949]K	0	0	0	0	0	0	126596	0	96967	0	0	100003
Gdh_DIVHSGLDYTM[15.9949]ER	765733	710544	637563	1.13602e+06	725377	684075	322625	375208	413748	363523	396277	390523
Ndf_DIVPSEQTFGFLGLGM[15.9949]M[15.9949]GSTIVK	0	0	0	0	0	0	0	0	0	0	0	0
Pfk_DKGLAVFTSGGDSQGM[15.9949]NAAVR	72608.4	84166.1	72119.5	113340	76847.7	56799.7	32303.9	34919.3	47124.7	47280.4	43783.9	47844
Prat_DKIYAVRDTYGNRP[15.9949]LC[125.0477]IGK	0	0	0	0	0	0	0	0	0	0	0	0
PyK_DKSDLLFGVEQEVDM[15.9949]IFASFIR	21888.4	28381.9	19906.4	30570	22034	22302.8	0	11362.6	0	9735.01	14233.3	14016.3
Idh3a_DLANPTALLLSAVMM[15.9949]LR	337021	382971	329730	653019	311125	201384	289578	295268	296422	302828	202828	238828
Idh3a_DLANPTALLLSAVM[15.9949]MLR	278820	280045	329573	407589	261539	133361	250831	270714	273646	232308	180856	232898
Idh3a_DLANPTALLLSAVM[15.9949]M[15.9949]LR	182714	203821	195108	329182	212827	110517	115490	124052	119460	178688	132199	132122
sas_DLNSQP[15.9949]TSSIYTVK	0	0	0	0	0	0	0	0	0	0	0	0
sls_DLQENHEYM[15.9949]IR	28315.9	31995.1	22196	0	22930.4	34089	0	0	0	0	0	0
Pfk_DLQQDVYHM[15.9949]ASK	402449	445157	367853	423873	328347	388898	145469	195017	225029	198476	221584	210124
Act79B_DLTDYLM[15.9949]K	119107	153143	155375	33271.9	137918	358616	440421	0	144652	169977	0	107590
SdhB_DLVPDM[15.9949]NNFYEQYR	0	34426.5	0	109623	0	0	38751	37910.2	38680.4	0	0	0
Act57B_DLYANIVMSGGTTM[15.9949]YPGIADR	37035.6	85505	0	137189	0	0	95233.6	0	45274.1	0	0	89872.3
Act57B_DLYANIVMSGGTTM[15.9949]YP[15.9949]GIADR	0	0	0	0	0	0	0	0	0	0	0	0
Act57B_DLYANIVM[15.9949]SGGTTMYPGIADR	0	0	0	0	0	0	0	0	0	0	0	0
Act57B_DLYANIVM[15.9949]SGGTTMYP[15.9949]GIADR	0	461357	358097	0	0	0	0	157761	0	0	0	0
Act57B_DLYANIVM[15.9949]SGGTTM[15.9949]YPGIADR	382628	484451	386150	1.06092e+06	279782	276886	294921	187016	365197	210498	187949	249951
Act79B_DLYANNVLSGGTTMYP[15.9949]GIADR	18428.6	0	0	0	0	0	28183	0	0	0	0	0
Act79B_DLYANNVLSGGTTM[15.9949]YPGIADR	890620	988881	826373	2.18352e+06	1.14466e+06	1.38849e+06	2443827	1.22698e+06	2.08806e+06	606669	609402	1.62465e+06
Act88F_DLYANSVLSGGTTMYP[15.9949]GIADR	0	0	0	0	0	0	0	0	0	0	0	0
Act88F_DLYANSVLSGGTTM[15.9949]YPGIADR	1.62231e+06	2.22629e+06	1.65093e+06	4283030	1.27475e+06	1.52e+06	3.83494e+06	1.57201e+06	3375953	1.1849e+06	896392	1562431
Act88F_DLYANSVLSGGTTM[15.9949]YP[15.9949]GIADR	0	0	0	0	0	54651	0	0	35089.5	0	0	0
Act5C_DLYANTVLSGGTTM[15.9949]YPGIADR	2.76523e+06	0	0	206375	0	1.64153e+06	4.35967e+06	0	3.18796e+06	0	693761	1.56513e+06
Vha68-1_DMGYNVAM[15.9949]M[15.9949]ADSTSR	53487.5	114210	82383.5	102919	53912.2	43398	35653.2	28353.5	32816	28030.7	34419.7	42913.8
Vha68-2_DMGYNVSMM[15.9949]ADSTSR	0	0	0	0	0	0	0	0	0	0	0	0
Vha68-2_DMGYNVSM[15.9949]MADSTSR	0	0	0	0	0	0	0	0	0	0	0	0
Vha68-2_DMGYNVSM[15.9949]M[15.9949]ADSTSR	62359.3	49287.6	36351.6	35031.7	54259.2	0	29887.8	0	31836	0	36563.9	0
Idh3a_DM[15.9949]AQKFPEIQFEEK	83947.5	133215	90478.1	244223	116871	114040	30151.4	54874.6	105678	77528.9	78988.7	58159.4
Fdx2_DM[15.9949]EGLEVHVPSTINDAR	0	0	0	0	0	0	0	0	0	0	0	0
Vha68-1_DM[15.9949]GYNVAM[15.9949]MADSTSR	0	18497.2	11380.9	0	0	0	0	0	0	0	0	0
Vha68-1_DM[15.9949]GYNVAM[15.9949]M[15.9949]ADSTSR	43368.6	58749	43378.2	97623.8	71313.2	37095.9	0	0	0	0	24001.6	20444.4
Vha68-2_DM[15.9949]GYNVSMM[15.9949]ADSTSR	0	0	0	0	0	34648.1	0	0	0	0	17828.7	0
Vha68-2_DM[15.9949]GYNVSM[15.9949]MADSTSR	0	0	0	0	0	0	0	0	0	0	0	0
Vha68-2_DM[15.9949]GYNVSM[15.9949]M[15.9949]ADSTSR	36938.7	71471.7	33372.7	39038	64628.2	26259.4	12331.9	0	8014.39	0	14626	19199.9
mt:ND5_DM[15.9949]ILEIVSISNVNMFSFFLYYFSTGLTVSYSFR	0	0	0	0	0	0	0	0	0	0	0	0
Mitofilin_DNPLP[15.9949]RDVVELEK	0	0	0	0	0	0	0	0	0	0	0	0
CG7766_DNVYC[15.9949]ILAVWGLSM[15.9949]AYK	0	0	0	0	0	0	0	0	0	0	0	0
slgA_DPLDVSFNDP[15.9949]IAAFK	0	0	0	0	0	0	0	0	0	0	0	0
eIF3e_DP[15.9949]ITEFLEC[57.0215]LYVNFDFEGAR	0	0	0	0	0	0	0	0	0	0	0	0
slgA_DP[15.9949]LDVSFNDPIAAFK	0	0	0	0	0	0	0	0	0	0	0	0
ras_DP[15.9949]SVM[15.9949]SPTNTVGDVLEAR	118951	0	0	0	0	131050	0	0	0	0	0	0
mgr_DQITTTEVNM[15.9949]AR	0	0	0	0	0	0	0	0	0	0	0	0
Idgf3_DSGDSGM[15.9949]PVVPSTQGPAPAGPQSK	33091.9	61490.8	35888	32157.2	66136.2	54318.8	24186.6	34648.2	51921.6	43024.1	46668	55127.6
Glyp_DSLFHDFYEM[15.9949]EPQK	984663	971967	1.25228e+06	1.60693e+06	1.37483e+06	1.46832e+06	410041	555164	730491	481962	568181	507491
Glys_DSM[15.9949]PPVTTHNVADDWNDPVLSSIR	44483.2	37581.9	43215.7	73556.4	48885	40194.1	29310.1	35245.9	41153.5	31938.9	33618.8	41844.4
14-3-3epsilon_DSTLIM[15.9949]QLLR	205954	209247	180736	339645	210449	213016	98822.7	72441.5	106169	89400	109267	110709
Hsp83_DTATM[15.9949]GYM[15.9949]AGK	88752.8	0	26862.1	7061.13	33684.5	141652	0	28095.1	39547.6	33465.4	0	0
RyR_DTAYSSYM[15.9949]SEEEEER	39929.9	54088.5	44058.4	66285.4	55646.4	29380.2	26210.4	0	23588.9	0	26630.6	23219
alpha-Spec_DTEQADTWM[15.9949]AK	34882	0	26028.3	0	15246.4	0	0	0	0	0	0	0
Fs(2)Ket_DTIAWTFGRIC[-34.0809]DIIP[15.9949]EAAINETYLQTLLEC[125.0477]FVK	0	0	0	0	0	0	0	0	0	0	0	0
Ndf_DTPMDVVEAADVIFC[305.3076]C[57.0215]VSDP[15.9949]KGAK	0	0	0	0	0	0	0	0	0	0	0	0
Cad89D_DVDDLP[15.9949]PK	0	0	0	0	0	0	0	0	0	0	0	0
RpS11_DVEHGDIVTIGEC[125.0477]RP[15.9949]LSK	0	0	0	0	0	0	0	0	0	0	0	0
beta-Spec_DVSGVELLM[15.9949]NNHQSLK	0	0	11272.2	33849.2	0	0	0	0	0	0	0	0
alphaTub84B_DYEEVGM[15.9949]DSGDGEGEGAEEY	0	43515.5	0	0	0	0	30879.3	18416.3	31360.3	0	0	0
ND-75_DYFM[15.9949]TDAISR	47084	71251.9	63653.5	60045.7	64589.8	47461.8	75082.2	38411.9	42871.6	31748.4	36776.2	29557.9
Rpn3_EAAVALM[15.9949]P[15.9949]AVEKDATELPDVPK	0	0	0	0	0	0	0	0	0	0	0	0
RyR_EAEIAAQMQVQTQAAHM[15.9949]DHMLK	0	0	0	0	451562	0	410275	0	299486	472134	0	444507
betaTub56D_EAESCDCLQGFQLTHSLGGGTGSGM[15.9949]GTLLISK	0	0	0	0	0	0	0	0	0	0	0	0
betaTub56D_EAESC[-34.0809]DC[31.9988]LQGFQLTHSLGGGTGSGM[15.9949]GTLLISK	16253.3	0	16511.1	9870.21	16295.5	8457.94	9256.48	6244.6	17073.7	0	0	0
Atpalpha_EAFNNAYM[15.9949]ELGGLGER	77804.9	96024.6	52852.9	120163	116963	89721.2	50196.3	0	57493	0	39943.3	56267.2
Mlc2_EAFQLM[15.9949]DADKDGIIGK	9477982	9234683	8404349	14107840	8578390	8.1728e+06	3.69746e+06	5076048	5.82202e+06	5.41456e+06	5599876	5.80855e+06
Prat_EAP[15.9949]VEADIVSSVPESGTAAAHGYAR	118015	117429	98402.1	59252.2	116692	109871	130599	158532	168330	221982	169708	218840
SdhB_EC[125.0477]GPM[15.9949]VLDALIK	230390	232563	143419	332647	248195	220649	77348.5	76591.3	85032.9	69078.7	83762.6	128476
SdhB_EC[125.0477]GP[15.9949]MVLDALIK	5818.83	7889.08	126173	13485.3	184020	6373.59	51152.1	8475.24	6441.28	5791.17	0	0
SdhB_EC[125.0477]GP[15.9949]M[15.9949]VLDALIK	0	9251.76	0	13459.3	6117.1	0	0	0	0	0	0	0
eIF4A_EDARILESGC[15.9949]HVVVGTPGR	0	0	0	0	0	0	0	0	0	0	0	0
alphaTub84B_EDLAALEKDYEEVGM[15.9949]DSGDGEGEGAEEY	0	45833.8	0	52268.8	0	0	0	0	0	0	0	0
RyR_EEASIATTTFC[15.9949]LR	0	0	0	0	0	0	0	0	0	0	0	0
slgA_EEGSM[15.9949]PQYHVDK	0	0	0	0	0	0	0	0	0	0	0	0
Idh3a_EFNLYANVRP[15.9949]C[125.0477]R	754549	4886.85	910838	841208	727779	670633	509186	891208	934246	0	1.05343e+06	877438
Pgi_EFTNM[15.9949]VISGVWR	54629.9	45329.1	40110.8	36159.5	0	22482.6	57351.7	0	0	0	0	0
sls_EGEPITM[15.9949]SANAIGTPQPR	183243	226122	219201	324852	221853	201948	85148.6	78254.8	111929	124042	100486	140360
sls_EGEP[15.9949]ITMSANAIGTPQPR	0	0	0	0	0	0	0	0	0	0	0	0
sls_EGGHAHFEC[15.9949]K	0	0	0	0	0	0	0	0	0	0	0	0
ATPsynbeta_EGNDLYNEM[15.9949]IEGGVISLK	1.16778e+06	1.17831e+06	1.0041e+06	1.72663e+06	1.58892e+06	1.34219e+06	1.06865e+06	788662	990207	617066	815966	954650
ATPsynbeta_EGNDLYNEM[15.9949]IEGGVISLKDK	157048	195898	148064	313252	197327	131258	56245.3	99013.3	73266.5	110764	122259	150432
Pfk_EGYQGM[15.9949]VDGGDC[125.0477]IQEANWASVSSIIHR	145786	134512	100524	131665	79611.1	113918	92151.2	73188.9	81021.2	53265.2	64310.5	107813
fln_EIPRP[15.9949]QTWAER	258473	274249	251338	183627	262096	266452	239640	99453.6	210164	332781	185393	193722
Letm1_EIQDIANEM[15.9949]R	0	0	0	0	0	0	0	0	0	0	0	0
ND-30_EIWDM[15.9949]YGVFFANHPDLR	165131	259588	241515	243520	178496	249901	97863.6	102501	167122	123742	136067	103700
ApepP_EIYLC[15.9949]DSGAQYLDGTTDVTR	0	0	0	0	0	0	0	0	0	0	0	0
Prm_EKADLSVQVIQM[15.9949]SER	108736	116059	91608.2	243080	105961	69708.7	0	0	64487.6	85837.8	60846.1	53447
Act79B_EKLC[125.0477]YVALDFEQEM[15.9949]ATAAASTSLEK	0	0	0	0	0	0	0	0	0	0	0	0
Hem_ELALIMTDQP[15.9949]GLLGPK	0	0	0	0	0	0	0	0	0	0	0	0
me31B_ELALQTSQIC[305.3076]IELAKHLDIRVM[15.9949]VTTGGTILK	0	0	0	0	0	0	0	0	0	0	0	0
Mlc2_ELDAM[15.9949]LGEASGPINFTQLLTLFANR	27253.1	19034	16705.4	32098.9	21373.7	10870.3	0	20950.6	15770.4	16281.6	12555.1	18920.1
sls_ELEC[125.0477]PQGQQADTSAP[15.9949]LVAEPPK	0	0	0	0	0	0	0	0	0	0	0	0
sls_ELEC[125.0477]P[15.9949]QGQQADTSAPLVAEPPK	0	0	0	0	0	0	0	0	0	0	0	0
nudC_ELGLP[15.9949]TSEDRK	0	570306	326193	0	0	294861	437231	295662	0	0	0	269893
waw_ELIP[15.9949]KQM[15.9949]VQIAIQAC[-34.0809]VGSK	0	0	0	0	507910	431638	0	209529	244712	0	10319.6	163259
ND-23_ELSM[15.9949]EFADITDR	47447.1	53761.8	45551.7	78944.9	54797	68410.4	0	19812.6	42849.7	10753.2	32369.4	14325
Cbp53E_ELTM[15.9949]ILLTLAK	0	0	26638.5	49561.6	30142.7	35121.4	14770.7	0	0	0	21030.1	0
chb_ELTQQQLKCVLDM[15.9949]FRK	0	0	0	0	0	0	0	0	0	0	0	0
RyR_ELYSDEEM[15.9949]QHSLR	49106.2	48317.8	54241.6	51156.3	68976.5	50559.2	0	14259.2	28691.5	29120.7	28292.8	25438.1
Mlc2_EMLMNFGDKFTM[15.9949]K	2533495	2.36267e+06	2.43738e+06	3.22942e+06	2.3182e+06	2.09936e+06	1.16668e+06	1.21403e+06	1.40657e+06	1.85702e+06	2.12693e+06	2.07971e+06
Mlc2_EMLM[15.9949]NFGDKFTMK	704503	850612	579063	1.15286e+06	815012	2.1902e+06	269155	552540	557164	633719	497830	542006
Mlc2_EMLM[15.9949]NFGDKFTM[15.9949]K	0	2.24788e+06	2.31125e+06	0	1.95601e+06	2376626	660089	0	1.55238e+06	0	1.55769e+06	1.57016e+06
sls_EM[15.9949]EASWQVVPDEVDPDAKPR	78050.4	76123.2	62008.5	63671.7	56013.7	72291.2	65227.2	49696.7	51725.2	52464.2	42295.3	43614.3
Hsp83_EM[15.9949]ETDEPKIEDVGEDEDADKK	0	0	0	0	0	0	0	0	0	0	0	0
RyR_EM[15.9949]FSLLLR	0	0	0	68464.9	0	0	15344.3	0	0	0	0	0
Msp300_EM[15.9949]IASGQQSQAAFQAQK	9912.22	15264.5	9599.41	17809.7	9260.14	0	0	0	0	0	0	0
Mlc2_EM[15.9949]LMNFGDK	25218.3	0	18980.4	24682.8	17051.5	30462.2	0	0	15823.1	12026.8	0	0
Mlc2_EM[15.9949]LMNFGDKFTMK	2283356	1.93332e+06	2346349	3.12654e+06	2.0145e+06	1.89856e+06	1.11817e+06	1.13809e+06	1.5742e+06	1.47762e+06	1.43969e+06	1.69952e+06
Mlc2_EM[15.9949]LMNFGDKFTM[15.9949]K	441289	411853	427391	1056831	366779	277667	111025	148194	240836	1671606	235135	286367
Mlc2_EM[15.9949]LM[15.9949]NFGDK	1.39842e+06	3.33334e+06	2.08141e+06	7.13216e+06	3.88808e+06	801891	1.02759e+06	717414	740154	799168	2.05675e+06	2.05811e+06
Mlc2_EM[15.9949]LM[15.9949]NFGDKFTMK	2.2541e+06	2.61278e+06	2.58375e+06	2.44601e+06	2168111	2.11079e+06	1.78288e+06	1.34877e+06	1.87494e+06	1.14271e+06	1396296	1603674
Mlc2_EM[15.9949]LM[15.9949]NFGDKFTM[15.9949]K	1.88737e+06	2.80207e+06	2.16592e+06	3.57044e+06	2829944	988879	759268	316178	466012	410278	992204	1.19732e+06
Gpdh1_EM[15.9949]LNGQKLQGP[15.9949]PTAEEVNYMLK	0	0	0	0	0	0	0	0	0	0	0	0
kdn_EM[15.9949]NYYTVLFGVSR	245265	227224	132379	318302	0	175688	217583	0	118877	0	54297.5	110420
Gdh_EM[15.9949]SWIADTYAK	49224.4	67436.4	59656.5	0	45589.4	62775.8	90147.7	40915.4	54636.3	0	0	0
Argk1_EM[15.9949]YDGITELIK	599126	552402	518482	1.16862e+06	430241	613309	262058	178810	349143	353381	390152	415823
Argk1_EM[15.9949]YDGITELIKLEK	78844.9	79433.3	98735.3	114978	77913.6	41501	32392.5	36184	51298.7	58900.5	57665.1	91792.6
mbo_ENGNIYILM[15.9949]TGVDSENTR	0	97361.4	0	0	65991.1	87972.5	0	0	125050	0	0	120756
Lsp2_ENHHSFYHEHNYEHIEHVEM[15.9949]YTQR	0	0	0	0	0	0	0	0	0	0	0	0
Fdx1_ENSRLGC[15.9949]QILLDK	0	0	0	70295.7	121373	0	0	0	0	0	66415.6	0
Zasp52_ENVP[15.9949]LAFVDAPK	107041	0	123755	0	0	0	90167.8	0	0	0	0	134204
SdhA_EPIPVLPTVHYNM[15.9949]GGVPTNYR	0	0	0	238849	53301.5	0	0	0	40793.9	0	0	0
blw_EPM[15.9949]QTGIK	36849.5	33223.7	32613.7	0	29935.7	0	0	20163.9	30383.7	31145.9	0	20774.9
cu_EPP[15.9949]YTTWK	0	0	0	0	0	0	0	0	0	0	84204.5	69740.7
Zasp52_EP[15.9949]ETKSNILSVSGGPR	100478	0	0	0	0	0	0	0	0	0	0	76430.4
blw_EP[15.9949]MQTGIK	0	0	0	0	0	0	0	0	0	0	0	0
Mhc_EQLNSLM[15.9949]TTLR	114944	134047	67230.6	180756	0	52345.9	181102	60900.9	77411	0	28047.5	0
Hsc70-5_EQQIVIQSSGGLSKDEIENM[15.9949]IK	31911.4	36814.5	29280.1	53892.3	25335	0	0	16509.5	16972.5	19020	26527.9	26858.5
mask_ESALTLAC[15.9949]YK	0	0	0	0	0	0	0	0	0	0	0	0
futsch_ESIAESIKASSP[15.9949]R	1.89237e+06	2.03201e+06	1.98114e+06	2.29027e+06	1.86421e+06	1.90038e+06	2.26196e+06	2.04554e+06	2.05003e+06	2.01804e+06	1.88392e+06	1758174
sls_ESLPGP[15.9949]ISLYTIR	0	0	0	0	0	0	0	0	0	0	0	0
CLIP-190_ESLTSIGTM[15.9949]NSIATTATSR	29517.9	36924	27435.4	44305.8	34816.2	30520.9	19930.9	30497.2	32359.6	30932.7	0	29768
scrib_ETP[15.9949]FVRQNTPHPK	155562	146481	137560	0	134438	133231	162125	129144	152741	184353	164508	173966
eEF2_ETVSEESDQM[15.9949]C[125.0477]LSK	57328.4	74971	68697.3	148390	87070.8	63188.4	49483.9	37335.2	52998.3	40678	54634.4	55306.5
Mlc2_EVDDAYDQMVIDDKNQIDTAALIEM[15.9949]LTGK	1.31446e+06	1.32241e+06	1341493	1.40561e+06	1.4561e+06	1.55873e+06	1.53555e+06	0	0	1.02725e+06	0	0
Mlc2_EVDDAYDQMVIDDKNQIDTAALIEM[15.9949]LTGKGEEEEEEAA	130392	174265	139944	193904	135355	120538	108318	100595	126999	80123.4	88186.8	81450.8
Mlc2_EVDDAYDQM[15.9949]VIDDK	564092	528012	520207	1.17625e+06	395447	1.07799e+06	263857	422522	503267	195552	132198	144995
Mlc2_EVDDAYDQM[15.9949]VIDDKNQIDTAALIEMLTGK	0	0	0	0	0	0	0	0	0	0	0	0
Mlc2_EVDDAYDQM[15.9949]VIDDKNQIDTAALIEMLTGKGEEEEEEAA	125549	47110.1	0	47636.9	142850	0	0	0	0	0	0	24715.1
Mlc2_EVDDAYDQM[15.9949]VIDDKNQIDTAALIEM[15.9949]LTGK	729926	727501	782033	1.06223e+06	815316	736705	641913	626375	599018	598531	537173	602342
Mlc2_EVDDAYDQM[15.9949]VIDDKNQIDTAALIEM[15.9949]LTGKGEEEEEEAA	274791	439525	288170	504868	255649	230815	151776	159568	243730	177627	182943	172073
betaTub56D_EVDEQM[15.9949]LNIQNK	526964	743050	563768	831465	538989	285664	330922	241291	354911	236697	321180	364883
Dhc64C_EVDTSM[15.9949]DTDAPAQPTHK	14889.3	0	23699.7	0	14119.4	15011.1	0	0	0	16667.5	6994.16	12115.8
slgA_EVESSVSSAGDKKEEGSM[15.9949]PQYHVDK	113272	171884	198852	58119.5	275779	125983	36191.3	54302	72491.4	70901.4	90510.4	0
Pka-R2_EVLLQFSISFLVEQP[15.9949]PDVIDYAVEYFTK	0	0	0	0	0	0	0	0	0	0	0	0
SERCA_EYEPEM[15.9949]GK	70328.6	0	0	0	16401.4	93608.9	0	31081.9	29454.7	0	0	0
MCU_EYM[15.9949]M[15.9949]EDVK	0	0	0	0	0	0	0	0	0	0	0	0
RpLP0_FAAAASASAAP[15.9949]AAGGATEK	52391.1	0	25786.9	0	0	0	0	39298.5	0	0	0	36673.1
Pgi_FAAYFQQGDM[15.9949]ESNGK	190444	219004	179015	392840	205523	170801	90736.4	108440	126648	112397	123004	128864
Pgk_FAENAAVSEATVEAGIPDGHMGLDVGP[15.9949]K	0	0	0	0	0	0	0	0	0	0	0	0
Pgk_FAENAAVSEATVEAGIPDGHM[15.9949]GLDVGPK	59776.9	35115.5	53018.4	88744.5	44944.8	36777.8	36667.9	0	53020.1	0	29121.3	9155.75
Pgk_FAENAAVSEATVEAGIP[15.9949]DGHMGLDVGPK	0	0	0	0	0	0	0	0	0	0	0	0
Actn_FAIQDISVEEM[15.9949]TAK	119886	133924	104521	253176	78118.6	86314.5	65347.1	67815.8	113641	60137.4	77116.5	55982.2
Zasp52_FAPPADQGIPLPEETEPYM[15.9949]PPPIDTKPYLR	113706	143589	131906	350538	137474	107168	54071.2	69647.6	74069.1	71840.9	98881.1	103554
Hsc70-4_FDDAAVQSDM[15.9949]K	23052.5	0	0	0	0	27048.1	0	0	0	0	0	0
Hsc70-1_FDDATVQSDM[15.9949]K	28387.3	26240.4	30316.5	29725.2	29364.8	32094.8	0	0	0	0	0	0
alphaTub84B_FDLM[15.9949]YAK	65090.5	61935.1	32392.7	0	0	0	0	0	0	0	0	0
scaf_FDSC[-34.0809]QFDVGSALAC[15.9949]GSGSSVR	0	0	0	0	0	0	0	0	0	0	0	0
sls_FEC[125.0477]NVEPARDPTM[15.9949]SIEWFYNGQPLQAAAK	0	0	0	0	0	0	0	0	0	0	0	0
sls_FEC[125.0477]NVEP[15.9949]ARDPTMSIEWFYNGQPLQAAAK	0	0	0	0	0	0	0	0	0	0	0	0
sls_FEC[125.0477]QLAPVGDPNM[15.9949]K	0	0	0	0	0	0	0	0	0	0	0	0
sls_FEC[125.0477]QLAP[15.9949]VGDPNMK	0	0	0	0	0	0	0	0	0	0	0	0
Paics_FELNGLVIGQDEVDIM[15.9949]R	27081.4	0	0	49916.8	0	0	31627.4	0	38734.8	0	0	0
Chc_FESLELC[15.9949]RP[15.9949]VLLQGK	0	0	0	0	0	0	0	0	0	0	0	0
Gdh_FFDM[15.9949]VEYFFHR	604489	756934	628334	1.04057e+06	607928	642893	248891	293501	396716	306074	395445	216232
TppII_FFVHTNQLLP[15.9949]KQSC[125.0477]R	0	0	0	0	0	0	0	0	0	0	0	0
flr_FGHVFM[15.9949]SETGTSVGEISGQSK	29093	23364.3	29293.7	53736.4	31686.3	0	0	9183.33	13106.7	0	15524.4	19669
Ebp_FGPLGRGLQGSITLDVGGTVP[15.9949]SVK	0	890542	1.05022e+06	774768	0	930460	792773	893974	869997	950671	1.00267e+06	851251
Gs1l_FGVPPKPSDC[125.0477]LVFEDSPNGVTAANSAGM[15.9949]QVVMVPDPR	0	0	0	0	0	0	0	0	0	0	0	0
QIL1_FIHMLP[15.9949]C[125.0477]YAGR	4082.8	0	0	0	0	0	0	0	0	5717.2	0	0
QIL1_FIHM[15.9949]LPC[125.0477]YAGR	0	0	0	26500.9	17128.2	0	0	0	0	0	0	0
Unc-89_FIM[15.9949]LLFK	264181	343663	289740	709593	356159	252704	219040	162467	204699	162189	224141	194714
Rm62_FIRSFGVRC[15.9949]GAIHGDK	0	0	0	0	0	0	0	0	0	0	0	0
alpha-PheRS_FKAYNFDALGAPP[15.9949]TR	0	0	0	0	0	0	0	0	0	0	0	0
kz_FLAQM[15.9949]ALP[15.9949]KINLDDYK	511063	360394	528935	394595	646342	270759	361079	573148	609180	357673	377834	331158
stan_FLDLTGPLQVGGLP[15.9949]R	0	0	0	0	0	0	0	0	0	0	0	0
v_FLEAQVQSAM[15.9949]EEP[15.9949]VEKAK	0	0	0	0	0	0	0	0	0	0	0	0
PRL-1_FLITDRPSDITINHYIM[15.9949]ELK	0	0	0	0	0	0	0	0	0	0	0	0
beta-Spec_FLSDDPESYKP[15.9949]C[125.0477]DPEIIVSR	0	0	0	0	0	0	0	0	0	0	0	0
beta-Spec_FLSDDP[15.9949]ESYKPC[125.0477]DPEIIVSR	0	0	0	0	0	0	0	0	0	0	0	0
TpnC41C_FLVEEDAEAM[15.9949]MAELKEAFR	0	0	0	0	0	0	0	0	0	0	0	0
TpnC41C_FLVEEDAEAM[15.9949]M[15.9949]AELK	41528.9	55355.1	44824.7	131888	48178.2	35720.4	54830.9	0	46322.1	0	37580.3	0
TpnC41C_FLVEEDAEAM[15.9949]M[15.9949]AELKEAFR	0	0	0	0	0	0	0	0	0	0	0	0
Mp20_FM[15.9949]ENINNFQK	39425.5	59994.2	49924.9	116016	27840.5	28972.5	24685.9	0	34506	18892.3	0	21339.1
shi_FM[15.9949]LPLDGLK	51150.9	49835.7	0	0	41622.9	49421.6	0	0	20576.8	0	0	0
Pgm1_FNC[125.0477]ENGGP[15.9949]APDAFTNHIYK	0	0	0	0	0	0	0	0	0	0	0	0
Pfk_FNVLHIVGLVGSIDNDFC[125.0477]GTDM[15.9949]TIGTDTALHR	3770.75	4190	4758.77	15381.8	9653.96	4162.51	0	6541.71	3058.8	0	2992.57	1470.8
RpL10Ab_FPALLSHQESM[15.9949]IGK	60579.4	0	55273.2	0	46321.4	0	0	0	0	0	0	0
Col4a1_FPIDDSYDIVDSAGVARGDLP[15.9949]PKNC[31.9988]TAGYAGC[15.9949]VPK	0	0	0	0	0	0	0	0	0	0	0	0
Tim9a_FQEFQVIAHENALAM[15.9949]AQK	0	16180.4	0	42934.9	19236.1	16640.5	0	9456.51	0	0	0	14706.8
Ctl1_FQGFPLSGM[15.9949]NTLDKPELFYFDVK	0	19339.5	0	24116.1	0	11683.1	0	23146	0	0	0	0
dl_FQP[15.9949]SSIDLNSVR	0	0	0	0	0	0	0	0	0	0	0	0
RpLP0_FQQGVANLAAVC[31.9988]LSVGYP[15.9949]TIASAPHSIANGFK	0	0	0	0	0	0	0	0	0	0	0	0
His3_FQSSAVM[15.9949]ALQEASEAYLVGLFEDTNLC[125.0477]AIHAK	0	7046.63	0	16938.2	0	0	0	0	0	2996.21	0	0
Act88F_FRCPEALFQPSFLGMESC[15.9949]GIHETVYNSIMK	0	0	0	356239	0	0	0	567008	0	0	0	0
Act88F_FRCPEALFQPSFLGMESC[15.9949]GIHETVYNSIM[15.9949]K	0	0	0	0	0	0	0	0	0	0	0	0
Act57B_FRCPESLFQPSFLGM[15.9949]ESC[-34.0809]GIHETVYNSIMK	0	0	0	0	0	0	0	0	0	0	0	0
Act57B_FRCPESLFQPSFLGM[15.9949]ESC[-34.0809]GIHETVYNSIM[15.9949]K	0	0	0	0	0	0	0	0	0	4248.68	2519.26	0
Act57B_FRCPESLFQP[15.9949]SFLGMESC[-34.0809]GIHETVYNSIMK	0	0	0	0	0	0	0	0	0	0	0	0
Act57B_FRCPESLFQP[15.9949]SFLGM[15.9949]ESC[-34.0809]GIHETVYNSIMK	13831.4	0	8414.92	27291.7	0	0	0	0	0	0	2249.64	0
Act57B_FRCP[15.9949]ESLFQPSFLGM[15.9949]ESC[-34.0809]GIHETVYNSIMK	0	0	0	0	0	0	0	0	0	0	0	0
Act88F_FRC[-34.0809]PEALFQPSFLGMESCGIHETVYNSIM[15.9949]K	0	0	0	0	0	0	0	0	0	0	0	0
Act88F_FRC[-34.0809]PEALFQPSFLGMESC[31.9988]GIHETVYNSIM[15.9949]K	0	0	0	0	0	0	0	0	0	0	0	0
Act88F_FRC[-34.0809]PEALFQPSFLGM[15.9949]ESCGIHETVYNSIM[15.9949]K	0	0	0	0	0	0	0	0	0	0	0	0
Act88F_FRC[-34.0809]PEALFQPSFLGM[15.9949]ESC[31.9988]GIHETVYNSIMK	0	0	0	0	0	0	0	0	0	0	0	0
Act88F_FRC[-34.0809]PEALFQP[15.9949]SFLGM[15.9949]ESCGIHETVYNSIMK	0	0	0	0	0	0	0	0	0	0	0	0
Act57B_FRC[-34.0809]PESLFQPSFLGMESC[31.9988]GIHETVYNSIM[15.9949]K	0	0	0	0	0	0	0	0	0	0	0	0
Act88F_FRC[-34.0809]P[15.9949]EALFQPSFLGMESC[31.9988]GIHETVYNSIMK	0	0	0	0	0	0	0	0	0	0	0	0
Act57B_FRC[-34.0809]P[15.9949]ESLFQPSFLGMESCGIHETVYNSIMK	0	0	0	0	0	0	0	0	0	0	0	0
Act57B_FRC[-34.0809]P[15.9949]ESLFQPSFLGMESCGIHETVYNSIM[15.9949]K	0	0	0	0	0	0	0	0	0	0	0	0
Act57B_FRC[125.0477]PESLFQPSFLGM[15.9949]ESC[57.0215]GIHETVYNSIMK	0	0	0	0	0	0	0	0	0	0	0	0
Act57B_FRC[125.0477]P[15.9949]ESLFQPSFLGMESCGIHETVYNSIMKCDVDIR	0	0	0	0	0	0	0	0	0	0	0	0
Act88F_FRC[31.9988]PEALFQPSFLGMESC[-34.0809]GIHETVYNSIM[15.9949]K	0	0	0	0	0	0	0	0	0	0	0	0
Act5C_FRC[31.9988]PEALFQPSFLGM[15.9949]EAC[-34.0809]GIHETTYNSIMK	0	0	0	0	0	0	0	0	0	0	0	0
Act88F_FRC[31.9988]PEALFQPSFLGM[15.9949]ESC[-34.0809]GIHETVYNSIMK	0	0	32042.3	0	0	8481.56	0	0	0	4957.75	26201.6	0
Act57B_FRC[31.9988]PESLFQPSFLGMESC[-34.0809]GIHETVYNSIM[15.9949]K	0	6133.35	0	8662.94	0	0	0	0	0	0	0	0
Act88F_FRC[31.9988]P[15.9949]EALFQPSFLGMESC[-34.0809]GIHETVYNSIMK	0	0	0	0	0	0	0	0	0	0	0	0
Act57B_FRC[57.0215]PESLFQPSFLGM[15.9949]ESC[125.0477]GIHETVYNSIMK	0	0	0	0	0	0	0	0	0	0	0	0
Act57B_FRC[57.0215]P[15.9949]ESLFQPSFLGMESC[125.0477]GIHETVYNSIMK	0	0	0	0	0	0	0	0	0	0	0	0
Prm_FRPTTTTYEDNYGYTMNFYQPM[15.9949]LDYLDAK	0	0	0	0	0	0	0	0	0	0	0	0
Prm_FRPTTTTYEDNYGYTMNFYQP[15.9949]MLDYLDAK	0	0	0	0	0	0	0	0	0	0	0	0
Prm_FRPTTTTYEDNYGYTM[15.9949]NFYQPMLDYLDAK	184996	227809	250846	350965	167827	236764	129450	130449	178102	150518	124599	121413
Prm_FRPTTTTYEDNYGYTM[15.9949]NFYQPM[15.9949]LDYLDAK	106117	140125	130582	217425	120257	113476	34331.7	58522.3	68468.4	74902.9	74449.6	71663.6
Prm_FRPTTTTYEDNYGYTM[15.9949]NFYQP[15.9949]MLDYLDAK	106117	81643.3	133530	230653	119155	134355	33041	53487	0	56218.1	56124.1	0
Act79B_FRTPEALFQPSFLGMESCGIHETVYQSIM[15.9949]KCDVDIR	0	0	0	0	18736.6	15552.1	0	0	17690.1	0	18090	19292
Act79B_FRTPEALFQPSFLGMESC[125.0477]GIHETVYQSIM[15.9949]K	72441.2	77847.8	0	0	21046.8	0	0	0	41609.4	0	0	0
Act79B_FRTPEALFQPSFLGMESC[15.9949]GIHETVYQSIMKCDVDIR	0	0	0	0	0	0	16911.4	13316.7	0	0	0	0
Act79B_FRTPEALFQPSFLGM[15.9949]ESCGIHETVYQSIMKCDVDIR	19376.3	0	0	0	0	0	0	12983.9	0	19076	0	19798
Act79B_FRTPEALFQPSFLGM[15.9949]ESC[125.0477]GIHETVYQSIMK	97022.7	34673.2	8162	63619.9	0	5306.66	0	0	51450.2	17541.1	20059.7	36913.8
Act79B_FRTPEALFQP[15.9949]SFLGMESCGIHETVYQSIMKCDVDIR	0	0	0	0	0	0	0	0	0	0	0	0
Act79B_FRTPEALFQP[15.9949]SFLGMESC[125.0477]GIHETVYQSIMK	0	0	0	0	0	0	0	0	0	0	0	0
Act79B_FRTPEALFQP[15.9949]SFLGM[15.9949]ESC[57.0215]GIHETVYQSIMK	0	0	0	0	0	0	0	0	0	0	0	0
Act79B_FRTP[15.9949]EALFQPSFLGM[15.9949]ESC[57.0215]GIHETVYQSIMK	0	0	0	0	0	0	0	0	0	0	0	0
Cse1_FSGSQM[15.9949]AQLIDEIQP[15.9949]NLFGM[15.9949]LLDR	0	0	0	0	0	0	0	0	0	0	0	0
Hsc70-1_FSP[15.9949]ADRETIQQR	0	0	0	0	0	0	0	0	0	0	0	0
apolpp_FSVCEEKRQC[15.9949]TNLIVQSIVSIDEQK	0	0	0	0	0	0	0	0	0	0	0	0
apolpp_FSVC[15.9949]EEKRQCTNLIVQSIVSIDEQK	57447.4	59972.3	59328.7	73074.2	55276.6	82972.2	46250.3	81246	75902.6	54888.7	58585.1	55208.1
Naxe_FSVDQLMELAGLSC[-34.0809]AHAVAKC[15.9949]FP[15.9949]AEK	0	0	0	0	0	0	0	0	0	0	0	0
VhaSFD_FSVIP[15.9949]ILADILSDCAK	0	0	0	0	0	0	0	0	0	0	0	0
Unc-89_FTAC[125.0477]ATGYP[15.9949]EPEVEWFK	0	0	0	0	0	0	0	0	0	0	0	0
sqh_FTDEDVDEM[15.9949]YR	0	18183.3	0	0	0	14591	0	0	0	0	0	0
Unc-89_FTDIM[15.9949]DEEIDDER	207140	193043	157121	297967	179663	158614	65974.7	60835.3	83922.3	53016	61322.9	87919.6
Unc-89_FTDIM[15.9949]DEEIDDERTR	0	0	0	0	0	0	0	0	0	0	0	0
sls_FTEEIKDNLDVPEGGP[15.9949]IHFDC[125.0477]R	0	0	0	0	0	0	0	0	0	0	0	0
LUBEL_FTTP[15.9949]EPNK	0	0	0	0	0	0	0	0	0	0	0	0
RpS3_FVDGLMIHSGDP[15.9949]C[125.0477]NDYVETATR	0	0	0	0	0	0	0	0	0	0	0	0
RpS3_FVDGLM[15.9949]IHSGDPC[125.0477]NDYVETATR	24663	2946.43	31983.1	0	23484.2	3256.21	0	18727.3	0	0	0	0
sls_FVGIDGGATCLEIPRVTANDAGWYQC[15.9949]TAQNIAGSTANR	0	0	0	0	0	0	0	0	0	0	0	0
sls_FVGIDGGATCLEIP[15.9949]RVTANDAGWYQCTAQNIAGSTANR	0	0	0	0	0	0	0	0	0	0	0	0
sls_FVGIDGGATC[15.9949]LEIPRVTANDAGWYQCTAQNIAGSTANR	0	0	0	0	0	0	0	0	0	0	0	0
Atpalpha_FVGLMSM[15.9949]IDPPR	0	33655.1	0	0	0	0	27786.9	0	0	0	0	0
Atpalpha_FVGLM[15.9949]SMIDPPR	50399.2	43776.9	50012.1	86594.6	0	25022.1	0	0	0	0	0	0
Atpalpha_FVGLM[15.9949]SM[15.9949]IDPPR	205402	220660	191240	312349	183248	193055	116427	84096.5	102535	110412	138507	98253.4
Top2_FVISFAP[15.9949]GEFER	0	0	193119	0	173150	0	0	0	0	0	268096	256182
eIF2beta_FVM[15.9949]RP[15.9949]PQVLR	0	0	0	0	0	0	0	0	0	0	0	0
Cyp6a20_FVQM[15.9949]GTTAITER	35724.7	42014.8	0	0	50602	0	0	0	0	0	0	0
Argk1_FWP[15.9949]SGRGIYHNDAKTFLVWC[305.3076]NEEDHLR	0	0	0	0	0	0	0	0	0	0	0	0
SERCA_FYQYEVNLTFVGVVGM[15.9949]LDPPRK	0	0	0	0	0	0	0	0	0	0	0	0
eEF1alpha1_GAADFTAQVIVLNHP[15.9949]GQIANGYTPVLDC[-34.0809]HTAHIAC[15.9949]K	0	0	0	0	0	0	0	0	0	0	0	0
14-3-3epsilon_GAEEKLEM[15.9949]IK	20127.8	0	0	0	0	23288	0	0	0	0	0	0
futsch_GAEVM[15.9949]SSVTAK	23526	0	0	0	0	15500	0	0	13639.8	0	0	0
Tpi_GAFTGEISPAM[15.9949]LK	35505	40896.8	29542.1	39732.6	0	0	62677.1	0	14326.4	0	0	0
futsch_GAGDGPAQDAAQEPGQAEHGEP[15.9949]GDGGDGGDDGATDAGASSLPPSEIGGR	0	0	0	0	0	0	0	0	0	0	0	0
Gapdh2_GANVVAVNDPFIDVNYM[15.9949]VYLFK	0	40342.3	0	47304.7	29905.1	0	0	31055.6	23665.4	0	0	0
CG11334_GAPAIAIVGC[-34.0809]LSLAVEINP[15.9949]EDFENK	0	0	0	0	0	0	0	0	0	0	0	0
pAbp_GAQPQVQGTHAAAAAANNM[15.9949]R	69465.7	103873	69590.4	36997.3	88165.2	75925.3	35849.2	40763.6	44659.2	45446.1	50599.5	80932.4
cher_GASAGGLTM[15.9949]AVEGPSK	46002.9	58197.8	53273.2	61861.9	42954.3	43468	0	0	35639.4	0	0	40006.7
Gapdh1_GASVVAVNDPFIDVNYM[15.9949]VYLFK	40852.7	49732.4	43672.7	82720.4	54002.8	52653.6	39099.9	34135.6	46258.3	30971	27875.1	26679.9
Hsc70-5_GAVIGIDLGTTNSC[125.0477]LAVM[15.9949]EGK	0	0	0	0	0	0	0	0	0	0	0	0
cher_GAYTTTM[15.9949]TYGGQR	5.7702e+06	534425	943441	0	1.36328e+06	4.97732e+06	0	2.8729e+06	4125482	0	692039	0
Gdh_GC[125.0477]QIAEESLVDDM[15.9949]K	0	0	0	40049.2	0	0	51713.4	0	0	0	0	0
Gdh_GC[125.0477]QIAEESLVDDM[15.9949]KGK	22066.9	0	0	46071.7	30430.2	0	0	0	0	14459.4	0	0
Yp1_GDAEFVDAIHTSVYGMGTP[15.9949]IR	0	0	0	0	0	0	0	0	0	0	0	0
Mical_GDIPSALP[15.9949]RTADEQFSDRIK	0	0	0	433464	0	0	605603	0	0	0	684679	696134
CG7766_GDKTNHGEPELNASSIGM[15.9949]AK	0	0	0	0	0	0	0	0	0	0	0	0
Col4a1_GDRGP[15.9949]TGPIGFPGADGSVGYPGDR	0	0	70148.8	0	65668.3	0	0	0	0	0	0	0
Col4a1_GEPGLSGLP[15.9949]GLK	1.22437e+06	1076199	1.04336e+06	1274945	1025916	968075	0	1.19138e+06	1.0561e+06	1135312	1.19842e+06	1.05337e+06
Col4a1_GEP[15.9949]AKENGDYAK	0	0	0	0	0	0	0	0	0	0	0	0
ATPsynO_GEVVC[125.0477]EVVTAKP[15.9949]LDASQSK	4253.56	3709.11	0	0	2297.2	0	0	1373.1	0	2135.96	3082.1	0
PyK_GEYPLECVLTMAKTC[15.9949]KEAEAALWHQNLFNDLVR	0	0	0	0	0	0	0	0	0	0	0	0
PyK_GEYPLECVLTM[15.9949]AKTCKEAEAALWHQNLFNDLVR	0	0	0	15642.9	0	0	0	0	0	20694.4	20162	18735.1
PyK_GEYPLECVLTM[15.9949]AKTC[-34.0809]K	0	0	0	0	0	0	0	0	0	0	0	0
PyK_GEYPLEC[125.0477]VLTM[15.9949]AK	221783	319168	167917	474282	248728	237253	127775	129732	128227	69387.8	99794.2	143798
PyK_GEYPLEC[31.9988]VLTM[15.9949]AKTC[-34.0809]KEAEAALWHQNLFNDLVR	0	0	0	0	0	0	0	0	0	0	0	0
ND-23_GFAVTLAHIFKEP[15.9949]ATINYPFEK	0	0	0	0	0	0	0	0	0	0	0	0
Trxr1_GFDQQMAELVAASM[15.9949]EER	0	0	0	0	0	0	0	0	0	0	0	0
Hsp83_GFEVVYM[15.9949]TEPIDEYVIQHLK	0	0	0	0	0	0	0	0	0	0	0	0
pAbp_GFGFVCFNAASEATC[57.0215]AVTELNGRVVGSKP[15.9949]LYVALAQRK	0	0	0	0	0	0	0	0	0	0	0	0
Gdh_GFIGPGVDVPAPDM[15.9949]GTGER	97185.1	138028	107615	353614	87331.2	70255.1	86058.8	84169.2	146475	72979.2	68551	52039
wupA_GFM[15.9949]TPER	0	0	0	0	0	274543	0	101339	184300	125824	0	0
Vha55_GFPGYM[15.9949]YTDLATIYER	0	0	0	0	0	0	0	0	0	0	0	0
Cyp6d4_GFP[15.9949]FEKHSGIPFGCLDSVWR	0	0	0	0	0	0	0	0	0	0	0	0
AANATL2_GFP[15.9949]VVTSTC[125.0477]SNQNSK	0	0	240162	293828	0	0	182745	0	0	0	408923	0
ATPsynbeta_GFSAILAGDYDHLPEVAFYM[15.9949]VGPIEEVVEK	28318	39560.3	31173.2	64777.4	29631.8	38522.3	14387.1	0	18944.4	16924.5	22676.9	14253.6
ATPsynbeta_GFSAILAGDYDHLP[15.9949]EVAFYMVGPIEEVVEK	0	0	0	0	0	0	0	0	0	0	0	0
Mhc_GGGFATVSSAYKEQLNSLM[15.9949]TTLR	100144	110575	56411	167304	106179	146975	35929.5	0	27115.4	41783.6	60245	110968
CCT3_GGNEPTNPAAM[15.9949]AQGQE	25861.5	31912.6	21717.4	0	26339.8	26909.3	0	0	0	0	0	0
RyR_GGNIDIQM[15.9949]GM[15.9949]LNHLK	0	0	9079.64	0	13803.8	0	0	0	0	0	0	0
Pfk_GGNPSAFDRILAC[-34.0809]RM[15.9949]GAEATLALMEATK	0	0	0	0	0	0	0	0	0	0	0	0
sqd_GGPRGGGGP[15.9949]KGGGGFNGGK	0	0	0	0	0	0	0	0	0	0	0	0
CalpB_GHAYSITKVCLMDISTP[15.9949]NR	0	0	0	0	0	0	0	0	0	0	0	0
if_GHSTQGHIQMAGP[15.9949]VQHTSSSSSSNYR	0	0	7149.72	0	13698.3	0	0	0	0	0	0	0
if_GHSTQGHIQM[15.9949]AGPVQHTSSSSSSNYR	17114.4	6986.1	5810.67	0	10877.9	13542.9	0	0	0	6052.84	0	8739.02
eEF2_GHVFEENQVVGTPM[15.9949]FVVK	0	23582	19719.4	41755.6	21723.5	0	13252	0	13431.6	20198.7	24458	19951.2
eEF2_GHVFEENQVVGTP[15.9949]MFVVK	14797.5	0	0	0	0	0	0	0	0	0	0	20999.5
TppII_GIAVAKLAVLDDC[15.9949]IKDSLAEINELYTEIIK	0	0	0	0	0	0	0	0	0	0	0	0
atl_GIHHVATHATEM[15.9949]AVGGGAASYR	20897.6	29909.1	27081	0	37263.7	0	0	0	0	0	0	0
SPE_GIIHEM[15.9949]YAPNSVDQR	96828.3	83195.5	77187.9	69438.9	86375.9	74906.3	74114.7	66871.3	84049.8	101368	105009	80056.9
Ald1_GILAADESGPTM[15.9949]GK	1.92931e+06	3.21079e+06	2154478	3.01862e+06	2.05609e+06	667466	1.99838e+06	998825	1.18939e+06	1.05251e+06	1.49289e+06	1.89411e+06
Ald1_GILAADESGPTM[15.9949]GKR	834564	1.03372e+06	1.12434e+06	739187	1.16643e+06	374772	371324	402635	565705	578477	625727	695191
Ald1_GILAADESGP[15.9949]TMGK	0	0	0	0	0	0	0	0	0	0	0	0
Ald1_GILAADESGP[15.9949]TMGKR	0	0	0	714249	843825	0	0	0	0	0	0	0
Gdh_GILMLM[15.9949]QPC[125.0477]DHIIEIAFPLRR	0	0	0	0	0	0	0	0	0	0	0	0
Gdh_GILM[15.9949]LMQPC[125.0477]DHIIEIAFPLRR	0	0	0	0	0	0	0	0	0	0	0	0
Gdh_GILM[15.9949]LM[15.9949]QPC[125.0477]DHIIEIAFPLR	0	0	0	0	0	5684.41	0	4796.26	0	0	0	0
Gdh_GILM[15.9949]LM[15.9949]QPC[125.0477]DHIIEIAFPLRR	30137	29965	34913.9	45502.3	31465.7	34605.6	15799.7	14931	12995.6	28503.5	25428.2	23113.8
Zasp52_GILNKAAGPGVRIPLC[-34.0809]NSC[15.9949]NVQIR	0	0	0	0	0	0	0	0	0	0	0	0
poe_GISEDRP[15.9949]VK	0	0	0	0	0	0	0	0	0	0	0	0
mEFG1_GKDNVGATM[15.9949]DSM[15.9949]ELER	22514.1	19937.4	23605.7	0	24565	14109.8	0	0	0	0	13594.6	0
Actn_GKEEM[15.9949]LQSQDFR	1.11333e+06	1.03785e+06	799104	952100	993235	785547	198879	330441	390838	439447	430860	441256
Argk1_GKFYPLTGM[15.9949]EK	116892	58920.7	68204.1	0	57382.5	105006	0	32296.6	59066.9	105049	34954.5	55986.6
sls_GKHNIVYESQLPEGM[15.9949]TSEK	0	21095.6	20374.1	0	18565.6	0	0	0	0	9336.16	0	0
sls_GKHNIVYESQLP[15.9949]EGMTSEK	0	0	0	0	0	0	0	0	0	0	0	0
Pfk_GLAVFTSGGDSQGM[15.9949]NAAVR	128585	148475	113080	304873	104552	81647.3	83485.7	57271	69869.4	64797.3	49705.2	69869.4
Pp2A-29B_GLC[125.0477]M[15.9949]GWLNDHVYAIR	0	0	0	0	0	0	0	0	0	0	0	0
up_GLDP[15.9949]EALTGKYPPK	0	0	24245.8	0	0	0	0	0	14644.9	0	0	0
Gpdh1_GLEDKFP[15.9949]LFTAIHK	0	0	0	0	0	0	0	0	0	0	0	0
Col4a1_GLIGETGNVGRP[15.9949]GPK	0	0	0	0	0	0	0	0	0	0	0	0
Calx_GLLSFP[15.9949]PGVDEQR	0	0	281657	0	0	0	235313	289513	0	234220	0	0
Treh_GLLYSQM[15.9949]FDTAR	0	0	0	0	0	0	0	0	0	0	0	0
Col4a1_GLPGGP[15.9949]GDR	0	0	0	135059	87234.4	0	0	167054	128195	0	0	0
Col4a1_GLP[15.9949]GGPGDR	0	0	0	0	0	0	0	61523.6	0	93911.2	59374.4	0
CG2200_GLP[15.9949]YVGSSAGTNVATR	125529	0	0	0	0	0	147693	125013	125557	0	0	0
SmF_GMEDDDEEGEM[15.9949]RD	12810.9	9234.99	12735.7	0	8148.05	14104.8	0	0	6459.23	7484.13	3965.67	0
COX5A_GMNDLLGM[15.9949]DLVPSPK	0	0	0	0	0	0	0	0	0	0	0	0
blw_GM[15.9949]ALNLEPDNVGVVVFGNDK	2.23745e+06	3.36165e+06	1.64371e+06	5.61735e+06	1.36843e+06	2.35298e+06	2.978e+06	1.52937e+06	2.43574e+06	947574	1.05931e+06	2298002
blw_GM[15.9949]ALNLEPDNVGVVVFGNDKLIK	191851	193267	194892	313478	226991	129772	85075.4	136659	187651	219044	195543	217886
sls_GM[15.9949]AQSYEENLQEK	134591	159257	139427	140191	189775	148029	56904.9	69782.3	93763.3	78171.3	64240.1	62191.5
Mitofilin_GM[15.9949]DAALAER	83365.9	27198.9	27451.8	14995.7	23929.2	152793	0	24410.6	23880.2	29659	0	0
SmF_GM[15.9949]EDDDEEGEMRD	15514	18659.5	15234.9	0	12956.4	18692.9	0	9447.58	0	0	0	0
SmF_GM[15.9949]EDDDEEGEM[15.9949]RD	13706.8	0	0	0	0	14444.6	0	0	0	0	0	0
SCOT_GM[15.9949]GGAM[15.9949]DLVAAPGTK	0	19638.8	0	0	14467	16625.2	0	0	0	0	0	0
ras_GM[15.9949]GSLEAM[15.9949]ER	0	0	0	0	0	0	0	0	0	0	0	0
Spn42Dd_GM[15.9949]IDPGSM[15.9949]TSDVK	19680	16178.1	15893.3	0	19012.3	26183.7	0	0	0	0	0	9841.12
sesB_GM[15.9949]LPDPK	194323	0	0	0	15480.7	0	0	264735	0	0	0	0
sesB_GM[15.9949]LPDPKNTPIYISWAIAQVVTTVAGIVSYPFDTVR	0	0	0	0	0	0	0	0	0	0	0	0
COX5A_GM[15.9949]NDLLGMDLVPSPK	0	0	0	0	0	0	0	0	0	0	0	0
COX5A_GM[15.9949]NDLLGM[15.9949]DLVPSPK	0	0	0	108849	111193	87663.8	0	0	65460.4	0	0	0
CG1598_GM[15.9949]NFSVVVFDTAP[15.9949]TGHTLR	0	0	0	0	0	0	0	0	0	0	0	0
Cyp6a21_GM[15.9949]PVLIPC[125.0477]GAMHR	0	0	0	0	0	0	0	0	0	0	0	0
sesB_GM[15.9949]VDC[125.0477]FIR	713225	681379	656243	1.01294e+06	913974	1107114	367230	334391	847571	384994	437549	390996
ND-75_GNDM[15.9949]QIGTYVEK	502969	696903	562786	810384	498226	261116	341554	237483	292929	256468	285170	309304
Vha68-1_GNEM[15.9949]SEVLR	59902.8	20309.5	25193.2	61336.5	37111.3	77055.7	0	24638.6	30101.8	22469.8	0	0
SPE_GNIM[15.9949]DSEPTPSTR	26032.3	31667.1	38293.8	11925.2	25941.8	51706.3	29968.5	29927.8	42910.1	38458.4	25495.4	31218
Gs2_GNNILVM[15.9949]C[125.0477]DTYK	0	0	0	0	0	0	0	0	0	0	0	0
Gs2_GNNILVM[15.9949]C[125.0477]DTYKFDGTPTDTNK	0	0	0	0	0	0	0	0	0	0	0	0
PPO2_GNRVPLDEATGIDTLGNM[15.9949]IESSILSPNR	0	0	0	0	0	0	0	0	0	0	0	0
ATPsynbeta_GPIDTDKTAAIHAEAPEFVQM[15.9949]SVEQEILVTGIK	97051.7	82390	97622.4	171183	95988.1	103844	0	0	42431.7	54455.4	57610.5	62478.5
ATPsynbeta_GPIDTDKTAAIHAEAP[15.9949]EFVQMSVEQEILVTGIK	0	0	0	0	0	0	0	0	0	0	0	0
Cat_GPILLQDVNFLDEM[15.9949]SHFDR	121542	118525	99403.8	310351	191462	86101.4	77972.1	70562.5	69112.6	66304	80989.3	56840.3
Cat_GPILLQDVNFLDEM[15.9949]SHFDRER	27678.3	28301.4	27957.7	64615.9	42880.3	0	0	0	0	32545.3	35516.7	29502.8
Idh3a_GPLM[15.9949]TPVGK	1066098	314331	291460	540354	165662	650324	0	389661	414798	568365	113017	205347
Col4a1_GPTGPIGFPGADGSVGYP[15.9949]GDR	0	0	0	0	0	0	0	0	0	0	0	0
Ppn_GP[15.9949]DFEGC[305.3076]GLASPVAK	0	0	0	0	0	0	0	0	0	0	0	0
Pfas_GP[15.9949]GAGSK	0	0	0	0	0	0	0	0	0	0	0	0
nrv2_GQNIYNCDYNQPPPKGQVC[15.9949]DVDIK	0	0	277421	0	0	0	165240	0	0	0	0	0
nrv2_GQNIYNCDYNQPPP[15.9949]KGQVCDVDIK	0	0	0	0	0	0	0	0	0	0	0	0
nrv2_GQNIYNCDYNQP[15.9949]PPKGQVCDVDIK	198677	299586	301855	126777	266945	212354	269229	208873	301956	190427	198311	200885
nrv2_GQNIYNC[15.9949]DYNQPPPKGQVCDVDIK	0	0	0	0	157084	0	0	91958.5	149908	0	102407	78325.4
Unc-89_GQSVGGM[15.9949]DDYYSGYSR	106540	142636	124126	163358	171188	130458	63611.4	55589.2	74570.6	67625.2	78219.6	72263.8
SdhA_GQVITIDKDGKDVIVP[15.9949]GLYAAGEAASSSVHGANR	0	0	0	0	0	0	0	0	0	0	0	0
D1_GRP[15.9949]KSSGGAGSGSGDSVK	1.91577e+06	2402078	2464320	2.71102e+06	2.56021e+06	2.11638e+06	0	2217254	2273848	1954290	2.1722e+06	1.96388e+06
Drip_GSAP[15.9949]LAVGLAIAAGHLCAIK	0	0	0	0	0	0	0	0	0	0	0	0
SdhA_GSDWLGDQDAIHYM[15.9949]TR	262490	250155	262242	323419	227501	213109	103798	143911	160087	165832	171936	160609
Mhc_GSLEDQVVQTNP[15.9949]VLEAFGNAK	0	0	0	0	0	0	0	0	0	0	0	0
Ork1_GSLFP[15.9949]ATASASSLTSAPR	0	0	0	0	0	0	0	0	0	0	0	0
Slh_GSP[15.9949]FPTVAEAIQEELESYRNSEEEIK	0	0	0	0	0	0	0	0	0	0	0	0
Pgi_GTDPVLVDDKDVM[15.9949]PDVR	4.14912e+06	3.3352e+06	0	5.5339e+06	3.44828e+06	3.18471e+06	1.67696e+06	0	2.36225e+06	2289435	0	0
Cyp12b2_GTGVLM[15.9949]GVLELSNDDK	0	0	0	0	0	0	0	0	0	0	0	0
Cat_GTPDGYC[125.0477]HM[15.9949]NGYGSHTFK	0	0	0	0	0	0	0	0	0	0	0	0
Cat_GTP[15.9949]DGYC[125.0477]HMNGYGSHTFK	0	0	0	0	0	0	0	0	0	0	0	0
lap_GTVQDGGM[15.9949]GVPGGR	35489.8	29171.6	22265	0	26096	22789	0	0	0	0	0	0
RpL8_GVAMNPVEHP[15.9949]HGGGNHQHIGK	0	0	0	0	0	0	0	0	0	0	0	0
Su(var)205_GVDQAEM[15.9949]VPSSVANEK	52171	59044.6	45374.5	84366.8	51766.7	36166.5	0	0	0	0	0	0
Gdh_GVFHGLENFINEANYM[15.9949]SQIGTTPGWGGK	77699.7	128773	53024.5	153621	56310.1	94193.1	77672.9	57511.7	87025	35033	44084.3	63765.5
Gdh_GVFHGLENFINEANYM[15.9949]SQIGTTP[15.9949]GWGGK	0	0	0	0	0	0	0	0	0	0	0	0
mRpL45_GVLP[15.9949]PRPWMERPFHISCTGGIFEAYVPPEGDGK	0	0	0	0	0	0	0	0	0	0	0	0
eIF3f1_GVVEVTNC[57.0215]FC[31.9988]VP[15.9949]HK	888396	849252	0	0	885404	1.11051e+06	1.12536e+06	966531	930521	770405	705619	714659
Atpalpha_GVVISC[125.0477]GDHTVM[15.9949]GR	233649	251250	231338	327866	271347	201761	109006	106486	170089	120271	147453	139005
Unc-89_GYC[125.0477]HLNIQPDNVVM[15.9949]ASVR	41826.8	32856	40021	76788.1	51525.6	27314	0	0	0	33225.8	35862.5	40228.5
Unc-89_GYC[125.0477]HLNIQP[15.9949]DNVVMASVR	3410.64	0	29105.1	66891.8	0	0	0	0	0	0	0	0
Mlp84B_GYGFGTGAGTLSM[15.9949]DNGSQFLR	343574	494145	586115	751013	347083	402499	223668	167194	306070	544594	540648	380148
Mlp84B_GYGYGQGGGALQSDC[125.0477]YAHDDGAP[15.9949]QIR	0	0	0	0	0	0	0	0	0	0	0	0
Nurf-38_GYIWNYGALPQTWENP[15.9949]DHIEPSTGC[125.0477]K	0	0	0	0	0	0	0	0	0	0	0	0
Nurf-38_GYIWNYGALP[15.9949]QTWENPDHIEPSTGC[125.0477]K	0	0	0	0	0	0	0	0	0	0	0	0
Zasp52_GYTPLNPENAM[15.9949]HR	127060	108297	115352	137528	98085.3	79622.1	0	0	0	71769.6	47048.6	81117.8
Zasp52_GYTPLNP[15.9949]ENAMHR	0	0	0	0	0	0	0	0	0	0	0	0
blw_HALIIYDDLSKQAVAYRQM[15.9949]SLLLR	0	0	0	22495.1	17575.9	0	0	0	0	0	0	0
alpha-Spec_HALLEADVM[15.9949]AHQDR	0	0	0	0	0	0	0	0	0	0	0	0
Rho1_HFC[125.0477]P[15.9949]NVPIILVGNKK	0	0	0	0	0	0	0	0	0	0	0	0
sls_HHQEEDITIM[15.9949]QAPQFTR	134471	134796	120079	164536	149139	107021	62880.1	56831.4	67589.9	80679.6	70054.1	90285.6
alphaSnap_HHQSIAEM[15.9949]YESDPNNLAK	24002.5	23816.9	0	19416.8	25338.9	19411.7	0	0	0	0	16170	0
cher_HIP[15.9949]GSPFR	0	0	0	0	0	0	0	0	0	0	0	0
Fas1_HLAISDKEYTM[15.9949]K	36432.4	29548.7	0	0	0	42223.2	0	0	0	38167.1	0	0
RpL9_HLALDM[15.9949]YM[15.9949]PDKR	15908.6	28718.6	26964.4	34355.1	32104.5	16108.4	0	0	0	0	0	0
CG16935_HLDNGGVLVTYGGM[15.9949]SR	54679.1	46849.8	44201	72551.1	52720.7	39119.1	32092.9	30405.8	41878.2	41655.5	33320.7	38253
Sod1_HLGDLGNIEATGDC[125.0477]P[15.9949]TK	0	5999.86	0	2450.46	0	5782.06	0	0	3754.72	0	6461.24	3495.67
14-3-3epsilon_HLIP[15.9949]C[125.0477]ATSGESK	0	1352.91	0	0	0	1305.19	0	0	0	0	0	0
HBS1_HLLDVIENFKIP[15.9949]ER	0	86748.6	0	151962	0	104166	0	0	42251.1	0	114123	0
beta-Spec_HLM[15.9949]GVEDLLQK	0	0	0	0	0	0	0	0	0	0	0	0
Glyp_HLQIIYHINFLHM[15.9949]ENVK	0	0	0	0	0	0	0	0	0	0	0	0
Kcmf1_HLVEHP[15.9949]MQC[57.0215]ILTR	0	0	0	0	0	0	0	0	0	0	0	0
RpL19_HLYHDLYM[15.9949]K	37433.8	0	0	0	0	0	0	0	18464	0	0	0
Pgm1_HM[15.9949]EEIFDFAK	83094.7	89162.3	80327.2	117659	74295.6	61576	26988	43000.9	38677.9	51608.6	48564.8	48966.3
Idh3a_HM[15.9949]ELNTYADK	1.00403e+06	91224.3	82903.5	33485.7	56071.3	910256	6887.48	267814	442562	307337	20448.4	55291
Idh3a_HM[15.9949]ELNTYADKIER	2.16466e+06	2101405	2.23285e+06	2728874	2501665	2.08823e+06	724429	965166	1.08369e+06	1.3892e+06	1.28796e+06	1.48689e+06
Vha26_HM[15.9949]MAFIEQEANEKAEEIDAK	18225.4	0	0	33188.8	0	0	0	0	0	7241.68	0	0
Vha26_HM[15.9949]MAFIEQEANEKAEEIDAKAEEEFNIEK	17270.3	0	0	25405.8	0	0	0	0	0	0	0	0
Vha26_HM[15.9949]M[15.9949]AFIEQEANEK	53511.4	0	0	0	0	58576.1	0	0	0	0	0	0
Vha26_HM[15.9949]M[15.9949]AFIEQEANEKAEEIDAKAEEEFNIEK	0	0	0	0	0	0	0	0	0	0	0	0
ATPsynB_HM[15.9949]VNWITTNVLASISPQQEK	307565	259629	193934	347554	182645	226699	154321	89326.6	133442	137634	98986.7	117519
Amy-p_HM[15.9949]WPADLAVIYGR	0	20366.3	0	0	0	0	0	0	0	25967.1	29443.9	23624
Mhc_HNDAVAEM[15.9949]AEQVDQLNK	5000567	5.46147e+06	4486347	10950699	5872884	5.09852e+06	2.30491e+06	2.48389e+06	2.67305e+06	2.77566e+06	3.4046e+06	2.88023e+06
Mhc_HNDAVAEM[15.9949]AEQVDQLNKLK	0	0	0	0	0	442262	0	0	0	12711.6	0	0
sls_HNIVYESQLPEGM[15.9949]TSEK	134107	131443	137790	221028	155322	112988	76635.5	59426.8	75599.3	87748.9	91041.6	84227.3
sls_HNIVYESQLP[15.9949]EGMTSEK	0	0	0	0	0	0	0	0	0	0	0	0
Unc-89_HNLSTLDYGMP[15.9949]EFVSPEVVNK	0	0	0	0	0	0	0	0	0	0	0	0
Unc-89_HNLSTLDYGM[15.9949]PEFVSPEVVNK	72011.2	63679.4	74115.4	152008	84743.9	54052.4	23548.7	0	38437.2	54835.7	48331.1	55883.2
Vha14-1_HPNFM[15.9949]VVDK	66782.8	0	0	0	0	51989.2	0	0	0	0	0	0
Unc-89_HPWFFM[15.9949]LDRPVYDHDYQIGTDR	30300	0	34072.2	35938.2	32008.4	46269.5	0	20834.8	0	25717.7	21669.1	18894.7
Unc-89_HP[15.9949]WFFMLDRPVYDHDYQIGTDR	0	0	0	0	0	0	0	0	0	0	0	0
Act79B_HQGVMVGMGQKDC[15.9949]YVGDEAQSKR	0	0	0	0	0	0	0	0	0	0	0	0
Act79B_HQGVMVGM[15.9949]GQK	205640	102313	66274	37418.5	99965.4	263366	42103.8	374905	1.24903e+06	405393	133955	146403
Act79B_HQGVMVGM[15.9949]GQKDC[125.0477]YVGDEAQSK	0	0	0	0	0	0	0	0	0	0	0	0
Act79B_HQGVMVGM[15.9949]GQKDC[125.0477]YVGDEAQSKR	0	0	0	0	0	0	0	0	0	0	0	0
Act79B_HQGVM[15.9949]VGMGQK	1.14699e+06	550199	541127	293139	480104	1.80537e+06	325579	1.57062e+06	1.55584e+06	1.49064e+06	268024	368863
Act79B_HQGVM[15.9949]VGMGQKDC[125.0477]YVGDEAQSK	430080	643083	636836	719811	657815	180414	317868	193005	163916	241118	440740	343847
Act79B_HQGVM[15.9949]VGMGQKDC[125.0477]YVGDEAQSKR	260099	159859	161691	103936	235869	155750	61398.7	97763.1	117041	110533	93918.4	81167.9
Act79B_HQGVM[15.9949]VGM[15.9949]GQK	2.45031e+06	431050	339997	50415.7	486684	7743102	37517	413995	542149	536820	105314	204059
Act79B_HQGVM[15.9949]VGM[15.9949]GQKDC[125.0477]YVGDEAQSK	0	0	0	0	0	0	0	0	0	0	0	0
Act79B_HQGVM[15.9949]VGM[15.9949]GQKDC[125.0477]YVGDEAQSKR	0	0	0	0	0	0	0	0	0	0	0	0
Act79B_HQGVM[15.9949]VGM[15.9949]GQKDC[57.0215]YVGDEAQSK	0	0	0	0	0	0	0	0	0	0	0	0
Act88F_HQGVM[15.9949]VGM[15.9949]GQKDSYVGDEAQSKR	0	0	0	0	13104.8	0	0	0	0	27214.2	0	22160.3
RyR_HRPALGSC[57.0215]LGAYSSC[-34.0809]FP[15.9949]VAFLEPHLNK	0	0	0	0	0	0	0	0	0	0	0	0
Vha68-1_HTM[15.9949]LQVWPVR	0	15018.9	25110.3	0	0	21296.5	0	0	0	0	0	0
Syt1_HWSDM[15.9949]LASPR	0	0	0	0	0	0	0	0	0	0	0	0
Cyp313a1_IAAQTTM[15.9949]GSEVK	23270.9	18715.6	0	0	0	24152	0	0	0	0	0	0
bonsai_IAC[57.0215]YKP[15.9949]EKSGDLAK	0	0	0	0	0	0	0	0	0	0	0	0
RyR_IADHSLEAQDIM[15.9949]VK	61073.3	38416.9	37168.5	0	50543.1	44073.1	0	27311.3	33446.5	22250.8	32223.7	31494.5
Rpt6_IAELMP[15.9949]GASGAEVK	0	0	0	704113	0	96490.9	0	0	0	75052.6	0	0
RpS17_IAGYVTHLM[15.9949]GR	26782.3	28956	0	35656.7	23072.3	0	0	0	0	0	18531.3	0
Mcad_IAM[15.9949]GTFDK	0	41423.3	53915.2	0	34228.5	184551	0	42340.2	53980.9	58397.7	0	0
Mlc2_IANDKELDAMLGEASGP[15.9949]INFTQLLTLFANR	0	42988.7	0	0	0	0	0	17557.3	0	31230.5	28058.5	0
Mlc2_IANDKELDAM[15.9949]LGEASGPINFTQLLTLFANR	40367.7	40855.1	38188.6	74813.4	40486.7	0	23557.2	32907.2	38288.8	38504.8	0	29274.9
Mlc2_IANDKELDAM[15.9949]LGEASGP[15.9949]INFTQLLTLFANR	0	0	0	0	0	0	0	0	0	0	0	0
Fs(2)Ket_IAQEGDVSDSMLASAAGFIGDLC[305.3076]TSFGP[15.9949]RLYPLLDDAIITQFLAEGK	0	0	0	0	0	0	0	0	0	0	0	0
CCT3_IC[125.0477]ADIIAVKP[15.9949]DLVFTEK	0	0	0	0	0	0	0	0	0	0	0	0
dare_IC[125.0477]IVGAGP[15.9949]AGFYAAQLILKQLDNC[-34.0809]VVDVVEK	0	0	0	0	0	0	0	0	0	0	0	0
scu_IC[125.0477]TIAPGLFNTPM[15.9949]LAALPEK	50671.5	0	44170.4	64792.3	53705.1	43237.4	0	0	46963.5	0	0	41283.3
scu_IC[125.0477]TIAPGLFNTP[15.9949]MLAALPEK	0	41537.5	0	0	69047.4	0	0	36791.5	0	0	0	0
Cdk12_IC[15.9949]GSPVP[15.9949]AVWPNVIK	0	0	0	0	0	0	0	0	0	0	0	0
PGAP1_IC[57.0215]VP[15.9949]WAAGFER	0	0	0	0	0	0	0	0	0	0	0	0
Pgm1_IDAM[15.9949]NGVTGSYVR	95956	127359	111541	164349	85869.5	61889.3	61792.3	19785.2	61553.7	68734	80350.8	87312.4
prtp_IDCTQFRSIC[15.9949]QDFEVK	55015.3	46098.2	0	58180.7	65746.2	0	0	0	0	0	0	0
prtp_IDC[15.9949]TQFRSICQDFEVK	0	0	67772.9	0	54559.5	0	0	0	40192.9	55220.4	44722.6	44212.3
GluProRS_IDM[15.9949]SSPNGC[125.0477]M[15.9949]R	0	0	0	0	0	0	0	0	0	0	0	0
Mhc_IDQSKP[15.9949]YDSK	0	0	0	0	0	0	0	0	0	0	0	0
Snap25_IEEGM[15.9949]DQINADMR	0	0	0	0	0	0	0	0	0	0	0	0
Snap25_IEEGM[15.9949]DQINADM[15.9949]R	22979.4	26823.3	27630.4	0	25053.6	22595.7	0	0	0	0	11061.2	11618.3
Eno_IEIGM[15.9949]DVAASEFYK	133256	0	82842.1	495157	126235	0	113963	117320	96994.2	73315.6	110728	69499.2
Eno_IEIGM[15.9949]DVAASEFYKDGQYDLDFK	0	0	0	0	0	0	0	0	0	0	0	0
Eno_IEIGM[15.9949]DVAASEFYKDGQYDLDFKNEK	23145.5	28759.3	29550.4	63566.1	28104.8	0	0	0	21322.4	0	0	21139.3
Ndg_IEM[15.9949]SNLDGTGR	63710	37012.7	34196.7	25055.9	32599	52449.2	0	0	29947	0	0	0
PyK_IENQQGMHNLDEIIEAGDGIM[15.9949]VAR	454291	395446	389839	542419	375465	0	209263	240262	264280	300944	313302	260509
PyK_IENQQGM[15.9949]HNLDEIIEAGDGIMVAR	70981.2	217747	188158	342001	147487	176803	95793.1	71416.4	136476	45865	68849.6	111429
PyK_IENQQGM[15.9949]HNLDEIIEAGDGIM[15.9949]VAR	162127	144424	109189	442473	222967	81436.5	39920.4	0	0	65853.6	76396.6	59108.9
Mical_IETAP[15.9949]EEVR	0	0	33641.9	0	0	0	0	0	0	0	0	23577.8
Zasp52_IFGNRP[15.9949]FFLEDGNAYC[125.0477]EADWNELFTTK	0	2892.24	0	0	0	4094.33	0	0	0	0	0	2885.77
Unc-89_IFNPYGDDIC[125.0477]HAELFYDSLDSQQKP[15.9949]LEDQYTDFKK	0	0	0	0	0	0	0	0	0	0	0	0
Unc-89_IFNP[15.9949]YGDDIC[125.0477]HAELFYDSLDSQQKPLEDQYTDFKK	0	3144.88	4987.01	0	0	0	0	0	1315.65	0	0	0
Unc-89_IGDC[125.0477]DIYEGM[15.9949]VAK	51561.9	74877.2	41855.6	116076	41605.9	38464.2	0	0	31946.4	0	0	9179.12
Glyp_IGDEWP[15.9949]VHLDQLVALK	19890.3	18407.2	0	0	0	0	0	0	0	0	0	0
PTPMT1_IGGLSSSYQP[15.9949]ENVGSVYVHCKAGR	0	0	0	0	0	0	96276	125241	0	129684	0	0
Scsalpha1_IGIM[15.9949]PGHIHK	41579.8	0	0	0	0	0	0	10987.1	18750	0	0	0
slgA_IGIM[15.9949]VASHNEDTVR	102973	105165	96947.4	76278.9	109796	48424.7	44977.3	34591.1	45015.7	57296.2	57841.9	88592.5
Agxt_IGLM[15.9949]GENATVER	0	0	0	0	84454.4	0	86593.9	0	0	0	0	60860.5
Phb1_IGQM[15.9949]GLGVAVLGGVVNSALYNVEGGHR	0	0	0	39689.9	24513.1	0	0	0	0	0	0	0
stnB_IGSM[15.9949]NYEDM[15.9949]K	0	0	0	0	0	0	0	0	0	0	0	0
Unc-89_IGWSEM[15.9949]GIPVSASTVGGDAPK	355166	340524	165330	306882	262734	338655	94024.8	188038	181979	105112	266718	111474
eEF1alpha1_IGYNPAAVAFVPISGWHGDNMLEPSTNM[15.9949]PWFK	0	0	0	0	0	0	0	0	0	0	0	0
eEF1alpha1_IGYNPAAVAFVPISGWHGDNMLEPSTNM[15.9949]P[15.9949]WFK	0	0	0	0	0	0	0	32096.6	0	0	34718.3	0
eEF1alpha1_IGYNPAAVAFVPISGWHGDNMLEP[15.9949]STNM[15.9949]PWFK	0	0	0	0	0	0	0	0	0	0	0	0
eEF1alpha1_IGYNPAAVAFVPISGWHGDNM[15.9949]LEPSTNMPWFK	0	0	0	0	0	13595.2	0	0	14755	0	17282.6	0
eEF1alpha1_IGYNPAAVAFVPISGWHGDNM[15.9949]LEPSTNM[15.9949]PWFK	48503.4	46932.7	49146	43491.5	47932.9	41995.1	29174.8	31919.8	28953.4	31969.4	34013.8	34278.5
eEF1alpha1_IGYNPAAVAFVPISGWHGDNM[15.9949]LEP[15.9949]STNMPWFK	0	0	0	0	0	0	0	0	0	0	33866.2	32695.4
eEF1alpha1_IGYNPAAVAFVP[15.9949]ISGWHGDNMLEPSTNM[15.9949]PWFK	0	0	0	0	0	43020.5	0	31238.3	0	0	0	34825.8
eEF1alpha2_IGYNPASVAFVPISGWHGDNM[15.9949]LEPSEK	0	0	0	0	0	0	0	0	0	0	0	0
eEF1alpha2_IGYNPASVAFVP[15.9949]ISGWHGDNM[15.9949]LEPSEK	0	0	0	0	0	0	0	0	0	0	0	0
Cds_IHGLP[15.9949]WFR	0	0	0	0	0	0	0	0	0	0	0	0
sas_IHP[15.9949]GQTQK	0	0	0	35003.3	0	158755	64039.7	0	65083.2	0	0	0
Actn_IHQAVQESM[15.9949]IFENR	354988	386418	329721	729943	327034	261382	156708	134397	183896	152619	154034	172163
Nup35_IIAGNVM[15.9949]VGVSR	0	492987	506399	764903	408870	1.07104e+06	1.2713e+06	584362	1.26056e+06	398794	815387	461551
ATPsynbeta_IINVIGEPIDERGPIDTDKTAAIHAEAPEFVQM[15.9949]SVEQEILVTGIK	20319.5	18502.9	0	22778.6	0	0	0	0	0	0	0	24122.2
Argk1_IISM[15.9949]QQGGDLGQIYK	5004520	4.2396e+06	3.60025e+06	8.14183e+06	3.80962e+06	4.091e+06	2.45702e+06	2312830	2916837	2.34717e+06	2.32482e+06	2.28232e+06
Argk1_IISM[15.9949]QQGGDLGQIYKR	330177	553099	507667	632145	397919	212102	149408	141379	211436	207002	246395	388137
SdhB_IKNEM[15.9949]DPTLTFR	538899	558110	554955	721381	521329	491282	343491	355407	415683	388567	402201	361104
eEF2_IKPILFM[15.9949]NK	0	0	0	0	4457.87	7353.07	0	0	0	0	0	0
Moe_ILALC[125.0477]M[15.9949]GNHELYMR	0	0	0	0	0	0	0	0	0	0	0	0
Actn_ILAVVDPNNTGYVHFDAFLDFM[15.9949]TR	29629	40713.3	16184.2	80273.9	40050.7	26228	0	0	0	0	0	24602.8
Inos_ILGQP[15.9949]C[57.0215]SVESVTNGK	0	0	0	0	0	0	0	0	0	0	0	0
Pgi_ILLSNFLAQTEALM[15.9949]AGK	106875	105562	103437	262056	153929	79331.2	58889.9	57583.2	61238.2	71002	83053.9	71496.6
drk_ILNM[15.9949]EDDSNWYR	14297.2	13531	0	23283.1	0	0	0	0	0	0	0	0
sls_ILVNESGSHSLM[15.9949]ITNVTR	84643.9	78405.8	44575.1	112219	37620.2	43882.6	0	0	71895.2	0	0	0
mt:CoII_ILVTAADVIHSWTVP[15.9949]ALGVK	150389	147882	149809	156811	139028	120651	100450	95407.6	116217	99754	95004.1	78195.7
ATPsynbeta_IMDP[15.9949]NIIGQEHYNVAR	0	0	0	0	0	0	0	0	0	0	0	0
Glyp_IMPAADLSEQISTAGTEASGTGNM[15.9949]K	340112	322775	329884	457569	325266	320939	256315	331948	361974	224481	225895	220812
apolpp_IMSNFDVNKM[15.9949]DVDVEISR	29415.4	40165.9	30106	62736.9	24176.7	0	0	16417	24821.5	0	0	28549
Mhc_IMSWM[15.9949]QAWAR	1.7402e+06	1.36992e+06	1.30194e+06	1.26934e+06	695138	976451	734600	520100	731725	854098	967955	885971
Unc-89_IMYGRPELRPFM[15.9949]LNELEMMNTFNHK	0	0	0	0	0	0	0	0	0	0	0	0
Doa_IM[15.9949]ATLGEGTFGR	0	0	0	0	0	0	0	0	0	0	0	0
ATPsynbeta_IM[15.9949]DPNIIGQEHYNVAR	5.25961e+06	5717448	5.23659e+06	9838397	5.15487e+06	4355216	2.9719e+06	3154530	3.67852e+06	3.3695e+06	3.41044e+06	3553071
Pdhb_IM[15.9949]EDQTFFELDAPVWR	312855	859971	664068	690399	420161	294614	459574	377986	333387	165558	206132	461791
Pdhb_IM[15.9949]EDQTFFELDAP[15.9949]VWR	34252.9	18974.3	0	0	0	0	0	0	0	0	0	0
Tm2_IM[15.9949]ELEEELK	1564614	1.72252e+06	1.29098e+06	2.09279e+06	1.21512e+06	1.78992e+06	737588	842814	1030925	883301	751037	812598
Tm2_IM[15.9949]ELEEELKVVGNSLK	1.25376e+06	1.41841e+06	1.49525e+06	2508034	1.88389e+06	1.05893e+06	559420	730288	910511	948863	1.17314e+06	943989
Vha26_IM[15.9949]EYYEK	52063.1	0	0	0	0	65790.5	0	0	0	0	0	0
eEF2_IM[15.9949]GPNYTPGK	64858.1	75396.4	50760.8	137947	48288	95306.9	0	26895.7	35425	36576	27643.9	29987.1
betaTub56D_IM[15.9949]NTYSVVPSPK	277049	407908	348993	496090	310652	277327	141097	166572	171154	139729	170663	256482
Glyp_IM[15.9949]PAADLSEQISTAGTEASGTGNMK	855949	924708	838699	1.08271e+06	773002	736467	425223	515050	666985	533508	547057	559218
Glyp_IM[15.9949]PAADLSEQISTAGTEASGTGNM[15.9949]K	313394	367225	260077	878361	313666	193550	123532	109818	159591	124299	121382	117406
Pp1alpha-96A_IM[15.9949]RPTDVPDQGLLC[125.0477]DLLWSDPDKDTMGWGENDR	0	0	0	0	0	0	0	0	0	0	0	0
apolpp_IM[15.9949]SNFDVNK	172427	194487	117675	290438	193888	159427	0	43017.3	103979	95353.1	53291.5	58284.4
apolpp_IM[15.9949]SNFDVNKMDVDVEISR	19374.1	0	0	43319.8	0	0	0	0	14749	20708.2	16080.4	0
apolpp_IM[15.9949]SNFDVNKM[15.9949]DVDVEISR	26095.2	38087.9	0	57280.2	10558.8	0	0	0	0	0	0	0
Mhc_IM[15.9949]SWMQAWAR	2.64757e+06	1.85604e+06	1.41637e+06	1.35913e+06	939140	1.41191e+06	1.0007e+06	676633	931667	1.06007e+06	807708	893324
Mhc_IM[15.9949]SWM[15.9949]QAWAR	1.84791e+06	1.69946e+06	1.53457e+06	1.39187e+06	992048	1351457	999295	650055	786399	961566	863307	857692
slgA_IM[15.9949]VDAEQTYFQPAISR	0	0	0	0	0	0	0	0	0	0	0	0
Unc-89_IM[15.9949]YGRPELRPFMLNELEMMNTFNHK	0	0	0	0	0	0	0	0	0	0	0	0
ApepP_INDKEIYLC[15.9949]DSGAQYLDGTTDVTR	0	1.17451e+06	0	0	0	0	0	1.03532e+06	0	848940	969436	958292
pug_INDLNEDPRVHGIIVQMPLDC[57.0215]DTP[15.9949]IDSHRITDAVSPEK	0	0	0	0	0	0	0	0	0	0	0	0
Glyp_INM[15.9949]AHLSIVGSHAVNGVAAIHSQILK	238792	230871	243330	372982	294385	244292	68863.3	122004	174492	159294	179636	224515
Map205_INM[15.9949]DGIAVPDER	0	0	0	0	0	0	0	0	0	0	0	0
rl_INM[15.9949]ENDDISR	37129.7	16672.1	0	5803.26	13764.6	42806.5	0	0	0	20640.3	0	0
Fas1_INVYRP[15.9949]DVEC[125.0477]TNGIIHVIDYPLLEEK	0	0	0	0	0	0	0	0	0	0	0	0
Zasp52_IPNP[15.9949]MPK	14834.7	0	0	0	0	33567.2	0	0	0	0	0	0
ATPsynbeta_IPSAVGYQPTLATDMGSM[15.9949]QER	5.75483e+06	5.67069e+06	5.30796e+06	8801220	5346166	5.38185e+06	3.31479e+06	4.1355e+06	4120637	4105685	4.05391e+06	4.2346e+06
ATPsynbeta_IPSAVGYQPTLATDM[15.9949]GSMQER	3.52184e+06	5.59346e+06	3.21559e+06	6043540	3.08637e+06	2.93473e+06	1.78007e+06	2.41596e+06	4122693	2.43714e+06	2566096	2.52816e+06
ATPsynbeta_IPSAVGYQPTLATDM[15.9949]GSM[15.9949]QER	10150843	10840734	9085167	10189419	8.10686e+06	9748661	13924616	6084407	7606973	6.84205e+06	6134132	7100908
ATPsynbeta_IPSAVGYQP[15.9949]TLATDMGSMQER	0	0	25350.6	11869.4	32126.3	0	0	0	0	0	0	25169.2
ATPsynbeta_IPSAVGYQP[15.9949]TLATDM[15.9949]GSM[15.9949]QER	0	0	24544.7	47038.8	33094.7	29179.9	0	0	0	0	0	0
Cyp6a20_IPYGNTSELM[15.9949]K	25010.7	35895	33382.4	51130.7	29982.5	23542.2	0	29577.6	0	0	0	36418.7
CG32500_IP[15.9949]AHQESGCGHSVGCGLLELR	0	0	0	0	0	0	0	0	0	0	0	0
eIF3l_IP[15.9949]GGPKLEQR	0	0	0	0	0	0	0	0	0	0	0	0
ATPsynbeta_IP[15.9949]VGAETLGR	0	0	29570.2	0	0	0	0	0	0	54995.7	0	0
Marf_IQGTETQM[15.9949]M[15.9949]QVTR	0	9136.03	0	23651.3	0	6530.93	581633	535013	865773	804801	0	0
Vha26_IQSSNM[15.9949]LNQAR	169723	73877.4	50738.3	45159.5	78516.6	219875	0	43335	67436.1	0	0	11745.7
alpha-Spec_IQTQM[15.9949]QDLNEK	47213.1	32051.8	30294.9	17556.2	59976.6	91965.8	0	31876.5	25299.5	21272.4	0	0
GluProRS_IQVSVHP[15.9949]K	362383	246917	0	0	419991	408503	1.12867e+06	469753	442739	184161	234257	217146
Unc-89_IQVYRP[15.9949]VEC[125.0477]ENPVVTK	0	0	0	0	0	0	0	0	0	0	0	0
sls_IRELEC[125.0477]P[15.9949]QGQQADTSAPLVAEPPK	0	0	0	0	0	0	0	0	0	0	0	0
SERCA_IRTEM[15.9949]SETEEIK	74468.2	66244.7	41354.4	87757.3	70629.7	54609.5	19339.4	33157.1	35374.4	29953.6	25985	32224.6
SERCA_IRTEM[15.9949]SETEEIKTPLQQK	0	0	0	456836	0	0	140380	0	0	0	0	0
eIF3c_ISEPM[15.9949]KLEHWALLLEVM[15.9949]QSMMK	110855	0	0	0	116143	0	0	0	0	0	0	0
Gdh_ISGASEKDIVHSGLDYTM[15.9949]ER	154663	168646	181779	354236	141048	118346	70035	78416.6	97253.1	121632	121027	118005
RyR_ISHNTFETM[15.9949]EK	19672.5	0	0	0	0	28435.7	0	0	11219.1	0	0	0
RpL23_ISLGLPVGAVM[15.9949]NC[125.0477]ADNTGAK	17288.7	0	0	18141.1	17136.6	26118.8	0	0	19891.9	0	0	0
Unc-89_ISM[15.9949]YAANESYSIR	115944	153619	111322	159980	118593	77519.8	71965.1	64257.9	63452.8	61590.3	60423.2	83157.9
Mccc2_ISVMGGTQAANVM[15.9949]AQITEDQRKR	0	0	0	0	0	0	0	0	0	0	0	0
mys_ISYSQAEGYPVDLYYLM[15.9949]DLSK	0	0	0	0	0	0	0	0	0	0	0	0
Mhc_ITAAVMHMGGM[15.9949]K	2.18439e+06	2.39823e+06	2.05575e+06	3.46349e+06	2.27758e+06	1.37653e+06	1.34181e+06	1.68666e+06	986887	1.22469e+06	1.6511e+06	1.86096e+06
Mhc_ITAAVMHM[15.9949]GGMK	3.92068e+06	2.98168e+06	2.92493e+06	4.22078e+06	2689210	2.9614e+06	1.07629e+06	2.31618e+06	3.4026e+06	2.79638e+06	1.93617e+06	2.31565e+06
Mhc_ITAAVMHM[15.9949]GGM[15.9949]K	12447010	4704993	4574361	9175933	4778010	1.94602e+06	398094	5.6109e+06	7179377	6.67919e+06	3.17309e+06	3.49766e+06
Mhc_ITAAVM[15.9949]HMGGMK	4863294	2.98283e+06	2.47693e+06	4299182	3230823	3663207	1.16138e+06	2983077	3491127	3.37373e+06	1.83755e+06	2043101
Mhc_ITAAVM[15.9949]HMGGM[15.9949]K	79927.2	250221	5.66276e+06	535466	214957	148358	563138	83447.2	126556	4.6263e+06	3.04801e+06	4.05728e+06
Mhc_ITAAVM[15.9949]HM[15.9949]GGMK	4.47847e+06	2.24119e+06	2033035	1.44399e+06	2033427	3.25593e+06	346797	2.80191e+06	3723641	3.03411e+06	1.96976e+06	1.67117e+06
Mhc_ITAAVM[15.9949]HM[15.9949]GGM[15.9949]K	6093994	2520825	1.97507e+06	629734	3.78142e+06	8377405	19516.8	305371	991504	766052	198091	150846
slgA_ITLEM[15.9949]M[15.9949]R	0	0	0	0	0	0	0	0	0	0	0	0
Unc-89_ITQTAAPM[15.9949]NSYR	345029	344008	322364	414216	330224	372666	71821.6	155291	184307	173087	123429	151041
Unc-89_ITQTAAP[15.9949]MNSYR	0	0	0	0	0	0	0	0	0	0	0	0
Gapdh2_ITVFSERDP[15.9949]ANINWASAGAEYIVESTGVFTTIDK	0	0	0	0	0	0	0	0	0	0	0	0
mys_ITYFSSCLSNGPEVQTSKC[15.9949]DNLK	0	0	0	0	0	0	0	0	0	0	0	0
mys_ITYFSSC[15.9949]LSNGPEVQTSKCDNLK	0	0	0	0	0	0	0	0	0	0	0	0
SERCA_IVEFLQSMNEISAM[15.9949]TGDGVNDAPALK	564295	444024	135697	684830	124709	180570	183831	174483	313988	69994.2	57386.8	191087
SERCA_IVEFLQSM[15.9949]NEISAMTGDGVNDAPALK	259177	303852	120159	627031	122357	177627	136576	84273.3	171691	55059.9	74477.5	164486
SERCA_IVEFLQSM[15.9949]NEISAMTGDGVNDAPALKK	60958.7	97402.5	79990.2	169215	0	62972.1	0	0	68642.4	60882.6	0	0
SERCA_IVEFLQSM[15.9949]NEISAM[15.9949]TGDGVNDAPALK	770977	711358	685496	1.47955e+06	938669	571677	291698	352471	411228	390462	459981	487021
SERCA_IVEFLQSM[15.9949]NEISAM[15.9949]TGDGVNDAPALKK	0	0	0	35974.9	0	0	5087.57	0	7016.58	0	0	0
eEF2_IVENVNVIIATYNDDGGPM[15.9949]GEVR	0	0	29070.2	78710.4	0	0	0	20330.4	0	0	0	0
Ubc4_IWHP[15.9949]NISSVTGAIC[15.9949]LDILK	0	348211	0	0	0	0	0	187133	220924	0	0	0
PPO2_IYEAIHQGFVM[15.9949]DER	84497.1	60428.4	68188.1	66589.3	56626.7	49057.1	51877.5	46222.1	62848.9	67942.7	63136	74608
128up_IYIP[15.9949]C[125.0477]IYLLNK	1.9412e+06	1.9857e+06	2.13011e+06	0	0	1.70363e+06	54895.8	1.91076e+06	1.92241e+06	2.31805e+06	2.37326e+06	2.47082e+06
Vha55_IYPEEM[15.9949]IQTGISAIDVM[15.9949]NSIAR	0	0	0	0	0	0	0	0	0	0	0	0
wupA_KAAAPAAAPAAAAKPAAPAAAPAANGKAAP[15.9949]AANGK	0	0	0	0	0	0	0	0	0	0	0	0
wupA_KAAAPAAAPAAAAKP[15.9949]AAPAAAPAANGK	0	0	0	0	0	0	0	0	0	0	0	0
wupA_KAAAPAAAPAAAAKP[15.9949]AAPAAAPAANGKAAPAANGK	0	7163	0	0	10847.5	0	7081.78	0	0	0	0	8459.03
wupA_KAAAPAAAP[15.9949]AAAAKPAAPAAAPAANGK	0	0	0	0	0	0	0	0	0	0	0	0
wupA_KAAAP[15.9949]AAAPAAAAKPAAPAAAPAANGK	0	26975.9	31265.7	0	0	0	0	17879.6	0	24954.5	0	0
Atpalpha_KADIGVAM[15.9949]GIAGSDVSK	0	0	0	0	0	0	0	0	0	0	0	0
SERCA_KAEIGIAM[15.9949]GSGTAVAK	805060	1.4479e+06	1.06683e+06	2.19475e+06	1288381	326628	492393	371999	385889	381564	707143	593218
Fas2_KANLSCLAMGIP[15.9949]NATIEWHWNGRK	0	0	0	0	0	0	0	0	0	0	0	0
LUBEL_KAQKVSTAC[31.9988]GGTPP[15.9949]R	0	0	0	0	0	0	0	0	0	0	0	0
His1_KASATPSHPPTQQM[15.9949]VDASIK	35544.8	42486.9	43640.2	38179.9	38489.2	41233.3	24990.1	14909	36667.7	0	20471.2	24002.7
His1_KASATPSHPP[15.9949]TQQMVDASIK	0	71039.8	0	0	0	0	0	0	0	0	28515.7	0
His1_KASATPSHP[15.9949]PTQQMVDASIK	0	0	0	0	0	0	0	0	0	0	0	0
Scsalpha1_KATDPHATVIYVPPPGAAAAIIEALEAEIPLIVC[125.0477]ITEGVPQHDM[15.9949]VK	0	0	0	13774.6	0	9003.38	0	0	5400.09	0	0	0
Scsalpha1_KATDPHATVIYVPPPGAAAAIIEALEAEIPLIVC[125.0477]ITEGVP[15.9949]QHDMVK	0	0	0	0	0	0	0	0	0	0	0	0
Scsalpha1_KATDPHATVIYVPPPGAAAAIIEALEAEIP[15.9949]LIVC[125.0477]ITEGVPQHDMVK	0	0	3174.43	0	0	0	4239.13	0	0	0	0	0
Scsalpha1_KATDPHATVIYVP[15.9949]PPGAAAAIIEALEAEIPLIVC[125.0477]ITEGVPQHDMVK	0	0	0	0	0	0	0	0	0	0	0	0
Mhc_KC[15.9949]NETLDTQQK	0	0	0	0	0	6513.37	0	0	15050.9	0	0	0
up_KDAGVLGLSSAAM[15.9949]ER	755060	756875	669392	1.09235e+06	675430	689663	248498	347438	373975	535660	423605	514602
Cbp53E_KDDYDAQDLAAFEETIM[15.9949]R	0	0	0	0	0	0	0	0	0	0	0	0
Act57B_KDLYANIVMSGGTTM[15.9949]YPGIADR	201295	169927	140846	476674	113409	88850.9	50004	63344.7	77852.6	149339	117792	140445
Act57B_KDLYANIVM[15.9949]SGGTTMYPGIADR	153403	99104.3	54549.4	333038	39705.5	29886.5	0	26789.7	26381.2	59076.2	0	75387.3
Act57B_KDLYANIVM[15.9949]SGGTTM[15.9949]YPGIADR	254428	253029	224199	432813	282567	163016	44784.2	85662.7	86377.8	98957.2	116931	119268
Act79B_KDLYANNVLSGGTTM[15.9949]YPGIADR	1.40297e+06	1.60389e+06	1.42455e+06	2461286	1.3837e+06	1.14246e+06	496036	813270	931236	918108	924921	990263
Act88F_KDLYANSVLSGGTTM[15.9949]YPGIADR	2.35128e+06	2.19138e+06	2.22904e+06	3.63441e+06	2.31797e+06	1.90113e+06	633501	1.15588e+06	1.37146e+06	1528778	1533318	1685832
Act5C_KDLYANTVLSGGTTMYP[15.9949]GIADR	92022.1	0	0	0	0	0	0	44362.2	0	53875.9	0	70167.7
Act5C_KDLYANTVLSGGTTM[15.9949]YPGIADR	370950	98083.1	86266.4	171103	79654.5	65348.2	0	0	54155.6	51650.3	56706	67972.2
sls_KEDEGVYM[15.9949]C[125.0477]R	0	0	0	0	0	0	0	0	0	0	0	0
Hsc70-4_KFDDAAVQSDM[15.9949]K	192497	75348.4	61078.8	47256	75223.3	216550	0	66691.1	72219.1	48345.6	11889.8	19658
meigo_KFFTVLC[15.9949]SVLLFGNVLIARQWLGAVLVFAALFVDM[15.9949]LYGK	0	0	0	0	0	0	0	0	0	0	0	0
sls_KGAP[15.9949]LLESQK	0	0	0	0	0	0	0	0	0	0	0	0
LanB2_KGEGEAHALCTSEYSDISP[15.9949]LR	0	0	0	0	0	0	0	0	0	0	0	0
Gdh_KGFIGPGVDVPAPDM[15.9949]GTGER	276836	309324	293486	491012	274301	223884	45091.4	127748	136542	175123	172352	162591
wupA_KGFM[15.9949]TPER	0	20409.4	13586.4	0	0	191340	0	0	0	0	13650.9	0
Mhc_KGGGFATVSSAYKEQLNSLM[15.9949]TTLR	0	34888.2	0	53981.1	0	0	0	0	0	97953.6	0	108983
Adh_KGGP[15.9949]GGIIC[-34.0809]NIGSVTGFNAIYQVPVYSGTK	0	0	0	0	0	0	0	0	0	0	0	0
Adh_KGGP[15.9949]GGIIC[125.0477]NIGSVTGFNAIYQVPVYSGTK	0	0	0	0	0	0	0	0	0	0	0	0
COX5A_KGMNDLLGM[15.9949]DLVPSPK	63948.7	59853	93535.6	223437	105796	108182	0	64031.1	46472.7	101289	107458	92809.4
COX5A_KGM[15.9949]NDLLGMDLVPSPK	0	40798.1	0	143466	0	97862.7	0	66627.9	77306.4	42839.1	85684.3	0
COX5A_KGM[15.9949]NDLLGM[15.9949]DLVPSPK	351010	216484	0	502205	314546	278710	0	0	201135	307886	248275	0
Cyp313a1_KHFNP[15.9949]SFK	0	0	0	0	47899.4	0	0	0	0	0	0	37750.8
Mhc_KHNDAVAEM[15.9949]AEQVDQLNK	915335	947898	910020	1.12202e+06	1.09498e+06	587332	304279	280227	298466	427238	536114	572829
SdhA_KHTLSWVC[15.9949]NDNGDITLDYR	0	38792.1	0	0	0	0	34008.2	34876.7	34611.4	45806	0	0
slgA_KIGIM[15.9949]VASHNEDTVR	34468	29460.6	34601.2	33365	31485.3	0	0	7347.27	0	0	24850.8	0
cpx_KKEEIVEAAPQEEPNPLM[15.9949]R	35694.6	37810.6	34706.4	54819.5	25037.6	35214.1	17096.5	17381.3	18431.1	25337.8	0	31826.1
cpx_KKEEIVEAAPQEEP[15.9949]NPLMR	0	0	0	0	0	0	0	0	0	0	0	0
cpx_KKEEIVEAAP[15.9949]QEEPNPLMR	0	0	0	0	0	0	0	16897	0	0	0	29413.3
Mhc_KKHNDAVAEM[15.9949]AEQVDQLNK	299203	509289	438969	345569	593502	102913	178987	114743	128537	114708	232363	259182
Tm1_KLAM[15.9949]VEADLER	1.69888e+06	2294960	1.3715e+06	3412466	2154677	2.38394e+06	1.1611e+06	1.126e+06	1.26254e+06	1.46655e+06	1.52852e+06	1.47033e+06
Tm1_KLAM[15.9949]VEADLERAEER	1.2844e+06	1.30433e+06	1.04288e+06	1.91443e+06	1.35601e+06	748712	524622	468107	654808	557364	591367	624108
betaTub56D_KLAVNM[15.9949]VPFPR	0	0	0	0	0	0	0	0	0	0	0	0
CanB2_KLDLDNSGALSVDEFM[15.9949]SLPELQQNPLVQR	0	0	0	0	0	0	0	0	0	0	0	0
Prm_KLQIQITELEM[15.9949]SLDVANK	26721.1	0	26237.3	78098.1	25839.2	0	0	0	0	0	14357.3	0
Mhc_KM[15.9949]QGETNQKTGEELQAAEDK	0	0	29512	0	0	0	0	0	18460	16222.9	0	0
Pgk_KNNVQLHLPVDFVCGDKFAENAAVSEATVEAGIPDGHM[15.9949]GLDVGPK	0	0	0	0	0	0	0	0	0	0	0	0
Pgk_KNNVQLHLPVDFVC[125.0477]GDKFAENAAVSEATVEAGIPDGHM[15.9949]GLDVGPK	30012.5	33456.2	35347.9	54913.5	36453.9	20009.4	0	17254.4	17759.8	26189.5	25768	35484.2
Pgk_KNNVQLHLPVDFVC[125.0477]GDKFAENAAVSEATVEAGIP[15.9949]DGHMGLDVGPK	0	0	0	47329.3	0	0	0	0	0	0	0	25087.9
Pgk_KNNVQLHLPVDFVC[15.9949]GDKFAENAAVSEATVEAGIPDGHMGLDVGPK	532269	509455	0	0	582742	0	0	0	0	0	0	0
Pgk_KNNVQLHLPVDFVC[15.9949]GDKFAENAAVSEATVEAGIP[15.9949]DGHMGLDVGPK	0	0	0	0	0	0	0	0	0	0	0	0
Pgk_KNNVQLHLP[15.9949]VDFVCGDKFAENAAVSEATVEAGIPDGHMGLDVGPK	533668	517699	651367	517052	531739	499016	427088	445416	411714	841103	523123	755644
Pgk_KNNVQLHLP[15.9949]VDFVCGDKFAENAAVSEATVEAGIPDGHM[15.9949]GLDVGPK	0	0	0	0	0	0	0	0	0	0	0	0
Pgk_KNNVQLHLP[15.9949]VDFVC[125.0477]GDK	0	0	0	0	0	0	0	0	0	0	0	0
Pgk_KNNVQLHLP[15.9949]VDFVC[125.0477]GDKFAENAAVSEATVEAGIPDGHMGLDVGPK	0	10051.3	11314.1	21977.4	6383.88	0	0	0	14539.5	14786.5	8490.19	0
Moe_KPDTIDVQQM[15.9949]K	0	0	0	0	0	0	0	0	0	0	0	0
sls_KPEWVSQMEEM[15.9949]QVALK	0	0	0	0	0	0	0	0	0	0	0	0
sls_KPEWVSQM[15.9949]EEM[15.9949]QVALK	42397.4	42804.1	31795.3	34698.1	43443.2	35609.3	18980.5	13281.9	22346.6	0	29171.6	23361.5
Prm_KPHLP[15.9949]WVSER	0	0	0	0	0	0	0	0	0	0	0	0
Adk2_KPM[15.9949]TDDVTGEPLIR	76298.4	83250.6	76040.4	141095	76062.5	27195.5	44454.4	43004.1	33403.9	50380.9	55906.5	49070.2
sls_KPQKP[15.9949]DEQK	54839.8	63265.9	0	0	0	0	0	58990.5	0	0	0	0
Nedd4_KPTNVP[15.9949]NK	0	0	0	0	0	0	0	0	0	0	0	0
Ote_KP[15.9949]ETIVEQPASSKR	0	0	0	0	0	0	0	0	0	0	0	0
Eip63F-1_KP[15.9949]FTEVEIK	0	0	0	0	0	0	0	0	0	0	0	0
Slh_KP[15.9949]KAC[-34.0809]DLDRNDR	0	0	0	0	0	0	0	0	0	0	0	0
Miga_KP[15.9949]PRPPR	0	0	0	0	0	0	0	0	0	0	0	0
sls_KP[15.9949]QPQDVIEEK	0	0	0	0	0	0	0	0	0	0	0	0
Prx2_KQGGLGSM[15.9949]DIPLLADK	0	266789	0	350082	0	0	0	0	0	0	0	0
Mhc_KSC[-34.0809]WIP[15.9949]DEKEGYLLGEIK	0	0	0	0	0	0	0	0	0	0	0	0
Mhc_KSC[125.0477]WIP[15.9949]DEKEGYLLGEIK	0	0	0	0	0	0	0	0	0	0	0	0
Mhc_KSC[15.9949]WIPDEKEGYLLGEIK	817139	532648	262856	301525	332409	447528	342075	428811	230465	1.07661e+06	48079.6	347827
Cp1_KSGVLVSLSEQNLVDC[15.9949]STKYGNNGCNGGLMDNAFR	0	9039.81	9579.77	0	18747.2	0	15192.2	16800.9	11018.7	0	12587.6	9184.53
SERCA_KSM[15.9949]SSYC[125.0477]TPLK	87270.3	106222	116388	133062	58414.3	166458	0	76398.8	78103.6	68457.1	61013.1	0
futsch_KSP[15.9949]FASGEASRPESVAESVK	0	0	0	0	0	0	0	0	0	0	0	0
Argk1_KTDKHP[15.9949]ASNFGDVSTFGNVDPTNEYVISTR	0	0	0	0	0	0	0	0	0	0	0	0
CG17896_KTDVTHTQAAVAM[15.9949]PTM[15.9949]K	23885.5	15529.9	0	0	14524.9	18603.3	0	13416.4	0	12573.2	0	9504.32
Hsc70-4_KTFFPEEISSM[15.9949]VLTK	52391.5	52161.6	55650.8	85839.2	34550	41011.1	0	0	24213.8	26110	38018.8	0
Pdhb_KTHHLVTVENGWP[15.9949]QHGVGAEIC[125.0477]AR	0	0	911.959	0	0	0	0	0	0	0	4809.68	1602.32
Mlc2_KTKEEGGTSETASEAASEAATP[15.9949]APAATPAPAASATGSK	88495.8	158093	112242	0	96090.6	60392.7	132847	89938.7	56080.2	81591.1	105443	78799.4
His4_KTVTAM[15.9949]DVVYALK	0	40266.5	32628.1	60255.4	28889.7	0	0	0	0	0	0	0
Gapdh1_KVIISAPSADAPMFVCGVNLDAYSPDMKVVSNASC[15.9949]TTNC[125.0477]LAPLAK	0	0	0	0	0	0	0	0	0	0	0	0
Gapdh1_KVIISAPSADAPMFVCGVNLDAYSPDM[15.9949]KVVSNASCTTNC[125.0477]LAPLAK	0	0	0	0	0	0	9291.82	9886.26	12255.9	0	0	0
Gapdh2_KVIISAPSADAPMFVC[125.0477]GVNLDAYKPDM[15.9949]K	126431	109394	134574	192514	132997	90552.6	55684.3	82124.5	64715.6	73440.5	122012	99393.6
Gapdh2_KVIISAPSADAPMFVC[125.0477]GVNLDAYKP[15.9949]DMK	0	0	0	0	0	0	0	0	0	0	0	0
Gapdh1_KVIISAPSADAPMFVC[125.0477]GVNLDAYSPDMKVVSNASC[15.9949]TTNCLAPLAK	0	0	0	0	0	0	0	0	15107.5	0	8879.79	0
Gapdh1_KVIISAPSADAPMFVC[125.0477]GVNLDAYSPDM[15.9949]K	58714.3	38569.8	0	53292.4	0	0	85254	0	0	0	0	0
Gapdh1_KVIISAPSADAPMFVC[15.9949]GVNLDAYSPDMK	0	0	0	0	0	0	0	0	0	0	0	0
Gapdh1_KVIISAPSADAPMFVC[15.9949]GVNLDAYSPDMKVVSNASCTTNC[125.0477]LAPLAK	0	0	0	0	0	0	0	0	0	0	0	0
Gapdh2_KVIISAPSADAPMFVC[31.9988]GVNLDAYKP[15.9949]DM[15.9949]K	0	0	0	0	0	0	0	0	0	0	0	0
Gapdh2_KVIISAPSADAPM[15.9949]FVCGVNLDAYKPDMK	0	0	0	0	0	0	0	0	0	0	0	0
Gapdh1_KVIISAPSADAPM[15.9949]FVCGVNLDAYSPDMK	39246	86854.7	58732.1	0	41856.4	69257.4	111655	0	116242	48492.6	0	0
Gapdh1_KVIISAPSADAPM[15.9949]FVCGVNLDAYSPDMKVVSNASCTTNC[125.0477]LAPLAK	0	0	0	0	0	0	0	0	0	0	0	0
Gapdh1_KVIISAPSADAPM[15.9949]FVCGVNLDAYSPDM[15.9949]K	0	0	0	0	0	0	0	0	0	0	0	0
Gapdh2_KVIISAPSADAPM[15.9949]FVC[125.0477]GVNLDAYKPDMK	109113	73915.2	89822.7	135932	114134	75627.6	53721.1	77545.5	75933.5	92243.9	105076	82795.2
Gapdh2_KVIISAPSADAPM[15.9949]FVC[125.0477]GVNLDAYKPDM[15.9949]K	73413.4	61716.2	54254	157449	101493	49356.7	0	31899.8	0	45295	53950.9	51605.8
Gapdh1_KVIISAPSADAPM[15.9949]FVC[125.0477]GVNLDAYSPDMK	7658.32	6638.84	0	2819.99	0	3247.95	5142.97	0	0	0	0	0
Gapdh1_KVIISAPSADAPM[15.9949]FVC[125.0477]GVNLDAYSPDM[15.9949]K	64840.1	137342	5754.44	72476.7	7930.63	52896.6	172585	5918.09	112662	7304.28	3262.23	17099.6
Gapdh2_KVIISAPSADAPM[15.9949]FVC[31.9988]GVNLDAYKP[15.9949]DMK	0	0	0	0	0	0	0	0	0	0	0	0
Gapdh2_KVIISAPSADAP[15.9949]MFVC[125.0477]GVNLDAYKPDMK	0	0	0	0	0	0	0	0	0	0	0	0
Gapdh2_KVIISAPSADAP[15.9949]MFVC[125.0477]GVNLDAYKPDM[15.9949]K	0	0	0	0	0	0	0	0	0	0	0	0
Gapdh1_KVIISAPSADAP[15.9949]M[15.9949]FVC[125.0477]GVNLDAYSPDMK	0	0	0	0	0	0	0	0	0	0	0	0
Gapdh2_KVIISAPSADAP[15.9949]M[15.9949]FVC[31.9988]GVNLDAYKPDMK	0	0	0	0	0	0	0	0	0	0	0	0
Gapdh2_KVIISAP[15.9949]SADAPMFVC[125.0477]GVNLDAYKPDMK	0	0	0	0	0	0	0	0	0	0	0	0
Gapdh1_KVIISAP[15.9949]SADAPM[15.9949]FVCGVNLDAYSPDMK	0	0	0	0	0	0	0	0	0	0	0	0
Gapdh1_KVIISAP[15.9949]SADAPM[15.9949]FVCGVNLDAYSPDM[15.9949]K	0	0	0	40072.6	0	0	0	0	0	0	0	15352.3
Gs1l_KVTHC[15.9949]VFDMDGLLLDTER	0	0	0	0	0	0	0	0	0	0	0	0
eEF5_KYEDIC[125.0477]PSTHNM[15.9949]DVPNVK	36586.7	0	0	27353.8	24389.5	21524.9	0	0	0	0	0	0
eEF5_KYEDIC[125.0477]P[15.9949]STHNMDVPNVK	0	0	0	0	0	0	0	0	0	0	0	0
TER94_KYEM[15.9949]FAQTLQQSR	47294.3	40820.5	57311.3	80113.7	60151.2	53771.7	0	37306.4	0	46382	34596.8	43181.8
slgA_KYM[15.9949]EDMVGGQGNVLTHHK	17311.7	22381.6	29242.1	0	22563.7	0	0	0	0	0	0	17472.7
slgA_KYM[15.9949]EDM[15.9949]VGGQGNVLTHHK	102421	96367.3	95297.5	36481.8	137362	86227.9	31937.4	24493.5	26864.3	50348.4	56469.3	54232.3
Glyp_LAAC[125.0477]FLDSM[15.9949]ATLGLAAYGYGIR	20605.4	24448	7908.14	20827.6	25883.2	18610.2	22582.5	0	22128.1	15652.7	23535.5	15585.8
Vha68-1_LAEM[15.9949]PADSGYPAYLGAR	28289.3	44922.4	0	107803	0	0	48999.2	30758.9	34691.1	0	0	0
14-3-3epsilon_LAEQAERYDEM[15.9949]VEAM[15.9949]K	34248.8	69150.1	62502.6	61270.3	47700.8	36496.6	0	0	17868.4	25020.6	0	36038
14-3-3zeta_LAEQSERYDDMAQAM[15.9949]K	91698.8	90935.3	83114	78479.4	79131.4	61171.3	33835.5	27637.4	48639.5	64385.9	63988.3	77261.1
14-3-3zeta_LAEQSERYDDM[15.9949]AQAMK	0	58457.8	33182.3	34902.6	45438.1	0	0	0	0	0	22806	44274.2
14-3-3zeta_LAEQSERYDDM[15.9949]AQAM[15.9949]K	175248	317006	305067	149476	227997	129093	110482	62439.3	103288	127876	113572	143951
Cyp4g1_LALLDAM[15.9949]VEM[15.9949]AK	0	0	0	0	0	0	0	0	0	0	0	0
Eno_LAMQEFMILPTGATSFTEAM[15.9949]K	184843	227967	185633	285778	201544	186432	149124	153917	170742	122911	109338	121731
Eno_LAMQEFM[15.9949]ILPTGATSFTEAMK	169420	181731	166449	318709	173513	157390	140618	143986	144187	115623	112994	130831
Eno_LAMQEFM[15.9949]ILPTGATSFTEAM[15.9949]K	257843	252900	142205	396144	127868	163524	132316	125115	171610	70985.8	53595.3	134307
Eno_LAM[15.9949]QEFMILPTGATSFTEAMK	269828	508544	437040	766212	334109	253037	410496	360789	238965	178203	199659	385348
Eno_LAM[15.9949]QEFMILPTGATSFTEAM[15.9949]K	153131	168654	96652.8	375197	0	121551	127457	61250.4	124258	0	37097.2	83844.1
Eno_LAM[15.9949]QEFMILP[15.9949]TGATSFTEAMK	124940	177333	0	0	0	0	0	0	0	0	0	0
Eno_LAM[15.9949]QEFM[15.9949]ILPTGATSFTEAMK	382030	491697	76951.6	610478	43382.3	332332	224470	232405	299370	0	0	55412.8
Eno_LAM[15.9949]QEFM[15.9949]ILPTGATSFTEAM[15.9949]K	616501	701233	435151	1.85557e+06	676112	451956	274086	143991	204212	179180	304868	261038
Tm1_LAM[15.9949]VEADLER	0	0	0	0	0	0	0	0	0	0	0	0
Tm1_LAM[15.9949]VEADLERAEER	508815	576248	487694	781571	528234	376843	290134	265804	386795	161098	258813	257064
Tm1_LAM[15.9949]VEADLERAEERAEQGENK	0	0	15449.4	29612.3	21108	0	0	0	0	0	0	0
ND-75_LAVAGNCRMC[15.9949]LVEVEK	191707	0	233527	0	0	148098	235732	0	187648	0	0	237489
ND-75_LAVAGNCRM[15.9949]CLVEVEK	0	203652	234123	196041	184291	172069	216604	237426	209127	226144	221227	222427
ND-75_LAVAGNCRM[15.9949]C[15.9949]LVEVEK	0	0	0	0	0	0	0	0	0	0	0	0
ND-75_LAVAGNC[15.9949]RMCLVEVEK	0	203652	0	123420	165699	0	242337	186278	230860	201941	196907	0
ND-75_LAVAGNC[15.9949]RM[15.9949]CLVEVEK	0	0	0	0	0	0	0	0	0	0	0	0
Pfk_LAVMHIGAPAC[125.0477]GM[15.9949]NAAVR	16996.8	6120.4	0	7167.25	0	0	0	8707.57	1940.05	0	13987.6	0
Pfk_LAVMHIGAP[15.9949]AC[125.0477]GMNAAVR	8307.76	2525.15	12028.5	20149.8	12515.4	7827.9	19178.7	0	3845.22	14893.2	5150.18	7568.82
Pfk_LAVM[15.9949]HIGAPAC[125.0477]GMNAAVR	42251	63118	107158	66096.7	109384	86116.3	0	63058.5	29916.8	0	107213	41676.4
Pfk_LAVM[15.9949]HIGAPAC[125.0477]GM[15.9949]NAAVR	49861.8	52337.2	0	105961	92865.9	42271.8	0	0	22782.2	0	41687.5	33346.9
Pfk_LAVM[15.9949]HIGAP[15.9949]AC[125.0477]GMNAAVR	0	0	46143.7	0	0	0	0	0	0	25152.5	46607.2	0
betaTub56D_LAVNM[15.9949]VPFPR	131728	178317	201038	227936	151074	156703	130055	0	312796	84951.1	64242.2	75245.8
CG15093_LC[125.0477]NNM[15.9949]MLAISMIGVSEAMNLAVR	0	0	0	0	0	0	0	0	0	0	0	0
Act79B_LC[125.0477]YVALDFEQEM[15.9949]ATAAASTSLEK	7.41233e+06	4413909	2189089	6.25632e+06	2830571	2.6684e+06	1.79651e+06	1.57459e+06	2.47836e+06	1.24103e+06	1.51309e+06	2.23411e+06
Act5C_LC[125.0477]YVALDFEQEM[15.9949]ATAASSSSLEK	0	78070.8	0	250560	60941.5	0	0	0	0	0	404150	0
Unc-89_LDEYTEADAM[15.9949]IETQR	49677.4	87110.1	99613.2	101443	34204.8	24953	0	15661.6	28132.8	28877.2	0	12797.1
eEF5_LDFDSGKDLLCTVLKAC[15.9949]GEEC[125.0477]VIAIK	0	0	0	0	0	0	0	0	0	0	0	0
eEF5_LDFDSGKDLLC[125.0477]TVLKACGEEC[15.9949]VIAIK	0	0	0	0	0	0	0	0	0	0	0	0
eEF5_LDFDSGKDLLC[15.9949]TVLKACGEEC[125.0477]VIAIK	0	0	0	0	0	0	0	0	0	0	0	0
alphaTub84B_LDHKFDLM[15.9949]YAK	225604	231783	248445	263759	148130	173657	91427.7	95717.1	95682.8	154106	127096	159338
Act79B_LDLAGRDLTDYLM[15.9949]K	106486	277550	146150	257753	106046	102068	34085	83091.4	86604.7	632310	180802	588092
shi_LDLM[15.9949]DEGTDAR	37108.7	57592.5	52166.6	45294.1	45182	39135.9	25571.7	0	22490.1	0	29692.3	32908.5
CG3107_LDNM[15.9949]GTTIDR	43599.1	16316.9	18048.1	0	24644.6	65753.4	0	16619.2	17732.7	17496.1	0	9228.08
Lsp2_LDQSEAHC[57.0215]GVP[15.9949]NRMMLPR	0	0	0	0	0	0	0	0	0	0	0	0
Vha68-1_LEGDM[15.9949]ATIQVYEETSGVTVGDPVLR	49716.7	44281.2	37497.7	113337	21726.7	0	0	0	36589.7	0	0	15137.8
Unc-89_LEINSC[125.0477]QP[15.9949]NDSGAYK	15444.8	0	5033.05	0	0	2926.59	17732.7	0	0	1742.28	0	2738.93
sls_LEPMGDPTM[15.9949]R	0	66523.5	0	0	0	0	64154.1	0	0	0	60670.7	49305.4
sls_LEPM[15.9949]GDPTMR	0	60876.5	46603.3	0	59526	0	29920.9	0	0	0	50276.3	44173.7
sls_LEPM[15.9949]GDPTM[15.9949]R	748734	516472	475518	268709	600385	819288	0	132770	357382	357537	88636.9	224701
sls_LEPM[15.9949]GDP[15.9949]TMR	723449	0	349451	0	0	0	0	229501	0	0	0	0
Cyp12b2_LEPVGDLM[15.9949]	0	0	0	0	0	0	0	0	84534.7	101258	78741.9	0
sls_LEPVGDSTM[15.9949]R	288577	121207	88624.5	80450.4	43638	367289	0	84783.7	146612	0	0	0
sls_LEP[15.9949]MGDPTM[15.9949]R	0	0	0	0	0	0	0	0	0	0	0	0
Fas1_LESDPMM[15.9949]SDTYK	41787.8	50057	43535.7	65176.4	53219.3	0	29298.5	0	23429.1	20359	31831.9	31082.6
Fas1_LESDPM[15.9949]MSDTYK	52361.6	50398.2	55592.4	54726.3	49641.2	48084.9	35328.8	33773	35982	41605.5	41001.7	38778.7
Fas1_LESDPM[15.9949]M[15.9949]SDTYK	135148	206469	197414	113171	215291	204578	68789.2	81465.3	43965.4	61810.4	94006.7	102877
Pp2B-14D_LFEVGGSP[15.9949]ASTK	0	0	0	0	0	0	0	0	0	0	0	0
tsr_LFLM[15.9949]SWC[125.0477]PDTAK	49234.3	55768.1	40491.3	64500.6	54331.4	46885.9	0	0	28276.9	31763	0	29858.5
Fas1_LFM[15.9949]ADFSYHSK	24397.2	29608.9	0	0	15421.5	12524.1	0	0	12606.7	0	0	20403.7
RyR_LGDFHDSLM[15.9949]QK	0	0	0	0	0	0	0	0	0	0	0	0
sls_LGEAQQQATM[15.9949]IVETR	562445	532336	452825	784300	479004	435415	225662	261248	330499	259671	254994	282850
Argk1_LGFLTFC[125.0477]P[15.9949]TNLGTTIR	28413.7	40316.5	15123.4	46945.1	14270.7	21616.9	50327.4	16034.4	41283.1	2841.58	16418.7	17270.9
Gpdh1_LGLMEM[15.9949]IR	244178	204037	183849	296175	219642	243415	184662	121340	173795	122583	145694	78378.7
Gpdh1_LGLM[15.9949]EMIR	548405	441395	484898	669402	590680	760785	331543	237299	178923	153907	351548	264140
Gpdh1_LGLM[15.9949]EM[15.9949]IR	509723	647079	629103	1.39324e+06	587051	532160	241016	200905	302198	194576	296134	308593
Cat_LGPNYLQIPVNC[125.0477]P[15.9949]YK	0	0	0	0	0	0	0	0	0	0	0	0
Cat_LGPNYLQIP[15.9949]VNC[125.0477]PYK	7423.49	0	1855.72	30349.8	0	0	0	0	0	13532.3	0	0
Col4a1_LGRP[15.9949]GTPGAAGAPGQK	0	0	0	0	0	0	0	0	0	0	0	0
TppII_LGSM[15.9949]ETGTALVR	22114.2	41306.3	20621.7	15325.4	0	0	0	0	0	0	0	26675.3
DhpD_LGSP[15.9949]M[15.9949]VMPTITPR	0	0	0	0	0	0	0	0	0	0	0	0
Prosalpha5_LGSTAIGIC[125.0477]TP[15.9949]EGVVLAVEK	0	0	0	0	0	0	0	0	0	0	0	0
betaTub56D_LHFFM[15.9949]PGFAPLTSR	338917	219036	167609	382881	245610	177531	102117	82877.4	108748	152443	105576	98396.5
Prosalpha6_LHQVEYAM[15.9949]EAVK	43672.1	29531.9	24624.9	0	0	25677.7	0	0	0	0	0	0
CG15093_LHVFDISKP[15.9949]AC[125.0477]DGLAAK	0	0	0	0	0	0	0	0	0	0	0	0
Fkbp12_LIC[125.0477]SP[15.9949]DYAYGSR	0	0	0	0	0	0	0	0	0	0	0	0
PPO2_LIDIFM[15.9949]NMR	0	0	0	0	0	0	0	0	0	0	0	0
AnxB11_LIFQEYEGM[15.9949]TGHSLEK	0	0	0	0	0	0	0	0	0	0	0	0
Unc-89_LIMNQVATNM[15.9949]QGNYTC[125.0477]K	0	0	0	0	0	0	0	0	0	0	0	0
Unc-89_LIM[15.9949]NQVATNMQGNYTC[125.0477]K	0	0	0	0	0	0	0	0	0	0	0	0
Unc-89_LIM[15.9949]NQVATNM[15.9949]QGNYTC[125.0477]K	24836.2	32313.5	27844.6	54827.4	33789.9	20904.9	0	10610.9	13380.5	11799	16732.5	18239.6
sls_LINEIGM[15.9949]TM[15.9949]TR	67904.6	57436.2	52690.3	45673.1	44332.4	43929.8	0	16762.6	26556.9	0	24634.6	35635
aralar1_LINYAEFTQLLHDFHEEHAM[15.9949]EAFR	28630.1	29876.5	38986.3	78736.5	32194.8	35907.1	0	0	0	0	0	0
Pgi_LIP[15.9949]C[125.0477]DFIAPAQTHNPIAGGK	0	25279.5	28639.5	0	5135.96	0	4402.76	2346.56	0	0	0	0
SmydA-8_LIP[15.9949]GSTDSAALC[15.9949]PAGCGLPVCSECRDSTRHDLECK	0	0	0	0	0	0	0	0	0	0	0	0
slgA_LISQIPPKEEEM[15.9949]FR	20246.6	15552	18598.3	53227.7	23094.6	0	0	0	0	0	10684.6	0
Vha14-1_LISVIGDEDTC[15.9949]VGFLLGGVGEINK	70428.8	0	69744.5	0	0	0	0	73516.6	0	0	59777.2	0
Vha26_LIVQGLFQIM[15.9949]EPK	97040.4	89519.5	0	130419	40387.3	54091.3	70070.8	0	61333.5	0	0	75054.1
hts_LKDATVSQAGDHVVM[15.9949]M[15.9949]GAASK	31097.3	29327.1	25179.9	15788.2	27238.4	0	0	8970.4	15067.2	15414	14008.5	16347.2
LanA_LKDNPDSETSVLLYP[15.9949]C[-34.0809]LYSTIC[15.9949]R	0	0	0	0	0	0	0	0	0	0	0	0
CG1354_LKPEYDSM[15.9949]LK	0	0	0	0	0	0	0	0	0	0	0	0
RyR_LKPYNM[15.9949]LSEYER	0	0	0	0	0	0	0	0	0	0	0	0
Glyp_LKQEYFM[15.9949]C[125.0477]AATLQDIIR	101712	84166.8	50067.4	132509	59670.7	90912.8	54776.5	38627.5	46208.9	54796.3	66380.1	64802.1
RpS19a_LKVPDQM[15.9949]DIVK	0	0	0	0	0	0	0	0	0	0	0	0
Adh_LLAHPTQP[15.9949]SLAC[125.0477]AENFVK	2997.69	0	13061.7	12180.4	1630.61	0	7024.18	589.139	1239.94	8817.44	10731.7	4529.66
Tm2_LLEATQSADENNRM[15.9949]C[125.0477]K	0	0	0	0	0	0	0	0	0	0	0	0
Gdh_LLEDYKNEHGTIVGYQNAKPYEGENLM[15.9949]FEK	67761.5	127741	90871.3	135868	91091.7	69171.6	46676.9	27351.6	49169.3	64287.3	79685.2	95760.6
Gdh_LLEDYKNEHGTIVGYQNAKP[15.9949]YEGENLMFEK	0	62187.5	0	0	75147.2	40314.8	0	0	0	0	44583.6	0
Mcad_LLEEPLVAAYC[125.0477]VTEP[15.9949]GAGSDVSGIK	4669.84	9489.81	3691.32	9744.2	0	10946.4	6738.42	3612.1	0	0	4321.4	2784.8
Mcad_LLEEP[15.9949]LVAAYC[125.0477]VTEPGAGSDVSGIK	0	0	3420.57	0	0	0	0	2925.1	0	0	0	0
Chc_LLEMNLM[15.9949]SAPQVADAILGNAMFTHYDR	0	0	0	0	0	0	0	0	0	0	0	0
Letm1_LLFIDVAIC[15.9949]SK	68683.8	53722.2	0	0	0	0	0	0	0	0	0	0
AIF_LLGP[15.9949]VPQR	0	0	0	0	0	0	0	0	0	0	0	0
Gbeta13F_LLLAGYDDFNC[125.0477]NVWDTM[15.9949]K	2971.17	5381.94	2591.71	0	0	0	0	3059.88	0	0	0	0
Msp300_LLM[15.9949]DNDIPNAMNEETAAVISR	0	0	0	0	0	0	0	0	0	0	0	0
CG7218_LLSP[15.9949]AEIC[57.0215]DLLK	0	0	0	0	0	0	0	0	0	0	0	0
CG6136_LLSSGFRP[15.9949]TAADGVDCLAQLIAK	0	0	0	0	0	0	0	0	0	0	0	0
RyR_LLVM[15.9949]IDPETWDQAFER	0	74073.6	0	0	0	0	0	0	50863.7	0	0	0
sta_LLVVTDPNTDHQPIM[15.9949]EASYVNIPVIAFTNTDSPLR	0	0	0	0	0	0	0	0	0	0	0	0
Pcmt_LMGVMYVP[15.9949]LTDLR	0	0	0	0	0	0	0	0	0	0	0	0
Mitofilin_LMLETQQAANTLM[15.9949]AHAAASGLLYL	0	0	0	0	0	0	0	0	0	0	0	0
Lsp2_LM[15.9949]DATNSDYK	196077	25726.2	29290.6	20275.9	0	181635	0	102888	102035	190457	0	0
dlg1_LM[15.9949]DGGAAQVDGR	199415	178354	133216	65384.4	114383	821483	10413.8	0	0	733029	36989.3	42064.5
Actn_LM[15.9949]EEYER	851159	209116	177004	105778	111463	1.43417e+06	0	235903	308588	340896	34124	42614.9
GlcAT-S_LM[15.9949]GVTSTTESEGR	0	0	0	0	0	0	0	0	0	0	0	0
Actn_LM[15.9949]LLLEVISGETLPKPDR	163251	139244	155908	256299	148766	157504	84688.6	109357	88711.5	103251	105529	110955
ben_LM[15.9949]QEPVPGINAIPDENNAR	0	0	0	0	0	0	0	0	0	0	0	0
alpha-Spec_LM[15.9949]QSHPDTAEQTYAK	75241.4	27869.2	43343.3	21544.4	71544.1	75162.9	11255.7	20505.8	25854.3	29657.6	23795.7	24681.5
Msp300_LNLC[15.9949]P[15.9949]NLPEK	0	0	0	0	0	0	0	0	0	0	0	0
LanA_LNSM[15.9949]GSQLVIDDR	92532.9	144435	122342	160712	94985.4	116145	0	101838	104670	98943.3	105862	102167
chb_LNSNSGGTPATTP[15.9949]GSVTPRPRGR	0	0	0	0	0	0	0	0	0	0	0	0
Prosalpha5_LNSTNVEVM[15.9949]TM[15.9949]TK	61280.7	53539.3	62124.7	37063.6	67060.8	64820.8	22343.8	22200.9	35818.6	41088.3	35439.7	39168.5
RpL23_LPAAGVGDM[15.9949]FVATVK	92845.8	79692	64839.5	175821	71283.6	56115.9	41453.3	37922.1	37963.4	47563.5	41549.3	50642.8
Vha68-1_LPANHP[15.9949]LFTGQR	0	0	0	0	0	0	0	0	0	0	0	0
SdhA_LPGISETAMIFAGVDVTREP[15.9949]IPVLPTVHYNMGGVPTNYR	0	0	0	0	0	0	0	0	0	0	0	0
SdhA_LPGISETAM[15.9949]IFAGVDVTR	194965	226932	194357	525514	186277	89244.5	135577	97404	134405	107393	103026	126034
SdhA_LPGISETAM[15.9949]IFAGVDVTREPIPVLPTVHYNMGGVPTNYR	27340.4	0	0	34400.3	0	0	0	0	0	26085.2	23508.6	26991.2
SdhA_LPGISETAM[15.9949]IFAGVDVTREPIPVLPTVHYNM[15.9949]GGVPTNYR	0	0	0	0	0	0	0	0	0	0	0	0
AGO2_LPLNSQNP[15.9949]EVTVTDR	0	0	0	0	0	0	0	0	0	0	0	0
Fas1_LPNTVSSDM[15.9949]AGNPPLYITK	0	30437.5	0	67181.4	0	0	0	0	0	0	0	0
Tm1_LPTPTPEELAAM[15.9949]EEAR	0	0	0	0	0	0	0	0	0	0	0	0
Sod2_LPYDYAALEPIIC[125.0477]REIM[15.9949]ELHHQK	0	0	0	0	0	0	0	0	0	0	0	0
Sod2_LPYDYAALEP[15.9949]IICR	0	0	0	0	0	0	0	0	0	0	0	0
Sod2_LPYDYAALEP[15.9949]IIC[125.0477]R	84592.2	105677	28908.9	47491.3	75755.6	64911.3	9610.71	110389	19592.3	29261.9	40913.7	69561.8
Sod2_LPYDYAALEP[15.9949]IIC[15.9949]R	387667	363165	337808	318956	319238	274496	391578	299894	366683	260849	267692	391545
Arp3_LP[15.9949]AC[15.9949]VIDVGTGYSK	0	0	0	0	0	0	0	0	0	0	0	0
hay_LP[15.9949]GEPGYRPSGSGGAVRR	0	0	0	0	0	0	0	0	0	0	0	0
SdhA_LP[15.9949]GISETAMIFAGVDVTR	0	0	0	0	0	0	0	0	0	0	0	0
Gpdh1_LQGPPTAEEVNYM[15.9949]LK	243542	311191	217137	724581	174257	198280	557983	180378	208480	92767.6	149564	107729
Prm_LQIQITELEM[15.9949]SLDVANK	262571	270540	219559	777707	289462	169195	155682	142844	134264	125262	105196	142271
Cbp53E_LQLSEM[15.9949]AK	28326.7	0	0	0	0	42882.5	0	0	0	0	0	0
RyR_LQM[15.9949]C[125.0477]YLLHHLYDTQLR	0	0	0	0	0	0	0	0	0	0	0	0
sls_LQPINDPSM[15.9949]R	0	0	0	0	0	0	0	0	50623.3	33394.6	0	0
sls_LQPINDP[15.9949]SMR	0	0	0	42623.2	0	0	0	0	0	33394.6	40616.1	0
sls_LQPVGDPSM[15.9949]R	0	0	0	0	0	0	0	0	0	0	0	0
sls_LQPVGDP[15.9949]SMR	210618	220641	216610	253147	214180	209870	36442.3	93324.3	81243.7	106626	74034.1	99023.1
Mhc_LQQFFNHIMFVM[15.9949]EQEEYK	43965.3	29466.8	19450.8	72556.7	34166.4	37046.8	31820.2	24206.5	26756.7	0	0	22747
Mhc_LQQFFNHIMFVM[15.9949]EQEEYKK	58154.7	64149.8	57661.5	169610	51346.4	68251.4	46648.5	43038.8	33617	48605.1	49870.3	39224.3
Mhc_LQQFFNHIM[15.9949]FVMEQEEYK	0	37671.4	0	89876.1	39303.1	42779.5	6055.38	0	0	0	0	0
Mhc_LQQFFNHIM[15.9949]FVMEQEEYKK	214179	165836	159203	376091	140360	170753	75579	65819	71580.8	91057.4	82492.4	117506
Mhc_LQQFFNHIM[15.9949]FVM[15.9949]EQEEYK	232349	177781	186161	311260	176696	258327	92957.2	70926.7	102286	66865.7	114866	75186.5
Mhc_LQQFFNHIM[15.9949]FVM[15.9949]EQEEYKK	493653	413797	404590	724070	639988	647273	181717	112552	183536	223877	301360	294359
Atat_LQQITQISP[15.9949]SGR	2.78884e+06	600684	677864	3.20282e+06	0	2.58543e+06	165738	2.74042e+06	2853186	0	2.82705e+06	2692069
Lam_LREEM[15.9949]TQQLK	0	6474.45	8381.5	0	0	26286.9	0	0	0	0	0	0
scu_LSAGLM[15.9949]GANEPNQDGQR	507488	507932	428337	561477	475487	360742	222950	256317	281911	277203	289068	304487
Zasp52_LSC[125.0477]M[15.9949]EEEISSLTSQSQAISAR	99915.7	0	107368	71328.1	133790	108092	67404	113413	93731.5	103784	89638.5	111827
Nup98-96_LSFGPQNSLVLP[15.9949]STYNNMQNLK	0	0	0	0	0	0	0	0	0	0	0	0
PyK_LSGIVC[125.0477]TIGPASSSVEM[15.9949]LEK	469507	324912	152995	785646	126031	259607	252750	95789.3	220091	36288.8	47203.9	91095.9
PyK_LSGIVC[125.0477]TIGP[15.9949]ASSSVEMLEK	485124	301603	140863	762817	4825.52	240172	245187	121354	216799	36973.1	48909.7	112825
PyK_LSGIVC[125.0477]TIGP[15.9949]ASSSVEM[15.9949]LEK	5600.36	31919.4	15383.4	206012	0	11306.1	0	22463.8	19057.7	10118.8	0	14830.5
PyK_LSGIVC[31.9988]TIGP[15.9949]ASSSVEM[15.9949]LEK	0	0	0	0	0	0	0	0	0	0	0	0
Lsp2_LSHDLGEVPAFNM[15.9949]YVPTESGYASNLR	56460	47919.2	22531.2	257196	0	27933.4	33938.2	57336.5	49531	67750.7	57343.5	28932.7
Lsp2_LSHDLGEVP[15.9949]AFNMYVPTESGYASNLR	0	0	0	0	0	0	0	0	0	0	0	0
Uggt_LSNRDM[15.9949]TATLMDNLK	0	0	0	0	0	0	0	0	0	0	0	0
Actn_LSP[15.9949]EEFK	0	22375.8	0	0	0	0	275215	0	0	0	0	0
Zasp52_LSQAM[15.9949]VTAPEFELK	73583.9	67578.3	76042.8	119309	63826.3	62805.5	56201.2	30864.2	73646.8	80116.3	44061.1	47925.9
Urod_LSYVGDAITM[15.9949]M[15.9949]R	0	0	14538.7	0	0	0	0	0	0	0	0	13053
SERCA_LSYWQLTHHLSCLGGGDEFKGVDC[15.9949]K	1.99816e+06	2048409	2.06656e+06	2.12941e+06	1.95023e+06	1.70784e+06	1.71405e+06	926657	0	1.82029e+06	1.89938e+06	1549558
SERCA_LSYWQLTHHLSC[15.9949]LGGGDEFKGVDCK	2105579	1.94986e+06	2.1713e+06	2122135	2.12361e+06	1.96428e+06	2.2135e+06	1.89683e+06	2.03889e+06	1.98939e+06	2.02884e+06	1.97669e+06
slgA_LTALGRPQLLLQLSEVIM[15.9949]R	0	10742.6	11565.3	22159.5	0	15132.3	0	0	0	0	0	0
Gad1_LTAYDLM[15.9949]PTTVTAGPETR	28540.3	38701.4	21319.7	108458	22918.9	28360.6	25163.4	0	16647.5	0	0	14921.9
blw_LTDSGAMGYSVIVSATASDAAPLQYLAPYSGC[125.0477]AM[15.9949]GEYFR	0	3003.09	0	0	2342.71	0	0	0	0	8702.59	0	1636.34
blw_LTDSGAMGYSVIVSATASDAAPLQYLAP[15.9949]YSGC[125.0477]AMGEYFR	3540.57	3651.81	1860.3	19134.6	0	0	0	0	6231.36	0	2171.81	0
blw_LTDSGAMGYSVIVSATASDAAP[15.9949]LQYLAPYSGC[125.0477]AMGEYFR	0	0	0	0	4137.68	0	0	0	0	16896.6	2940.98	0
Gapdh2_LTGM[15.9949]AFR	3.30217e+06	809263	874708	1.1557e+06	421373	4.0359e+06	108543	1.26364e+06	1.67508e+06	1.63211e+06	299386	283922
sls_LTNDGM[15.9949]FHLDVPK	15720.3	0	21797.9	39716.3	20626	0	13309.3	0	0	0	0	0
Nup93-1_LTNETNTDTEVP[15.9949]GVER	0	0	0	0	0	0	0	0	0	0	0	0
Urod_LTP[15.9949]DGALSR	0	0	0	0	0	0	0	0	0	0	0	0
Fdh_LTQGAGVMP[15.9949]EGTSR	0	0	0	0	0	0	0	33963.7	43210.7	0	46918.8	0
Fdh_LTQGAGVM[15.9949]PEGTSR	85740.7	57612	75506.6	43533.2	73902.2	93008.4	23181.1	0	24175.2	30654	26726.2	24293.5
betaTub56D_LTTPTYGDLNHLVSLTM[15.9949]SGVTTC[125.0477]LR	29664.6	34106.5	27817.3	54910.1	30424.3	31344.4	19036.4	0	27643.6	0	0	21036
slgA_LVEHNMTLM[15.9949]K	27168.6	0	8426.02	0	0	26523.8	0	13150.4	15433	16584.3	0	0
slgA_LVEHNM[15.9949]TLM[15.9949]K	35767	13408.8	14370.8	0	0	50617	0	12254.2	25288.8	13353.9	0	0
Unc-89_LVGIPLP[15.9949]EVHWFK	0	0	0	0	0	0	0	0	0	0	0	0
Scsalpha1_LVGPNC[31.9988]PGIIAP[15.9949]EQC[57.0215]K	0	0	0	0	0	0	0	0	0	0	0	0
Scsalpha1_LVGP[15.9949]NCPGIIAPEQC[31.9988]KIGIMPGHIHK	0	0	0	0	0	0	0	0	0	0	0	0
PPO2_LVNFLTPNM[15.9949]SIVDVNIR	42076.7	0	0	85539.6	0	0	0	0	0	0	0	0
PPO2_LVNFLTP[15.9949]NMSIVDVNIR	0	54833.8	0	0	0	0	0	0	0	0	0	37846.6
sls_LVNPVGEAEASLHLVIM[15.9949]R	49558.4	41075.8	0	66200.1	0	0	0	26181.6	22870.6	23030.1	0	0
Sfxn1-3_LVPLVAVGAANCINIP[15.9949]C[125.0477]M[15.9949]R	0	0	0	0	0	0	0	0	0	0	0	0
Adk2_LVSDDLVVDM[15.9949]IDSNLDKPEC[125.0477]K	0	0	0	0	0	0	0	0	0	0	0	0
Uggt_LVWAAM[15.9949]QSLPPTQATEQVLK	0	0	0	0	0	0	0	0	0	0	0	0
Hsc70-1_LYQGAGM[15.9949]APPPTAGGSNPGATGGSGPTIEEVD	0	5296.52	0	23027.6	0	0	0	0	0	0	0	0
bai_MARAAFIVC[15.9949]LLM[15.9949]AC[57.0215]AWSSHAVMFKLSPNTQK	0	0	0	0	0	0	0	0	0	0	0	0
Act88F_MCDDDAGALVIDNGSGMC[15.9949]KAGFAGDDAPR	0	0	0	0	0	0	0	0	0	0	0	0
Act88F_MCDDDAGALVIDNGSGM[15.9949]CKAGFAGDDAPR	0	198764	0	0	0	0	0	100462	0	0	0	105015
Act57B_MCDDEVAALVVDNGSGM[15.9949]CKAGFAGDDAPR	0	0	0	0	0	0	0	0	0	0	0	0
ND-75_MCLVEVEKSP[15.9949]KPVAACAMPVMK	0	0	0	0	0	0	0	0	0	0	0	0
Act5C_MC[31.9988]DEEVAALVVDNGSGM[15.9949]C[15.9949]KAGFAGDDAPR	0	0	0	0	0	0	0	0	0	0	0	0
eEF2_MEM[15.9949]LYEGPHDDEAAIAVK	31548.9	0	0	0	27510.6	0	0	0	0	0	0	24360.7
Glys_MFDTC[125.0477]LQGNIP[15.9949]NADDLLQKDDLVK	0	0	0	0	0	0	0	0	0	0	0	0
Pfk_MGAEATLALM[15.9949]EATK	0	26640.9	0	0	0	0	27427	0	18298.7	0	20351.7	18787.7
Pfk_MGAEATLALM[15.9949]EATKDSVPVVISLDGNQAVR	31655.4	33376.8	28734.7	55894.6	40227.4	0	32288.6	23242.6	33212.9	33577.2	25159.9	38019.2
kdn_MGETTIDMMYGGM[15.9949]R	504938	0	0	0	0	0	646800	0	397058	187156	0	243358
kdn_MGETTIDMM[15.9949]YGGMR	77245.1	97412.7	583125	855953	46848	47750.1	94018	0	88237.1	57863.3	58763.7	52182.1
kdn_MGETTIDMM[15.9949]YGGM[15.9949]R	597486	682537	546993	733590	432338	518231	333536	394406	476597	387929	338626	346799
kdn_MGETTIDM[15.9949]MYGGMR	602350	577478	442104	119748	516826	709507	645492	377751	413928	382308	408086	354814
kdn_MGETTIDM[15.9949]MYGGM[15.9949]R	2.76195e+06	2.61974e+06	2.40601e+06	2134100	2.1168e+06	2.32403e+06	1135132	1.46448e+06	1870329	1.73623e+06	1564223	1.63826e+06
kdn_MGETTIDM[15.9949]M[15.9949]YGGMR	835158	893884	823870	866082	666131	782385	414712	479636	614555	519932	451897	442241
kdn_MGETTIDM[15.9949]M[15.9949]YGGM[15.9949]R	928301	1.1406e+06	938199	1.36441e+06	932289	757460	362582	357813	486337	489591	468471	558763
Argk1_MGLTEFEAVKEM[15.9949]YDGITELIK	141272	145324	181121	206931	176409	127239	72894	62800.6	86190.5	81003.8	100525	98335.9
Argk1_MGLTEFEAVKEM[15.9949]YDGITELIKLEK	23088	26567.7	26641.4	36216.8	26125.9	0	0	22150.1	26695.5	19050.2	21257	0
Nadsyn_MIAQHTGQQTVP[15.9949]FGDAVIATRDTC[-34.0809]LGYEIC[31.9988]EELWNVR	0	0	0	0	0	0	0	0	0	0	0	0
klar_MLDETQRP[15.9949]EGLC[31.9988]EDPK	0	0	0	0	0	0	0	0	0	23659	26699.3	24910.7
Actn_MLDP[15.9949]DDLINTPKPDER	0	0	0	0	0	0	0	0	0	0	0	0
kdn_MLGYDNAPFTELM[15.9949]R	1.12654e+06	964047	1.02557e+06	1.21046e+06	728257	970469	828095	532299	876290	529126	456253	708876
Cand1_MLTYLMTARLAILC[-34.0809]P[15.9949]DK	0	0	0	0	0	0	0	0	0	0	0	0
PyK_MMATGM[15.9949]NIAR	342481	219957	199306	303904	172316	295467	0	237500	247765	277795	120195	169179
PyK_MM[15.9949]ATGMNIAR	224045	361972	198764	0	327965	60243.4	169062	95656.3	124763	111042	233387	183639
PyK_MM[15.9949]ATGM[15.9949]NIAR	1.07708e+06	505218	501747	83112.5	463430	873937	49033.5	577008	760981	724786	340568	364883
Fer1HCH_MM[15.9949]DTNGELGEFLFDK	0	0	0	0	0	0	0	0	0	0	0	0
CG7639_MM[15.9949]GSAGTEIGQNEGSLR	0	0	0	0	0	0	0	0	0	0	0	0
sesB_MM[15.9949]MQSGR	0	0	0	0	0	12771.7	0	0	11499	14777.2	7075.79	0
Mhc_MM[15.9949]YPDFK	1.1682e+06	1.14415e+06	1.00048e+06	1301865	803190	1.13765e+06	0	706370	862199	778298	443104	688326
Neurochondrin_MNEPDPVPTPEQQAEM[15.9949]K	29994.4	40620.3	32966.9	26339.2	36283.6	0	0	0	24532.9	0	26006.9	28881.5
Neurochondrin_MNEPDPVPTP[15.9949]EQQAEMK	0	0	0	0	0	0	0	0	0	0	0	0
Pfk_MNILGHM[15.9949]QQGGSPTPFDR	111475	95280.6	107227	197802	83669.7	62992.6	133455	57176.1	55466.5	55395.4	56420.1	61020.5
Mhc_MPKPVANQEDEDP[15.9949]TPYLFVSLEQR	0	0	0	0	0	0	0	0	0	0	0	0
cher_MPTGNIGISFTP[15.9949]R	36953.4	26076.3	28540.3	20372	37944.7	26169.1	22515.1	24087.6	22213	25430.5	28208.2	30107.9
Septin1_MQEM[15.9949]LAQMQAR	0	0	0	0	0	0	0	0	0	0	0	0
Glyp_MSM[15.9949]VEEDGEKR	0	0	0	0	0	0	0	0	0	0	0	0
Act87E_MTQIMFETFNAPAM[15.9949]YVAIQAVLSLYASGR	37623.3	29829.3	35060.8	0	0	697172	0	93577.8	46645.7	0	48424.8	11510.5
Act87E_MTQIMFETFNAP[15.9949]AMYVAIQAVLSLYASGR	0	0	0	0	0	694232	97894.8	0	0	0	0	0
Act79B_MTQIMFETFNSPAM[15.9949]YVAIQAVLSLYASGR	11336.3	0	0	0	0	0	0	6744.64	0	0	0	0
Act79B_MTQIMFETFNSP[15.9949]AMYVAIQAVLSLYASGR	0	0	0	0	0	0	0	0	0	0	0	0
Act87E_MTQIM[15.9949]FETFNAPAMYVAIQAVLSLYASGR	0	0	0	0	0	323604	6816.35	36769.5	1962.34	0	0	28671.5
Act87E_MTQIM[15.9949]FETFNAP[15.9949]AM[15.9949]YVAIQAVLSLYASGR	0	69033	0	0	0	0	0	0	61093.2	0	0	0
Act79B_MTQIM[15.9949]FETFNSPAMYVAIQAVLSLYASGR	0	14725.9	14351.2	11064.5	0	53160.5	0	9695.26	0	0	0	0
Nca_MVGSVMKM[15.9949]PEDESTP[15.9949]EKR	0	0	0	0	0	0	0	0	0	0	0	0
Msp300_M[15.9949]AAINEIKNEYELQGHPK	0	0	8759.88	40834.7	0	0	0	0	0	0	0	0
Gpdh1_M[15.9949]ADKVNVC[31.9988]IVGSGNWGSAIAK	0	0	0	0	0	0	0	0	0	0	0	0
slgA_M[15.9949]ALLRSLSAQR	0	0	0	0	133175	0	0	0	0	0	90012.8	0
Stim_M[15.9949]AQDM[15.9949]EGLQR	12229.2	0	0	0	0	17347.5	0	0	0	0	0	0
ND-30_M[15.9949]ASTTPVEPK	0	0	0	0	0	0	0	0	0	0	0	0
Mlc2_M[15.9949]ATSGANDEDEVVIAAFK	8940881	9120715	8123941	14432939	10006766	9069178	4.21116e+06	5106532	5.79235e+06	5.2835e+06	6333157	5673072
Act88F_M[15.9949]CDDDAGALVIDNGSGMCKAGFAGDDAPR	0	0	0	0	0	0	0	0	0	0	0	0
Act88F_M[15.9949]CDDDAGALVIDNGSGMC[15.9949]KAGFAGDDAPR	0	0	0	0	0	0	0	0	0	0	0	0
Act88F_M[15.9949]CDDDAGALVIDNGSGM[15.9949]CKAGFAGDDAPR	0	0	0	0	0	0	0	0	0	0	0	0
Act57B_M[15.9949]CDDEVAALVVDNGSGMCKAGFAGDDAPR	0	121483	0	0	0	0	0	4838.42	0	0	0	24695.6
Act5C_M[15.9949]CDEEVAALVVDNGSGM[15.9949]C[31.9988]KAGFAGDDAPR	0	0	0	0	0	0	0	0	0	0	0	0
ND-75_M[15.9949]C[125.0477]LVEVEK	0	0	0	0	0	0	0	0	0	0	0	0
Act57B_M[15.9949]C[15.9949]DDEVAALVVDNGSGMCKAGFAGDDAPR	0	0	0	0	0	0	0	0	0	0	0	0
Act5C_M[15.9949]C[31.9988]DEEVAALVVDNGSGM[15.9949]CKAGFAGDDAPR	4912.57	6640.59	0	0	0	2081.7	0	0	0	0	0	0
Tm1_M[15.9949]DALENQLK	765900	953436	668297	1.98338e+06	944196	591534	243390	288279	349520	304963	329119	359837
Tm1_M[15.9949]DALENQLKEAR	22547.5	25382.3	0	61933.9	22668.8	0	0	0	0	0	0	0
apolpp_M[15.9949]DASLGYGAEK	214127	282900	204098	449565	330197	258445	38922.2	159065	111429	0	52754.5	80416
TER94_M[15.9949]DELQLFR	30141.2	34081.6	24053.4	35899.6	0	30214.7	0	0	22639.5	0	0	0
Tm2_M[15.9949]DQLTNQLK	887279	1.02154e+06	734363	2.53725e+06	978591	948001	159858	407345	379421	504588	320346	395653
eEF1alpha1_M[15.9949]DSSEPPYSEAR	279769	268558	191691	214996	229217	345565	47815.5	120962	164179	94484	94559.9	87584.8
eEF1alpha2_M[15.9949]DSTEPPYSEAR	476157	503271	439559	343666	448882	543448	148936	213487	315742	168681	236482	188970
apolpp_M[15.9949]DVDVEISR	77971.8	164672	96984	193376	122626	0	91614.8	0	0	0	69831.2	88264
comt_M[15.9949]EEEGGLDM[15.9949]VAR	0	0	0	0	0	0	0	0	0	0	0	0
Unc-89_M[15.9949]EIEVEGFPQPTVQVTNNGK	0	0	0	0	0	0	0	0	0	0	0	0
eEF2_M[15.9949]EMLYEGPHDDEAAIAVK	36692.9	30534.9	29707.9	65983.4	26543.7	19215.2	0	22085	9878.08	19535.4	29273.2	18372.5
eEF2_M[15.9949]EM[15.9949]LYEGPHDDEAAIAVK	145397	165416	125699	190121	144502	100032	55636.8	70076.6	63585.6	104874	109489	74744.5
sls_M[15.9949]ETPSMSVTESK	0	0	0	0	0	0	0	0	0	0	0	0
sls_M[15.9949]ETPSM[15.9949]SVTESK	17399.3	0	0	0	11183	0	0	0	0	0	0	0
Glys_M[15.9949]FDTC[125.0477]LQGNIPNADDLLQKDDLVK	142077	145533	149076	308791	160898	147647	86356.6	97219.8	96284.8	77470.7	86506.8	94309
Prosbeta3_M[15.9949]FLGLTGLQTDILTVR	0	0	0	0	0	0	0	0	0	0	0	0
Pfk_M[15.9949]GAEATLALMEATKDSVPVVISLDGNQAVR	0	0	0	0	0	0	0	0	0	0	0	0
Pfk_M[15.9949]GAEATLALM[15.9949]EATK	23028.3	0	0	78053.7	26448.4	0	0	0	0	0	0	0
Pfk_M[15.9949]GAEATLALM[15.9949]EATKDSVPVVISLDGNQAVR	0	0	0	0	0	0	0	0	0	0	0	0
Atpalpha_M[15.9949]GAIVAVTGDGVNDSPALK	0	0	20152.4	48831.4	0	0	38234	10066.5	0	0	0	17449.8
Atpalpha_M[15.9949]GAIVAVTGDGVNDSPALKK	91305.5	114235	77376.3	180775	101716	54723	35126.2	46161.2	48690.1	52724.9	48285.9	71997
RpS21_M[15.9949]GESDDC[125.0477]IVR	0	0	0	0	0	0	0	0	0	0	0	0
kdn_M[15.9949]GETTIDMMYGGMR	571303	586704	469001	846094	336209	428734	315212	298434	552486	377512	383551	288128
kdn_M[15.9949]GETTIDMMYGGM[15.9949]R	0	0	0	0	0	0	0	0	0	0	0	0
kdn_M[15.9949]GETTIDMM[15.9949]YGGMR	231154	0	196136	0	154316	0	87184.7	0	0	0	143276	132789
kdn_M[15.9949]GETTIDMM[15.9949]YGGM[15.9949]R	158310	133870	129852	379067	106063	100513	0	47944.4	59929.1	66845.3	50157.9	60184.7
kdn_M[15.9949]GETTIDM[15.9949]MYGGMR	278151	329827	237653	438095	168177	214136	154925	157637	209235	169408	142459	126846
kdn_M[15.9949]GETTIDM[15.9949]MYGGM[15.9949]R	262251	279896	219115	757470	183088	148668	40198.3	50320.1	81211.2	81319.9	65425.9	84544.6
kdn_M[15.9949]GETTIDM[15.9949]M[15.9949]YGGMR	169501	220747	149208	478840	137880	111960	45826.6	53698.4	78534.3	68821.1	63500	71742.1
Scsalpha1_M[15.9949]GHAGAIISGGK	153020	118053	54985.7	28817.8	71708	893195	0	34697.4	89465.4	31721.7	0	9917.51
comt_M[15.9949]GIGGLDKEFNSIFR	0	0	0	0	0	0	0	0	0	0	0	0
Mfe2_M[15.9949]GLIGLANTVAIEGARNNVLC[31.9988]NVIVP[15.9949]TAASR	0	0	0	0	0	0	0	0	0	0	0	0
Argk1_M[15.9949]GLTEFEAVK	176893	129187	160822	171421	186556	322729	491761	63116.2	96412.8	62085.2	58906.6	55608.5
Argk1_M[15.9949]GLTEFEAVKEMYDGITELIK	0	3038.61	0	14370.4	0	0	0	0	0	0	0	0
Argk1_M[15.9949]GLTEFEAVKEM[15.9949]YDGITELIK	234221	242405	209464	582791	277606	112234	61830.5	42904.7	63039.4	62763.1	74836	65316.7
Argk1_M[15.9949]GLTEFEAVKEM[15.9949]YDGITELIKLEK	0	0	0	34237.4	0	0	0	0	0	0	0	22504.3
Eno_M[15.9949]GSEVYHHLK	236471	0	0	0	12683.1	347039	0	71744.9	63999.7	54219	0	16509.3
CCT1_M[15.9949]GVQVLINDPDKLEAIR	0	0	0	0	0	0	0	0	0	0	0	0
RyR_M[15.9949]HAGSIEHFGVR	7661.79	11130	0	0	14370.1	12409.7	0	0	0	0	0	0
ttm50_M[15.9949]HPDNTFGLAR	0	0	0	0	0	0	0	0	0	0	0	0
Cyp4g1_M[15.9949]IAPTFHQSILK	0	31551.5	27579.3	100367	33128.7	24170.9	0	0	0	0	28748.3	26168.8
Cyt-c-p_M[15.9949]IFAGLK	138792	188325	0	462355	31714.8	64083.5	0	0	0	0	0	0
Cyt-c-p_M[15.9949]IFAGLKKP[15.9949]NER	0	0	0	0	0	0	0	0	0	0	0	0
CG6136_M[15.9949]IREM[15.9949]SNHDIKLEVCVDSIR	0	0	0	0	0	0	0	0	0	0	0	0
Gad1_M[15.9949]ITSELER	43335.7	48748.4	36873.5	54475.6	43811.3	49303	0	0	23211.6	20175.4	0	0
ogre_M[15.9949]IVMGLNITIC[125.0477]TR	0	0	0	0	0	0	0	0	0	0	0	0
Hsc70-4_M[15.9949]KETAEAYLGK	80446	49249.7	35600.3	82623.5	55724.6	53830.8	0	26985.4	35512.4	32287.5	19621.1	20980
Hsc70-5_M[15.9949]KETAEAYLNTPVK	0	36571.7	31270	111153	0	0	0	0	0	0	47623.5	0
RpS9_M[15.9949]KLDYVLGLK	0	0	0	0	0	0	0	0	0	0	0	0
exd_M[15.9949]KPALFSVLC[125.0477]EIKEK	0	0	0	0	0	0	0	0	0	0	0	0
RpL19_M[15.9949]LADQAEAR	17323.6	0	0	0	0	20538.1	0	0	9404.25	0	0	0
Tm2_M[15.9949]LAEDADTK	54327.7	12194.7	10610.4	0	15234.6	207824	0	15674.6	0	21486	5271.81	11996.3
Tm2_M[15.9949]LAEDADTKSDEVSR	6.0213e+06	5747687	5010486	5759989	5.93227e+06	5.77029e+06	2.29662e+06	3.07525e+06	3.27014e+06	2.81839e+06	2.46024e+06	3.15759e+06
Tm2_M[15.9949]LAEDADTKSDEVSRK	500640	305308	338965	116469	413303	430157	44661.5	180450	306041	160658	63863	88736.3
Arf1_M[15.9949]LAEDELR	0	19435.2	0	34677.3	0	0	0	0	0	0	0	0
Actn_M[15.9949]LDPDDLINTPKPDER	813053	737212	648888	1.19223e+06	644556	738890	289665	376528	468814	424211	384662	409088
Prosalpha4_M[15.9949]LDTDVITDYVK	0	0	0	0	0	0	0	0	0	0	0	0
lva_M[15.9949]LELQSAQEELRELR	0	0	0	0	0	0	0	0	0	0	0	0
kdn_M[15.9949]LGYDNAPFTELMR	639630	548109	244466	763867	241821	568668	527063	233599	310927	132645	100416	333322
kdn_M[15.9949]LGYDNAPFTELM[15.9949]R	587466	652922	498832	1.25719e+06	1.07035e+06	975529	774706	430543	865715	320062	358465	342286
apolpp_M[15.9949]LNQITSSLADTLFK	243476	229502	207364	843289	335906	221434	113814	147420	169556	204260	193784	161487
eIF3a_M[15.9949]LSKLDEEGIK	812710	755577	0	0	0	959420	631037	0	743085	0	0	729618
Zasp52_M[15.9949]LTAPPPGFLQQQQQQQQR	212697	229911	178066	519756	206335	198596	45757.8	90388.4	114724	124209	118009	110948
tsr_M[15.9949]LYSSSFDALKK	201816	226856	196019	274938	166497	207108	99131.6	109950	118041	104868	91860.7	121576
PyK_M[15.9949]MATGMNIAR	0	0	259567	423710	0	83130.8	0	70963.6	94234.3	78961.7	0	245503
PyK_M[15.9949]MATGM[15.9949]NIAR	678527	211777	414799	515996	187151	849318	0	520266	345168	681761	342417	0
Fer1HCH_M[15.9949]MDTNGELGEFLFDK	215340	263780	118565	284754	79373.2	171936	104903	138892	135255	67931.7	61681.1	120949
CG7639_M[15.9949]MGSAGTEIGQNEGSLR	28572.9	28736.6	33658.4	42705.8	33615.5	0	0	0	0	18807.4	9343.38	22190.4
sesB_M[15.9949]MMQSGR	0	0	4324.86	0	6721.61	8588.14	0	0	0	0	0	0
Mhc_M[15.9949]MYPDFK	149098	1.13679e+06	938193	189109	123487	1056093	395453	101895	120607	63673.2	108073	689727
PyK_M[15.9949]M[15.9949]ATGMNIAR	68307.2	56187.5	58111.3	232881	66999.9	67151.9	8773.7	56424.6	90071.1	55058.5	58983	59903.7
PyK_M[15.9949]M[15.9949]ATGM[15.9949]NIAR	990987	550820	312146	298860	709358	1.53886e+06	0	46721.5	141635	133924	11623.5	23077.8
Fer1HCH_M[15.9949]M[15.9949]DTNGELGEFLFDK	140771	185474	57079.7	292043	68391.5	178112	135707	45228.5	84129.1	34364.1	0	95685.7
CG7639_M[15.9949]M[15.9949]GSAGTEIGQNEGSLR	43109.1	42551.8	35732.4	49869.7	24766.9	33526.9	0	0	0	0	22097.7	18326.5
Cyp4g1_M[15.9949]M[15.9949]NIILGM[15.9949]TSK	0	0	0	0	0	0	0	0	0	0	0	0
Mhc_M[15.9949]M[15.9949]YPDFK	3.67864e+06	2634099	2.19377e+06	4405904	2897901	2974880	761538	1.52268e+06	2.01504e+06	1.77541e+06	1.49051e+06	1.73966e+06
Neurochondrin_M[15.9949]NEPDPVPTPEQQAEM[15.9949]K	0	25414.9	0	35642.5	28378.9	0	0	0	0	0	0	0
Neurochondrin_M[15.9949]NEPDPVPTP[15.9949]EQQAEMK	0	0	0	0	0	0	0	0	0	0	0	0
PyK_M[15.9949]NFSHGSHEYHAATVANVR	2.09066e+06	2.12622e+06	2.05632e+06	1572305	2.33889e+06	1.65539e+06	767467	820444	944570	936453	1.10106e+06	1.13684e+06
Pfk_M[15.9949]NILGHMQQGGSPTPFDR	248924	217495	231594	425789	239696	231661	83027.8	140616	152527	194359	172683	157519
Pfk_M[15.9949]NILGHM[15.9949]QQGGSPTPFDR	306586	344954	330641	456948	401946	343611	147108	109762	198124	232020	194918	178199
Arl8_M[15.9949]NLSSIQDR	0	0	0	0	0	0	0	0	0	0	0	0
Mhc_M[15.9949]PKPVANQEDEDPTPYLFVSLEQR	93234.7	96031.1	0	101131	71057.4	68693.7	77364.4	91297.7	81709.3	102186	40327.4	63903
Mhc_M[15.9949]PKPVANQEDEDPTP[15.9949]YLFVSLEQR	0	0	2586.72	0	0	0	0	0	7512.98	0	0	0
Mhc_M[15.9949]PKPVANQEDEDP[15.9949]TPYLFVSLEQR	0	5920.68	0	0	0	6392.54	0	10363.3	14195.5	0	0	0
mt:ND4_M[15.9949]PMFLVHLWLPK	33201.2	0	0	25295.5	38784.8	0	0	0	0	0	32628.2	29658.1
mt:ND4_M[15.9949]PM[15.9949]FLVHLWLPK	25383	0	0	0	0	0	0	0	0	0	28681.9	0
ND-75_M[15.9949]PNGELQAVEWEGALIAVAK	63821.5	0	60237.1	0	46233.9	0	0	46325.4	39920.7	0	41684.6	0
cher_M[15.9949]PTGNIGISFTPR	87265.6	132559	85085.4	171800	69830.1	62335.1	0	38068	38534.1	44040	40699.3	0
Mhc_M[15.9949]P[15.9949]KPVANQEDEDPTPYLFVSLEQR	11958.8	10883.3	9416.89	15742.8	19048	9186.97	11675.4	9337.45	0	19610	8502.91	12439.9
ND-75_M[15.9949]P[15.9949]NGELQAVEWEGALIAVAK	0	0	0	0	0	0	0	0	0	0	0	0
Tm1_M[15.9949]QAM[15.9949]KVDKDGALER	18963.6	0	0	0	0	0	0	0	0	14361.4	0	0
Mhc_M[15.9949]QDLVDK	225825	0	54150.2	28862.8	71324.6	506407	14511.2	0	83060.1	39977.9	22566.7	82521.6
Mhc_M[15.9949]QDLVDKLQQK	5.24004e+06	4460699	4253454	7.10763e+06	4.64657e+06	4.46017e+06	1.89259e+06	2.36105e+06	2.80821e+06	2.90388e+06	2.53637e+06	2913517
Mhc_M[15.9949]QGETNQKTGEELQAAEDKINHLNK	0	13019.9	0	0	0	0	0	0	0	20949.4	0	28431.9
alpha-Spec_M[15.9949]QHNLEQQIQAR	24957.8	22319.6	0	0	0	22482.2	0	0	0	0	0	0
betaTub56D_M[15.9949]REIVHIQAGQC[125.0477]GNQIGAK	0	0	0	0	0	0	0	0	0	0	0	0
dlg1_M[15.9949]RIESDTENAKEPTVEQQQK	0	12645.5	0	0	9957.82	0	0	0	0	0	0	0
up_M[15.9949]RLEEAEK	0	0	3351.71	0	6496.72	69001.6	0	0	0	0	0	0
betaTub56D_M[15.9949]SATFIGNSTAIQELFK	221943	225214	224634	558620	232639	238673	101959	96354.3	108300	123405	131121	121857
Idh3a_M[15.9949]SDGLFLR	122208	125046	115774	243323	116253	184948	249319	36557	77488.8	0	53620.8	42671.1
Glyp_M[15.9949]SMVEEDGEKR	0	0	0	0	0	0	0	9187.9	7327.89	6481.91	0	0
Fkbp39_M[15.9949]SM[15.9949]FWGLNMKPER	59574.9	0	0	0	0	0	0	65162.9	0	0	76655.4	47476.6
Glyp_M[15.9949]SM[15.9949]VEEDGEK	6447.43	0	0	0	0	10102.1	0	0	0	0	0	0
Glyp_M[15.9949]SM[15.9949]VEEDGEKR	26867	0	0	0	0	27596.6	0	2187.44	4442.98	0	0	0
CG1552_M[15.9949]SRPNDC[57.0215]LDILPEQCEQGDEEELMYKPFPDCCPVYCNLKR	0	0	0	0	0	0	0	0	0	0	0	0
Spn77Ba_M[15.9949]SSGLFAK	0	0	0	0	0	0	0	0	0	0	0	0
RpS3A_M[15.9949]TDIITNEVSGADLK	0	0	0	54123.5	0	0	39599.9	0	0	0	0	0
Act87E_M[15.9949]TQIMFETFNAPAMYVAIQAVLSLYASGR	0	0	0	0	0	331469	0	0	0	0	0	30296.5
Act87E_M[15.9949]TQIMFETFNAPAM[15.9949]YVAIQAVLSLYASGR	12978	18189.8	0	0	0	0	0	0	0	0	0	0
Act79B_M[15.9949]TQIMFETFNSPAMYVAIQAVLSLYASGR	0	42296.4	14707	0	24747.5	47584.1	0	0	14140.9	0	0	0
Act79B_M[15.9949]TQIMFETFNSPAM[15.9949]YVAIQAVLSLYASGR	0	0	0	0	0	0	0	0	0	0	0	0
Act79B_M[15.9949]TQIM[15.9949]FETFNSPAMYVAIQAVLSLYASGR	44589.7	71101.7	0	49149.7	45401.9	0	0	0	0	59351.1	0	0
Atpalpha_M[15.9949]TVAHMWFDNQIIEADTTEDQSGVQYDR	0	0	23327.5	40254.4	0	0	0	0	0	0	0	0
Atpalpha_M[15.9949]TVAHM[15.9949]WFDNQIIEADTTEDQSGVQYDR	61233.4	58720.8	63353.2	63712.3	60536.8	82436.1	28931.5	27473.5	38869.8	40601.2	26826.9	42976.6
Glys_M[15.9949]VFHPEFLTSTNPLFGIDYEEFVR	0	0	0	0	0	0	0	0	0	0	0	0
Piezo_M[15.9949]VFSYACMVLQR	0	0	0	0	176348	0	0	0	0	0	0	74518.7
Rfk_M[15.9949]VLSIGWNPFYNNKEK	0	0	0	0	0	179667	97722	0	0	0	0	0
Hsc70-1_M[15.9949]VNDAEAYR	21325.1	0	0	0	0	24729.3	0	0	0	0	0	0
wupA_M[15.9949]YIC[125.0477]EGQK	605113	634292	451705	1.06959e+06	741466	791045	137119	238532	290769	236164	237637	214721
wupA_M[15.9949]YIC[125.0477]EGQKWDLEYEVR	23320.5	0	1272.05	0	0	0	0	0	0	15555.8	0	0
Gpdh1_NADILIFVVPHQFIP[15.9949]NFC[125.0477]K	0	0	3247.97	0	2547.93	0	0	1402.67	0	0	0	0
Gpdh1_NADILIFVVP[15.9949]HQFIPNFC[125.0477]K	0	0	0	0	0	0	0	0	0	0	0	0
ctp_NADMSEEM[15.9949]QQDAVDC[125.0477]ATQALEK	0	0	0	0	0	0	0	0	0	0	0	0
ctp_NADM[15.9949]SEEM[15.9949]QQDAVDC[125.0477]ATQALEK	26713.6	42348.6	36785.5	94891.7	27406.7	50098.7	0	0	0	0	0	0
SERCA_NAESAIEALKEYEPEM[15.9949]GK	3202047	3.16556e+06	2.73735e+06	6.13036e+06	2.57929e+06	2546755	1.0797e+06	1.33112e+06	1.63652e+06	2192368	2.23281e+06	2.19091e+06
ppl_NAEVEDTP[15.9949]ALVNSSC[125.0477]YEK	0	0	0	0	96799.3	0	102837	0	0	12618.8	0	23158
ATPsyngamma_NAGEM[15.9949]IDK	16348	0	0	0	5227.01	11068.2	0	0	0	0	0	0
ATPsyngamma_NAGEM[15.9949]IDKLTLTFNR	536956	535134	446265	834902	412003	241112	0	0	393281	183300	483573	504558
Hsp60A_NAGVDGAM[15.9949]VVAK	229244	146970	0	129088	137948	219603	0	107327	126303	116560	65826.2	66774.8
ND-18_NAM[15.9949]QSGTDNVNTWQIEFDNR	162661	165059	196771	111356	113247	142919	65723.4	69550.5	80114.4	79330.8	87120.1	69187.2
Pgi_NAP[15.9949]VILALLGVWYSNFFK	0	0	0	0	0	0	0	0	0	0	0	0
AP-2alpha_NAVLFEAINLIIHSDSEP[15.9949]NLLVRAC[15.9949]NQLGQFLSNRETNLR	0	0	0	0	0	0	0	0	0	0	0	0
if_NCGPDNICEP[15.9949]DLK	0	0	0	0	0	0	0	0	0	0	0	0
Cyp6a2_NDFM[15.9949]NLLIELK	0	0	0	0	0	0	0	0	0	0	0	0
Unc-89_NDGDHHMLIVNNC[15.9949]EKGDQGVYKCIASNR	0	0	0	0	0	0	0	0	0	0	0	0
Unc-89_NDGDHHM[15.9949]LIVNNC[125.0477]EK	21875.8	15677.7	12741.8	19065.3	19083.5	0	0	0	0	10287.9	11753	0
GlcAT-S_NEKP[15.9949]APR	0	0	0	0	0	0	0	0	0	0	0	0
Mhc_NEVPPHIFAISDGAYVDMLTNHVNQSM[15.9949]LITGESGAGK	1504789	1.45751e+06	1.05068e+06	17776.3	1213507	1.1336e+06	475139	729803	825585	0	657818	794850
Mhc_NEVPPHIFAISDGAYVDM[15.9949]LTNHVNQSMLITGESGAGK	1.67422e+06	592996	879123	2722665	0	0	541656	732466	442180	380662	0	511310
Mhc_NEVPPHIFAISDGAYVDM[15.9949]LTNHVNQSM[15.9949]LITGESGAGK	589282	625189	473440	1.47132e+06	694596	328128	0	106599	162405	37675.6	0	0
Mhc_NEVP[15.9949]PHIFAISDGAYVDMLTNHVNQSMLITGESGAGK	0	0	0	0	0	0	0	0	0	0	0	0
Mhc_NEVP[15.9949]PHIFAISDGAYVDMLTNHVNQSM[15.9949]LITGESGAGK	0	0	0	0	0	0	0	0	0	0	0	0
ND-42_NFC[125.0477]LDP[15.9949]SHDLAAQFQIR	15534	24345.7	16962.6	0	11296.1	0	9473.41	0	0	7841.05	882.494	17640
RyR_NFDEHADAEADHMM[15.9949]R	0	0	22351.1	34781.9	0	0	0	0	0	0	0	24021.6
RyR_NFDEHADAEADHM[15.9949]MR	29771.2	29664.2	26929.2	33545.2	25035	22044.8	0	0	9864.19	0	20383	23045.5
RyR_NFDEHADAEADHM[15.9949]M[15.9949]R	168303	167447	89701.6	30217.4	149320	123930	23752.4	0	60162.7	57651.2	54930.1	58498.9
Unc-89_NFESEYIHGEKENVQM[15.9949]TVR	64678.6	61011.7	68255.2	53447	67662.9	49203	27020.4	31492.9	32806	39590.8	45691	54491.6
Pep_NFGGGNNNYGGPM[15.9949]GANR	16348.7	27610.6	0	17662	27221.9	27151.5	0	0	10898.6	0	16373.2	0
Gs2_NGFPGPQGP[15.9949]YYC[125.0477]GVGANK	0	0	0	57592.2	0	0	0	0	149577	81556.5	72785.8	50939
Gs2_NGFPGP[15.9949]QGPYYC[125.0477]GVGANK	0	0	0	0	0	0	0	0	0	0	0	0
Snap25_NGM[15.9949]M[15.9949]AQAGYIGR	19622.5	20031	17292.7	0	22502.4	17984.4	0	0	0	0	0	0
Eno_NGWGTM[15.9949]VSHR	26180.3	0	0	0	0	0	0	23234.9	30701.7	32588.3	0	0
CG15093_NIGFVGLGNM[15.9949]GANMASNLIK	34406.2	0	26067.2	50190.6	0	0	0	0	0	0	0	31958.6
CG15093_NIGFVGLGNM[15.9949]GANM[15.9949]ASNLIK	77983.6	97209.6	68928.9	189420	102380	76616.4	79044.9	68247.6	48615.4	84220	91193.3	69090.2
ATPsyngamma_NILM[15.9949]VANEVGR	0	0	0	0	0	0	0	0	0	0	0	0
Sarm_NLENSLPSSSEENM[15.9949]AK	0	356367	0	0	0	0	393078	0	0	318478	0	276365
CaMKII_NLINQM[15.9949]LTVNPNKR	0	0	0	0	0	0	0	0	0	0	0	0
PPO2_NLLLLFDHPTEPVFM[15.9949]DK	33892.2	41498.5	43804.4	84990.9	48694.1	38606.4	0	25625.3	28781.7	63345.7	29128.4	39121.6
Tpi_NLLP[15.9949]C[125.0477]ELGLAGQNAYK	41934	35065.5	26825.3	37021.8	28950	28010.1	47663.7	25851.5	37243.2	17550	19466.8	30379.5
Cds_NLP[15.9949]QGTDK	71559.6	0	0	0	69838.5	0	0	0	0	0	0	0
Ide_NLP[15.9949]SDLWRIK	251429	0	164263	0	189776	138580	284336	0	0	152442	178552	206424
Roe1_NLYEGLTM[15.9949]TR	0	0	0	0	0	0	0	0	0	0	0	0
betaTub56D_NMM[15.9949]AAC[125.0477]DPR	21915.5	0	0	0	0	13581	0	0	0	0	0	0
Snap25_NM[15.9949]ALDM[15.9949]GSELENQNR	48634.6	58439.1	61519.6	56866.7	52189	41803.6	18995	19852	22730.3	28188.8	31301	27115.4
Msp300_NM[15.9949]GDWLNEMETATEGELR	0	0	0	0	0	0	0	0	0	0	0	0
betaTub56D_NM[15.9949]MAAC[125.0477]DPR	154091	249407	169158	250412	203872	0	52108.3	58788.4	96776.5	46209.3	188051	182638
betaTub56D_NM[15.9949]M[15.9949]AAC[125.0477]DPR	1.32738e+06	739160	773954	985669	905222	1.25793e+06	166460	499356	637568	613237	389854	423876
Prosbeta6_NM[15.9949]NLEDADKIK	17238.5	0	0	0	0	13524.6	0	0	0	0	0	0
Cyp12b2_NM[15.9949]P[15.9949]YLRACIKEGLR	410340	514477	0	0	534569	0	406732	0	553658	630009	551273	576620
RpS11_NM[15.9949]SVHC[125.0477]SPVFR	0	0	0	0	0	0	0	0	0	0	0	0
eEF2_NM[15.9949]SVIAHVDHGK	62157.7	0	0	0	9483.88	0	0	27024.4	19395.7	28637.4	0	7141.41
Atpalpha_NM[15.9949]VPQFATVIR	138937	177760	167177	194949	120665	115220	0	0	92448.1	89904.2	84124.2	97546.5
Idgf6_NNCPASKINVGVATYGRP[15.9949]WK	0	0	0	0	0	0	0	0	0	0	0	0
CalpB_NNM[15.9949]EENDDEVGFGETDDR	12055.7	25139	24366.8	39731.4	21471.6	0	0	0	0	0	16328.6	0
Pgk_NNVQLHLPVDFVC[125.0477]GDKFAENAAVSEATVEAGIPDGHMGLDVGP[15.9949]K	0	0	0	202041	180573	0	0	0	0	0	0	0
Pgk_NNVQLHLPVDFVC[125.0477]GDKFAENAAVSEATVEAGIPDGHM[15.9949]GLDVGPK	61354.5	117946	177751	253485	197391	135509	51706.7	78145.7	101701	118528	136534	124360
Pgk_NNVQLHLPVDFVC[125.0477]GDKFAENAAVSEATVEAGIP[15.9949]DGHMGLDVGPK	74222.4	9777.16	168152	218934	0	108746	23535.1	81439.9	106300	127100	128550	7909.41
Pgk_NNVQLHLPVDFVC[125.0477]GDKFAENAAVSEATVEAGIP[15.9949]DGHM[15.9949]GLDVGPK	0	0	0	0	0	0	0	0	0	0	0	0
Pgk_NNVQLHLP[15.9949]VDFVC[125.0477]GDK	0	0	0	0	0	40660.1	0	0	0	19639.3	0	32770.3
Pgk_NNVQLHLP[15.9949]VDFVC[125.0477]GDKFAENAAVSEATVEAGIPDGHMGLDVGPK	10258.7	125634	153902	31863.2	161444	20089.2	73606.6	26071.9	15936.5	9526.09	9965.07	120008
Pgk_NNVQLHLP[15.9949]VDFVC[125.0477]GDKFAENAAVSEATVEAGIPDGHM[15.9949]GLDVGPK	0	0	0	0	0	0	0	0	0	0	0	0
apolpp_NPIEITSEVQP[15.9949]NSAK	0	0	0	0	0	0	0	0	0	0	0	0
kdn_NPWPNVDAHSGVLLQYYGM[15.9949]K	992392	916059	1089865	764910	755241	574444	406229	483063	451304	554738	594530	584152
kdn_NPWP[15.9949]NVDAHSGVLLQYYGMK	0	20878.8	39274.6	34922.4	0	0	45573.9	0	35947.9	0	0	0
kdn_NP[15.9949]WPNVDAHSGVLLQYYGMK	0	0	0	0	0	0	0	34688.3	43167.3	17222.7	0	0
Mlc2_NQIDTAALIEM[15.9949]LTGK	45210.1	0	29922.8	65803.1	45051.4	39734.4	0	34165.5	0	0	33622.2	18617.8
Mlc2_NQIDTAALIEM[15.9949]LTGKGEEEEEEAA	162136	284210	166863	372759	133187	175940	239619	260735	360916	65012.7	63861.5	63295.6
Hsc70-3_NQLTTNP[15.9949]ENTVFDAK	0	0	0	0	0	0	0	0	0	0	0	0
ChAT_NQPLC[-34.0809]M[15.9949]AQYYR	0	0	0	0	0	0	0	0	0	0	0	0
cni_NRPVM[15.9949]SGPGLYDPTTVLK	0	0	0	0	0	0	0	0	0	0	0	0
Atpalpha_NSIFQQGM[15.9949]R	84865.4	71431.8	60176.6	169788	79619.7	74884.1	0	41288.6	46563.1	43554.8	0	0
Las_NSNIFVECLVP[15.9949]DFR	0	0	0	0	0	0	0	0	0	0	0	0
Las_NSNIFVECLVP[15.9949]DFRGNLEC[-34.0809]VK	0	0	0	0	0	0	0	0	0	0	0	0
Glyp_NTFDHFPDKVAIQLNDTHPSLAIPELM[15.9949]R	112362	133508	137159	179514	136324	72901.6	61498.3	77704.4	79320.2	126294	91657.1	124135
sesB_NTP[15.9949]IYISWAIAQVVTTVAGIVSYPFDTVR	0	0	0	0	0	0	0	0	0	0	0	0
sls_NVHFEAQVTPVNDPSM[15.9949]R	84474.2	69827.2	70729.2	112201	63786.2	44255.3	33263	22509.4	34129.7	56167.3	34031.9	46067.2
sls_NVHFEAQVTPVNDP[15.9949]SMR	0	0	0	0	0	0	0	0	0	0	0	0
sls_NVHFEAQVTP[15.9949]VNDPSMR	0	0	0	0	0	0	0	0	0	0	0	0
RpS3A_NVLC[125.0477]NFHGM[15.9949]DLTTDKYR	0	0	0	0	0	0	0	0	0	0	0	0
LanA_NVLEILEP[15.9949]VSVQTPK	283221	219072	166710	0	146831	0	0	0	285093	0	0	218844
Mhc_NVQQVTNSIGALC[15.9949]KGVFDR	0	0	0	0	0	0	0	0	0	0	0	0
RyR_NVVNQQM[15.9949]TTR	18858.9	0	0	0	0	19941.2	0	4338.92	0	6506.71	0	0
Cisd2_NWP[15.9949]YC[125.0477]DGSHGEHNK	0	0	0	0	0	0	0	0	0	0	0	0
cora_PAEIKP[15.9949]SAPAEPETPTK	0	0	0	0	0	0	0	0	0	0	0	0
nrv2_P[15.9949]TITEDC[125.0477]IDGFQQYYSRPPERPK	0	0	0	0	0	0	0	0	0	0	0	0
Vinc_P[15.9949]VFHTKTIESILDPVAQQVSR	0	0	0	0	0	11964.8	26676.3	0	0	0	0	0
Atpalpha_QAADM[15.9949]ILLDDNFASIVTGVEEGR	0	0	0	45304.5	27839	29618.6	0	0	0	0	0	0
up_QAMLQAM[15.9949]K	0	0	0	0	0	0	0	37571.1	0	45399.2	0	30089.9
up_QAM[15.9949]LQAMK	0	0	0	0	0	13661.8	0	0	31772.2	0	0	0
up_QAM[15.9949]LQAM[15.9949]K	114837	16480.8	27622.7	0	20395	188136	0	31168.5	51236.7	29987.2	9109.12	0
Arf1_QDLPNAM[15.9949]NAAEITDK	0	30021.8	22619.5	44738.4	25315.7	0	0	0	0	0	0	0
Mms19_QDP[15.9949]AAITRDELSK	115785	0	0	153238	105934	0	116347	102675	0	131638	138909	0
Msp300_QEVAMATGNIDITVGGSNP[15.9949]R	66874.4	0	0	78630.8	0	0	0	78049.8	0	157155	0	0
Msp300_QEVAM[15.9949]ATGNIDITVGGSNPR	0	0	0	0	0	0	0	0	0	0	0	0
Glyp_QEYFM[15.9949]C[125.0477]AATLQDIIR	0	0	0	0	0	0	0	0	0	0	0	0
ATPsynCF6_QFGSDGKTDM[15.9949]LK	0	0	0	14338.2	29054.2	0	0	0	0	0	0	0
eEF2_QFSEM[15.9949]YSEK	28532.2	13335.6	0	0	6603.18	33065.9	0	0	0	0	0	0
Prx2_QGGLGSM[15.9949]DIPLLADK	0	0	0	0	0	0	0	0	0	0	0	0
sls_QGIVM[15.9949]EPQLPSNFR	183837	193008	136586	0	0	132400	87475.7	74228.3	140292	0	0	125383
ND-75_QGIYVNTEGRPQQTLPGVSPPGM[15.9949]AR	77736.2	101198	85009.8	147902	78569.2	67378.1	102982	47003.1	62352.9	54109.4	50160	53748.1
Col4a1_QGLIGAP[15.9949]GLIGER	0	0	0	0	0	0	0	0	0	0	0	0
blw_QGQYVPM[15.9949]AIEDQVAVIYC[125.0477]GVR	230809	264087	188997	407691	223391	308067	184450	195340	202668	138319	137128	139316
cpb_QGSGTM[15.9949]NLGGSLTR	0	0	0	0	0	0	0	0	0	0	0	0
Rop_QGVTSAAGAGGM[15.9949]EWR	0	21163.2	0	0	0	0	0	0	0	0	0	16924.6
Actn_QHQIPGGLENPYTTLTANDM[15.9949]TR	99034.2	94779.4	90291.8	139906	71564.3	49407.7	71416.8	52620.2	57599.4	51385.2	64211.9	69979.5
Actn_QHQIPGGLENP[15.9949]YTTLTANDMTR	0	0	0	0	0	0	0	0	0	0	0	0
Mlc2_QIAEFKEAFQLM[15.9949]DADKDGIIGK	0	0	0	0	0	0	0	0	0	0	0	0
Fas1_QIM[15.9949]HIIDEVLEPLTVK	0	0	12113.3	44045.2	0	0	0	0	0	0	0	0
Pgi_QITDVVNIGIGGSDLGPLM[15.9949]VTEALKPYGK	45424	49199.2	26490.1	52467.9	40418.6	0	22076.6	0	19808.9	0	0	22171
VhaSFD_QIVM[15.9949]QHLGHEDPNVR	15941.4	31370.4	21984	34648.5	37059.6	13609.4	0	0	0	5741.35	19974.3	0
Hsc70-4_QKELEGVC[125.0477]NP[15.9949]IITK	0	0	2309.66	0	0	0	0	0	0	0	0	1840.57
wdp_QLGKPLHKNGHGNGQEHSP[15.9949]LIGEKTK	0	0	0	0	0	0	0	0	0	0	0	0
shg_QLNWTHVP[15.9949]NQKGFFGC[57.0215]IR	33702.3	0	0	0	0	0	0	63896.9	0	0	0	0
l(2)gl_QLPNSP[15.9949]SK	0	31377	0	0	38666.5	0	0	0	0	0	0	50162.9
Surf1_QLSTAPVALPDDLTDLAQM[15.9949]EYR	67064.7	0	0	95677.7	0	0	0	0	0	0	0	0
GatA_QLTASYSDGQLSP[15.9949]R	0	0	0	0	0	0	0	0	0	0	0	0
Actn_QMDAVTAIGM[15.9949]GLQGSLEDQLHR	284361	241552	240939	329282	214692	150845	61542.1	87699.6	196256	155703	220323	186313
Tpi_QM[15.9949]C[125.0477]AYAQK	60568.7	20271.3	0	0	0	90672.2	0	18221.4	24190.3	0	0	0
Actn_QM[15.9949]DAVTAIGMGLQGSLEDQLHR	208582	237925	202457	447317	215316	165917	72954.8	124010	125211	130571	166985	118001
Actn_QM[15.9949]DAVTAIGM[15.9949]GLQGSLEDQLHR	232280	268673	222980	454306	204180	190478	102615	96959.4	117632	107556	105489	112333
Lsp2_QM[15.9949]DNIYNVVIR	314931	372947	170644	603143	73403.2	146556	268182	329913	262394	308933	285291	117490
awd_QM[15.9949]LGATNPADSLPGTIR	40579.1	114362	54317.1	573745	31179.2	0	412134	34890.3	58442.8	35716.6	8098.44	0
CG16935_QM[15.9949]LQC[125.0477]LGATEVLTEAEIR	0	120905	111362	170946	1836.24	113592	177227	0	0	126018	0	113508
blw_QM[15.9949]SLLLR	0	314638	0	370935	224614	431256	0	173528	225983	138792	0	119205
nrv2_QM[15.9949]VYDSEDNSYFGR	215628	229440	205725	215273	200473	220372	89199.7	90866.5	144748	131417	113232	138525
Kcmf1_QNASAATAAGNTNQIP[15.9949]DTR	0	0	0	0	0	0	0	0	0	0	0	0
LanA_QNIEGRACDVCSNGYFNFPHCEQCSCHKP[15.9949]GTELEVC[57.0215]DK	0	0	0	0	0	0	0	0	0	0	0	0
Cyp12b2_QNLP[15.9949]QLDQISK	0	0	156785	198459	151486	87952.4	173160	0	0	0	0	316946
Mhc_QPGVVDAHLVM[15.9949]HQLTC[125.0477]NGVLEGIR	2.50671e+06	3.1775e+06	0	3.11334e+06	1636325	2.37866e+06	0	466157	2.41487e+06	146879	1.70551e+06	2.91574e+06
Mhc_QP[15.9949]GVVDAHLVMHQLTCNGVLEGIRICR	0	0	0	0	0	0	0	0	0	0	0	0
Mhc_QP[15.9949]GVVDAHLVMHQLTC[125.0477]NGVLEGIR	0	0	2.82297e+06	3.20484e+06	1.83926e+06	0	2154433	0	0	0	1.84361e+06	2.40008e+06
Mhc_QP[15.9949]GVVDAHLVM[15.9949]HQLTC[125.0477]NGVLEGIR	82314.3	79572.5	0	577425	195867	958852	130338	2749	1.59685e+06	652838	33172	10039.4
beta-Spec_QQVIQTQM[15.9949]AVK	41487	38191.3	31690.9	0	32607.9	54085.1	0	0	0	25670.3	0	0
Piezo_QSINSSP[15.9949]PAK	2.5748e+06	2.85978e+06	2729092	3.08609e+06	0	3.61213e+06	0	2697356	3.01782e+06	2.32574e+06	2.55723e+06	2.41184e+06
eIF3c_QSLVGPP[15.9949]ESMR	0	0	0	0	0	0	0	0	0	0	0	0
Mhc_QTCHNELNQTRTAC[15.9949]DQLGR	0	1.17601e+06	0	377678	0	0	0	1.86621e+06	1.96973e+06	1.06842e+06	0	674825
Mhc_QTCHNELNQTRTAC[15.9949]DQLGRDK	60113.2	0	0	0	0	0	0	0	78884.8	0	0	0
Mhc_QTC[15.9949]HNELNQTRTACDQLGR	6.9631e+06	4356875	3.87637e+06	2.0617e+06	3.5618e+06	6.36311e+06	3.50063e+06	5.77686e+06	6001314	6.07266e+06	2.13235e+06	2.15302e+06
Mhc_QTC[15.9949]HNELNQTRTACDQLGRDK	0	0	0	0	0	0	0	0	0	0	0	0
nrv1_QTFSEM[15.9949]IYNPQEGTFFGR	0	29967.1	28880.6	58101.9	0	27306.3	26422.7	11988.2	27366.5	0	0	18898.8
Cdc42_QTIKC[15.9949]VVVGDGAVGKTC[-34.0809]LLISYTTNK	0	0	0	0	0	0	0	0	0	0	0	0
LanB2_QTQP[15.9949]EIDISQLK	180998	204013	186702	0	150502	0	0	0	221961	0	0	0
AttB_QVLGGSLASNP[15.9949]AGGADAR	0	0	0	0	0	0	0	0	0	0	0	0
stnB_QVNNM[15.9949]AAPSGTASTQR	4307.2	0	0	0	0	6757.3	0	0	0	0	0	0
brm_QVPPAGM[15.9949]PMP[15.9949]KPNR	0	0	0	0	0	0	0	0	0	0	0	0
GIP_QVQTATSHGIAFM[15.9949]VK	0	0	175227	0	0	173873	0	233754	0	0	199708	256578
AhcyL2_QVVIC[57.0215]GYGDVGKGC[15.9949]AQSLK	0	0	0	0	0	0	0	0	0	0	0	0
RpL18A_QVYETSP[15.9949]VKIK	639926	0	168568	0	0	0	0	579630	809733	0	0	0
Arl8_RDLP[15.9949]GALDETGLIER	0	0	0	0	0	0	0	0	0	0	0	0
hyd_REHALTILQQMCVSPALRP[15.9949]YLC[15.9949]HM[15.9949]LSTK	0	0	0	0	0	0	0	60049.8	41360.1	0	48144.8	0
Hsc70-1_RFDDATVQSDM[15.9949]K	26432	8695.48	0	0	0	24857.3	0	0	0	0	0	0
CCT3_RGGNEPTNPAAM[15.9949]AQGQE	14831.1	15921.8	14640.4	0	14453.9	14196.5	0	4145.89	5699.19	4125.46	4381.68	6819.99
Act79B_RGILSLKYP[15.9949]IEHGIITNWDDMEK	463679	0	0	0	203191	0	459461	0	0	215977	0	0
Act88F_RGILTLKYPIEHGIITNWDDM[15.9949]EK	0	0	0	0	0	0	0	0	0	0	0	0
Cyp6a2_RGVPHDAPHP[15.9949]LYGNM[15.9949]VGFR	0	0	0	0	0	0	0	0	0	0	0	0
Top2_RGYRPDP[15.9949]VKEWQR	0	0	0	0	0	0	0	0	0	0	0	0
Moe_RKPDTIDVQQM[15.9949]K	0	0	0	0	0	0	0	0	0	0	0	0
ATPsynB_RLDYQVEC[15.9949]R	42955	0	41387.2	20898.3	39750.8	0	0	0	0	0	0	0
stac_RLLPSC[15.9949]FAVLR	0	0	1.40013e+06	0	0	1.79806e+06	638037	0	0	1.89067e+06	0	0
Cyp4p1_RLSNP[15.9949]LLWGDK	0	0	0	0	0	0	0	0	0	0	0	0
Stim_RM[15.9949]AQDM[15.9949]EGLQR	0	0	0	0	0	0	0	0	0	0	0	0
Scsalpha1_RM[15.9949]GHAGAIISGGK	20682.5	0	0	0	0	120799	0	6629.75	0	0	0	0
Argk1_RM[15.9949]GLTEFEAVK	133862	125640	91076.5	280321	145641	135959	63423.2	77186	76394.5	91893.5	68675.4	92574.8
Mhc_RNEVPPHIFAISDGAYVDMLTNHVNQSM[15.9949]LITGESGAGK	28682.6	38459.2	21593.9	49023.5	23325	24880.3	0	0	0	33262.3	0	50322.9
Mhc_RNEVPPHIFAISDGAYVDM[15.9949]LTNHVNQSMLITGESGAGK	32230.3	36784.4	32778.8	66466	25032.8	0	0	21439.1	0	33173.5	26733.9	50278.1
Mp20_RNPEM[15.9949]DKEAQEWIEAIIAEK	23529.3	0	0	0	34307.6	24369.5	0	0	0	17289.8	0	0
Mp20_RNP[15.9949]EM[15.9949]DKEAQEWIEAIIAEK	0	0	0	0	0	0	0	0	0	0	0	0
Unc-89_RPDETFIM[15.9949]AR	200470	162751	181204	219684	155601	206901	50748.8	93173.4	99555.4	135573	92515.9	94394
Chc_RPISADSAIM[15.9949]NPASK	33995.8	33586.5	32967.5	36476.3	37533.9	0	0	15501.8	0	26325.8	24981.7	24332.8
Gs2_RPSSNC[125.0477]DP[15.9949]YSVVEAILR	0	0	0	0	0	0	0	0	0	0	0	0
Pde6_RPSVTSDLFQQWMAASPTVQQKSP[15.9949]R	0	0	0	0	0	0	0	0	0	0	0	0
Pde6_RPSVTSDLFQQWM[15.9949]AASPTVQQKSPR	0	125384	0	0	128177	99454.3	137729	0	0	0	111148	0
Gs2_RP[15.9949]SSNC[125.0477]DPYSVVEAILR	0	0	0	0	0	0	0	0	0	0	0	0
Unc-89_RP[15.9949]YTEDC[125.0477]LEHR	0	0	0	0	0	0	0	0	0	0	0	0
Piezo_RRDSTLADFIAP[15.9949]LQITVGSAGSSYLINDGK	0	0	0	0	0	0	0	0	0	0	0	0
sls_RSDALTQM[15.9949]EATIK	23117	17274.6	0	21475.9	18366	0	0	0	0	0	0	0
Mical_RSP[15.9949]ASGTVSALSGYGNKESCIGLALDR	0	0	0	0	0	0	0	0	0	0	0	0
tud_RSSGVGSDIASSSSESVAAAKP[15.9949]EK	0	0	0	0	0	0	0	0	0	0	0	0
GstS1_RVHQSISM[15.9949]AR	0	0	0	0	0	0	0	0	0	0	0	0
Argk1_RVPFSHDDRLGFLTFC[125.0477]P[15.9949]TNLGTTIR	0	0	0	0	0	0	0	0	0	0	0	0
Glyp_RWLLLC[125.0477]NP[15.9949]GLSDLIAEK	99468.1	73353.9	112098	130659	97173.1	83909	106024	95621.8	110379	93798.2	103545	102673
RpL4_RYALVSAIAASGVP[15.9949]ALVQSK	0	0	0	0	0	0	0	0	0	0	0	0
SERCA_SAAEM[15.9949]VLADDNFSSIVSAVEEGR	75736.6	117833	82650.1	150497	105794	59159	59180.1	58002.2	75956.8	0	0	34208.9
Vha55_SAIGEGM[15.9949]TR	0	0	0	0	0	0	0	0	0	0	0	0
PTPMT1_SATLVGC[57.0215]YLM[15.9949]MKNGWTPDQAVDHM[15.9949]R	0	0	0	0	0	0	0	0	0	0	0	0
Glyp_SC[125.0477]AYTNHTVLP[15.9949]EALER	0	0	0	0	0	0	0	0	0	0	0	0
eEF2_SC[125.0477]DP[15.9949]DGPLMMYISK	0	0	0	0	0	0	0	0	0	0	0	0
Mhc_SC[125.0477]WIP[15.9949]DEKEGYLLGEIK	262375	228824	225102	290270	275172	247303	134743	180858	220328	206786	184393	164912
AIF_SDAGASQDGVTC[125.0477]DP[15.9949]DEAGNYGK	0	0	0	0	0	0	0	0	0	0	0	0
RyR_SDGSESDMALAM[15.9949]NR	0	29371.7	0	28886.8	22252.7	0	0	0	0	0	0	0
RyR_SDGSESDM[15.9949]ALAM[15.9949]NR	116470	80695.9	65572.2	43327.5	80971.5	102070	23924.8	35426.4	36748.2	39138.4	25244.6	30234.9
eEF2_SDP[15.9949]VVSYRETVSEESDQMC[57.0215]LSK	0	0	0	0	0	0	0	0	0	0	0	0
Mi-2_SDVSRLP[15.9949]ATLAR	0	125567	466674	0	0	305777	0	448638	0	0	470998	535313
Vha68-1_SEM[15.9949]WEFNPLNVR	0	0	0	0	0	0	0	0	0	0	0	0
Cyt-b5_SEP[15.9949]TWSTEQQTEESSVK	0	0	0	0	0	0	14650.9	0	11427.8	15930.6	13965.2	18294.5
hgo_SEYKYLSGFGSHFSSEDERYPNSLPVGQNSP[15.9949]QVC[15.9949]PYK	0	0	0	0	0	0	0	0	0	0	0	0
eEF2_SFC[125.0477]M[15.9949]YILDPIYK	0	23527.6	0	40073.8	0	0	0	0	0	0	0	0
Cdk5_SFM[15.9949]LQLLRGLAFC[57.0215]HSHNVLHRDLKP[15.9949]QNLLINK	0	0	0	0	0	0	0	0	0	0	0	0
eEF1alpha1_SGDAAIVNLVPSKPLC[-34.0809]VEAFQEFP[15.9949]PLGR	0	0	0	0	0	0	0	0	0	0	0	0
Yp1_SGDVDFYPNGPAAGVPGASNVVEAAM[15.9949]R	0	0	0	0	0	0	0	0	0	0	0	0
Amy-p_SGM[15.9949]VHLFEWK	0	0	0	0	0	0	0	0	13487.1	0	0	14441.3
Amy-p_SGNEEQFASM[15.9949]VK	36599.3	66000.3	55123.3	69770	51656.9	36036.8	24335.8	36803.3	44339.1	50405.5	45104.2	64572.5
betaTub56D_SGPFGQIFRP[15.9949]DNFVFGQSGAGNNWAK	56345	0	47225.2	92221.4	64244.3	62883.3	45025.2	43043.1	88784.1	40698	67103.7	0
kdn_SGQVVP[15.9949]GYGHAVLR	0	18928.7	21671.6	0	0	24166.8	0	0	0	0	0	0
Vha16-1_SGTGIAAMSVMRPELIM[15.9949]K	0	0	0	0	0	0	0	0	0	0	0	0
Vha16-1_SGTGIAAMSVM[15.9949]RPELIMK	112132	95999.8	93948.8	178440	120340	97841.9	0	0	0	100754	100593	129729
Vha16-1_SGTGIAAMSVM[15.9949]RPELIM[15.9949]K	66644.5	75955.4	60166.6	83877	66621.7	46282.1	0	0	37741.4	62981.1	46216.3	52043.5
Vha16-1_SGTGIAAM[15.9949]SVMRPELIMK	113358	63592.6	106431	190998	118825	94689.7	0	0	38396.6	93432.2	92662.3	125003
Vha16-1_SGTGIAAM[15.9949]SVMRPELIM[15.9949]K	0	0	0	0	0	0	0	0	0	0	0	0
Vha16-1_SGTGIAAM[15.9949]SVMRP[15.9949]ELIMK	0	0	0	0	0	0	0	0	0	0	110123	136045
Vha16-1_SGTGIAAM[15.9949]SVM[15.9949]RPELIMK	187469	205677	180252	205084	192164	118471	0	106784	117532	168262	120430	140040
Vha16-1_SGTGIAAM[15.9949]SVM[15.9949]RPELIM[15.9949]K	64528.6	75767.1	69995	188116	135692	58982.8	20502.8	0	18500.1	17172.2	30782	39002.7
Cp1_SGVLVSLSEQNLVDCSTKYGNNGCNGGLM[15.9949]DNAFR	35141.3	43037.9	0	0	77335.9	41992	57716.8	0	0	64094.6	107533	0
Cp1_SGVLVSLSEQNLVDC[15.9949]STKYGNNGCNGGLMDNAFR	36644.7	42030.6	68222	65726.1	65574.5	41130.3	56699.9	73460.8	69139.1	86848.3	104418	77993.2
CG17726_SGYEM[15.9949]LTDPAQM[15.9949]GTR	0	18258.9	0	21729.4	0	0	0	0	0	0	0	0
Fit1_SHNGNLLCAPASP[15.9949]YTR	0	0	0	0	0	0	0	0	0	0	0	0
bnb_SIESSPAAAAASP[15.9949]AAQAAQAK	0	0	0	0	0	0	0	0	0	0	0	0
Pgk_SIM[15.9949]DGVVAATK	48161.9	222837	93776.4	266581	259817	63880.3	71640.3	38562.6	32698.8	30734	90101.3	94910.8
CG7766_SINVDSDNLGM[15.9949]EGPSPLTER	47041	43782.3	48663.1	77357.4	44342.6	43603.1	29170.2	27892.4	31485.2	32475	29908.2	32739.5
kdn_SKYWEYVYEDSM[15.9949]DLIAK	329231	353856	309335	409717	336671	331900	147581	154625	195076	253414	218664	232071
Mlp84B_SLDSTNLNDGPDGDIYCRAC[15.9949]YGR	0	66852.7	47067.3	0	0	0	0	68601.6	76329.8	0	0	0
Mlp84B_SLDSTNLNDGPDGDIYC[15.9949]RACYGR	86089.8	70208.4	53324.4	0	0	63441.3	70628.6	64280.6	69388.7	55840.1	66307.7	73805.7
Mlp84B_SLDSTNLNDGPDGDIYC[57.0215]RACYGRNFGP[15.9949]K	0	0	0	0	0	0	0	0	0	0	0	0
Mlp84B_SLDSTNLNDGP[15.9949]DGDIYCRACYGR	75098.3	0	40530.9	82201.9	70585.6	0	0	0	0	63590.4	0	0
Mlp84B_SLDSTNLNDGP[15.9949]DGDIYC[125.0477]R	0	0	0	0	0	0	0	0	0	0	0	0
zip_SLEEETVNHEGVLADM[15.9949]R	19390.2	14489.7	15648.2	30848.6	17737.4	12789.6	0	0	0	0	12167.8	0
Dhc64C_SLETC[57.0215]P[15.9949]YSAATFVEILSKIQHAVDDLSLR	0	0	0	0	0	0	0	0	0	0	0	0
Nup205_SLGAGQRTP[15.9949]AYEGYLK	2.82107e+06	2337631	2.28696e+06	2406959	2.84798e+06	2.53648e+06	1.79814e+06	2159204	1710108	2.24899e+06	2.61939e+06	2693999
slgA_SLGYPDPVNPTFEATTDM[15.9949]YHR	143563	130591	129955	248407	148391	106958	31879.2	63036.3	0	79052.3	79588.7	86172.4
ATPsynD_SLLPYDQMTMEDYRDAFPDSALDPLNKPTFWP[15.9949]HTPEEQVGYK	0	0	0	0	0	0	0	0	0	0	0	0
ATPsynD_SLLPYDQMTMEDYRDAFP[15.9949]DSALDPLNKPTFWPHTPEEQVGYK	0	0	0	0	156278	178574	147576	184308	0	117506	132040	0
ATPsynD_SLLPYDQMTM[15.9949]EDYR	143477	181825	173239	545382	123059	149959	205911	260687	226862	97287.3	76842.8	73340.8
ATPsynD_SLLPYDQMTM[15.9949]EDYRDAFPDSALDPLNKPTFWPHTPEEQVGYK	185497	205280	235394	377977	202860	148315	124122	124281	149483	157494	234452	162428
ATPsynD_SLLPYDQMTM[15.9949]EDYRDAFPDSALDPLNKPTFWP[15.9949]HTPEEQVGYK	0	0	0	0	0	0	0	0	0	0	0	0
ATPsynD_SLLPYDQMTM[15.9949]EDYRDAFP[15.9949]DSALDPLNKPTFWPHTPEEQVGYK	0	0	0	0	0	0	0	0	0	0	0	0
ATPsynD_SLLPYDQM[15.9949]TMEDYR	0	0	0	53866	133567	171485	0	0	60488.2	0	0	0
ATPsynD_SLLPYDQM[15.9949]TMEDYRDAFPDSALDPLNKPTFWPHTPEEQVGYK	210352	205605	277251	432788	234570	193496	122761	156739	149128	203223	172792	247043
ATPsynD_SLLPYDQM[15.9949]TMEDYRDAFP[15.9949]DSALDPLNKPTFWPHTPEEQVGYK	0	0	63828.4	128583	0	113392	0	113472	0	73743.9	46653.5	262196
ATPsynD_SLLPYDQM[15.9949]TM[15.9949]EDYR	37592.7	45121.3	0	86238.3	0	21835.5	62536.7	19428.1	26646.9	0	0	8119.12
ATPsynD_SLLPYDQM[15.9949]TM[15.9949]EDYRDAFPDSALDPLNKPTFWPHTPEEQVGYK	524605	748306	448301	697509	396756	548323	380846	309814	450736	481355	341077	803596
ATPsynD_SLLP[15.9949]YDQMTMEDYRDAFPDSALDPLNKPTFWPHTPEEQVGYK	175977	187057	0	306569	147088	0	0	0	140273	0	0	0
ATPsynD_SLLP[15.9949]YDQMTM[15.9949]EDYRDAFPDSALDPLNKPTFWPHTPEEQVGYK	0	142749	42649.2	145003	0	68159.9	0	0	0	0	0	0
ATPsynD_SLLP[15.9949]YDQM[15.9949]TMEDYRDAFPDSALDPLNKPTFWPHTPEEQVGYK	25895.3	171820	0	0	50576.9	0	121565	0	0	0	0	249707
ATPsynD_SLLP[15.9949]YDQM[15.9949]TM[15.9949]EDYRDAFPDSALDPLNKPTFWPHTPEEQVGYK	0	0	0	0	0	0	0	0	0	0	0	0
CG3107_SLLYGVDHIDFM[15.9949]K	0	19979.8	0	52111.4	0	0	0	0	0	0	15093	0
Rpn13_SLPPGATM[15.9949]GGKP[15.9949]SASEK	0	0	0	0	0	0	0	0	0	0	0	0
SERCA_SLPSVETLGC[-34.0809]TSVIC[31.9988]SDKTGTLTTNQM[15.9949]SVSR	0	8373.27	7324.55	20066.5	0	0	0	0	2596.53	0	0	5618.82
SERCA_SLPSVETLGC[125.0477]TSVIC[15.9949]SDKTGTLTTNQMSVSR	16312.5	19938	0	0	0	0	20217.6	13506	0	14685.2	0	0
ATPsynbeta_SLQDIIAILGM[15.9949]DELSEEDKLTVAR	60910.4	79472.7	65982.4	111905	92887.4	57340.3	46438.1	38597.7	49708.8	54742.8	56561.4	43854.2
dj-1beta_SLTSYPSM[15.9949]KPQLVNNYSYVDDK	51876.1	0	58234.7	0	0	0	0	27242.3	35306.2	35322.4	0	0
Argk1_SMQGYPFNP[15.9949]C[125.0477]LTEAQYK	5360.3	9727.16	4372.24	8776.44	5710.76	6301.61	7331.91	10630.6	6005.71	8615.61	8795.51	13669.4
Argk1_SMQGYP[15.9949]FNPC[125.0477]LTEAQYK	0	0	0	0	0	0	0	0	0	0	0	0
Argk1_SMQGYP[15.9949]FNPC[125.0477]LTEAQYKEMESK	0	0	0	0	0	0	0	0	0	0	0	0
CalpB_SMVAM[15.9949]LDK	0	0	0	0	0	0	0	0	0	0	0	0
Cpr_SM[15.9949]ASISP[15.9949]EGKEKYQSWIQDAC[57.0215]R	0	0	0	0	0	0	0	0	0	0	0	0
sls_SM[15.9949]ILDTQHPDALEK	231311	251030	204014	229055	233138	192006	79642.1	96467.6	127431	87908.3	110848	128199
atl_SM[15.9949]LVATAEANHLTAVAAAK	0	0	0	0	0	0	0	0	0	0	0	0
Argk1_SM[15.9949]QGYPFNPC[125.0477]LTEAQYK	946971	820304	835870	1.85308e+06	1.02023e+06	1.06766e+06	674984	568361	959342	505091	600929	778948
Argk1_SM[15.9949]QGYPFNPC[125.0477]LTEAQYKEMESK	0	0	0	0	0	0	0	0	0	0	0	0
Argk1_SM[15.9949]QGYPFNP[15.9949]C[125.0477]LTEAQYK	8008.81	8137.26	14421.1	17474.1	39797.3	20970.5	10615	11447.2	52281.1	5152.71	4565.94	3975.58
SERCA_SM[15.9949]SSYC[125.0477]TPLK	31673.5	28925.1	23382.9	29765.7	0	28970.7	12698.2	0	23533.5	0	0	0
SdhA_SM[15.9949]TIEIM[15.9949]EGR	165240	718729	282550	784282	502628	70781.5	318528	0	59313.9	72774.2	233048	301574
Sfxn1-3_SNAPIQTLFC[15.9949]GFVLIFATPLGCAFFK	0	0	0	0	0	0	0	0	0	0	0	0
Sfxn1-3_SNAP[15.9949]IQTLFC[31.9988]GFVLIFATPLGCAFFK	0	0	0	0	0	0	0	0	0	0	0	0
if_SNDKDGATEKPLQIDLNSPC[15.9949]QSARCK	0	0	38205.8	0	40725.4	0	0	0	47702.2	0	0	0
if_SNDKDGATEKPLQIDLNSP[15.9949]CQSARCK	0	0	0	0	0	0	32440.4	37131.7	0	0	0	0
nrv2_SNDLPANM[15.9949]PASLK	94692.1	80088	72447.5	117345	75153.5	53769.2	34166.5	36396.8	39116	50836	60090	75245.8
Paics_SNGLGPVVSGSTNYPVINC[125.0477]P[15.9949]PVK	0	0	0	0	0	0	0	0	0	0	0	0
Paics_SNGLGPVVSGSTNYP[15.9949]VINC[125.0477]PPVK	0	0	0	0	0	0	3093.07	0	0	4768.46	0	0
Zasp52_SPFVSALTTAPDRPFEGHFDKDVPIHM[15.9949]IDLPTPK	158353	149882	166368	255552	211589	0	62168.5	74998.3	0	86634.7	114045	158861
faf_SPHTIAAACDLLIALC[-34.0809]QLCVP[15.9949]NM[15.9949]K	0	0	0	0	0	0	0	0	0	0	0	0
ND-75_SPKPVAAC[125.0477]AM[15.9949]PVMK	0	0	0	0	0	0	0	0	0	0	0	0
ND-75_SPKPVAAC[125.0477]AM[15.9949]PVM[15.9949]K	43584	52656.9	55538.5	77441.3	53838.8	67955	11351.5	21754.5	32071.5	42058.9	32208.7	37089.5
ND-75_SPKPVAAC[125.0477]AM[15.9949]P[15.9949]VMK	0	0	0	0	0	0	0	0	0	0	0	0
ND-42_SPYSDFVFMEAM[15.9949]FR	0	0	0	0	0	0	0	0	0	0	0	0
ND-42_SPYSDFVFM[15.9949]EAM[15.9949]FR	107115	216826	120689	245822	104897	267444	82809.9	67992.7	125829	50960.2	0	72662.8
Ndg_SP[15.9949]DNAESLTESPALALSC[31.9988]QAHAHQC[57.0215]HEK	3.2986e+06	5.45449e+06	0	0	6676077	0	0	0	0	0	5764328	0
Ndg_SP[15.9949]DNAESLTESPALALSC[57.0215]QAHAHQC[31.9988]HEK	4462161	4442383	4669510	3.131e+06	0	4.62881e+06	3.8582e+06	5359673	5056022	6237343	0	5.84741e+06
Rpn2_SP[15.9949]EQC[31.9988]PSVVSLLAESYNPHVR	0	0	0	0	0	0	0	0	0	0	0	0
Pfas_SP[15.9949]GTLVISTYAPCPDVR	0	0	0	0	0	0	0	0	0	0	0	0
Nipsnap_SP[15.9949]GWDEC[125.0477]VAYTVPLIR	61094.9	64848.9	17788.7	0	0	0	20020.4	0	48623.4	0	0	8459.23
Gld_SQC[31.9988]DLEDP[15.9949]C[15.9949]GR	0	0	0	0	0	0	0	0	0	0	0	0
dj-1beta_SQESGGGLIAAIC[125.0477]AAP[15.9949]TVLAK	37710.7	13304.7	10126.4	7846.64	0	0	0	0	0	0	0	0
eIF3m_SQFANC[125.0477]P[15.9949]PSSEQMQK	0	0	0	0	0	0	0	0	0	0	0	0
E(bx)_SQPSTP[15.9949]SASR	0	0	0	0	50465.6	0	0	0	0	0	0	43710
Tm2_SQQDEERM[15.9949]DQLTNQLK	1.29598e+06	1.60735e+06	1.38724e+06	2431031	1.51609e+06	822079	460154	530130	602861	618254	663097	702458
CG9231_SQSEIPNFVSQDVM[15.9949]ER	47258.8	109095	36927.8	180711	31359.2	0	0	0	72517.1	0	58233.5	0
Msp300_SQSQQQQIQQM[15.9949]TVR	26269.8	25407	17712.7	13115.2	18566.4	20211.3	0	0	0	9699.9	11607.3	0
Ge-1_SQTP[15.9949]EDNLLIK	0	0	0	0	0	0	0	0	0	0	0	0
Hsc70-3_SQVFSTASDNQHTVTIQVYEGERPM[15.9949]TK	0	13893	16457.2	17328.8	0	0	0	0	0	0	0	0
Hsc70-3_SQVFSTASDNQHTVTIQVYEGERP[15.9949]MTK	17316	0	0	0	0	0	0	0	0	0	12260.1	0
Mul1_SRP[15.9949]HTLSQDQLC[31.9988]VVCSTNPK	0	0	0	0	0	0	0	0	0	0	0	0
eEF1beta_SSVLLDVKPWDDETDM[15.9949]K	0	0	0	54896.4	47743.4	0	0	0	0	0	0	0
RyR_STGKEEEEGGDEEGGEGGEEGEGTSIHEQEM[15.9949]EK	0	0	0	0	0	0	0	0	0	0	0	0
mt:CoIII_STHSNHPFHLVDYSPWPLTGAIGAMTTVSGM[15.9949]VK	32346.3	34554.7	45162.1	52651	51476.9	0	0	19164.9	0	35077.1	24478.7	31896.5
mt:CoIII_STHSNHPFHLVDYSPWPLTGAIGAM[15.9949]TTVSGMVK	0	0	0	0	0	0	0	0	0	0	0	0
mt:CoIII_STHSNHPFHLVDYSPWPLTGAIGAM[15.9949]TTVSGM[15.9949]VK	30762.5	14867.9	13173	0	0	0	0	0	0	0	0	0
mt:CoIII_STHSNHPFHLVDYSP[15.9949]WPLTGAIGAM[15.9949]TTVSGMVK	0	0	0	0	0	0	0	0	0	0	0	0
papi_STIQTEP[15.9949]ITWPK	287265	237924	203493	0	240557	200372	139660	0	0	0	219940	231037
dlg1_SVDSVM[15.9949]EM[15.9949]NR	64858.1	19072.1	11971.5	3336.02	15252	46426.9	0	24845.3	23841	26980.5	9445.24	0
RpS13_SVGLKPDIPEDLYHM[15.9949]IK	31121.1	30261.8	0	64524.7	29643.8	0	0	0	0	0	0	0
sws_SVSTM[15.9949]SGPINSQTSQSSR	0	0	0	0	0	0	0	0	0	0	0	0
Pgk_SVVLM[15.9949]SHLGRPDGNK	269213	242596	244261	276686	336798	261906	87757.9	116315	140882	144483	132858	153606
ATPsyngamma_SVVSYQC[125.0477]STLP[15.9949]IFSGSTVEK	7076.39	16433.4	11542.9	8718.99	0	9501.65	3697.2	20138.6	4637.88	0	7317.7	1097.2
CG8475_SYELGQSTVKC[57.0215]M[15.9949]RGILEC[125.0477]WVK	0	70057.5	0	0	94380.2	0	0	0	0	0	65543.2	0
Act79B_SYELP[15.9949]DGQVITIGNER	224311	255477	288976	243923	161001	253719	336652	296213	0	0	0	118433
Mhc_SYHIFYQIMSGSVP[15.9949]GVK	0	0	0	0	0	0	0	0	0	0	0	0
Mhc_SYHIFYQIM[15.9949]SGSVPGVK	1.10072e+06	1.10132e+06	1.04257e+06	2.1465e+06	1.0418e+06	1.19689e+06	477332	426465	554840	681271	703420	712658
Amy-p_SYPGVPYSSLDFNPTCAISNYNDANEVRNC[15.9949]ELVGLR	0	0	0	0	0	0	0	0	0	0	0	0
Amy-p_SYPGVPYSSLDFNPTC[15.9949]AISNYNDANEVRNCELVGLR	0	0	0	0	0	0	0	0	0	0	0	0
Amy-p_SYPGVPYSSLDFNP[15.9949]TCAISNYNDANEVRNCELVGLR	0	0	0	0	0	0	0	0	0	0	0	0
Cpr_SYSIQP[15.9949]TTVC[125.0477]TTSASDNSFIK	0	0	0	0	0	0	0	0	0	0	0	0
ATPsynbeta_TAAIHAEAPEFVQM[15.9949]SVEQEILVTGIK	181633	123267	93438.6	262500	136527	141839	148037	52637.6	55783.2	50373.6	68949.5	103844
sls_TAESSKELP[15.9949]SK	0	0	0	0	0	0	0	0	0	0	0	0
Hsp83_TAGTLTIIDTGIGM[15.9949]TK	0	0	0	0	0	0	0	0	0	0	0	0
FeCh_TAILMLNM[15.9949]GGP[15.9949]THTDQVHDYLLR	0	0	0	0	0	0	0	0	0	0	0	0
FeCh_TAILM[15.9949]LNMGGP[15.9949]THTDQVHDYLLR	0	0	0	0	0	0	0	0	0	0	0	0
FeCh_TAILM[15.9949]LNM[15.9949]GGPTHTDQVHDYLLR	34478.5	32448.1	0	61551.7	54897.7	33266.9	0	0	0	0	43469.4	0
Vha68-1_TALVANTSNM[15.9949]PVAAR	207228	297710	193309	560611	230687	90984.2	136649	111989	135187	92900.5	125386	106352
sls_TANLTQQTPQNSVNVC[31.9988]QQLAYEETP[15.9949]DIAFEPHALTR	0	0	0	0	0	0	0	0	0	0	0	0
dl_TASALQLADIP[15.9949]ISEGGMELVAIADR	0	0	0	0	0	0	0	0	0	0	0	0
Uch_TASLSP[15.9949]EER	0	0	0	0	0	0	0	0	0	0	0	0
RyR_TATILDKSDGSESDM[15.9949]ALAM[15.9949]NR	0	14846.6	0	0	12134.3	0	0	0	0	0	0	0
Pxd_TAYRTLDGSC[57.0215]NHLEQP[15.9949]GLGVANSKYGR	0	0	0	0	0	0	0	0	0	0	0	0
hyd_TCGLTGSLC[305.3076]C[15.9949]CTECARVC[125.0477]HK	0	0	0	0	0	0	0	0	0	0	0	0
Vha44_TC[125.0477]QQTYDTM[15.9949]NNLTSK	12049.4	35331.8	26311.8	45696.5	36661.9	27189	14300.5	0	14656.7	0	23761.9	18813.8
flr_TC[15.9949]RLWTVESR	0	0	0	0	0	0	0	0	0	0	0	0
ATPsynCF6_TDM[15.9949]LKFPEFQFPDVK	42869.2	42944.3	71543.7	184842	75054.6	65795.8	32424.9	38173.2	47478.9	37570.2	39798.1	43876.7
ATPsynCF6_TDM[15.9949]LKFPEFQFPDVKVDPITQAPQ	0	0	0	0	0	0	0	0	0	0	0	0
ATPsynCF6_TDM[15.9949]LKFP[15.9949]EFQFPDVK	0	0	0	0	0	0	0	0	0	0	0	0
CG8475_TDVNGDPVVTM[15.9949]YYAPDGDGSYM[15.9949]R	17432.1	0	29382.3	33026.7	23658.5	16173	0	0	0	0	0	0
Unc-89_TEDAGTYEM[15.9949]K	0	0	0	0	0	17413.3	0	0	13337	10355.8	0	0
apolpp_TEIVSDCRCLP[15.9949]IHGLHGQHK	0	0	0	0	0	0	0	26496.3	0	0	37921.8	31591.8
apolpp_TEIVSDCRC[15.9949]LPIHGLHGQHK	0	0	0	0	0	0	0	0	0	0	0	0
apolpp_TEIVSDC[15.9949]RCLPIHGLHGQHK	11913.7	8123.05	0	0	0	0	31572.1	0	0	28787	0	0
apolpp_TEIVSDC[305.3076]RC[31.9988]LP[15.9949]IHGLHGQHK	0	0	0	0	0	0	0	0	0	0	0	0
Glys_TEM[15.9949]EEM[15.9949]EFPR	180021	300959	260124	351697	284859	139696	97160.8	69600.9	56377.2	96032.4	134927	147259
SERCA_TEM[15.9949]SETEEIK	1.93035e+06	1.02565e+06	882773	1.43025e+06	1.43639e+06	2.25668e+06	91577.7	626685	758564	861427	175402	197007
SERCA_TEM[15.9949]SETEEIKTPLQQK	2.77382e+06	3.09595e+06	3.24297e+06	4.96803e+06	3.13124e+06	1.99741e+06	1.40135e+06	1.39799e+06	1.65436e+06	1.59328e+06	1.93569e+06	2.06677e+06
sls_TFCDFGFVILEISPVYP[15.9949]EDSGEYSC[31.9988]RAINEYGEAVTTATMKIQGK	0	0	0	0	0	0	0	0	0	0	0	0
Mlc2_TFDNDGLIDGDKFREM[15.9949]LMNFGDK	0	0	0	0	0	0	0	0	0	0	0	0
Mlc2_TFDNDGLIDGDKFREM[15.9949]LM[15.9949]NFGDK	0	0	0	0	0	0	0	0	0	0	0	0
Pfk_TFIM[15.9949]EVMGR	161518	161066	114766	186598	114648	120447	63231.8	62319.9	82856	75247.9	80345.9	85959.3
Pfk_TFIM[15.9949]EVM[15.9949]GR	42927.9	50835.1	36506.9	0	38007.4	0	0	0	0	0	0	0
awd_TFIM[15.9949]VKPDGVQR	424925	523942	522055	633422	579369	386361	218177	298304	224428	249105	272233	315719
Prm_TFVTTSTVP[15.9949]GSQVYIQETTR	0	0	0	0	0	0	0	0	0	0	0	0
Col4a1_TFWLTTNAAIPMM[15.9949]P[15.9949]VENIEIR	0	0	0	77424.3	0	0	88489.3	0	0	0	0	0
Col4a1_TFWLTTNAAIPM[15.9949]M[15.9949]PVENIEIR	84397.8	78174.5	59377.6	113762	0	0	97861.1	0	0	0	0	73457.2
Col4a1_TFWLTTNAAIP[15.9949]MM[15.9949]PVENIEIR	0	0	0	71193.9	0	0	98157.6	53709.6	0	0	0	77290.4
Col4a1_TFWLTTNAAIP[15.9949]M[15.9949]MPVENIEIR	0	88581.4	50399.3	82689.7	0	46875.5	76107.4	0	32940.7	0	0	0
Pdhb_TFYM[15.9949]SAGAVNVPIVFR	68631.8	61829.5	38815.5	67784.8	32086	0	52084	0	57970.5	0	34308.2	45802
Vha68-1_TGKPLSVELGPGIMGSIFDGIQRP[15.9949]LR	0	0	0	0	0	0	0	0	0	0	0	0
Vha68-2_TGKPLSVELGPGIM[15.9949]GSIFDGIQRPLK	0	0	0	57739.1	30437.9	0	0	0	0	0	0	0
Vha68-1_TGKPLSVELGPGIM[15.9949]GSIFDGIQRPLR	0	29107.3	28305.8	60904.6	52421.5	0	0	0	0	27882.1	32766.6	30148.7
awd_TGRQMLGATNP[15.9949]ADSLPGTIR	0	87313.4	91441.1	0	0	0	2.45044e+06	45390.4	0	0	0	0
SERCA_TGTLTTNQM[15.9949]SVSR	7558157	5213203	4.73472e+06	10019993	5887253	8065875	1.04647e+06	3.42275e+06	4315913	3707872	2176978	2.5599e+06
Pdhb_THHLVTVENGWP[15.9949]QHGVGAEIC[125.0477]AR	0	0	0	0	0	0	0	0	0	0	0	0
LanB1_THPCERSSC[15.9949]YPATGNLLIGR	41488.3	0	51857.3	43545.6	52649.2	51120.1	52725.5	0	58418.8	0	69384.1	60310.7
LanB1_THPC[15.9949]ERSSCYPATGNLLIGR	0	53210.7	0	0	0	48044.6	0	0	53507.1	0	0	45756.1
LanB1_THP[15.9949]CERSSCYPATGNLLIGR	52368.3	52565.1	0	0	0	0	0	45817.8	47439.2	59156.9	48331.6	47581.7
ATPsynbeta_TIAM[15.9949]DGTEGLVR	2.73794e+06	2.20522e+06	1.70842e+06	3.26366e+06	1.29505e+06	966031	1.13408e+06	805678	976145	538645	643717	1.15535e+06
Hrb27C_TIDP[15.9949]KPCNPR	0	0	0	0	0	0	0	0	0	0	0	0
Gpdh1_TIEELEKEM[15.9949]LNGQK	423441	498775	450471	852310	575208	484753	191894	249500	264730	292032	292406	294767
Gdh_TIGHLDINAHAC[125.0477]VTGKP[15.9949]INQGGIHGR	0	0	0	0	0	0	0	0	0	0	0	0
ATPsynO_TIM[15.9949]AAHRGEVVC[125.0477]EVVTAKPLDASQSK	0	0	0	0	0	0	0	0	0	0	0	0
alphaTub84B_TIQFVDWC[125.0477]P[15.9949]TGFK	0	0	0	0	0	0	0	0	0	0	0	0
EndoA_TLLDLNLDGGGGGLNEDGTPSHISSSASPLP[15.9949]SPM[15.9949]R	0	0	0	0	0	0	0	0	0	0	0	0
Pgk_TLLGQDVIFLSDC[-34.0809]VGSEVEAAC[15.9949]KDPAP[15.9949]GSVILLENVR	0	0	0	0	0	0	0	0	0	0	0	0
Pgk_TLLGQDVIFLSDC[-34.0809]VGSEVEAAC[15.9949]KDP[15.9949]APGSVILLENVR	0	0	0	0	0	0	0	0	0	0	0	0
Vha36-1_TLM[15.9949]GDVM[15.9949]K	0	0	0	0	0	0	0	0	0	0	0	0
betaCOP_TLSERTP[15.9949]EAISVFTLYC[31.9988]R	0	0	0	0	0	0	0	0	0	0	0	0
Hsp60A_TLTDELEVIEGM[15.9949]KFDR	0	0	0	0	0	0	0	0	0	0	0	0
Usp47_TLVETDNM[15.9949]AHR	0	0	0	0	0	0	0	0	0	0	0	0
Msp300_TLVSP[15.9949]AATC[125.0477]QLR	0	0	0	0	0	0	0	0	0	0	0	0
Hsp83_TM[15.9949]ELIEELTEDKENYKK	20653.6	26918.6	0	38326	23555.2	0	0	0	0	0	0	0
sls_TM[15.9949]FLDTQHPQGEAGLEAVQETEEELANR	112139	97687.2	104091	241820	121459	104446	47478.6	61216.5	62953.9	52719	59414.3	56457.2
Actn_TM[15.9949]P[15.9949]WLNSR	0	0	0	0	0	0	0	0	0	0	0	0
SdhA_TM[15.9949]QHHAAVFR	0	0	0	0	0	0	0	0	0	0	0	0
ChAT_TM[15.9949]QLIICTDGTWGLC[15.9949]YEHSCSEGIAVVQLLEK	0	0	0	0	0	0	0	0	0	0	0	0
Msp300_TNAPDELDAM[15.9949]HSR	0	0	0	0	0	0	0	0	0	0	0	0
l(2)gl_TNGDNKIGTP[15.9949]K	0	135925	0	0	0	0	0	0	0	0	0	71077.8
CG7766_TNHGEPELNASSIGM[15.9949]AK	29482.8	17900.7	27411.3	24147.4	25005.5	24338.1	0	0	0	0	16327.5	0
Vps13_TNIAC[57.0215]KETKP[15.9949]NYNYVLGPISC[15.9949]NAK	0	0	0	0	0	0	0	0	0	0	0	0
Skel_TNSIRLLNAAM[15.9949]VNGYSIVTYQR	0	0	0	0	0	0	0	0	0	0	0	0
Act79B_TPEALFQPSFLGMESCGIHETVYQSIMKC[15.9949]DVDIR	0	193298	0	377805	260997	0	0	357586	322244	0	251799	0
Act79B_TPEALFQPSFLGMESCGIHETVYQSIMKC[15.9949]DVDIRK	113630	105910	83489.9	0	0	0	0	26153.2	112195	187095	0	0
Act79B_TPEALFQPSFLGMESCGIHETVYQSIM[15.9949]K	0	0	0	0	0	0	0	0	0	0	0	0
Act79B_TPEALFQPSFLGMESCGIHETVYQSIM[15.9949]KCDVDIR	451977	275934	263940	459663	337160	265704	318312	437835	346953	354889	302327	349257
Act79B_TPEALFQPSFLGMESCGIHETVYQSIM[15.9949]KCDVDIRK	110983	61382	65483.9	81360.4	113180	119662	77510.9	119034	82725.9	114208	91878.3	80051.2
Act79B_TPEALFQPSFLGMESCGIHETVYQSIM[15.9949]KC[15.9949]DVDIRK	0	0	0	0	0	0	0	0	0	0	0	0
Act79B_TPEALFQPSFLGMESCGIHETVYQSIM[15.9949]KC[31.9988]DVDIR	0	0	0	0	0	0	0	0	0	0	0	0
Act79B_TPEALFQPSFLGMESC[125.0477]GIHETVYQSIM[15.9949]K	1.12796e+06	831992	785462	1.41335e+06	993728	1.11193e+06	594592	629643	619765	620487	629772	508357
Act79B_TPEALFQPSFLGMESC[15.9949]GIHETVYQSIMKCDVDIR	403882	184490	0	372427	267596	235357	0	0	0	368431	0	262621
Act79B_TPEALFQPSFLGMESC[15.9949]GIHETVYQSIMKCDVDIRK	115618	0	0	0	0	0	0	0	0	0	112960	0
Act79B_TPEALFQPSFLGMESC[15.9949]GIHETVYQSIM[15.9949]KCDVDIR	0	0	0	0	0	0	0	0	0	0	0	0
Act79B_TPEALFQPSFLGMESC[15.9949]GIHETVYQSIM[15.9949]KCDVDIRK	0	0	0	0	0	0	0	0	0	0	0	0
Act79B_TPEALFQPSFLGMESC[31.9988]GIHETVYQSIM[15.9949]KC[-34.0809]DVDIRK	0	0	0	0	0	0	0	0	0	0	0	0
Act79B_TPEALFQPSFLGM[15.9949]ESCGIHETVYQSIMK	0	131105	173015	0	143149	207835	0	0	0	129568	0	0
Act79B_TPEALFQPSFLGM[15.9949]ESCGIHETVYQSIMKCDVDIR	456171	257302	0	423180	227519	394900	365587	422619	317690	363516	345462	385766
Act79B_TPEALFQPSFLGM[15.9949]ESCGIHETVYQSIMKCDVDIRK	109507	52853.3	71087.4	74016.1	104454	79407.3	95110.5	109504	77602.7	117971	93581.8	151766
Act79B_TPEALFQPSFLGM[15.9949]ESCGIHETVYQSIM[15.9949]KCDVDIR	20067.1	0	0	0	0	13355.1	0	0	0	0	0	0
Act79B_TPEALFQPSFLGM[15.9949]ESCGIHETVYQSIM[15.9949]KCDVDIRK	0	0	0	0	0	0	0	0	0	0	0	0
Act79B_TPEALFQPSFLGM[15.9949]ESC[125.0477]GIHETVYQSIMK	574052	458094	270754	875217	1.14791e+06	54549.4	238625	645685	554377	287006	275059	394652
Act79B_TPEALFQPSFLGM[15.9949]ESC[125.0477]GIHETVYQSIM[15.9949]K	1.6105e+06	1.17456e+06	971017	2827644	1.24039e+06	1.06477e+06	540552	537214	576549	512060	528877	831918
Act79B_TPEALFQPSFLGM[15.9949]ESC[15.9949]GIHETVYQSIMKCDVDIR	23179.5	0	0	45757.5	0	0	0	0	0	0	0	0
Act79B_TPEALFQPSFLGM[15.9949]ESC[31.9988]GIHETVYQSIMKCDVDIR	0	0	0	0	0	0	0	0	0	0	0	0
Act79B_TPEALFQP[15.9949]SFLGMESCGIHETVYQSIMK	0	0	0	0	0	0	0	0	0	0	0	0
Act79B_TPEALFQP[15.9949]SFLGMESCGIHETVYQSIMKCDVDIR	0	203207	0	0	0	0	0	0	149260	0	0	0
Act79B_TPEALFQP[15.9949]SFLGMESCGIHETVYQSIMKCDVDIRK	0	0	0	0	0	0	0	0	0	0	0	0
Act79B_TPEALFQP[15.9949]SFLGMESC[125.0477]GIHETVYQSIMK	370572	25124.3	0	0	438171	0	0	6789.41	0	25799.7	0	366734
Act79B_TPEALFQP[15.9949]SFLGMESC[125.0477]GIHETVYQSIM[15.9949]K	52138.7	1.04108e+06	0	60380.7	0	26271.1	44399.3	0	0	497327	0	86818.7
Act79B_TPEALFQP[15.9949]SFLGM[15.9949]ESC[125.0477]GIHETVYQSIMK	86477.6	138733	25085	0	31147.7	74110.8	83893.8	14692	40479.4	39279.3	20991.4	65612.5
Act79B_TPEALFQP[15.9949]SFLGM[15.9949]ESC[15.9949]GIHETVYQSIMKCDVDIR	0	0	0	0	0	0	0	0	0	0	0	0
Est-6_TPVACLQWDQFTPGANKLVGEEDC[15.9949]LTVSVYKPK	0	12809.1	0	0	99607.9	0	20413.2	166930	103415	0	0	139298
Est-6_TPVACLQWDQFTP[15.9949]GANKLVGEEDCLTVSVYKPK	87903.3	107055	0	0	0	81513.1	78738.2	124783	135815	0	168727	157765
Est-6_TPVAC[-34.0809]LQWDQFTP[15.9949]GANKLVGEEDC[15.9949]LTVSVYKPK	0	0	0	0	0	0	0	0	0	0	0	0
Est-6_TPVAC[-34.0809]LQWDQFTP[15.9949]GANKLVGEEDC[31.9988]LTVSVYKPK	0	0	0	0	0	0	0	0	0	0	0	0
Est-6_TPVAC[15.9949]LQWDQFTPGANKLVGEEDCLTVSVYKPK	0	0	110053	0	0	0	102475	0	0	143178	113175	0
Est-6_TPVAC[31.9988]LQWDQFTP[15.9949]GANKLVGEEDC[-34.0809]LTVSVYKPK	0	0	0	0	0	0	0	0	0	0	0	0
Vha55_TPVSEDM[15.9949]LGR	192870	187846	156562	275335	176479	179171	42338.1	63948.1	75006.6	77751.5	64704	56256.2
stan_TP[15.9949]LGGVAIEGC[-34.0809]PPPARGKGQR	264902	196146	155144	227624	260240	123346	292017	315495	39625.6	274859	254267	287230
Msp300_TQQGITMIANAM[15.9949]HGQK	0	0	0	0	0	0	0	0	0	0	0	0
Msp300_TQQGITM[15.9949]IANAMHGQKK	0	0	0	401401	0	0	0	0	0	410792	0	513290
flr_TQRGQP[15.9949]IVLGADPK	0	0	0	0	0	0	0	0	0	0	0	0
Galt_TQRP[15.9949]WSGQQEK	0	102026	0	0	0	0	113442	0	0	0	0	0
ATPsynbeta_TREGNDLYNEM[15.9949]IEGGVISLK	1.06241e+06	929720	969331	1.87978e+06	1.45213e+06	739134	349950	412175	621088	431544	780935	543056
ATPsynbeta_TREGNDLYNEM[15.9949]IEGGVISLKDK	51794.9	56597.9	48676.3	136314	80802.8	35608.2	18216.6	16593.2	31639.7	42068.2	51570	63151
sls_TSIQLETQHEAAM[15.9949]HK	159983	106455	90589.2	72020.9	114651	96691.4	28327.7	65221.7	62485.5	64983.2	42890.6	48866.9
NO66_TSPIQVNGAALAC[57.0215]P[15.9949]LVR	0	23392.9	0	0	0	0	0	0	19241.7	0	0	21269
betaCOP_TSQVP[15.9949]C[31.9988]YTIINSPDLEVTNEMQLKR	0	0	0	0	0	0	0	0	0	0	0	0
Act79B_TTGIVLDSGDGVSHTVPIYEGYALP[15.9949]HAILR	46035.9	50832.3	61343.3	0	41197.6	50990.6	40215.4	20680.4	0	31317.8	33322.4	0
Act88F_TTGIVLDSGDGVSHTVP[15.9949]IYEGFALPHAILR	0	188967	52238.2	0	60205.3	163310	163373	128525	75630.5	327979	155438	48186.8
Act79B_TTGIVLDSGDGVSHTVP[15.9949]IYEGYALPHAILR	36721.7	67759.6	59759.4	90261.6	47662.1	44479.3	49275	27055.3	0	35396.7	41434.8	36793.5
sls_TTIETEATYTC[15.9949]VATNEKGSAETSCR	0	0	0	0	0	0	0	0	0	0	19327	20590
pug_TTTLM[15.9949]GLVQALGAHK	0	0	0	0	0	0	0	0	0	0	0	0
sls_TTTM[15.9949]HDFGYVALNMK	0	0	0	0	0	0	0	0	0	0	0	0
sls_TTTM[15.9949]HDFGYVALNM[15.9949]K	101831	93573.8	99834.9	146016	100781	73353.4	50375.9	35920.3	45502	58716.5	62287.5	67182.3
Prat_TVDIVERP[15.9949]DFK	69473.3	69675.1	81565.3	67491	82799.8	65659.5	128590	133649	153803	138361	138869	131742
Prat_TVDIVERP[15.9949]DFKR	24092.7	53742.3	0	0	40352	36844.7	76387.9	78143.5	73520.2	63791.5	68386.7	81628.1
sls_TVDQTEQP[15.9949]EKPEESQAEEVK	0	0	0	0	0	0	0	0	0	0	0	0
Marf_TVDTATTDM[15.9949]NDELK	15065.5	0	0	0	15226.6	0	0	0	0	5649.23	0	0
GstS1_TVGLC[125.0477]GATP[15.9949]WEDLQIDIVVDTINDFR	0	0	0	0	0	0	0	0	0	0	0	0
GlyRS_TVHVEEFIPSVVEP[15.9949]SFGIGR	0	0	0	0	0	0	0	0	0	0	0	0
ATPsynbeta_TVLIM[15.9949]ELINNVAK	601200	617162	542364	800300	1.14699e+06	780415	314647	281255	310034	324927	529326	423297
bgm_TVNNYGDYP[15.9949]ALR	0	0	0	0	0	0	0	0	0	0	0	0
Cdk12_TVSAAPSSFTP[15.9949]HNLK	0	42043.6	0	0	0	0	0	0	0	0	104423	0
comt_TVSQEPYDSDQM[15.9949]AK	21225.6	23810	20356.2	18199.3	39474.3	54860	0	0	5377.02	0	12791.6	15468.2
His4_TVTAM[15.9949]DVVYALK	94284.5	148280	117517	295029	61904.9	71097.4	53883.7	31449	75863.8	57676.3	65916.2	50899.3
His4_TVTAM[15.9949]DVVYALKR	0	9326.63	16559.2	30282.3	20375.2	0	9100.02	0	13580.6	0	0	12372.1
Cyp28a5_TVYPVTNKVC[15.9949]QK	0	0	0	0	0	0	0	0	0	0	0	0
cora_TVYVYNM[15.9949]IDPVTGEIVQVDPNDPR	15334.9	0	0	53973.2	0	0	0	0	0	0	0	0
ND-30_TYTDELTP[15.9949]LDSACEVHK	0	0	0	0	0	0	0	0	0	0	0	0
ND-30_TYTDELTP[15.9949]LDSAC[125.0477]EVHK	0	4151.73	0	6502.51	0	1060.21	0	0	2315.53	0	0	2432.92
Trxr1_VAC[125.0477]LDFVKP[15.9949]TPTLGTK	0	0	0	0	0	0	0	0	0	0	0	0
Lsp2_VADKDFLM[15.9949]K	0	0	0	44362.8	0	0	0	92087	0	119731	0	0
Glyp_VAIQLNDTHPSLAIPELM[15.9949]R	1.02356e+06	933895	653339	1.24206e+06	594877	422735	407577	354562	454785	420790	482367	440610
Unc-89_VALC[125.0477]AVAVKPEEMQP[15.9949]K	0	0	0	0	0	0	0	0	0	0	0	0
Unc-89_VALC[125.0477]AVAVKPEEM[15.9949]QPK	0	0	16300.1	11933.4	20293.5	0	0	0	0	0	15456.8	0
Unc-89_VALC[125.0477]AVAVKP[15.9949]EEMQPK	0	0	0	0	0	0	0	0	0	0	0	0
ATPsynbeta_VALVYGQMNEPP[15.9949]GAR	0	0	0	0	0	0	0	0	0	0	0	0
ATPsynbeta_VALVYGQM[15.9949]NEPPGAR	1268149	1.63286e+06	1.07644e+06	3.02393e+06	762225	1.28726e+06	789121	784333	1.02496e+06	524988	698218	598154
cher_VAM[15.9949]DC[125.0477]TEVEEGYK	0	0	0	0	0	0	0	0	0	0	0	0
cher_VAM[15.9949]DC[125.0477]TEVEEGYKVR	0	0	0	0	0	0	0	0	0	0	0	0
14-3-3epsilon_VASM[15.9949]DVELTVEER	0	0	0	0	0	0	0	0	0	0	0	0
eEF2_VATGQKCRIM[15.9949]GP[15.9949]NYTPGK	0	0	0	0	0	0	0	0	0	0	0	0
PRL-1_VC[125.0477]EP[15.9949]SYNTDELETQGITVK	0	0	2694.02	2944.4	0	0	1825.12	0	0	7413.75	0	0
Unc-89_VC[125.0477]EP[15.9949]VVFTADPAPEIVLLK	13737.6	0	0	24298.7	0	6295.15	0	0	0	26142.1	0	45985
prtp_VDCTKHQGLC[15.9949]ATHQVTGYPTLR	0	0	0	0	0	0	72428.1	64976.8	60010.6	0	0	0
prtp_VDC[15.9949]TKHQGLCATHQVTGYPTLR	48743.1	53740.6	56442.7	0	72672.9	61998.4	52111	61556.6	48778.8	45869.5	67661.7	68969.7
ppl_VDLKNP[15.9949]K	0	127936	0	0	0	0	136554	0	126810	88457.7	81135.6	0
hts_VDM[15.9949]QGQIVEQGTTNFGGNK	25147.2	26120.6	0	57875.6	27286.1	0	14486	0	0	0	0	17834.5
sls_VEPVGDPTM[15.9949]R	367284	305900	279903	223197	254239	391854	0	183667	201284	216870	97898.2	82822.6
sls_VEPVGDP[15.9949]TMR	0	0	0	0	0	0	0	0	0	0	0	0
Rop_VEQDLAM[15.9949]GTDAEGEK	78317.7	93383.4	35721.6	56281	89650.1	79589.2	18511.6	30955.9	20672	31349.3	15278.4	27005.6
eEF1alpha2_VETGLLKPGM[15.9949]VVNFAPVNLVTEVK	54994.8	47286.2	0	65308.6	35013.6	23917.9	0	0	0	0	0	21509.8
eEF1alpha2_VETGLLKP[15.9949]GMVVNFAPVNLVTEVK	0	43904.7	0	0	0	0	0	0	0	0	0	25611.5
eIF3a_VETQQLC[15.9949]LDTR	158081	0	115115	0	0	196989	0	0	0	102019	0	0
sls_VEWYC[125.0477]NGRP[15.9949]IQTGHR	0	0	0	0	0	0	0	0	0	0	0	0
Glyp_VFAMP[15.9949]YDNPIPGYNNNHVNTLR	0	0	0	0	0	0	0	0	0	0	0	0
Glyp_VFAM[15.9949]PYDNPIPGYNNNHVNTLR	837936	757744	770187	1.79699e+06	971036	751002	214203	429191	480330	473323	451692	537372
Vha68-2_VFAVSGPVVTAEAM[15.9949]SGSAM[15.9949]YELVR	48423.3	59331.8	63406.9	88683.3	85586.7	68749.2	0	47189.4	52160.9	0	0	38129.7
Vha68-2_VFAVSGP[15.9949]VVTAEAM[15.9949]SGSAM[15.9949]YELVR	0	0	0	0	0	0	0	0	0	0	0	0
Cyp1_VFFDM[15.9949]TADNEPLGR	556226	657263	510583	1.01975e+06	505975	472312	294352	227294	294351	285775	293532	286703
Cyp6a20_VFGETASADSDSM[15.9949]EITNVVAR	0	0	0	0	0	0	0	0	0	0	0	0
His2A_VGAGAPVYLAAVM[15.9949]EYLAAEVLELAGNAAR	0	2667.2	0	0	0	0	0	0	0	0	0	2017.76
LamC_VGATSPTSP[15.9949]TR	0	0	0	0	0	0	0	0	0	0	0	0
hts_VGGAEFEALM[15.9949]R	0	25008.4	27788.1	36964	0	27732.3	0	0	0	0	0	0
shi_VGLFTPDM[15.9949]AFEAIVK	28296.5	28262.6	0	43076.2	0	0	0	0	0	0	0	0
mt:ND1_VGLMGIPQP[15.9949]FC[125.0477]DAIK	0	0	0	0	0	0	0	0	0	0	0	0
mt:ND1_VGLM[15.9949]GIPQPFC[-34.0809]DAIK	0	0	0	0	37819.4	25699.2	0	0	0	0	0	0
mt:ND1_VGLM[15.9949]GIPQPFC[125.0477]DAIK	188455	169974	126104	189793	109915	119822	97275.2	87238	96830.2	44873.5	77127.7	99348.6
eEF5_VHM[15.9949]VGIDIFSNK	0	26593.9	0	31370.8	0	52099.9	0	0	0	0	19288.6	21434.3
GstS1_VHQSISM[15.9949]AR	7604.02	0	0	0	3102.63	80830.9	0	0	0	0	0	0
Tpi_VIAC[15.9949]IGETLEEREAGK	0	0	0	0	0	0	0	0	0	0	0	0
resilin_VIGGQDGGDQGYSGGRP[15.9949]GGQDLGR	39724	30025.6	53054.5	34411.5	44507	0	25595.1	86206.8	92645.4	35946.6	42554.7	0
cher_VIGPGGMNQNVM[15.9949]QSK	177243	142977	92791.9	167915	100794	150628	50143.8	0	0	121739	143031	158251
cher_VIGPGGM[15.9949]NQNVMQSK	0	0	173133	0	0	0	0	123798	0	0	0	0
cher_VIGPGGM[15.9949]NQNVM[15.9949]QSK	35557.7	52319.8	47864.9	27814.9	64606.2	35128.6	19268.3	21564.8	31091.9	21077.1	22858.4	28658.4
Gapdh2_VIISAPSADAPMFVC[125.0477]GVNLDAYKPDM[15.9949]K	0	0	0	0	0	0	0	0	0	0	0	0
Gapdh2_VIISAPSADAPM[15.9949]FVC[125.0477]GVNLDAYKPDMK	0	0	0	0	0	0	0	0	0	0	0	0
Gapdh1_VIISAPSADAPM[15.9949]FVC[125.0477]GVNLDAYSPDMK	1442.21	29684.2	1055.23	33520.7	0	2031.5	26603	25610.8	32369.4	0	0	0
Gapdh1_VIISAPSADAPM[15.9949]FVC[125.0477]GVNLDAYSPDM[15.9949]K	44884.5	38221.3	0	10098.5	0	0	0	0	0	0	0	0
Gapdh1_VIISAPSADAP[15.9949]M[15.9949]FVC[125.0477]GVNLDAYSPDMK	0	0	0	0	0	0	0	0	0	0	0	0
Gapdh2_VIISAP[15.9949]SADAPMFVC[125.0477]GVNLDAYKPDMK	0	0	0	0	0	0	0	0	0	0	0	0
SCOT_VIITM[15.9949]EHNAR	5405.28	0	0	0	0	8005.55	0	0	0	0	0	0
Atpalpha_VIM[15.9949]VTGDHPITAK	428045	404369	340161	548110	428732	297757	156536	135235	175164	201416	194882	232134
Gapdh2_VINDNFEIVEGLM[15.9949]TTVHATTATQK	1.52329e+06	1.26063e+06	803173	2.51848e+06	908411	1.00895e+06	622574	587737	704255	535430	502050	840769
Hsc70-5_VINEPTAAALAYGM[15.9949]DKTEDK	0	10282.4	0	10339.1	0	0	0	0	0	0	0	0
Cyp1_VIPNFM[15.9949]C[125.0477]QGGDFTNHNGTGGK	0	0	0	0	0	0	0	0	0	0	0	0
Mhc_VISQQSLERSYHIFYQIM[15.9949]SGSVPGVK	0	0	0	0	0	0	0	0	0	0	0	0
kdn_VKNPWPNVDAHSGVLLQYYGM[15.9949]K	125978	76487.9	92182.2	60785.2	75073.4	82802.2	47218.8	47486.9	49851.6	70389.3	39053.5	68984.3
kdn_VKNPWP[15.9949]NVDAHSGVLLQYYGMK	0	0	0	0	0	0	0	0	0	0	0	0
Atpalpha_VLDEEMKEAFNNAYM[15.9949]ELGGLGER	34736.7	79291.3	77174.6	125702	42018.1	24620	29611.8	29571.4	26520.2	35347.9	27316.2	96569.9
Atpalpha_VLGFC[125.0477]DFM[15.9949]LPSDK	0	0	0	0	0	0	0	0	0	0	0	0
Atpalpha_VLGFC[125.0477]DFM[15.9949]LPSDKYPNGFK	203604	178851	167283	409906	220226	159828	92376	89924.8	146396	48711.7	91614.7	141808
Pka-R1_VLGP[15.9949]C[125.0477]ADILKR	0	406941	0	0	0	0	0	0	14103.9	0	0	0
RpL19_VLM[15.9949]EYIHK	0	0	0	0	0	0	0	0	0	0	0	0
CG7766_VLQQSLTQEMTP[15.9949]GELK	0	0	0	0	0	0	0	0	0	0	0	0
CG7766_VLQQSLTQEM[15.9949]TPGELK	89830.7	86259	80807.2	139777	83065.3	61809.9	0	0	48216.5	64370.2	58905.6	58051
Prosalpha3_VLSM[15.9949]TLDTTK	0	0	0	48931.1	37604.8	0	0	0	0	0	0	25281.2
Amy-p_VMSSFSFTDTDQGPPTTDGHNIASP[15.9949]IFNSDNSC[-34.0809]SGGWVC[15.9949]EHR	0	0	0	0	0	0	0	0	32843.3	38960.3	0	0
Amy-p_VMSSFSFTDTDQGP[15.9949]PTTDGHNIASPIFNSDNSC[-34.0809]SGGWVC[15.9949]EHR	0	0	0	0	13517.2	0	0	0	0	28114.6	0	0
Vha44_VM[15.9949]ANDWLTNYEK	32965.5	28373.9	30656.2	24342.8	0	26128.6	0	15978.1	0	0	0	21620.5
Rpn11_VM[15.9949]QNNIVQC[125.0477]LGAMLDTIVFK	11898.1	0	12029	0	8556.31	0	0	0	0	9812.55	0	9758.38
Amy-p_VM[15.9949]SSFSFTDTDQGPPTTDGHNIASPIFNSDNSC[-34.0809]SGGWVC[31.9988]EHR	0	0	0	0	0	0	0	0	0	0	0	0
sls_VNEGAPVHLEATLIPVNDPTM[15.9949]K	144148	150339	131578	332202	63151.4	0	0	0	49529.2	92502.9	121299	115961
sls_VNEGAPVHLEATLIP[15.9949]VNDPTMK	0	0	0	311555	0	0	42891.3	0	0	99300.2	74804.3	100200
Pgk_VNEM[15.9949]IIGGGMAFTFLK	0	0	0	0	0	0	0	0	0	0	0	0
Mhc_VNPP[15.9949]KFEK	0	0	0	0	0	0	0	0	0	0	0	0
PyK_VNVTIYDEAPQLKPNEVPQNMAAGADTQLEHM[15.9949]C[125.0477]R	59454	68046.1	0	0	54652.1	0	0	0	0	0	36226.1	0
PyK_VNVTIYDEAPQLKPNEVPQNM[15.9949]AAGADTQLEHMC[125.0477]R	0	0	0	83133.5	0	0	30216.1	0	19455.8	0	33196.7	0
PyK_VNVTIYDEAPQLKPNEVPQNM[15.9949]AAGADTQLEHM[15.9949]C[125.0477]R	0	0	0	43487.8	0	0	0	0	33472	0	49558.8	46347.4
PyK_VNVTIYDEAP[15.9949]QLKPNEVPQNMAAGADTQLEHMC[125.0477]R	0	0	0	0	0	0	0	0	0	0	0	0
PyK_VNVTIYDEAP[15.9949]QLKPNEVPQNMAAGADTQLEHM[15.9949]C[125.0477]R	0	0	0	0	0	26672.3	0	0	0	0	125349	0
slgA_VPDPQTGQM[15.9949]R	213991	44216.6	40172.9	10526	0	344675	0	58958.2	76473.7	86890.8	0	0
slgA_VPDP[15.9949]QTGQMR	0	0	0	0	0	0	0	0	0	0	0	0
Rpt6_VPDSTYEM[15.9949]VGGLDK	25334.1	26045.9	0	33422.6	29457.6	44404.9	0	0	0	0	0	0
sls_VPEM[15.9949]FVDSTPQQAPVFTTHLQSYDK	53431.7	61386.4	61719	85279.3	95750.7	61221.3	31578.9	26753.1	31860.1	32834.5	32992.2	35034
Gs1l_VPFC[125.0477]LATSSGADM[15.9949]VELK	0	0	0	0	0	0	0	0	0	0	0	0
Argk1_VPFSHDDRLGFLTFC[125.0477]P[15.9949]TNLGTTIR	0	41104.9	333722	170617	0	179836	0	306302	213969	211702	412005	165389
Argk1_VPFSHDDRLGFLTFC[15.9949]PTNLGTTIR	0	0	0	0	0	0	0	0	0	0	0	0
Nfs1_VPLDVNAMNIDLM[15.9949]SISGHK	0	0	0	0	0	0	0	0	0	0	0	0
Nfs1_VPLDVNAM[15.9949]NIDLM[15.9949]SISGHK	0	10793.7	0	28007.6	35790.2	0	0	0	7566.27	0	0	0
Pfk_VPLM[15.9949]EC[125.0477]VER	187298	195783	166580	468182	205427	209064	52606.9	90428.2	110304	91652.5	127464	80628.5
Fas2_VP[15.9949]DFVSEAKPSQLTATTMTFDIR	0	0	0	0	0	0	0	0	0	0	0	0
Gs1l_VP[15.9949]FC[125.0477]LATSSGADMVELK	374133	442992	105085	0	689909	0	87552.9	81417.9	50709.4	121360	17338.6	104158
Agxt_VP[15.9949]FGVDWK	0	0	0	0	0	0	0	0	0	0	0	0
Syt1_VP[15.9949]LC[57.0215]TIDLAQTIEEWR	5.47591e+06	5485351	5.62515e+06	6363499	5547451	6.39587e+06	5144282	5491551	5537759	4805590	4.98607e+06	4.96828e+06
Pfk_VP[15.9949]LMEC[125.0477]VER	0	0	0	0	0	0	0	0	0	0	0	0
Nedd8_VQGGSVLHLVLALRGGDSILTP[15.9949]C[31.9988]V	515487	0	0	0	0	0	520277	0	0	0	0	0
MAPk-Ak2_VSGC[15.9949]RYIVNIIDVYENTFK	0	0	0	0	0	0	0	0	0	0	0	0
sls_VSGKPGIVYDSQLPAHM[15.9949]QSIDR	73570	70318.2	70321.2	123848	88234.5	56209.8	0	0	35286.8	0	51032.1	51370.4
sls_VSGKPGIVYDSQLP[15.9949]AHMQSIDR	63763.1	85496.7	0	136813	0	0	0	0	0	0	0	0
PPP4R2r_VSP[15.9949]SATVEEVVM[15.9949]AESANAGAMATEEAAK	0	0	0	0	0	0	0	0	0	0	0	0
blw_VSVREPM[15.9949]QTGIK	1.68904e+06	1.49227e+06	1.68339e+06	1.3278e+06	1591179	1470053	295144	689096	1.05899e+06	1.0624e+06	700837	1.04673e+06
Ppn_VTCFIEENGHKRVLP[15.9949]EEDC[125.0477]VEEKPETEK	0	0	0	0	0	0	0	0	0	0	0	0
CanA1_VTEM[15.9949]LVNILNIC[125.0477]SDDELVAGPDDELEEELR	0	0	0	0	0	0	0	0	0	0	0	0
shi_VTFALFSP[15.9949]DGRNVYK	0	0	0	0	0	0	0	0	0	0	0	0
Gpdh1_VTM[15.9949]FVYEELIDGK	145704	75307.2	48916	133812	60121.1	109082	56051.9	39000.5	60477.2	43342.8	49059.9	0
Gpdh1_VTM[15.9949]FVYEELIDGKK	636895	728757	562089	1.43958e+06	854794	675949	256699	222364	231117	243775	441950	373746
GstS1_VTRDEWPALKPTM[15.9949]PMGQM[15.9949]PVLEVDGKR	0	0	0	0	0	0	0	0	0	0	0	0
GstS1_VTRDEWPALKPTM[15.9949]PM[15.9949]GQMPVLEVDGKR	0	0	0	0	0	0	0	0	0	0	0	0
comt_VTVDPEAM[15.9949]EK	0	0	0	20542.8	0	26080	0	0	0	0	0	0
ND-30_VVC[125.0477]EP[15.9949]LELAQEFR	0	0	0	0	96909.5	0	10572.6	70229.8	66825.8	0	0	55586.3
ND-30_VVC[125.0477]EP[15.9949]LELAQEFRK	0	0	0	0	0	0	0	0	0	0	0	0
Cisd2_VVDM[15.9949]IDVEDIAEK	341602	418155	346202	617786	260878	272334	162023	208279	255369	209955	230193	177575
eIF3i_VVDSGTDHSAGINDM[15.9949]QLSK	0	0	0	0	0	0	0	0	0	0	0	0
Flo1_VVM[15.9949]EAEAEAESIR	0	0	0	0	0	0	0	0	0	0	0	0
sls_VVSEASIQM[15.9949]DTQHPDSISR	109038	92132.6	86111.2	104501	100802	56674.8	37953.6	30032.9	47346.9	43096.3	59797.5	68479.2
Gapdh2_VVSNASC[125.0477]TTNC[15.9949]LAPLAK	0	0	0	0	0	0	0	0	0	0	0	0
Vha68-1_VYAVSGPVVTAEAMSGSAM[15.9949]YELVR	0	0	0	0	0	0	0	0	65126.9	102881	195038	0
Vha68-1_VYAVSGPVVTAEAM[15.9949]SGSAMYELVR	0	0	0	0	0	0	0	0	0	0	0	0
Vha68-1_VYAVSGPVVTAEAM[15.9949]SGSAM[15.9949]YELVR	32080.7	34157.1	28635.1	60471.1	46346.8	33757.6	0	12814.5	0	0	0	0
eIF4A_VYDM[15.9949]INR	25891	0	0	0	0	46856.9	0	0	0	0	0	0
blw_VYGLNNIQADEM[15.9949]VEFSSGLK	3654172	1.1733e+06	3.10835e+06	6744566	2.35067e+06	2.07132e+06	387923	2.86309e+06	191374	1.75529e+06	1.6835e+06	3.34341e+06
SdhB_VYPLPHM[15.9949]YVVR	0	200708	0	0	0	0	0	0	0	104937	0	0
Hsc70-5_VYSPSQIGAFILM[15.9949]K	0	0	0	0	0	0	0	0	0	0	0	0
faf_WFANHALLSP[15.9949]PSR	0	0	0	151706	138631	126649	0	0	0	0	0	0
Trxr2_WGIGGTCVNVGCIP[15.9949]K	0	0	0	0	0	444696	216055	395367	0	0	351054	440014
Trxr2_WGIGGTC[125.0477]VNVGCIP[15.9949]K	0	0	0	0	0	0	0	0	0	0	0	0
SdhA_WHM[15.9949]YDTVK	0	0	0	0	0	0	0	0	0	0	0	0
Glyp_WLEM[15.9949]SINNIASSGK	387034	440938	412117	450283	372537	473788	170347	203120	183027	215414	262761	370073
Glyp_WLLLC[125.0477]NP[15.9949]GLSDLIAEK	0	5694.54	0	0	0	3340.87	8801.06	0	3755.29	6317.84	0	7551.82
Unc-89_WLMSSDYM[15.9949]VR	0	0	0	0	0	0	0	0	0	0	0	0
RyR_WM[15.9949]M[15.9949]EPDTK	0	0	0	0	0	0	0	0	0	0	0	0
SdhB_WNPDNAGEKPYM[15.9949]QTYEVDLR	392234	425791	367021	619466	237571	233437	170880	142158	211265	212327	245327	212942
SdhB_WNPDNAGEKP[15.9949]YMQTYEVDLR	0	0	0	0	0	0	77714.5	0	0	0	0	34647
SdhB_WNPDNAGEKP[15.9949]YM[15.9949]QTYEVDLR	0	0	0	0	0	0	0	0	0	0	0	0
SdhB_WNP[15.9949]DNAGEKPYMQTYEVDLR	0	0	0	0	0	0	0	0	0	0	0	0
FeCh_WTELQGQLM[15.9949]C[125.0477]EQLDR	0	0	0	0	0	0	0	0	0	4213.9	0	2302.86
hts_WVAEGSP[15.9949]THSTPVR	0	0	0	0	0	0	0	0	0	0	0	0
alpha-Spec_YAALAAPM[15.9949]GER	0	0	0	0	0	0	0	0	0	0	0	0
Rop_YAHVFFTEVC[125.0477]PEELFNDLCKSC[15.9949]AAGK	0	0	44070.9	0	37726.7	0	47694.1	31987.8	45723.8	0	0	51842.1
Rop_YAHVFFTEVC[125.0477]PEELFNDLC[15.9949]KSCAAGK	20537.7	36147.1	50594.8	43045.8	41887.8	38782.6	37554.3	0	40135.3	42779.7	41956.5	0
Ald1_YASIC[15.9949]QSQRIVP[15.9949]IVEPEVLPDGDHDLDR	0	0	0	0	0	0	0	0	0	0	0	0
apolpp_YCLKNYCQGP[15.9949]EIDAISKK	0	74283.5	69113.2	0	0	0	0	88830	70409.8	0	0	55126.7
apolpp_YCLKNYC[15.9949]QGPEIDAISK	0	648281	626870	578530	573536	708583	0	787348	629292	823587	610809	448544
apolpp_YCLKNYC[15.9949]QGPEIDAISKK	0	72764.4	84402.6	76702.9	0	84127.9	0	0	90162.3	0	58044.9	76507.1
ND-42_YC[125.0477]HEKPDLM[15.9949]NYFNVPR	21271.1	0	13134.2	30610.7	0	0	0	0	0	0	0	0
ND-42_YC[125.0477]HEKP[15.9949]DLMNYFNVPR	0	0	0	0	0	0	0	0	0	0	0	0
apolpp_YC[125.0477]LKNYC[15.9949]QGPEIDAISK	0	0	0	0	0	0	0	0	0	0	0	0
Tm1_YC[125.0477]M[15.9949]IGDSLDEAFVDLIK	9262.7	9753.62	0	29793.3	15201.6	7438.05	10003.9	0	8896.98	7352.69	0	8550.5
apolpp_YC[15.9949]LKNYCQGPEIDAISK	681465	746177	641789	836612	596933	757886	800026	829303	542404	793244	593094	807341
apolpp_YC[15.9949]LKNYCQGPEIDAISKK	70735.4	69639.4	82029.5	73284.9	74688.7	85194.3	76238.1	92574.7	87678.3	76743.6	58845.6	63668.2
TppII_YDC[305.3076]SGC[15.9949]GDVDM[15.9949]KKK	0	0	379980	473607	394309	0	0	435254	0	399804	359365	336690
14-3-3zeta_YDDMAQAM[15.9949]K	156938	0	0	13032.2	0	104934	0	102985	145218	129439	0	14248.9
14-3-3zeta_YDDM[15.9949]AQAMK	0	25036.3	20833.4	22005.6	0	67444	0	64904.1	80929.9	82269.1	0	0
14-3-3zeta_YDDM[15.9949]AQAM[15.9949]K	163488	17578.3	23817.4	3911.26	14724.9	475195	0	60054.2	84809.2	63853.7	0	0
14-3-3epsilon_YDEMVEAM[15.9949]K	35389	45269.1	43065.9	0	40457.1	0	0	0	0	0	27941.7	26347.7
14-3-3epsilon_YDEM[15.9949]VEAM[15.9949]K	233009	100231	97074.5	51582.1	130708	288474	0	70278.6	94905.3	98200.3	28777.3	46831.2
14-3-3epsilon_YDEM[15.9949]VEAM[15.9949]KK	8974.75	0	0	0	0	13285	0	0	4045.87	0	0	0
ND-23_YDIDM[15.9949]TK	184203	0	35710.1	47356.3	0	445569	0	48685.4	71155.6	63436.4	0	0
Sh3beta_YDTVDITEPGKESEKELM[15.9949]QNK	0	0	0	0	0	0	0	0	0	0	0	0
Ctl1_YDYNM[15.9949]QQLTTAGNDAK	18743.1	29716.7	23867.7	27717.6	40610.1	33032.2	0	0	26392	0	24889.2	0
resilin_YEFNYQVEDAPSGLSFGHSEM[15.9949]R	0	0	0	0	0	0	0	0	0	0	0	0
CanA-14F_YENNVM[15.9949]NIR	68699	41059.1	46452.9	0	46604.4	85161.1	0	0	0	0	0	25905.5
Coprox_YESILM[15.9949]SLPLHAR	0	0	0	57637	22393	92727.5	0	87544.9	0	0	0	74844.1
sesB_YFAGNLASGGAAGATSLC[125.0477]FVYP[15.9949]LDFAR	541.005	0	4289.55	2883.34	0	670.651	3334.39	2236.93	0	3686.74	0	0
sesB_YFP[15.9949]TQALNFAFK	51842	129232	89785.5	0	81346.9	122640	62700.7	43151.1	0	0	0	51912.9
Prx2_YGEVC[125.0477]P[15.9949]ANWKPGQK	18113.7	22550.9	18400.7	16640.7	21677.4	8747.05	16780	28273.7	24825.6	36825.1	5693.5	46937.3
tsr_YGLFDFEYM[15.9949]HQC[125.0477]QGTSESSK	11906.8	0	0	42499.4	26202	20378	0	0	0	0	0	16556.2
Ndf_YIDDPAEVDEQVNKSC[15.9949]GAP[15.9949]NHATEADFDK	0	0	0	0	0	0	0	0	0	0	0	0
enc_YKNQATSP[15.9949]NIPAC[31.9988]C[15.9949]AVGEK	0	0	0	0	0	0	0	0	0	0	0	0
CG8745_YLDC[57.0215]INNVAHVGHCHP[15.9949]EVVR	0	0	0	0	0	0	0	0	0	0	0	0
Idh3a_YLDTVC[125.0477]LNMVQNP[15.9949]GK	0	0	0	0	211650	0	0	0	0	0	93512.2	0
Idh3a_YLDTVC[125.0477]LNM[15.9949]VQNPGK	174671	156926	134681	394390	218176	176028	172247	115079	175055	68898.2	86653.9	87596.8
Idh3a_YLDTVC[125.0477]LNM[15.9949]VQNP[15.9949]GK	0	0	0	5713.01	0	0	27639.8	0	0	0	0	0
Ebp_YLDVLFGGNP[15.9949]GGLR	0	0	0	0	0	0	0	0	0	0	0	0
SdhB_YLGPAVLM[15.9949]QAYR	569120	610933	509912	1.53083e+06	516436	499023	225606	264555	342576	321723	281770	300720
SdhB_YLGP[15.9949]AVLMQAYR	0	0	0	0	0	0	0	0	0	0	0	0
slgA_YMEDM[15.9949]VGGQGNVLTHHK	19822.7	0	9051.43	27579.9	27884.7	0	0	0	0	0	17888.7	16317.7
slgA_YM[15.9949]EDMVGGQGNVLTHHK	29815.2	33637.4	26539.7	32839.9	32802.5	34745.8	0	14603.9	12426.4	18441.3	27254.5	28744.4
slgA_YM[15.9949]EDM[15.9949]VGGQGNVLTHHK	57571.8	76504.9	87551.6	45172.7	124542	61098.8	27144	23039	32702.4	37157.9	47569.2	48749.8
RpL15_YM[15.9949]QELYR	47437.9	30881	28077	30454.8	30841.4	69753.5	0	0	0	0	0	0
mt:ATPase6_YNIM[15.9949]WNSILLTLHK	486527	415317	427646	463320	457320	532808	277536	252374	322610	341547	359465	345916
cher_YNNM[15.9949]HIVGSPFK	52869.8	60270.5	46973	85251	53958.1	39802.7	0	0	30860	0	28504.3	33631.2
Act79B_YPIEHGIITNWDDM[15.9949]EK	317569	301290	298533	287880	414691	365698	83084.5	141618	158726	200890	216703	247153
Act88F_YPIEHGIITNWDDM[15.9949]EKIWHHTFYNELR	64134.1	120262	113141	69320.6	58069.8	72927.5	15410.9	60025	66247.4	81763.9	0	74557.3
Unc-89_YPITYQIEMM[15.9949]DLPEGDWR	0	54325.5	0	47151	0	42232.2	0	0	0	0	0	0
Unc-89_YPITYQIEM[15.9949]MDLPEGDWR	40266.3	55407.1	0	43557.3	0	0	0	0	24901	0	0	0
Unc-89_YPITYQIEM[15.9949]M[15.9949]DLPEGDWR	126203	163288	131308	118617	116725	162303	63460.9	63298.4	94652.5	73493.2	70022.4	73721.9
Act79B_YP[15.9949]IEHGIITNWDDMEK	0	231391	2.9198e+06	0	0	6.91744e+06	328167	3.90014e+06	194924	507219	2.67527e+06	3039071
Act88F_YP[15.9949]IEHGIITNWDDMEKIWHHTFYNELR	1.58053e+06	2.50157e+06	2.11735e+06	1.57558e+06	1.37741e+06	3222851	2028288	1807584	2665900	2.02004e+06	2.42423e+06	2175456
[truncated: 15 more rows]

## Sheet: b
category	subcategory	ID	Description	GeneRatio	BgRatio	RichFactor	FoldEnrichment	zScore	pvalue	p.adjust	qvalue	geneID	Count	SYMBOL
Cellular Processes	Cell motility	dme04820	Cytoskeleton in muscle cells	13/61	54/3627	0.240741	14.3142	12.8909	1.47778e-12	8.12779e-11	6.84445e-11	33782	13	Lam
Cellular Processes	Cell motility	dme04820	Cytoskeleton in muscle cells	13/61	54/3627	0.240741	14.3142	12.8909	1.47778e-12	8.12779e-11	6.84445e-11	44013	13	sls
Cellular Processes	Cell motility	dme04820	Cytoskeleton in muscle cells	13/61	54/3627	0.240741	14.3142	12.8909	1.47778e-12	8.12779e-11	6.84445e-11	48971	13	Atpalpha
Cellular Processes	Cell motility	dme04820	Cytoskeleton in muscle cells	13/61	54/3627	0.240741	14.3142	12.8909	1.47778e-12	8.12779e-11	6.84445e-11	36740	13	Zasp52
Cellular Processes	Cell motility	dme04820	Cytoskeleton in muscle cells	13/61	54/3627	0.240741	14.3142	12.8909	1.47778e-12	8.12779e-11	6.84445e-11	36089	13	Ndg
Cellular Processes	Cell motility	dme04820	Cytoskeleton in muscle cells	13/61	54/3627	0.240741	14.3142	12.8909	1.47778e-12	8.12779e-11	6.84445e-11	41853	13	Tm2
Cellular Processes	Cell motility	dme04820	Cytoskeleton in muscle cells	13/61	54/3627	0.240741	14.3142	12.8909	1.47778e-12	8.12779e-11	6.84445e-11	35007	13	Mhc
Cellular Processes	Cell motility	dme04820	Cytoskeleton in muscle cells	13/61	54/3627	0.240741	14.3142	12.8909	1.47778e-12	8.12779e-11	6.84445e-11	32314	13	up
Cellular Processes	Cell motility	dme04820	Cytoskeleton in muscle cells	13/61	54/3627	0.240741	14.3142	12.8909	1.47778e-12	8.12779e-11	6.84445e-11	37368	13	Act57B
Cellular Processes	Cell motility	dme04820	Cytoskeleton in muscle cells	13/61	54/3627	0.240741	14.3142	12.8909	1.47778e-12	8.12779e-11	6.84445e-11	41852	13	Tm1
Cellular Processes	Cell motility	dme04820	Cytoskeleton in muscle cells	13/61	54/3627	0.240741	14.3142	12.8909	1.47778e-12	8.12779e-11	6.84445e-11	33351	13	Eno
Cellular Processes	Cell motility	dme04820	Cytoskeleton in muscle cells	13/61	54/3627	0.240741	14.3142	12.8909	1.47778e-12	8.12779e-11	6.84445e-11	33953	13	nrv2
Cellular Processes	Cell motility	dme04820	Cytoskeleton in muscle cells	13/61	54/3627	0.240741	14.3142	12.8909	1.47778e-12	8.12779e-11	6.84445e-11	38001	13	zip
Metabolism	Energy metabolism	dme00190	Oxidative phosphorylation	14/61	146/3627	0.0958904	5.70155	7.58322	6.94247e-08	1.90918e-06	1.60773e-06	45668	14	Vha68-1
Metabolism	Energy metabolism	dme00190	Oxidative phosphorylation	14/61	146/3627	0.0958904	5.70155	7.58322	6.94247e-08	1.90918e-06	1.60773e-06	45012	14	Vha68-2
Metabolism	Energy metabolism	dme00190	Oxidative phosphorylation	14/61	146/3627	0.0958904	5.70155	7.58322	6.94247e-08	1.90918e-06	1.60773e-06	35590	14	SdhB
Metabolism	Energy metabolism	dme00190	Oxidative phosphorylation	14/61	146/3627	0.0958904	5.70155	7.58322	6.94247e-08	1.90918e-06	1.60773e-06	43829	14	ATPsynbeta
Metabolism	Energy metabolism	dme00190	Oxidative phosphorylation	14/61	146/3627	0.0958904	5.70155	7.58322	6.94247e-08	1.90918e-06	1.60773e-06	38378	14	ND-30
Metabolism	Energy metabolism	dme00190	Oxidative phosphorylation	14/61	146/3627	0.0958904	5.70155	7.58322	6.94247e-08	1.90918e-06	1.60773e-06	44207	14	ND-23
Metabolism	Energy metabolism	dme00190	Oxidative phosphorylation	14/61	146/3627	0.0958904	5.70155	7.58322	6.94247e-08	1.90918e-06	1.60773e-06	37228	14	SdhA
Metabolism	Energy metabolism	dme00190	Oxidative phosphorylation	14/61	146/3627	0.0958904	5.70155	7.58322	6.94247e-08	1.90918e-06	1.60773e-06	39143	14	ATPsynB
Metabolism	Energy metabolism	dme00190	Oxidative phosphorylation	14/61	146/3627	0.0958904	5.70155	7.58322	6.94247e-08	1.90918e-06	1.60773e-06	32936	14	ND-18
Metabolism	Energy metabolism	dme00190	Oxidative phosphorylation	14/61	146/3627	0.0958904	5.70155	7.58322	6.94247e-08	1.90918e-06	1.60773e-06	34997	14	VhaSFD
Metabolism	Energy metabolism	dme00190	Oxidative phosphorylation	14/61	146/3627	0.0958904	5.70155	7.58322	6.94247e-08	1.90918e-06	1.60773e-06	31762	14	ND-75
Metabolism	Energy metabolism	dme00190	Oxidative phosphorylation	14/61	146/3627	0.0958904	5.70155	7.58322	6.94247e-08	1.90918e-06	1.60773e-06	41550	14	Vha55
Metabolism	Energy metabolism	dme00190	Oxidative phosphorylation	14/61	146/3627	0.0958904	5.70155	7.58322	6.94247e-08	1.90918e-06	1.60773e-06	37617	14	blw
Metabolism	Energy metabolism	dme00190	Oxidative phosphorylation	14/61	146/3627	0.0958904	5.70155	7.58322	6.94247e-08	1.90918e-06	1.60773e-06	42591	14	ND-42
Metabolism	Global and overview maps	dme01200	Carbon metabolism	11/61	121/3627	0.0909091	5.40537	6.4455	3.67614e-06	6.7396e-05	5.67545e-05	31579	11	kdn
Metabolism	Global and overview maps	dme01200	Carbon metabolism	11/61	121/3627	0.0909091	5.40537	6.4455	3.67614e-06	6.7396e-05	5.67545e-05	42620	11	PyK
Metabolism	Global and overview maps	dme01200	Carbon metabolism	11/61	121/3627	0.0909091	5.40537	6.4455	3.67614e-06	6.7396e-05	5.67545e-05	35886	11	Pgi
Metabolism	Global and overview maps	dme01200	Carbon metabolism	11/61	121/3627	0.0909091	5.40537	6.4455	3.67614e-06	6.7396e-05	5.67545e-05	42832	11	Gdh
Metabolism	Global and overview maps	dme01200	Carbon metabolism	11/61	121/3627	0.0909091	5.40537	6.4455	3.67614e-06	6.7396e-05	5.67545e-05	36060	11	Pfk
Metabolism	Global and overview maps	dme01200	Carbon metabolism	11/61	121/3627	0.0909091	5.40537	6.4455	3.67614e-06	6.7396e-05	5.67545e-05	35590	11	SdhB
Metabolism	Global and overview maps	dme01200	Carbon metabolism	11/61	121/3627	0.0909091	5.40537	6.4455	3.67614e-06	6.7396e-05	5.67545e-05	37228	11	SdhA
Metabolism	Global and overview maps	dme01200	Carbon metabolism	11/61	121/3627	0.0909091	5.40537	6.4455	3.67614e-06	6.7396e-05	5.67545e-05	32940	11	Idh3a
Metabolism	Global and overview maps	dme01200	Carbon metabolism	11/61	121/3627	0.0909091	5.40537	6.4455	3.67614e-06	6.7396e-05	5.67545e-05	33351	11	Eno
Metabolism	Global and overview maps	dme01200	Carbon metabolism	11/61	121/3627	0.0909091	5.40537	6.4455	3.67614e-06	6.7396e-05	5.67545e-05	41311	11	Fdh
Metabolism	Global and overview maps	dme01200	Carbon metabolism	11/61	121/3627	0.0909091	5.40537	6.4455	3.67614e-06	6.7396e-05	5.67545e-05	33461	11	Pgk
Metabolism	Carbohydrate metabolism	dme00010	Glycolysis / Gluconeogenesis	07/61	55/3627	0.127273	7.56751	6.41822	2.89177e-05	0.000397618	0.000334836	42620	7	PyK
Metabolism	Carbohydrate metabolism	dme00010	Glycolysis / Gluconeogenesis	07/61	55/3627	0.127273	7.56751	6.41822	2.89177e-05	0.000397618	0.000334836	35886	7	Pgi
Metabolism	Carbohydrate metabolism	dme00010	Glycolysis / Gluconeogenesis	07/61	55/3627	0.127273	7.56751	6.41822	2.89177e-05	0.000397618	0.000334836	36060	7	Pfk
Metabolism	Carbohydrate metabolism	dme00010	Glycolysis / Gluconeogenesis	07/61	55/3627	0.127273	7.56751	6.41822	2.89177e-05	0.000397618	0.000334836	44010	7	Pgm1
Metabolism	Carbohydrate metabolism	dme00010	Glycolysis / Gluconeogenesis	07/61	55/3627	0.127273	7.56751	6.41822	2.89177e-05	0.000397618	0.000334836	33351	7	Eno
Metabolism	Carbohydrate metabolism	dme00010	Glycolysis / Gluconeogenesis	07/61	55/3627	0.127273	7.56751	6.41822	2.89177e-05	0.000397618	0.000334836	41311	7	Fdh
Metabolism	Carbohydrate metabolism	dme00010	Glycolysis / Gluconeogenesis	07/61	55/3627	0.127273	7.56751	6.41822	2.89177e-05	0.000397618	0.000334836	33461	7	Pgk
Metabolism	Carbohydrate metabolism	dme00500	Starch and sucrose metabolism	05/61	32/3627	0.15625	9.29047	6.16017	0.000161934	0.00178127	0.00150002	45368	5	Treh
Metabolism	Carbohydrate metabolism	dme00500	Starch and sucrose metabolism	05/61	32/3627	0.15625	9.29047	6.16017	0.000161934	0.00178127	0.00150002	35886	5	Pgi
Metabolism	Carbohydrate metabolism	dme00500	Starch and sucrose metabolism	05/61	32/3627	0.15625	9.29047	6.16017	0.000161934	0.00178127	0.00150002	33386	5	Glyp
Metabolism	Carbohydrate metabolism	dme00500	Starch and sucrose metabolism	05/61	32/3627	0.15625	9.29047	6.16017	0.000161934	0.00178127	0.00150002	44010	5	Pgm1
Metabolism	Carbohydrate metabolism	dme00500	Starch and sucrose metabolism	05/61	32/3627	0.15625	9.29047	6.16017	0.000161934	0.00178127	0.00150002	41823	5	Glys
Cellular Processes	Transport and catabolism	dme04145	Phagosome	07/61	85/3627	0.0823529	4.89662	4.75403	0.000474088	0.00428678	0.00360992	40848	7	alphaTub84B
Cellular Processes	Transport and catabolism	dme04145	Phagosome	07/61	85/3627	0.0823529	4.89662	4.75403	0.000474088	0.00428678	0.00360992	45668	7	Vha68-1
Cellular Processes	Transport and catabolism	dme04145	Phagosome	07/61	85/3627	0.0823529	4.89662	4.75403	0.000474088	0.00428678	0.00360992	45012	7	Vha68-2
Cellular Processes	Transport and catabolism	dme04145	Phagosome	07/61	85/3627	0.0823529	4.89662	4.75403	0.000474088	0.00428678	0.00360992	37238	7	betaTub56D
Cellular Processes	Transport and catabolism	dme04145	Phagosome	07/61	85/3627	0.0823529	4.89662	4.75403	0.000474088	0.00428678	0.00360992	37368	7	Act57B
Cellular Processes	Transport and catabolism	dme04145	Phagosome	07/61	85/3627	0.0823529	4.89662	4.75403	0.000474088	0.00428678	0.00360992	34997	7	VhaSFD
Cellular Processes	Transport and catabolism	dme04145	Phagosome	07/61	85/3627	0.0823529	4.89662	4.75403	0.000474088	0.00428678	0.00360992	41550	7	Vha55
Cellular Processes	Cell motility	dme04814	Motor proteins	08/61	114/3627	0.0701754	4.17256	4.50103	0.000545591	0.00428678	0.00360992	40848	8	alphaTub84B
Cellular Processes	Cell motility	dme04814	Motor proteins	08/61	114/3627	0.0701754	4.17256	4.50103	0.000545591	0.00428678	0.00360992	41853	8	Tm2
Cellular Processes	Cell motility	dme04814	Motor proteins	08/61	114/3627	0.0701754	4.17256	4.50103	0.000545591	0.00428678	0.00360992	37238	8	betaTub56D
Cellular Processes	Cell motility	dme04814	Motor proteins	08/61	114/3627	0.0701754	4.17256	4.50103	0.000545591	0.00428678	0.00360992	35007	8	Mhc
Cellular Processes	Cell motility	dme04814	Motor proteins	08/61	114/3627	0.0701754	4.17256	4.50103	0.000545591	0.00428678	0.00360992	32314	8	up
Cellular Processes	Cell motility	dme04814	Motor proteins	08/61	114/3627	0.0701754	4.17256	4.50103	0.000545591	0.00428678	0.00360992	37368	8	Act57B
Cellular Processes	Cell motility	dme04814	Motor proteins	08/61	114/3627	0.0701754	4.17256	4.50103	0.000545591	0.00428678	0.00360992	41852	8	Tm1
Cellular Processes	Cell motility	dme04814	Motor proteins	08/61	114/3627	0.0701754	4.17256	4.50103	0.000545591	0.00428678	0.00360992	38001	8	zip
Metabolism	Global and overview maps	dme01230	Biosynthesis of amino acids	06/61	68/3627	0.0882353	5.24638	4.62272	0.00085758	0.00589586	0.00496494	31579	6	kdn
Metabolism	Global and overview maps	dme01230	Biosynthesis of amino acids	06/61	68/3627	0.0882353	5.24638	4.62272	0.00085758	0.00589586	0.00496494	42620	6	PyK
Metabolism	Global and overview maps	dme01230	Biosynthesis of amino acids	06/61	68/3627	0.0882353	5.24638	4.62272	0.00085758	0.00589586	0.00496494	36060	6	Pfk
Metabolism	Global and overview maps	dme01230	Biosynthesis of amino acids	06/61	68/3627	0.0882353	5.24638	4.62272	0.00085758	0.00589586	0.00496494	32940	6	Idh3a
Metabolism	Global and overview maps	dme01230	Biosynthesis of amino acids	06/61	68/3627	0.0882353	5.24638	4.62272	0.00085758	0.00589586	0.00496494	33351	6	Eno
Metabolism	Global and overview maps	dme01230	Biosynthesis of amino acids	06/61	68/3627	0.0882353	5.24638	4.62272	0.00085758	0.00589586	0.00496494	33461	6	Pgk
Metabolism	Carbohydrate metabolism	dme00020	Citrate cycle (TCA cycle)	04/61	43/3627	0.0930233	5.53107	3.90876	0.0054758	0.0334632	0.0281796	31579	4	kdn
Metabolism	Carbohydrate metabolism	dme00020	Citrate cycle (TCA cycle)	04/61	43/3627	0.0930233	5.53107	3.90876	0.0054758	0.0334632	0.0281796	35590	4	SdhB
Metabolism	Carbohydrate metabolism	dme00020	Citrate cycle (TCA cycle)	04/61	43/3627	0.0930233	5.53107	3.90876	0.0054758	0.0334632	0.0281796	37228	4	SdhA
Metabolism	Carbohydrate metabolism	dme00020	Citrate cycle (TCA cycle)	04/61	43/3627	0.0930233	5.53107	3.90876	0.0054758	0.0334632	0.0281796	32940	4	Idh3a
Metabolism	Carbohydrate metabolism	dme00030	Pentose phosphate pathway	03/61	24/3627	0.125	7.43238	4.1346	0.00712525	0.0391889	0.0330012	35886	3	Pgi
Metabolism	Carbohydrate metabolism	dme00030	Pentose phosphate pathway	03/61	24/3627	0.125	7.43238	4.1346	0.00712525	0.0391889	0.0330012	36060	3	Pfk
Metabolism	Carbohydrate metabolism	dme00030	Pentose phosphate pathway	03/61	24/3627	0.125	7.43238	4.1346	0.00712525	0.0391889	0.0330012	44010	3	Pgm1
Metabolism	Amino acid metabolism	dme00250	Alanine, aspartate and glutamate metabolism	03/61	29/3627	0.103448	6.15093	3.64202	0.0121203	0.0606016	0.0510329	42832	3	Gdh
Metabolism	Amino acid metabolism	dme00250	Alanine, aspartate and glutamate metabolism	03/61	29/3627	0.103448	6.15093	3.64202	0.0121203	0.0606016	0.0510329	40935	3	Prat
Metabolism	Amino acid metabolism	dme00250	Alanine, aspartate and glutamate metabolism	03/61	29/3627	0.103448	6.15093	3.64202	0.0121203	0.0606016	0.0510329	38484	3	Gad1
Environmental Information Processing	Signal transduction	dme04150	mTOR signaling pathway	04/61	100/3627	0.04	2.37836	1.82788	0.0860814	0.379238	0.319358	45668	4	Vha68-1
Environmental Information Processing	Signal transduction	dme04150	mTOR signaling pathway	04/61	100/3627	0.04	2.37836	1.82788	0.0860814	0.379238	0.319358	45012	4	Vha68-2
Environmental Information Processing	Signal transduction	dme04150	mTOR signaling pathway	04/61	100/3627	0.04	2.37836	1.82788	0.0860814	0.379238	0.319358	34997	4	VhaSFD
Environmental Information Processing	Signal transduction	dme04150	mTOR signaling pathway	04/61	100/3627	0.04	2.37836	1.82788	0.0860814	0.379238	0.319358	41550	4	Vha55
Metabolism	Global and overview maps	dme01250	Biosynthesis of nucleotide sugars	02/61	30/3627	0.0666667	3.96393	2.1318	0.089638	0.379238	0.319358	35886	2	Pgi
Metabolism	Global and overview maps	dme01250	Biosynthesis of nucleotide sugars	02/61	30/3627	0.0666667	3.96393	2.1318	0.089638	0.379238	0.319358	44010	2	Pgm1
Metabolism	Carbohydrate metabolism	dme00052	Galactose metabolism	02/61	35/3627	0.0571429	3.39766	1.86398	0.116334	0.446946	0.376376	36060	2	Pfk
Metabolism	Carbohydrate metabolism	dme00052	Galactose metabolism	02/61	35/3627	0.0571429	3.39766	1.86398	0.116334	0.446946	0.376376	44010	2	Pgm1
Metabolism	Global and overview maps	dme01210	2-Oxocarboxylic acid metabolism	02/61	36/3627	0.0555556	3.30328	1.81626	0.121894	0.446946	0.376376	31579	2	kdn
Metabolism	Global and overview maps	dme01210	2-Oxocarboxylic acid metabolism	02/61	36/3627	0.0555556	3.30328	1.81626	0.121894	0.446946	0.376376	32940	2	Idh3a
Metabolism	Carbohydrate metabolism	dme00520	Amino sugar and nucleotide sugar metabolism	02/61	40/3627	0.05	2.97295	1.64085	0.144751	0.487239	0.410306	35886	2	Pgi
Metabolism	Carbohydrate metabolism	dme00520	Amino sugar and nucleotide sugar metabolism	02/61	40/3627	0.05	2.97295	1.64085	0.144751	0.487239	0.410306	44010	2	Pgm1
Human Diseases	Infectious disease: bacterial	dme05100	Bacterial invasion of epithelial cells	02/61	41/3627	0.0487805	2.90044	1.6004	0.150601	0.487239	0.410306	37368	2	Act57B
Human Diseases	Infectious disease: bacterial	dme05100	Bacterial invasion of epithelial cells	02/61	41/3627	0.0487805	2.90044	1.6004	0.150601	0.487239	0.410306	45928	2	shi
Environmental Information Processing	Signaling molecules and interaction	dme04512	ECM-receptor interaction	01/61	11/27	0.0909091	5.40537	1.9136	0.170419	0.520725	0.438505	38723	1	LanA
Metabolism	Carbohydrate metabolism	dme00620	Pyruvate metabolism	02/61	49/3627	0.0408163	2.4269	1.3151	0.198858	0.538089	0.453127	42620	2	PyK
Metabolism	Carbohydrate metabolism	dme00620	Pyruvate metabolism	02/61	49/3627	0.0408163	2.4269	1.3151	0.198858	0.538089	0.453127	41311	2	Fdh
Metabolism	Nucleotide metabolism	dme00230	Purine metabolism	03/61	93/3627	0.0322581	1.91803	1.17288	0.20491	0.538089	0.453127	40935	3	Prat
Metabolism	Nucleotide metabolism	dme00230	Purine metabolism	03/61	93/3627	0.0322581	1.91803	1.17288	0.20491	0.538089	0.453127	44010	3	Pgm1
Metabolism	Nucleotide metabolism	dme00230	Purine metabolism	03/61	93/3627	0.0322581	1.91803	1.17288	0.20491	0.538089	0.453127	43739	3	awd
Metabolism	Carbohydrate metabolism	dme00650	Butanoate metabolism	01/61	14/3627	0.0714286	4.24707	1.59188	0.21171	0.538089	0.453127	38484	1	Gad1
Metabolism	Amino acid metabolism	dme00330	Arginine and proline metabolism	02/61	53/3627	0.0377358	2.24374	1.19283	0.223665	0.538089	0.453127	39041	2	Argk1
Metabolism	Amino acid metabolism	dme00330	Arginine and proline metabolism	02/61	53/3627	0.0377358	2.24374	1.19283	0.223665	0.538089	0.453127	33117	2	slgA
Metabolism	Lipid metabolism	dme00590	Arachidonic acid metabolism	01/61	15/3627	0.0666667	3.96393	1.50428	0.225019	0.538089	0.453127	36927	1	GstS1
Genetic Information Processing	Folding, sorting and degradation	dme03018	RNA degradation	02/61	58/3627	0.0344828	2.05031	1.0545	0.254997	0.557687	0.469632	36060	2	Pfk
Genetic Information Processing	Folding, sorting and degradation	dme03018	RNA degradation	02/61	58/3627	0.0344828	2.05031	1.0545	0.254997	0.557687	0.469632	33351	2	Eno
Environmental Information Processing	Signal transduction	dme04391	Hippo signaling pathway - fly	02/61	58/3627	0.0344828	2.05031	1.0545	0.254997	0.557687	0.469632	42186	2	14-3-3epsilon
Environmental Information Processing	Signal transduction	dme04391	Hippo signaling pathway - fly	02/61	58/3627	0.0344828	2.05031	1.0545	0.254997	0.557687	0.469632	37368	2	Act57B
Metabolism	Energy metabolism	dme00910	Nitrogen metabolism	01/61	18/3627	0.0555556	3.30328	1.28108	0.263634	0.557687	0.469632	42832	1	Gdh
Metabolism	Amino acid metabolism	dme00220	Arginine biosynthesis	01/61	19/3627	0.0526316	3.12942	1.21701	0.27608	0.562386	0.473588	42832	1	Gdh
Metabolism	Amino acid metabolism	dme00350	Tyrosine metabolism	01/61	22/3627	0.0454545	2.70268	1.04756	0.31219	0.602702	0.507538	41311	1	Fdh
Metabolism	Xenobiotics biodegradation and metabolism	dme00982	Drug metabolism - cytochrome P450	02/61	68/3627	0.0294118	1.74879	0.815157	0.317788	0.602702	0.507538	36927	2	GstS1
Metabolism	Xenobiotics biodegradation and metabolism	dme00982	Drug metabolism - cytochrome P450	02/61	68/3627	0.0294118	1.74879	0.815157	0.317788	0.602702	0.507538	41311	2	Fdh
Metabolism	Xenobiotics biodegradation and metabolism	dme00980	Metabolism of xenobiotics by cytochrome P450	02/61	70/3627	0.0285714	1.69883	0.772087	0.330252	0.605462	0.509863	36927	2	GstS1
Metabolism	Xenobiotics biodegradation and metabolism	dme00980	Metabolism of xenobiotics by cytochrome P450	02/61	70/3627	0.0285714	1.69883	0.772087	0.330252	0.605462	0.509863	41311	2	Fdh
Metabolism	Metabolism of other amino acids	dme00410	beta-Alanine metabolism	01/61	25/3627	0.04	2.37836	0.904376	0.346528	0.614807	0.517732	38484	1	Gad1
Metabolism	Carbohydrate metabolism	dme00051	Fructose and mannose metabolism	01/61	29/3627	0.0344828	2.05031	0.742633	0.3897	0.650228	0.54756	36060	1	Pfk
Cellular Processes	Transport and catabolism	dme04137	Mitophagy - animal	02/61	81/3627	0.0246914	1.46812	0.557214	0.397517	0.650228	0.54756	36040	2	TER94
Cellular Processes	Transport and catabolism	dme04137	Mitophagy - animal	02/61	81/3627	0.0246914	1.46812	0.557214	0.397517	0.650228	0.54756	36675	2	CG7639
Metabolism	Amino acid metabolism	dme00280	Valine, leucine and isoleucine degradation	01/61	32/3627	0.03125	1.85809	0.637601	0.420225	0.650228	0.54756	32789	1	scu
Metabolism	Lipid metabolism	dme00071	Fatty acid degradation	01/61	33/3627	0.030303	1.80179	0.605084	0.430063	0.650228	0.54756	41311	1	Fdh
Metabolism	Carbohydrate metabolism	dme00630	Glyoxylate and dicarboxylate metabolism	01/61	33/3627	0.030303	1.80179	0.605084	0.430063	0.650228	0.54756	31579	1	kdn
Metabolism	Metabolism of cofactors and vitamins	dme00830	Retinol metabolism	01/61	35/3627	0.0285714	1.69883	0.543282	0.449248	0.650228	0.54756	41311	1	Fdh
Organismal Systems	Sensory system	dme04745	Phototransduction - fly	01/61	35/3627	0.0285714	1.69883	0.543282	0.449248	0.650228	0.54756	37368	1	Act57B
Metabolism	Nucleotide metabolism	dme00240	Pyrimidine metabolism	01/61	38/3627	0.0263158	1.56471	0.457635	0.476841	0.672468	0.566289	43739	1	awd
Genetic Information Processing	Translation	dme03013	Nucleocytoplasmic transport	02/61	99/3627	0.020202	1.20119	0.265432	0.50044	0.688105	0.579457	36271	2	eEF1alpha1
Genetic Information Processing	Translation	dme03013	Nucleocytoplasmic transport	02/61	99/3627	0.020202	1.20119	0.265432	0.50044	0.688105	0.579457	43736	2	eEF1alpha2
Genetic Information Processing	Folding, sorting and degradation	dme03050	Proteasome	01/61	53/3627	0.0188679	1.12187	0.11688	0.595666	0.768181	0.646889	36951	1	Prosalpha5
Organismal Systems	Aging	dme04213	Longevity regulating pathway - multiple species	01/61	56/3627	0.0178571	1.06177	0.0609189	0.616023	0.768181	0.646889	41840	1	Hsc70-4
Cellular Processes	Transport and catabolism	dme04144	Endocytosis	02/61	125/3627	0.016	0.951344	-0.0723968	0.628301	0.768181	0.646889	41840	2	Hsc70-4
Cellular Processes	Transport and catabolism	dme04144	Endocytosis	02/61	125/3627	0.016	0.951344	-0.0723968	0.628301	0.768181	0.646889	45928	2	shi
Metabolism	Global and overview maps	dme01232	Nucleotide metabolism	01/61	60/3627	0.0166667	0.990984	-0.00920969	0.641606	0.768181	0.646889	43739	1	awd
Cellular Processes	Transport and catabolism	dme04148	Efferocytosis	01/61	63/3627	0.015873	0.943794	-0.0588536	0.659685	0.768181	0.646889	49297	1	SERCA
Cellular Processes	Cell growth and death	dme04214	Apoptosis - fly	01/61	63/3627	0.015873	0.943794	-0.0588536	0.659685	0.768181	0.646889	33782	1	Lam
Metabolism	Lipid metabolism	dme00564	Glycerophospholipid metabolism	01/61	64/3627	0.015625	0.929047	-0.0748928	0.66551	0.768181	0.646889	33824	1	Gpdh1
Genetic Information Processing	Folding, sorting and degradation	dme04141	Protein processing in endoplasmic reticulum	02/61	135/3627	0.0148148	0.880874	-0.184469	0.670412	0.768181	0.646889	41840	2	Hsc70-4
Genetic Information Processing	Folding, sorting and degradation	dme04141	Protein processing in endoplasmic reticulum	02/61	135/3627	0.0148148	0.880874	-0.184469	0.670412	0.768181	0.646889	36040	2	TER94
Genetic Information Processing	Transcription	dme03040	Spliceosome	02/61	144/3627	0.0138889	0.82582	-0.278928	0.705015	0.791344	0.666395	36314	2	SmF
Genetic Information Processing	Transcription	dme03040	Spliceosome	02/61	144/3627	0.0138889	0.82582	-0.278928	0.705015	0.791344	0.666395	41840	2	Hsc70-4
Metabolism	Metabolism of other amino acids	dme00480	Glutathione metabolism	01/61	81/3627	0.0123457	0.734062	-0.31655	0.750771	0.818824	0.689536	36927	1	GstS1
Genetic Information Processing	Chromosome	dme03082	ATP-dependent chromatin remodeling	01/61	83/3627	0.0120482	0.716374	-0.341843	0.759273	0.818824	0.689536	37368	1	Act57B
Metabolism	Xenobiotics biodegradation and metabolism	dme00983	Drug metabolism - other enzymes	01/61	96/3627	0.0104167	0.619365	-0.494292	0.807985	0.8546	0.719663	43739	1	awd
Cellular Processes	Transport and catabolism	dme04142	Lysosome	01/61	124/3627	0.00806452	0.479508	-0.771246	0.882347	0.915643	0.771068	34997	1	VhaSFD
Metabolism	Global and overview maps	dme01240	Biosynthesis of cofactors	01/61	141/3627	0.0070922	0.421695	-0.91599	0.912782	0.929686	0.782893	43739	1	awd
Genetic Information Processing	Translation	dme03010	Ribosome	01/61	238/3627	0.00420168	0.249828	-1.56568	0.98464	0.98464	0.82917	3355124	1	RpL5
