# Supplementary material for: Modeling tissue-specific Drosophila metabolism identifies high sugar diet-induced metabolic dysregulation in muscle at reaction and pathway levels
Source: Nat Commun. 2026 Jan 19;17:1692. doi: 10.1038/s41467-026-68395-3 (PMC12910071; doi:10.1038/s41467-026-68395-3)
Supplement: Supplementary file 8 — Supplementary Data 6 [file 41467_2026_68395_MOESM8_ESM.xlsx]

## Sheet: Legend
Supplementary Data 6. Pathway-level flux analysis
Provides data on pathway-level flux analysis and metabolomics under NSD and HSD conditions.
Tab	Description	Related figure
a	Pathway flux analysis results	Fig. 6a-b
b	Targeted metabolomics data for thoracic muscle	Fig. 6c-e

## Sheet: a
Pathway	Z_score	Log2FC (FVA_sampling)	P_value	P_adj	Reaction_count	Log2FC (pFBA)	Reaction_count (pFBA)	Overlap_Type
Fructose and mannose metabolism	-52.7591	-5.74889	0	0	3
Protein degradation	-13.613	-1.94425	0	0	2
Porphyrin metabolism	-848.601	-1.52774	0	0	7	-0.732969	7	Down in pFBA & Sampling
Glycolysis / Gluconeogenesis	-1068.13	-1.46424	0	0	25	-1.96567	26	Down in pFBA & Sampling
Starch and sucrose metabolism	-186.049	-1.3715	0	0	31	-4.22828	31	Down in pFBA & Sampling
Inositol phosphate metabolism	-9.91165	-1.15532	0	0	20	-0.732969	35	Down in pFBA & Sampling
Biopterin metabolism	-5.5526	-1.13677	2.81453e-08	2.61751e-06	3
Glycine, serine and threonine metabolism	-266.582	-1.10805	0	0	11	-0.732969	12	Down in pFBA & Sampling
Glycerolipid metabolism	-124.657	-1.09551	0	0	63	-0.732969	67	Down in pFBA & Sampling
Pantothenate and CoA biosynthesis	-8427.49	-1.03602	0	0	4	-0.732969	4	Down in pFBA & Sampling
Vitamin E metabolism	-8427.49	-1.03602	0	0	15	-0.732969	15	Down in pFBA & Sampling
Lipoic acid metabolism	-8427.49	-1.03602	0	0	2	-0.732969	5	Down in pFBA & Sampling
Heme synthesis	-8427.49	-1.03602	0	0	2	-0.732969	2	Down in pFBA & Sampling
Vitamin B12 metabolism	-8427.49	-1.03602	0	0	3	-0.732969	3	Down in pFBA & Sampling
Aminoacyl-tRNA biosynthesis	-8083.64	-1.03599	0	0	20	-0.732969	2	Down in pFBA & Sampling
Protein assembly	-7938.07	-1.03599	0	0	2	-0.732969	5	Down in pFBA & Sampling
Nicotinate and nicotinamide metabolism	-210.44	-1.03315	0	0	10	-0.732969	14	Down in pFBA & Sampling
Vitamin D metabolism	-948.169	-1.02881	0	0	17	-0.732969	17	Down in pFBA & Sampling
Vitamin A metabolism	-37.0301	-0.987405	0	0	3	-0.732969	3	Down in pFBA & Sampling
Carnitine shuttle (mitochondrial)	-1101.26	-0.961803	0	0	35	-0.732969	67	Down in pFBA & Sampling
Lysine metabolism	-6.14565	-0.748195	7.96367e-10	7.40621e-08	9
Ether lipid metabolism	-10.5585	-0.704355	0	0	7	-0.732969	8	Down in pFBA & Sampling
Bile acid biosynthesis	-12.8114	-0.695047	0	0	33
Tyrosine metabolism	-96.6165	-0.566938	0	0	6
Alanine, aspartate and glutamate metabolism	-90.2658	-0.565679	0	0	8	-5.06835	14	Down in pFBA & Sampling
Leukotriene metabolism	-19.3327	-0.552405	0	0	2	-0.732969	11	Down in pFBA & Sampling
Oxidative phosphorylation	-220.17	-0.518131	0	0	8	-0.217238	8	Down in pFBA & Sampling
Riboflavin metabolism	-2.85019	-0.489349	0.00436935	0.40635	3
Ubiquinone synthesis	-7.88149	-0.461784	3.33067e-15	3.09752e-13	5
Galactose metabolism	-55.7966	-0.373218	0	0	4	-0.732969	7	Down in pFBA & Sampling
Tricarboxylic acid cycle and glyoxylate/dicarboxylate metabolism	-88.347	-0.34401	0	0	26	0.137527	29
Beta oxidation of even-chain fatty acids (peroxisomal)	-2.06994	-0.337649	0.038458	1	5
Fatty acid activation (cytosolic)	-54.3963	-0.325637	0	0	59	-0.732969	59	Down in pFBA & Sampling
Purine metabolism	-97.7433	-0.304606	0	0	45	1.39141	57
Terpenoid backbone biosynthesis	-5.85707	-0.291097	4.71118e-09	4.3814e-07	5
Phosphatidylinositol phosphate metabolism	-0.683977	-0.238537	0.49399	1	2
Cholesterol biosynthesis 1 (Bloch pathway)	-3.86639	-0.192059	0.000110459	0.0102726	3
Miscellaneous	-69.2822	-0.180266	0	0	21	-0.732969	25	Down in pFBA & Sampling
Bile acid recycling	-28.8235	-0.137264	0	0	25
Pyrimidine metabolism	-47.4172	-0.130748	0	0	29	3.27027	37
Nucleotide metabolism	-26.3565	-0.126735	0	0	13	-0.732969	33	Down in pFBA & Sampling
Cholesterol metabolism	-2.23979	-0.117338	0.0251044	1	17
Fatty acid oxidation	-22.9509	-0.0933019	0	0	41	-0.722647	100	Down in pFBA & Sampling
Histidine metabolism	-70.1594	-0.090351	0	0	3
C5-branched dibasic acid metabolism	-8.6609	-0.0690418	0	0	4
ROS detoxification	-8.48201	-0.0550928	0	0	6	-0.00503841	7	Down in pFBA & Sampling
Propanoate metabolism	-6.00315	-0.0528046	1.93528e-09	1.79981e-07	10	-0.732969	11	Down in pFBA & Sampling
Sphingolipid metabolism	-2.95287	-0.0439918	0.00314839	0.2928	16	-0.732969	19
Valine, leucine, and isoleucine metabolism	-4.68677	-0.0414639	2.77552e-06	0.000258123	3	-0.732969	8	Down in pFBA & Sampling
Retinol metabolism	-13.9805	-0.0289321	0	0	41	-1.00311	41	Down in pFBA & Sampling
Carnitine shuttle (cytosolic)	-3.72124	-0.0257479	0.000198249	0.0184372	22	-0.732969	55	Down in pFBA & Sampling
N-glycan metabolism	-0.132506	-0.00711784	0.894584	1	2
Transport reactions	0.613222	0.00148415	0.53973	1	1308	-0.338177	1420
Pentose phosphate pathway	10.9149	0.0699086	0	0	12	-0.732969	13
Isolated	4.22989	0.0941129	2.33805e-05	0.00217439	7
Arginine and proline metabolism	46.4415	0.135695	0	0	9	-0.549383	13
Prostaglandin biosynthesis	10.5144	0.145936	0	0	4
Fatty acid elongation (odd-chain)	2.599	0.313155	0.00934947	0.869501	12
Glycerophospholipid metabolism	42.6856	0.352223	0	0	41	0.979431	52	Up in pFBA & Sampling
Beta oxidation of unsaturated fatty acids (n-9) (peroxisomal)	5.82128	0.503917	5.83975e-09	5.43097e-07	4
Fatty acid biosynthesis (odd-chain)	7.69724	0.518648	1.39888e-14	1.30096e-12	29
Serotonin and melatonin biosynthesis	6.26899	0.52087	3.63398e-10	3.3796e-08	2
Folate metabolism	70.4038	0.526732	0	0	6	-7.61493	7
Beta oxidation of even-chain fatty acids (mitochondrial)	38.5629	0.528123	0	0	10	2.48531	11	Up in pFBA & Sampling
Drug metabolism	96.4985	0.563962	0	0	41	-1.10244	52
Carnitine shuttle (endoplasmic reticular)	4.39137	0.577339	1.12639e-05	0.00104754	4
Pyruvate metabolism	190.288	0.60375	0	0	13	-0.260475	16
Cysteine and methionine metabolism	27.1367	0.64885	0	0	7	-0.732969	13
Fatty acid biosynthesis (unsaturated)	10.6531	0.698621	0	0	32
Fatty acid desaturation (odd-chain)	4.06205	0.734731	4.8643e-05	0.0045238	2
Beta oxidation of odd-chain fatty acids (mitochondrial)	6.97406	0.759559	3.07909e-12	2.86356e-10	2
Beta oxidation of unsaturated fatty acids (n-9) (mitochondrial)	5.33093	0.783026	9.77106e-08	9.08709e-06	5
Omega-6 fatty acid metabolism	8.13847	0.796059	4.44089e-16	4.13003e-14	13
Butanoate metabolism	92.3579	0.804031	0	0	2	-6.14339	3
Omega-3 fatty acid metabolism	10.9393	0.855481	0	0	21
Fatty acid elongation (even-chain)	11.258	0.998661	0	0	19
Beta oxidation of unsaturated fatty acids (n-7) (mitochondrial)	14.5495	1.07322	0	0	13
Fatty acid desaturation (even-chain)	19.055	1.07712	0	0	11
Fatty acid biosynthesis	38.405	1.20215	0	0	25
Fatty acid biosynthesis (even-chain)	36.9855	1.2097	0	0	29	-0.732969	11
Phenylalanine, tyrosine and tryptophan biosynthesis	173.149	1.31939	0	0	12
Pool reactions	282.761	1.66805	0	0	5	-0.732969	9
Acylglycerides metabolism	188.516	1.76638	0	0	5	-0.732969	13
Biotin metabolism	28.0376	1.78391	0	0	2
Tryptophan metabolism	143.944	4.83063	0	0	3

## Sheet: b
Metabolite	HSD	NSD	log2FC	p.value	p_adj	significant
1,3-diphopshateglycerate	912603	1.3902e+06	-0.607236	0.31769	0.54272	Not Significant
1-Methyl-Histidine	7.33558e+09	2149415376	1.77097	1.07147e-05	0.00102504	Significant
1-Methyladenosine	9.33767e+06	5.21714e+06	0.839805	0.05839	0.223329	Not Significant
2,3-Diphosphoglyceric acid	835768	1.58451e+06	-0.922865	0.250953	0.471995	Not Significant
2,3-dihydroxybenzoic acid	7.69102e+07	6.76308e+07	0.185496	0.120485	0.326219	Not Significant
2-Aminooctanoic acid	4.4076e+07	1.30738e+08	-1.56862	7.75181e-06	0.00102504	Significant
2-Hydroxy-2-methylbutanedioic acid	9.42721e+07	1.08605e+08	-0.204191	0.0389275	0.189359	Not Significant
2-Isopropylmalic acid	2021878667	1.88147e+09	0.103833	0.335226	0.55357	Not Significant
2-dehydro-D-gluconate	9.75866e+06	1.2854e+07	-0.397464	0.0958833	0.28633	Not Significant
2-deoxyglucose-6-phosphate	677089	2.22349e+06	-1.71541	0.0725357	0.241571	Not Significant
2-hydroxygluterate	3.48676e+08	4.55408e+08	-0.385273	0.0481713	0.200473	Not Significant
2-keto-isovalerate	1.21181e+08	1.15739e+08	0.0662895	0.638386	0.797538	Not Significant
2-ketohaxanoic acid	1.76465e+07	2.77421e+07	-0.652697	0.0136918	0.115327	Not Significant
2-oxo-4-methylthiobutanoate	2.26886e+06	2.98601e+06	-0.396255	0.588791	0.757771	Not Significant
2-oxoadipate	3.36751e+07	4.40037e+07	-0.385942	0.0442431	0.192391	Not Significant
2-oxobutanoate	1.3877e+07	1.2017e+07	0.207622	0.0873663	0.266746	Not Significant
3-hydroxybuterate	1.19685e+06	1.40343e+06	-0.229719	0.718642	0.846809	Not Significant
3-methylphenylacetic acid	1.43975e+06	1.56751e+06	-0.122658	0.737077	0.863434	Not Significant
3-phospho-serine	2.87673e+06	3.94463e+06	-0.455459	0.334046	0.55357	Not Significant
3-phosphoglycerate	5.14479e+07	4.16414e+07	0.305094	0.378254	0.58618	Not Significant
4-Pyridoxic acid	5.65144e+06	4.26876e+06	0.404801	0.444936	0.641691	Not Significant
4-aminobutyrate	5.0954e+08	4.60527e+08	0.145907	0.328956	0.55357	Not Significant
4-phosphopantothenate	649737	1.18201e+06	-0.863316	0.397367	0.600558	Not Significant
5-methoxytryptophan	4.58661e+06	5.23709e+06	-0.191338	0.687816	0.825954	Not Significant
5-methyl-THF	2.79038e+06	2.05548e+06	0.440982	0.463966	0.650677	Not Significant
5-phosphoribosyl-1-pyrophosphate	1.76598e+07	1.83887e+07	-0.0583486	0.797834	0.890966	Not Significant
6-phospho-D-gluconate	8.76015e+06	6.17167e+06	0.505294	0.0351853	0.183603	Not Significant
7,8-dihydrofolate	697213	1.10954e+06	-0.670293	0.553254	0.725428	Not Significant
7-methylguanosine	2.82979e+07	2.27254e+07	0.316388	0.450627	0.646649	Not Significant
ADP-D-glucose	1.47571e+07	1.4561e+07	0.0193027	0.950538	0.967392	Not Significant
ADP-nega	1.57599e+09	1.33373e+09	0.240793	0.12699	0.331329	Not Significant
AMP	666250000000	608750000000	0.130214	0.184517	0.395198	Not Significant
ATP-nega	3.72212e+08	3.06644e+08	0.279557	0.0633915	0.223747	Not Significant
Acetylcarnitine DL	204500000000	157250000000	0.379041	0.0250296	0.154647	Not Significant
Acetyllysine	1.0724e+07	3.97524e+06	1.43173	0.112492	0.316523	Not Significant
Adenylosuccinate	1.88373e+07	1.97938e+07	-0.0714555	0.686255	0.825954	Not Significant
Aminoadipic acid	9.75002e+06	1.81763e+07	-0.898581	0.153958	0.362179	Not Significant
Ascorbic acid	7.51994e+08	6.17926e+08	0.283287	0.0430634	0.192391	Not Significant
Atrolactic acid	698823	786447	-0.170422	0.784599	0.883059	Not Significant
CDP-choline	2.33049e+07	2.04888e+07	0.185795	0.222625	0.451855	Not Significant
CDP-ethanolamine	2.58399e+07	3.42535e+07	-0.406653	0.0568741	0.220579	Not Significant
CDP-nega	5.34374e+06	2.34838e+06	1.18619	0.0375363	0.18574	Not Significant
CMP	5.51838e+08	6.12009e+08	-0.149308	0.329056	0.55357	Not Significant
CTP-nega	1.07729e+07	5.1433e+06	1.06664	0.0222695	0.149871	Not Significant
Carbamoyl phosphate	2.8731e+09	3.21247e+09	-0.161075	0.299416	0.520802	Not Significant
Cellobiose	2.71747e+08	3.03728e+08	-0.160518	0.44019	0.640664	Not Significant
Cholic acid	1.03223e+06	669125	0.625411	0.281195	0.492091	Not Significant
Citraconic acid	2.58666e+08	2.59287e+08	-0.00346309	0.978511	0.985759	Not Significant
Creatinine	1.25724e+07	1.78624e+07	-0.506663	0.459141	0.649131	Not Significant
Cystine	1.14303e+07	2.35852e+07	-1.04502	0.36077	0.572063	Not Significant
D-erythrose-4-phosphate	1.4304e+09	1.10439e+09	0.37316	0.0564662	0.220579	Not Significant
D-glucarate	9.6868e+06	1.24476e+07	-0.361775	0.192945	0.407171	Not Significant
D-gluconate	1.77627e+08	1.49726e+08	0.246528	0.0437963	0.192391	Not Significant
D-glucono-?-lactone-6-phosphate	4.66154e+06	2.29704e+06	1.02103	0.0602298	0.223747	Not Significant
D-glucosamine-1-phosphate	2.23336e+06	5.0291e+06	-1.17108	0.0253254	0.154647	Not Significant
D-glucosamine-6-phosphate	1.33954e+08	1.09098e+08	0.296111	0.1067	0.307469	Not Significant
D-glyceraldehdye-3-phosphate	2.63539e+08	224059156	0.234136	0.257185	0.476206	Not Significant
D-sedoheptulose-1-7-phosphate	5.80476e+08	5.79512e+08	0.00239692	0.990175	0.990175	Not Significant
DL-Pipecolic acid	1.0481e+10	1.00549e+10	0.0598761	0.668638	0.823601	Not Significant
Diiodothyronine	674955	1.04713e+06	-0.633575	0.271	0.483816	Not Significant
FAD	1.30324e+09	1226979201	0.0869928	0.441991	0.640664	Not Significant
FMN	3.23775e+06	5.1675e+06	-0.674477	0.0170092	0.134686	Not Significant
Flavone	3.1119e+07	3.34507e+07	-0.104242	0.45527	0.646844	Not Significant
GDP-nega	6.09637e+06	7.57034e+06	-0.312407	0.550856	0.725428	Not Significant
GMP	3798554374	4.19565e+09	-0.143443	0.0707056	0.241571	Not Significant
GTP-nega	8.85456e+06	1.12113e+07	-0.340461	0.379894	0.58618	Not Significant
Geranyl-PP	1.44308e+06	8.82494e+06	-2.61244	0.0304791	0.17495	Not Significant
Glycerophosphocholine	4.25398e+09	2.62957e+09	0.693984	0.000335083	0.0106854	Not Significant
Guanidoacetic acid	8.8056e+06	8.34291e+06	0.0778709	0.784573	0.883059	Not Significant
Hydroxyisocaproic acid	9.95138e+06	2.06882e+07	-1.05584	0.00726278	0.088466	Not Significant
Hydroxyphenylacetic acid	4.40289e+06	5.7616e+06	-0.388018	0.402314	0.600558	Not Significant
IDP-nega	2.28185e+08	185719498	0.29708	0.078605	0.250663	Not Significant
IMP	3.96922e+10	3.86781e+10	0.0373377	0.701768	0.835715	Not Significant
Imidazoleacetic acid	8.48704e+08	5.86857e+08	0.532254	0.0205008	0.147093	Not Significant
Indole-3-carboxylic acid	7.04672e+06	7.71293e+06	-0.130326	0.778977	0.883059	Not Significant
Indoleacrylic acid	1.71347e+07	1.79825e+07	-0.0696706	0.684085	0.825954	Not Significant
Kynurenic acid	1.48961e+08	1.61774e+08	-0.119043	0.315778	0.542684	Not Significant
Kynurenine	1.1784e+08	2.46917e+08	-1.0672	0.0127823	0.115327	Not Significant
L-arginino-succinate	1.35906e+08	1.80429e+08	-0.408823	0.124123	0.329845	Not Significant
Maleic acid	1.15802e+08	1.0153e+08	0.189757	0.231829	0.456943	Not Significant
Methionine sulfoxide	3.6358e+10	36673069465	-0.0124499	0.900828	0.950506	Not Significant
Methylcysteine	2.24482e+09	2858499949	-0.348658	0.0299019	0.17495	Not Significant
Methylmalonic acid	8.94308e+08	1.02287e+09	-0.193781	0.0628797	0.223747	Not Significant
N-Acetylputrescine	5.44338e+06	3.65982e+06	0.572729	0.34231	0.558198	Not Significant
N-acetyl spermidine	8.63577e+06	5.75452e+06	0.585628	0.08474	0.261509	Not Significant
N-acetyl spermine	6.8706e+07	5.31181e+07	0.371233	0.143645	0.348234	Not Significant
N-acetyl-L-alanine	3.24504e+06	3.43863e+06	-0.0835965	0.889465	0.94198	Not Significant
N-acetyl-L-aspartic acid	1.1828e+09	1.02423e+09	0.207658	0.160502	0.368513	Not Significant
N-acetyl-L-ornithine	2.97128e+06	987384	1.5894	0.0414463	0.192391	Not Significant
N-acetyl-aspartylglutamic acid	1.74172e+06	2.36283e+06	-0.440002	0.22514	0.451855	Not Significant
N-acetyl-glucosamine	8.046e+06	1.22294e+07	-0.604006	0.15276	0.362179	Not Significant
N-acetyl-glucosamine-1-phosphate	6.64214e+07	7.31009e+07	-0.138241	0.544946	0.725428	Not Significant
N-acetyl-glutamate	4.23174e+08	420324777	0.00974514	0.945537	0.967392	Not Significant
N-acetyl-glutamine	8.67785e+06	4.06622e+06	1.09365	0.0263319	0.157443	Not Significant
N-carbamoyl-L-aspartate	3.546e+07	3.24203e+07	0.129293	0.434064	0.635594	Not Significant
N-carbamoyl-L-aspartate-nega	3.08873e+06	5.21033e+06	-0.754364	0.249046	0.471995	Not Significant
N6-Acetyl-L-lysine	1.67061e+07	7.4645e+06	1.16226	0.155376	0.362544	Not Significant
NAD+_nega	1348302843	1.09086e+09	0.305679	0.0224545	0.149871	Not Significant
NAD+_posi	23621704739	2.33411e+10	0.0172435	0.843329	0.913165	Not Significant
NADH	1.08792e+09	1.45743e+09	-0.421851	0.0438827	0.192391	Not Significant
NADH-nega	1.0087e+08	1.51846e+08	-0.590116	0.00536238	0.0836544	Not Significant
NADP+_nega	1.13854e+08	1.19464e+08	-0.069397	0.673542	0.824773	Not Significant
NADP+_posi	2.82674e+08	2.71634e+08	0.0574761	0.639142	0.797538	Not Significant
NADPH	1.9377e+08	196318428	-0.0188532	0.917934	0.954518	Not Significant
NADPH-nega	4.62416e+06	4.66357e+06	-0.012242	0.981807	0.985759	Not Significant
Ng,NG-dimethyl-L-arginine	7.86071e+08	1.08456e+09	-0.464379	0.197446	0.413628	Not Significant
Nicotinamide Riboside	7.09748e+06	6.7797e+06	0.0660849	0.911542	0.954518	Not Significant
Nicotinamide ribotide	1.6399e+08	1.94901e+08	-0.24913	0.117555	0.324405	Not Significant
O8P-O1P	1.84118e+07	1.39242e+07	0.403041	0.18128	0.394146	Not Significant
OBP	1.89795e+07	2.37813e+07	-0.325386	0.465812	0.650677	Not Significant
Phenyllactic acid	3.5941e+06	5.95688e+06	-0.728927	0.0343545	0.183302	Not Significant
Phenylpropiolic acid	4.84808e+07	3.55677e+07	0.446843	0.0980112	0.287033	Not Significant
Phosphorylcholine	9.70929e+10	89029002491	0.12509	0.818907	0.906115	Not Significant
Pyridoxamine	1.07997e+06	976425	0.145408	0.770627	0.881155	Not Significant
Pyroglutamic acid	3.03088e+07	2.69263e+07	0.17072	0.250721	0.471995	Not Significant
Pyrophosphate	2.14844e+07	2.93229e+07	-0.448737	0.123988	0.329845	Not Significant
S-adenosyl-L-homoCysteine-posi	7.92291e+07	121780797	-0.620185	0.0112209	0.107346	Not Significant
S-adenosyl-L-homocysteine-nega	4.19344e+07	6.47003e+07	-0.62564	0.00513147	0.0836544	Not Significant
S-adenosyl-L-methioninamine	1.46769e+07	1.14908e+07	0.353063	0.608849	0.780088	Not Significant
S-adenosyl-L-methionine	2.79282e+09	2.11857e+09	0.398634	0.0722829	0.241571	Not Significant
S-methyl-5-thioadenosine	9.49779e+07	6.09297e+07	0.640445	0.0178985	0.134686	Not Significant
S-ribosyl-L-homocysteine-nega	2.22883e+06	3.90852e+06	-0.810336	0.234044	0.456943	Not Significant
S-ribosyl-L-homocysteine-posi	2.96803e+06	4.94594e+06	-0.736741	0.0213798	0.149659	Not Significant
SBP	1.00169e+07	7.43922e+06	0.429218	0.42437	0.627805	Not Significant
Thiamine pyrophosphate	1.90455e+08	1.89266e+08	0.00902984	0.934991	0.967392	Not Significant
UDP-D-glucose	3.00213e+08	2.53523e+08	0.243869	0.345249	0.559811	Not Significant
UDP-D-glucuronate	2.50642e+07	2.76954e+07	-0.144018	0.40386	0.600558	Not Significant
UDP-N-acetyl-glucosamine	2.69942e+08	2.94987e+08	-0.128001	0.337543	0.55357	Not Significant
UDP-nega	1.90323e+07	1.92577e+07	-0.0169894	0.94143	0.967392	Not Significant
UDP-xylose	4.66175e+06	5.22221e+06	-0.16379	0.577992	0.747224	Not Significant
UMP	2.25965e+08	2.32025e+08	-0.0381797	0.84953	0.913165	Not Significant
UTP-nega	1.21361e+06	2.2346e+06	-0.880712	0.251085	0.471995	Not Significant
Urea	5.2885e+07	6.55858e+07	-0.310527	0.499289	0.679128	Not Significant
Uric acid	8.29447e+08	1265040965	-0.608962	0.00739786	0.088466	Not Significant
Xanthurenic acid	1.61621e+07	1.76605e+07	-0.127911	0.54883	0.725428	Not Significant
a-ketoglutarate	4.78854e+08	3.97872e+08	0.267283	0.0639276	0.223747	Not Significant
acadesine	6.1631e+06	3.24251e+07	-2.39538	6.34866e-06	0.00102504	Significant
acetoacetate	1.05443e+07	1.01743e+07	0.0515427	0.840858	0.913165	Not Significant
acetoacetyl-CoA-posi	1.92894e+06	1.03093e+07	-2.41806	0.000437746	0.0125633	Significant
acetyl-CoA-posi	5.08904e+08	3.57553e+08	0.509236	0.179165	0.392522	Not Significant
acetylphosphate	5.09167e+08	3.58406e+08	0.506542	0.0337215	0.183302	Not Significant
aconitate	5.8946e+07	5.73493e+07	0.0396189	0.833085	0.909108	Not Significant
adenine	1.98164e+10	1.61686e+10	0.293505	0.40287	0.600558	Not Significant
adenosine	1.5173e+11	1.00566e+11	0.593364	0.268464	0.483816	Not Significant
adenosine 5-phosphosulfate	3.61849e+07	3.82295e+07	-0.0792967	0.76258	0.875452	Not Significant
alanine	3.06707e+09	3.43862e+09	-0.164965	0.0623995	0.223747	Not Significant
allantoate	3.65799e+06	5.83458e+06	-0.673579	0.130894	0.338438	Not Significant
allantoin	2.58799e+08	4.57111e+08	-0.820713	0.200669	0.417333	Not Significant
aminoimidazole carboxamide ribonucleotide	4.76912e+07	1.2747e+08	-1.41836	0.000291387	0.0104535	Not Significant
anthranilate	1.6165e+09	1.03149e+09	0.648138	0.00905396	0.0981649	Not Significant
arginine	8.34348e+10	7.99057e+10	0.0623516	0.528975	0.716113	Not Significant
arginosuccinic acid	1.23956e+08	1.55677e+08	-0.32873	0.159966	0.368513	Not Significant
asparagine	1.41914e+09	1.40835e+09	0.0110158	0.938639	0.967392	Not Significant
aspartate	1.38924e+09	1.10018e+09	0.33655	0.0437021	0.192391	Not Significant
betaine	8.43549e+09	8734623627	-0.0502738	0.826856	0.908744	Not Significant
betaine aldehyde	1.63329e+09	1598938881	0.0306678	0.775039	0.882683	Not Significant
biotin	4.75613e+07	5.4477e+07	-0.195859	0.352042	0.567618	Not Significant
carnitine	129500000000	131750000000	-0.0248509	0.762589	0.875452	Not Significant
cholesterol	3.62662e+08	6.89218e+08	-0.926332	0.0591395	0.223329	Not Significant
cholesteryl sulfate	1.76327e+06	1.647e+07	-3.22352	0.335718	0.55357	Not Significant
choline	2.61914e+07	3.31825e+07	-0.341328	0.541491	0.725428	Not Significant
citrate	1.17235e+09	1.03372e+09	0.181561	0.224142	0.451855	Not Significant
citrate-isocitrate	4.43485e+09	3.67222e+09	0.272232	0.203491	0.420158	Not Significant
citrulline	2771242515	2.68659e+09	0.0447576	0.690979	0.826296	Not Significant
coenzyme A-posi	8.75452e+08	9.29116e+08	-0.0858301	0.622968	0.79463	Not Significant
creatine	5.3838e+06	4.89644e+06	0.136891	0.535349	0.721339	Not Significant
cyclic-AMP	6.40108e+07	3.83038e+07	0.740829	0.00209368	0.046222	Not Significant
cystathionine	2.5154e+08	5.45434e+08	-1.11662	0.000615944	0.0160705	Not Significant
cysteine	3.22026e+07	4.43558e+07	-0.461944	0.402702	0.600558	Not Significant
cysteine sulfinate	359440	460838	-0.358509	0.708626	0.840395	Not Significant
cytidine	2.0436e+08	2.1291e+08	-0.0591288	0.634322	0.797538	Not Significant
cytosine	1.90537e+09	1.342e+09	0.505688	0.0036199	0.0742079	Not Significant
dAMP	1.65486e+08	1.43045e+08	0.210239	0.0629979	0.223747	Not Significant
dCDP-nega	664353	613091	0.115849	0.846665	0.913165	Not Significant
dCMP	4.19203e+06	2.82777e+06	0.567984	0.364171	0.574269	Not Significant
dGDP-nega	1.77196e+09	1487463363	0.252493	0.253266	0.471995	Not Significant
dGMP	5.85738e+07	5.12942e+07	0.191459	0.183912	0.395198	Not Significant
dGTP	3.67458e+08	3.09414e+08	0.248038	0.140076	0.348234	Not Significant
dTDP-nega	931531	558208	0.738801	0.401747	0.600558	Not Significant
dTMP	2.17306e+06	2.2522e+06	-0.0516066	0.829585	0.908744	Not Significant
dTMP-nega	793879	1.48659e+06	-0.905019	0.17313	0.382217	Not Significant
dehydroascorbic acid	8.66989e+07	7.33998e+07	0.240239	0.467037	0.650677	Not Significant
deoxyadenosine	6.3728e+06	3.6197e+06	0.816058	0.273094	0.483816	Not Significant
deoxyguanosine	3.48391e+06	1.98496e+06	0.811596	0.272621	0.483816	Not Significant
deoxyinosine	3.0015e+06	3.60621e+06	-0.264801	0.63	0.797538	Not Significant
deoxyribose-phosphate	3.82579e+07	3.61181e+07	0.0830345	0.820871	0.906115	Not Significant
deoxyuridine	1.11603e+06	1.35643e+06	-0.281432	0.719935	0.846809	Not Significant
dephospho-CoA-nega	2.51407e+07	2.63711e+07	-0.0689325	0.788853	0.884378	Not Significant
dephospho-CoA-posi	7.21955e+07	8.30716e+07	-0.202446	0.377698	0.58618	Not Significant
dihydroorotate	6.87837e+07	4.84244e+07	0.506334	0.14439	0.348234	Not Significant
dihydroxy-acetone-phosphate	2.28043e+08	1.6209e+08	0.492512	0.0330373	0.183302	Not Significant
dimethylglycine	1.05378e+08	9.44753e+07	0.157572	0.13737	0.348234	Not Significant
ethanolamine	2.07748e+07	1.39902e+07	0.570424	0.0748254	0.241571	Not Significant
folate	791600	986040	-0.316875	0.677422	0.824773	Not Significant
fructose-1,6-bisphosphate	3.81988e+07	2.65133e+07	0.526812	0.145922	0.348998	Not Significant
fructose-6-phosphate	3234661035	2.48247e+09	0.381839	0.108646	0.308726	Not Significant
fumarate	1.19761e+08	106198890	0.173389	0.261627	0.47826	Not Significant
glucono-?-lactone	4.22601e+06	3.30885e+06	0.352965	0.304049	0.525676	Not Significant
glucosamine	2.04707e+07	9.18266e+06	1.15658	0.0065745	0.088466	Not Significant
glucose-1-phosphate	9.968e+08	6.85167e+08	0.540849	0.0176266	0.134686	Not Significant
glucose-6-phosphate	3.82142e+09	2.88329e+09	0.406389	0.0967735	0.28633	Not Significant
glutamate	1.16358e+10	1.20364e+10	-0.0488371	0.749955	0.867891	Not Significant
glutamine	4.48874e+10	3.47596e+10	0.368898	0.0344889	0.183302	Not Significant
glutathione	6.20919e+09	7474149606	-0.267504	0.188292	0.400295	Not Significant
glutathione disulfide-nega	1.01753e+09	1.38706e+09	-0.446969	0.0361828	0.185437	Not Significant
glutathione disulfide-posi	1.26221e+09	1.70365e+09	-0.432677	0.047091	0.200473	Not Significant
glutathione-nega	8.65014e+08	8.55576e+08	0.0158282	0.914732	0.954518	Not Significant
gluterate	7.62803e+06	6.6354e+06	0.201127	0.230408	0.456943	Not Significant
glycerate	7.59019e+06	8.48239e+06	-0.160336	0.360779	0.572063	Not Significant
glycerol 3-phosphate	8.62768e+09	8878048791	-0.0412696	0.819776	0.906115	Not Significant
glyoxylate	960652	354429	1.43852	0.134413	0.344434	Not Significant
guanine	323332019	3.07674e+08	0.0716131	0.481045	0.66375	Not Significant
guanosine	7.4203e+07	6.87941e+07	0.109192	0.0805245	0.253962	Not Significant
guanosine 5-diphosphate,3-diphosphate	1.18216e+07	1.43997e+07	-0.284623	0.557607	0.725428	Not Significant
hexose-phosphate	9206893899	7.02425e+09	0.390371	0.0749121	0.241571	Not Significant
histidine	268250000000	185000000000	0.536053	0.00709039	0.088466	Not Significant
homocysteic acid	503514	615944	-0.290768	0.741241	0.864234	Not Significant
homocysteine	6.42815e+06	2.99989e+06	1.0995	0.374684	0.58618	Not Significant
homoserine	5.59732e+06	8.23921e+06	-0.55777	0.024343	0.154647	Not Significant
hydroxyphenylpyruvate	3.67904e+06	1.60682e+06	1.19512	0.0827893	0.258267	Not Significant
hydroxyproline	1.27176e+07	1.49511e+07	-0.233423	0.558605	0.725428	Not Significant
hypoxanthine	4.70032e+08	7.90336e+08	-0.749706	0.0110181	0.107346	Not Significant
indole	1.79694e+08	2.65392e+08	-0.562581	0.0495945	0.200473	Not Significant
inosine	10691296015	9.89137e+09	0.112194	0.475124	0.658747	Not Significant
isocitrate	2.40717e+07	2.12725e+07	0.178346	0.0909589	0.274792	Not Significant
itaconic acid	1.08073e+08	1.09303e+08	-0.0163195	0.869055	0.923774	Not Significant
lactate	4.37688e+07	5.74734e+07	-0.392993	0.0374932	0.18574	Not Significant
leucine-isoleucine	1.18474e+10	1.62162e+10	-0.45287	0.0055381	0.0836544	Not Significant
lipoate	3.61255e+06	2.28744e+06	0.659286	0.354254	0.567994	Not Significant
lysine	4.50557e+08	7.60484e+08	-0.755208	0.00462999	0.0836544	Not Significant
malate	4.12888e+08	3.94699e+08	0.064995	0.743783	0.864234	Not Significant
malonyl-CoA-posi	2.25493e+06	950906	1.24571	0.0183023	0.134686	Not Significant
methionine	1.34198e+09	1503846842	-0.164298	0.143568	0.348234	Not Significant
methylnicotinamide	6.93007e+08	1361198111	-0.973934	0.0094239	0.0981649	Not Significant
mevalonate_neg	4.06679e+06	4.61936e+06	-0.183804	0.860097	0.91765	Not Significant
myo-inositol	1.77714e+08	1.69297e+08	0.069999	0.678211	0.824773	Not Significant
nicotinamide	1.05001e+09	1.37612e+09	-0.390206	0.0133664	0.115327	Not Significant
nicotinate	1.67137e+06	2.2183e+06	-0.408426	0.252772	0.471995	Not Significant
ornithine	7.35694e+08	9.83161e+08	-0.418322	0.337252	0.55357	Not Significant
orotate	4.40172e+07	4.09103e+07	0.105604	0.645391	0.801849	Not Significant
orotidine-5-phosphate	3.13405e+06	2.40332e+06	0.383	0.667763	0.823601	Not Significant
oxaloacetate	1.00474e+07	1.01531e+07	-0.0151016	0.982325	0.985759	Not Significant
p-aminobenzoate	1.51905e+09	9.79781e+08	0.632634	0.00957706	0.0981649	Not Significant
p-hydroxybenzoate	5.88836e+08	4.14939e+08	0.504965	0.0140643	0.115327	Not Significant
pantothenate	3.26553e+09	2.8208e+09	0.211215	0.162244	0.369556	Not Significant
phenylalanine	2.16e+09	2.9129e+09	-0.431427	0.0062912	0.088466	Not Significant
phosphocreatine	5.80614e+06	2.58064e+06	1.16985	0.114905	0.320172	Not Significant
phosphoenolpyruvate	3.83246e+07	2.54008e+07	0.593398	0.167032	0.374517	Not Significant
proline	7.71042e+10	8.27606e+10	-0.102135	0.398426	0.600558	Not Significant
propionyl-CoA-posi	6.9574e+07	2.88971e+07	1.26762	0.0140043	0.115327	Not Significant
purine	4.7342e+07	7.29795e+07	-0.624372	0.000843721	0.020179	Not Significant
putrescine	1.84808e+07	1.26913e+07	0.542191	0.125852	0.331329	Not Significant
pyridoxine	7.01699e+06	3.07357e+06	1.19094	0.141279	0.348234	Not Significant
quinolinate	5.92862e+06	3.10548e+06	0.932881	0.260325	0.47826	Not Significant
retinoic acid	3.79258e+06	5.46257e+06	-0.5264	0.269998	0.483816	Not Significant
riboflavin	3.30946e+08	3.70335e+08	-0.162237	0.252731	0.471995	Not Significant
ribose-phosphate	3.32808e+08	293724599	0.180227	0.430952	0.634273	Not Significant
sarcosine	3.0333e+09	3.387e+09	-0.15912	0.141443	0.348234	Not Significant
serine	1.45058e+09	1.44689e+09	0.00367178	0.973131	0.985759	Not Significant
sn-glycerol-3-phosphate	5.35902e+09	5600061727	-0.0634737	0.637634	0.797538	Not Significant
sorbitol	7.02012e+07	2.45749e+07	1.51431	0.00530776	0.0836544	Significant
spermidine	8.50748e+08	7.21696e+08	0.23734	0.209259	0.428981	Not Significant
spermine	2.3706e+08	1.8533e+08	0.355158	0.0543271	0.216554	Not Significant
succinate	6.40644e+08	7.10825e+08	-0.149971	0.12038	0.326219	Not Significant
succinyl-CoA-posi	5.78879e+07	5.27409e+07	0.134341	0.276062	0.486072	Not Significant
taurine	2.09439e+10	2.12435e+10	-0.0204901	0.857977	0.91765	Not Significant
thiamine	3.8809e+08	5.1457e+08	-0.406975	0.453396	0.646844	Not Significant
thiamine-phosphate	6.00479e+08	5.82033e+08	0.0450138	0.914804	0.954518	Not Significant
threonine	1.95724e+09	2.31129e+09	-0.239874	0.0747676	0.241571	Not Significant
thymidine	429507	302580	0.505364	0.554128	0.725428	Not Significant
thymine	1.15746e+07	2.43334e+07	-1.07198	0.0409451	0.192391	Not Significant
trans, trans-farnesyl diphosphate	1.69234e+06	1.73405e+06	-0.0351245	0.948044	0.967392	Not Significant
trehalose-6-Phosphate	5.14482e+07	5.98879e+07	-0.219144	0.165516	0.37404	Not Significant
trehalose-sucrose	1.45486e+10	3.34747e+09	2.11973	3.44916e-05	0.00197982	Significant
tryptophan	5.52099e+08	6.54496e+08	-0.245458	0.233068	0.456943	Not Significant
tyrosine	1.14064e+09	1.78086e+09	-0.642738	0.00952942	0.0981649	Not Significant
uracil	6.93885e+07	8.02298e+07	-0.209442	0.483801	0.664359	Not Significant
uridine	8.37391e+08	9.43812e+08	-0.172599	0.49432	0.67557	Not Significant
valine	1.6407e+08	3.64085e+08	-1.14997	2.1804e-05	0.00156444	Not Significant
xanthine	5.29347e+08	9.22644e+08	-0.80156	0.0237566	0.154647	Not Significant
xanthosine	1.79415e+07	4.009e+07	-1.15994	0.0489391	0.200473	Not Significant
xanthosine-5-phosphate	4.22365e+06	6.46149e+06	-0.613377	0.171278	0.381061	Not Significant
