# Supplementary material for: Modeling tissue-specific Drosophila metabolism identifies high sugar diet-induced metabolic dysregulation in muscle at reaction and pathway levels
Source: Nat Commun. 2026 Jan 19;17:1692. doi: 10.1038/s41467-026-68395-3 (PMC12910071; doi:10.1038/s41467-026-68395-3)
Supplement: Supplementary file 11 — Source Data [file 41467_2026_68395_MOESM11_ESM.xlsx]

## Sheet: Fig_1d
ID	Reactions	Metabolites	Genes
CNSSurfaceAssociatedGlialCell	4608	4225	649
adultFatBody	5447	4778	853
adultGlialCell	4632	4257	688
adultHindgut	4851	4490	756
adultOenocyte	5015	4541	736
adultPeripheralNervousSystem	2753	2804	625
adultReticularNeuropilAssociatedGlialCell	4511	4218	695
adultTrachealCell	4296	4327	713
adultVentralNervousSystem	2930	2920	693
cellBodyGlialCell	4596	4220	690
enteroendocrineCell	4741	4393	719
eoSupportCell	4059	4304	708
epithelialCell	4387	4371	698
escortCell	4375	4127	676
femaleReproductiveSystem	4712	4362	723
follicleCell	4436	4384	733
follicleCellSt_9_	4183	3510	666
germlineCell	4827	4385	858
gustatoryReceptorNeuron	2533	2590	606
hemocyte	4619	4237	717
indirectFlightMuscle	3971	3709	612
legMuscleMotorNeuron	3044	3010	705
legTasteBristleChemosensoryNeuron	2854	2884	637
maleAccessoryGland	4836	4383	759
multidendriticNeuron	3077	2955	673
muscleCell	3496	2958	609
perineurialGlialSheath	4352	4343	712
polarFollicleCell	2952	3305	565
prefollicleCell_stalkFollicleCell	2816	2932	620
scolopidialNeuron	2951	3060	655
spermatocyte	3595	3666	662
subperineurialGlialCell	4658	4391	747

## Sheet: Fig_1e
Subsystem	CNSSurfaceAssociatedGlialCell	adultFatBody	adultGlialCell	adultHindgut	adultOenocyte	adultPeripheralNervousSystem	adultReticularNeuropilAssociatedGlialCell	adultTrachealCell	adultVentralNervousSystem	cellBodyGlialCell	enteroendocrineCell	eoSupportCell	epithelialCell	escortCell	femaleReproductiveSystem	follicleCell	follicleCellSt_9_	germlineCell	gustatoryReceptorNeuron	hemocyte	indirectFlightMuscle	legMuscleMotorNeuron	legTasteBristleChemosensoryNeuron	maleAccessoryGland	multidendriticNeuron	muscleCell	perineurialGlialSheath	polarFollicleCell	prefollicleCell_stalkFollicleCell	scolopidialNeuron	spermatocyte	subperineurialGlialCell	mean_count
Acyl-CoA hydrolysis	0	1	0	0	1	0	0	0	0	0	0	0	0	0	0	0	0	0	0	0	0	1	0	0	0	0	0	0	0	0	0	0	0.09375
Acylglycerides metabolism	13	20	20	14	12	13	14	14	14	19	20	14	15	11	15	20	20	19	13	20	13	19	14	13	13	13	19	11	11	14	17	20	15.5312
Alanine, aspartate and glutamate metabolism	13	20	15	18	16	12	14	12	13	15	14	12	12	11	14	13	13	17	9	11	13	13	12	11	13	14	14	7	10	13	16	17	13.3438
Amino sugar and nucleotide sugar metabolism	6	6	9	6	5	7	10	11	7	8	8	5	9	4	6	4	3	8	7	9	1	7	6	9	6	2	6	7	5	6	6	9	6.5
Aminoacyl-tRNA biosynthesis	20	20	20	20	20	20	20	20	20	20	20	20	20	20	20	20	20	20	20	20	20	20	20	20	20	20	20	20	20	20	20	20	20
Androgen metabolism	2	2	2	2	1	1	2	2	0	2	1	2	2	1	2	2	1	3	0	1	1	1	1	2	0	0	2	0	1	1	2	2	1.375
Arachidonic acid metabolism	11	11	11	11	11	0	9	11	0	9	9	11	11	11	11	11	9	2	0	9	0	0	9	11	0	0	11	11	11	0	0	11	7.25
Arginine and proline metabolism	16	29	16	18	15	16	16	15	19	15	16	14	13	10	15	16	17	26	11	11	13	16	15	21	14	13	15	5	8	15	20	15	15.4375
Artificial reactions	5	5	5	5	5	5	5	5	5	5	5	5	5	5	5	5	6	5	5	5	5	5	5	5	5	5	5	5	5	5	5	5	5.03125
Ascorbate and aldarate metabolism	3	4	3	3	2	0	3	2	1	3	4	2	2	4	3	3	3	4	2	3	0	4	3	4	2	2	3	1	2	3	4	5	2.71875
Beta oxidation of branched-chain fatty acids (mitochondrial)	0	8	8	0	8	0	0	8	0	0	0	8	8	0	8	8	0	8	0	8	0	0	0	8	0	0	8	0	0	0	0	8	3.25
Beta oxidation of di-unsaturated fatty acids (n-6) (mitochondrial)	0	1	0	0	1	0	0	0	0	0	0	0	0	0	0	0	0	1	0	0	0	0	0	0	0	0	0	1	0	0	0	0	0.125
Beta oxidation of di-unsaturated fatty acids (n-6) (peroxisomal)	3	3	0	3	3	0	0	0	0	0	3	3	3	0	3	3	0	0	0	3	0	3	0	0	0	0	3	0	3	0	0	0	1.21875
Beta oxidation of even-chain fatty acids (mitochondrial)	23	59	59	54	59	7	18	45	9	27	31	59	59	22	59	29	26	59	6	39	11	10	7	51	10	11	45	19	9	8	8	59	31.1562
Beta oxidation of even-chain fatty acids (peroxisomal)	4	48	5	25	48	1	1	1	1	1	3	3	9	2	3	3	44	45	2	3	1	3	1	1	1	5	3	1	6	1	1	1	8.65625
Beta oxidation of odd-chain fatty acids (mitochondrial)	2	38	38	26	38	2	13	33	2	6	9	38	38	8	38	20	4	38	2	22	2	2	2	30	2	4	33	2	2	2	2	38	16.75
Beta oxidation of odd-chain fatty acids (peroxisomal)	1	1	1	1	1	1	1	1	1	1	1	1	1	1	1	1	1	1	1	1	1	1	1	1	1	1	1	1	1	1	1	1	1
Beta oxidation of phytanic acid (peroxisomal)	3	3	3	3	3	3	3	3	3	3	3	3	3	3	3	3	3	3	3	3	3	3	3	3	3	3	3	0	3	3	0	3	2.8125
Beta oxidation of unsaturated fatty acids (n-7) (mitochondrial)	13	17	17	17	17	13	16	16	13	13	14	17	17	6	17	14	6	17	13	16	13	13	13	16	13	14	16	13	13	13	13	17	14.25
Beta oxidation of unsaturated fatty acids (n-7) (peroxisomal)	1	8	0	5	8	0	0	0	0	0	1	1	1	8	1	1	8	8	0	1	0	1	0	0	0	0	1	0	1	0	0	0	1.71875
Beta oxidation of unsaturated fatty acids (n-9) (mitochondrial)	5	21	21	13	21	5	5	20	5	5	6	21	21	6	21	10	6	21	5	12	5	5	5	18	5	5	20	5	5	5	5	21	11.0625
Beta oxidation of unsaturated fatty acids (n-9) (peroxisomal)	7	37	4	24	36	4	4	4	4	4	7	7	8	13	7	7	37	36	4	7	4	7	4	4	4	4	7	4	7	4	4	4	9.9375
Beta-alanine metabolism	6	6	5	4	4	5	5	4	6	5	5	5	4	5	5	5	5	5	4	4	4	5	5	4	2	4	6	1	4	5	4	6	4.59375
Bile acid biosynthesis	94	104	92	92	94	42	54	73	46	90	57	63	95	53	63	63	54	52	49	58	46	55	44	86	49	43	85	6	51	40	36	92	63.1562
Bile acid recycling	26	26	26	26	26	26	26	26	26	26	26	26	26	26	26	26	26	27	7	26	26	26	26	26	26	26	26	5	8	26	25	26	24.1875
Biopterin metabolism	12	22	11	17	10	4	13	17	4	11	4	10	20	13	20	17	3	11	5	17	3	12	4	10	4	3	7	10	3	4	13	10	10.125
Biotin metabolism	2	2	2	2	2	11	2	2	11	2	2	2	2	2	3	3	0	3	2	2	3	11	11	2	11	2	2	2	0	11	0	2	3.625
Blood group biosynthesis	0	0	0	0	0	0	0	0	14	0	0	0	0	0	0	0	0	0	0	0	0	14	0	14	14	0	0	0	0	0	0	0	1.75
Butanoate metabolism	2	4	3	3	3	0	2	1	1	2	3	3	1	2	3	4	2	5	0	1	1	0	0	2	0	3	3	1	1	0	2	2	1.875
C5-branched dibasic acid metabolism	4	4	4	4	4	4	4	4	4	4	4	4	4	4	4	4	4	4	0	4	4	4	0	4	0	4	4	0	4	4	4	4	3.5
Carnitine shuttle (cytosolic)	55	55	55	55	55	19	55	55	20	55	55	55	55	55	55	55	55	55	19	55	55	20	19	55	19	55	55	29	21	18	19	55	44.1562
Carnitine shuttle (endoplasmic reticular)	11	13	11	11	71	2	11	11	2	73	11	11	11	11	11	11	11	11	2	11	11	2	2	73	6	13	11	66	2	2	2	11	16.1875
Carnitine shuttle (mitochondrial)	107	89	83	81	88	30	65	75	34	79	85	84	86	39	85	73	80	89	29	35	66	34	32	103	68	67	74	75	33	65	70	89	68.5
Carnitine shuttle (peroxisomal)	2	3	0	0	2	0	0	0	0	0	1	0	0	0	0	0	0	2	0	0	0	0	0	3	1	0	0	3	0	0	2	2	0.65625
Cholesterol biosynthesis 1 (Bloch pathway)	3	4	4	2	4	3	3	4	3	4	3	4	4	4	3	4	1	4	3	3	4	3	3	4	3	3	4	4	3	3	3	4	3.375
Cholesterol metabolism	24	24	19	30	20	17	17	18	18	19	24	19	16	18	24	19	24	21	16	17	17	17	17	17	17	17	19	19	17	17	17	23	19.3125
Chondroitin / heparan sulfate biosynthesis	0	36	35	36	36	32	33	32	36	32	32	32	32	36	32	35	33	36	38	33	0	36	32	32	36	0	35	32	32	36	0	35	29.7812
Chondroitin sulfate degradation	17	26	28	10	11	2	32	4	8	2	18	26	20	30	17	27	22	11	29	32	0	8	2	16	24	0	27	3	17	29	0	4	15.6875
CoA synthesis	0	1	1	1	1	1	1	1	1	1	1	1	1	1	1	1	1	1	1	1	0	1	1	1	1	1	1	1	0	1	1	0	0.875
Cysteine and methionine metabolism	13	18	13	12	12	9	12	13	10	12	13	12	14	8	14	14	10	19	8	12	13	14	9	14	14	13	12	9	9	12	15	13	12.3438
Drug metabolism	128	161	130	111	134	44	129	156	44	129	155	115	153	67	132	124	121	49	41	114	53	44	57	105	42	52	120	96	113	58	79	140	99.875
Eicosanoid metabolism	7	8	7	8	6	5	7	7	5	6	8	6	7	9	6	8	7	6	6	6	8	5	6	7	7	7	7	6	7	6	6	6	6.65625
Estrogen metabolism	6	6	8	6	6	0	7	6	2	6	6	6	6	4	8	6	6	0	0	8	0	2	8	4	2	2	8	5	4	0	0	6	4.5
Ether lipid metabolism	8	8	7	8	8	8	8	8	8	7	8	8	8	8	8	8	8	8	8	8	8	8	8	7	8	8	8	7	7	8	5	8	7.75
Exchange/demand reactions	763	803	754	792	780	420	761	766	432	743	787	755	755	756	761	779	526	751	391	760	687	438	424	747	432	457	793	576	435	447	691	760	653.812
Fatty acid activation (cytosolic)	59	59	59	59	59	59	59	59	59	59	59	59	59	59	59	59	59	59	59	59	59	59	59	59	59	59	59	59	59	59	59	59	59
Fatty acid activation (endoplasmic reticular)	55	55	55	55	55	55	55	55	55	55	55	55	55	55	55	55	55	55	55	55	55	55	55	55	55	55	55	55	55	55	55	55	55
Fatty acid biosynthesis	41	44	40	39	38	43	40	42	44	41	39	39	43	40	38	40	36	37	41	44	41	41	40	42	43	43	41	36	43	42	33	43	40.5312
Fatty acid biosynthesis (even-chain)	30	30	30	30	30	30	30	30	30	30	30	30	30	30	30	30	1	30	30	30	30	30	30	30	30	30	30	0	29	30	30	30	28.125
Fatty acid biosynthesis (odd-chain)	29	29	29	29	29	29	29	29	29	29	29	29	29	29	29	29	29	29	29	29	29	29	29	29	29	29	29	29	29	29	29	29	29
Fatty acid biosynthesis (unsaturated)	32	32	32	32	32	32	32	32	32	32	32	32	32	32	32	32	32	32	32	32	32	32	32	32	32	32	32	32	32	32	32	32	32
Fatty acid desaturation (even-chain)	11	12	11	11	11	11	12	12	11	11	11	11	12	11	11	11	11	12	11	12	12	11	12	12	11	11	11	11	11	12	12	12	11.375
Fatty acid desaturation (odd-chain)	2	2	2	2	2	2	2	2	2	2	2	2	2	2	2	2	2	2	2	2	2	2	2	2	2	2	2	2	2	2	2	2	2
Fatty acid elongation (even-chain)	18	20	20	20	20	19	20	20	19	20	19	20	20	19	20	20	19	20	18	19	20	19	19	20	19	19	20	18	20	19	20	20	19.4688
Fatty acid elongation (odd-chain)	12	12	12	12	12	12	12	12	12	12	12	12	12	12	12	12	12	12	12	12	12	12	12	12	12	12	12	12	12	12	12	12	12
Fatty acid oxidation	139	240	134	127	203	58	93	123	59	93	143	160	156	117	160	128	98	190	65	137	96	65	57	129	57	100	134	64	62	64	108	188	117.094
Folate metabolism	8	16	8	8	9	7	7	7	8	7	7	7	8	12	8	6	11	12	8	7	7	7	7	9	7	7	8	7	7	6	14	7	8.25
Formation and hydrolysis of cholesterol esters	110	132	27	110	7	2	36	110	2	96	110	36	36	105	110	131	131	21	1	96	2	2	2	131	2	1	1	3	1	36	0	110	53.125
Fructose and mannose metabolism	5	6	5	6	6	4	5	5	8	7	6	5	5	5	5	5	4	8	4	5	6	9	5	10	9	4	5	2	5	4	4	6	5.5625
Galactose metabolism	8	14	9	9	8	8	9	8	8	9	9	9	11	11	9	9	8	10	5	8	8	9	8	9	8	7	10	10	7	8	11	9	8.84375
Glutathione metabolism	1	10	4	11	12	1	4	10	2	4	4	8	6	5	8	10	4	12	2	5	1	7	2	10	1	0	7	5	3	2	6	8	5.46875
Glycerolipid metabolism	9	69	67	67	67	64	68	67	68	67	68	67	66	67	68	66	66	74	5	68	68	68	67	67	63	67	67	63	66	8	72	67	61.5938
Glycerophospholipid metabolism	63	68	66	66	68	57	64	57	58	68	63	61	59	57	64	61	58	68	56	63	53	60	55	64	56	52	62	47	58	57	50	65	60.125
Glycine, serine and threonine metabolism	12	22	14	13	13	9	16	13	10	14	18	14	14	15	15	15	14	15	8	13	11	9	12	16	9	12	13	10	13	11	10	18	13.1562
Glycolysis / Gluconeogenesis	23	30	23	28	26	21	25	25	23	22	23	25	25	22	26	26	18	29	21	25	24	23	20	27	21	26	19	17	16	23	21	24	23.3438
Glycosphingolipid biosynthesis-globo series	0	2	1	0	1	1	1	0	1	1	0	1	0	1	0	2	2	1	1	1	1	1	1	1	2	1	1	0	0	1	0	1	0.84375
Glycosphingolipid biosynthesis-lacto and neolacto series	0	0	0	0	0	0	0	0	6	0	0	0	0	0	0	0	0	0	0	0	0	6	0	6	6	0	0	0	0	0	0	0	0.75
Glycosphingolipid metabolism	3	5	5	3	5	5	5	3	5	5	3	5	3	5	3	5	5	5	5	5	5	5	5	5	5	5	5	3	3	5	3	5	4.4375
Glycosylphosphatidylinositol (GPI)-anchor biosynthesis	0	1	1	1	1	1	1	1	1	1	1	1	1	1	1	1	1	2	1	1	0	1	1	1	1	0	1	1	1	1	1	1	0.9375
Heme degradation	1	2	1	1	1	1	1	2	0	3	0	1	2	0	2	1	1	0	1	0	0	0	0	2	0	0	1	0	1	0	2	2	0.90625
Heme synthesis	1	2	2	2	2	2	2	3	2	2	2	3	3	2	2	2	2	2	3	2	2	3	2	2	2	2	2	2	2	2	1	2	2.09375
Heparan sulfate degradation	0	3	2	0	2	0	2	2	0	0	3	2	2	3	3	0	0	2	0	2	0	0	0	3	0	0	2	0	0	0	0	0	1.03125
Histidine metabolism	5	5	3	5	5	3	3	5	3	3	3	3	5	3	3	3	3	3	3	5	3	3	3	3	3	3	3	2	2	3	5	3	3.4375
Hormone biosynthesis	0	2	2	2	2	2	2	2	2	2	2	4	2	2	0	2	2	1	2	2	0	2	2	2	2	0	2	2	2	2	2	2	1.78125
Inositol phosphate metabolism	33	40	34	42	37	41	35	33	52	34	46	32	32	36	40	43	32	66	37	38	33	49	48	34	48	35	35	18	26	44	21	41	37.9688
Isolated	8	13	13	10	11	3	11	12	5	11	9	12	9	6	10	10	3	12	5	9	9	7	5	10	7	9	11	7	9	3	9	10	8.6875
Keratan sulfate degradation	0	4	8	0	0	0	0	0	0	0	12	0	0	15	0	16	16	0	0	0	0	0	0	0	0	0	13	0	15	12	0	0	3.46875
Leukotriene metabolism	18	18	20	20	20	11	16	18	11	16	17	18	18	18	19	18	16	15	10	16	11	11	16	18	12	11	19	18	19	11	12	19	15.9375
Linoleate metabolism	4	4	4	4	4	0	2	4	0	2	2	4	4	4	4	4	2	2	0	2	0	0	2	4	0	0	4	4	4	0	0	4	2.4375
Lipoic acid metabolism	5	3	5	5	3	4	5	4	4	3	4	5	5	4	5	5	2	3	4	5	5	4	4	5	2	5	4	3	4	4	5	3	4.09375
Lysine metabolism	12	18	15	15	15	14	15	14	14	15	12	15	15	14	15	14	12	16	14	15	15	14	12	18	14	15	14	12	12	14	17	15	14.4062
Metabolism of other amino acids	0	1	0	0	0	0	0	0	0	0	0	0	0	1	0	0	0	0	0	0	0	0	0	0	0	0	0	0	0	0	0	0	0.0625
Miscellaneous	22	25	28	26	27	15	21	27	21	19	22	25	28	27	29	27	20	29	12	33	17	23	20	26	19	25	24	21	23	14	18	20	22.9062
N-glycan metabolism	2	6	0	1	0	2	2	1	2	0	8	0	0	6	2	7	8	2	2	8	0	2	2	2	2	2	6	0	8	2	2	1	2.75
Nicotinate and nicotinamide metabolism	12	15	14	15	14	15	14	13	18	15	14	14	14	15	15	14	13	16	14	14	14	18	13	15	14	14	15	14	14	14	16	14	14.4688
Nucleotide metabolism	37	39	37	36	37	34	37	35	35	38	40	36	32	35	34	39	40	47	21	33	33	35	37	41	35	33	40	37	36	36	31	35	35.9688
O-glycan metabolism	0	4	3	3	3	2	2	3	3	3	3	3	3	4	3	4	4	2	2	3	0	3	3	3	3	0	3	3	3	3	0	2	2.59375
Omega-3 fatty acid metabolism	26	38	25	30	34	26	23	27	25	27	29	28	33	26	31	28	35	33	24	30	27	27	28	29	26	27	28	20	28	25	29	31	28.2188
Omega-6 fatty acid metabolism	22	27	21	23	30	21	19	20	21	21	23	23	24	21	23	22	26	30	19	24	21	23	22	23	21	20	22	13	22	20	23	23	22.2812
Oxidative phosphorylation	9	9	9	9	9	8	9	9	8	9	8	9	9	9	9	9	8	9	7	9	9	8	8	9	7	8	9	4	9	8	7	9	8.40625
Pantothenate and CoA biosynthesis	5	9	8	12	10	5	5	10	5	7	6	6	10	10	10	9	7	11	6	6	5	7	5	8	5	4	7	5	5	4	7	7	7.0625
Pentose and glucuronate interconversions	1	8	2	5	3	0	1	1	0	2	2	3	3	5	4	4	0	6	0	5	1	3	0	3	0	2	2	0	2	0	4	1	2.28125
Pentose phosphate pathway	12	24	10	20	22	11	18	14	12	15	13	15	17	10	18	16	17	24	12	17	10	12	16	18	14	10	12	16	10	12	17	20	15.125
Peptide metabolism	0	0	3	0	0	1	0	1	0	2	0	1	1	0	7	0	0	0	0	0	0	0	0	1	0	0	0	6	2	0	0	1	0.8125
Phenylalanine metabolism	1	1	1	1	1	0	1	1	0	1	0	1	1	0	1	1	1	1	0	1	1	1	0	1	1	1	1	1	0	1	1	1	0.78125
Phenylalanine, tyrosine and tryptophan biosynthesis	28	39	32	33	31	29	34	31	31	30	37	29	34	30	31	30	13	33	22	33	16	38	34	22	13	21	30	11	7	29	29	34	27.9375
Phosphatidylinositol phosphate metabolism	4	4	4	4	4	2	4	4	2	4	4	4	4	5	5	5	3	4	2	4	1	2	2	4	2	3	4	2	5	2	2	4	3.40625
Pool reactions	10	11	10	8	10	10	11	12	10	11	10	8	11	10	9	11	9	10	8	10	10	10	10	10	10	9	9	9	9	9	7	11	9.75
Porphyrin metabolism	10	8	8	8	12	7	7	9	7	9	7	8	8	9	9	7	7	11	7	8	7	7	7	9	7	7	8	6	7	7	8	9	7.96875
Propanoate metabolism	5	11	11	11	11	12	11	11	11	5	11	11	11	5	11	11	5	11	12	11	4	12	12	11	12	11	5	5	5	12	5	5	9.28125
Prostaglandin biosynthesis	7	11	10	8	10	2	8	8	2	8	10	10	10	8	8	8	6	8	2	10	8	10	3	8	6	4	10	0	7	4	10	8	7.25
Protein assembly	4	4	5	4	4	4	5	3	4	4	4	5	4	5	4	5	5	5	4	5	5	5	4	5	4	5	3	3	5	4	4	4	4.3125
Protein degradation	2	4	2	4	4	2	4	4	3	2	2	3	4	4	4	4	4	4	2	4	3	4	3	4	3	5	3	1	1	2	2	2	3.09375
Purine metabolism	52	65	59	65	57	56	53	56	59	63	57	57	56	64	67	64	58	74	53	60	55	60	54	69	58	57	62	53	56	57	66	60	59.4375
Pyrimidine metabolism	38	49	40	43	42	37	42	37	44	41	44	42	38	46	45	46	44	52	27	39	40	43	42	44	47	37	47	34	44	41	46	45	42.0625
Pyruvate metabolism	19	22	20	22	21	12	21	20	13	17	23	19	20	21	19	22	15	22	11	20	18	18	11	21	7	16	21	7	19	13	22	19	17.8438
ROS detoxification	6	7	7	7	7	4	7	6	6	6	7	7	7	5	5	7	7	7	3	7	6	6	4	7	1	7	7	1	3	4	5	7	5.71875
Retinol metabolism	41	43	42	47	40	43	44	47	43	44	40	42	43	43	47	41	41	45	44	41	39	42	43	43	43	41	43	39	41	46	44	42	42.7188
Riboflavin metabolism	2	3	3	3	4	3	3	3	3	4	3	3	3	3	3	3	3	4	2	3	3	3	3	4	3	3	3	3	3	3	3	4	3.09375
Serotonin and melatonin biosynthesis	3	3	4	3	2	1	3	4	3	4	3	4	4	3	4	4	0	5	1	4	2	3	3	3	2	2	3	0	0	3	3	4	2.8125
Sphingolipid metabolism	21	29	24	22	22	19	24	22	21	24	23	27	18	22	23	23	23	30	19	26	18	19	21	22	21	19	24	21	21	20	19	19	22.0625
Starch and sucrose metabolism	26	32	29	32	29	23	29	29	29	31	29	29	29	26	29	29	20	32	3	30	28	29	22	31	9	31	30	9	23	23	28	32	26.25
Steroid metabolism	15	15	15	15	11	8	15	16	1	15	15	15	15	9	15	15	13	11	2	9	5	4	10	15	0	1	14	4	10	11	15	15	10.9062
Sulfur metabolism	0	1	1	1	0	0	1	0	0	1	0	0	0	0	1	0	0	3	0	0	0	0	0	0	0	0	1	0	0	0	1	1	0.375
Terpenoid backbone biosynthesis	4	5	5	6	7	5	5	5	4	4	5	4	5	5	5	5	4	6	5	5	5	5	5	5	5	5	4	5	5	5	4	6	4.9375
Thiamine metabolism	1	1	1	1	1	1	1	1	1	1	1	1	1	1	1	1	1	2	1	1	1	1	1	2	1	1	1	1	1	1	2	1	1.09375
Transport reactions	1844	1919	1705	1773	1850	843	1789	1353	882	1761	1782	1169	1409	1652	1660	1435	1632	1737	788	1753	1700	911	863	1754	1065	1420	1463	878	751	903	1233	1577	1414.19
Tricarboxylic acid cycle and glyoxylate/dicarboxylate metabolism	32	36	33	35	33	20	33	33	33	33	31	33	33	34	35	35	20	35	26	34	29	33	21	34	17	29	32	21	31	24	33	35	30.5
Tryptophan metabolism	3	6	5	5	7	3	6	6	2	4	4	5	6	4	5	5	3	7	3	5	4	3	3	5	3	4	5	5	3	3	1	6	4.34375
Tyrosine metabolism	12	14	10	17	13	9	9	10	11	10	13	12	11	14	12	11	5	13	8	13	8	12	11	7	9	10	9	8	7	10	10	9	10.5312
Ubiquinone synthesis	10	8	10	9	9	8	5	10	10	10	5	10	10	8	8	10	10	9	5	10	5	5	5	10	10	5	10	5	10	10	10	9	8.375
Valine, leucine, and isoleucine metabolism	11	17	13	15	16	5	16	11	7	8	11	12	12	8	13	13	7	21	1	11	8	7	5	15	5	8	12	6	4	6	6	17	10.2188
Vitamin A metabolism	4	4	4	4	4	4	4	4	4	3	4	4	4	4	4	4	3	4	4	4	3	4	4	3	4	3	4	3	3	4	4	4	3.78125
Vitamin B12 metabolism	3	3	3	3	3	3	3	3	3	3	3	3	3	3	3	3	3	3	3	3	3	3	3	3	3	3	3	3	3	3	3	3	3
Vitamin B6 metabolism	4	6	0	1	0	0	0	0	0	0	0	0	0	0	4	0	1	6	0	1	0	0	0	2	0	0	0	0	0	0	4	6	1.09375
Vitamin C metabolism	0	0	0	0	0	0	0	0	0	0	0	0	0	0	0	0	0	0	0	0	0	0	0	0	1	0	0	1	0	0	0	0	0.0625
Vitamin D metabolism	18	20	16	20	19	17	20	18	17	17	21	17	18	18	17	18	18	17	19	17	16	19	18	22	17	17	18	18	18	17	16	17	17.9688
Vitamin E metabolism	16	18	18	16	17	15	18	18	15	16	17	18	18	17	18	16	16	17	15	15	15	15	15	18	15	15	18	15	15	16	18	16	16.4062
Xenobiotics metabolism	6	14	4	2	1	1	4	13	2	4	9	4	5	4	1	13	12	1	1	5	1	1	1	2	0	1	1	12	13	1	1	4	4.5

## Sheet: Fig_1f
	indirectFlightMuscle	muscleCell	adultPeripheralNervousSystem	adultVentralNervousSystem	gustatoryReceptorNeuron	legTasteBristleChemosensoryNeuron	multidendriticNeuron	scolopidialNeuron	legMuscleMotorNeuron	adultFatBody	adultOenocyte	CNSSurfaceAssociatedGlialCell	adultGlialCell	adultReticularNeuropilAssociatedGlialCell	cellBodyGlialCell	perineurialGlialSheath	subperineurialGlialCell	adultHindgut	enteroendocrineCell	adultTrachealCell	eoSupportCell	epithelialCell	escortCell	femaleReproductiveSystem	follicleCell	follicleCellSt_9_	germlineCell	hemocyte	maleAccessoryGland	polarFollicleCell	prefollicleCell_stalkFollicleCell	spermatocyte
Arginine and proline metabolism	-15.7895	-15.7895	3.64372	23.0769	-28.7449	-2.83401	-9.31174	-2.83401	3.64372	87.8543	-2.83401	3.64372	3.64372	3.64372	-2.83401	-2.83401	-2.83401	16.5992	3.64372	-2.83401	-9.31174	-15.7895	-35.2227	-2.83401	3.64372	10.1215	68.4211	-28.7449	36.0324	-67.6113	-48.1781	29.5547
Beta oxidation of even-chain fatty acids (mitochondrial)	-64.6941	-64.6941	-77.5326	-71.1133	-80.7422	-77.5326	-67.9037	-74.323	-67.9037	89.3681	89.3681	-26.1785	89.3681	-42.2267	-13.34	44.4333	89.3681	73.32	-0.501505	44.4333	89.3681	89.3681	-29.3882	89.3681	-6.92076	-16.5496	89.3681	25.1755	63.6911	-39.0171	-71.1133	-74.323
Beta oxidation of even-chain fatty acids (peroxisomal)	-88.4477	-42.2383	-88.4477	-88.4477	-76.8953	-88.4477	-88.4477	-88.4477	-65.343	454.513	454.513	-53.7906	-42.2383	-88.4477	-88.4477	-65.343	-88.4477	188.809	-65.343	-88.4477	-65.343	3.97112	-76.8953	-65.343	-65.343	408.303	419.856	-65.343	-88.4477	-88.4477	-30.6859	-88.4477
Beta oxidation of odd-chain fatty acids (mitochondrial)	-88.0597	-76.1194	-88.0597	-88.0597	-88.0597	-88.0597	-88.0597	-88.0597	-88.0597	126.866	126.866	-88.0597	126.866	-22.3881	-64.1791	97.0149	126.866	55.2239	-46.2687	97.0149	126.866	126.866	-52.2388	126.866	19.403	-76.1194	126.866	31.3433	79.1045	-88.0597	-88.0597	-88.0597
Beta oxidation of unsaturated fatty acids (n-7) (mitochondrial)	-8.77193	-1.75439	-8.77193	-8.77193	-8.77193	-8.77193	-8.77193	-8.77193	-8.77193	19.2982	19.2982	-8.77193	19.2982	12.2807	-8.77193	12.2807	19.2982	19.2982	-1.75439	12.2807	19.2982	19.2982	-57.8947	19.2982	-1.75439	-57.8947	19.2982	12.2807	12.2807	-8.77193	-8.77193	-8.77193
Beta oxidation of unsaturated fatty acids (n-9) (mitochondrial)	-54.8023	-54.8023	-54.8023	-54.8023	-54.8023	-54.8023	-54.8023	-54.8023	-54.8023	89.8305	89.8305	-54.8023	89.8305	-54.8023	-54.8023	80.791	89.8305	17.5141	-45.7627	80.791	89.8305	89.8305	-45.7627	89.8305	-9.60452	-45.7627	89.8305	8.47458	62.7119	-54.8023	-54.8023	-54.8023
Beta oxidation of unsaturated fatty acids (n-9) (peroxisomal)	-59.7484	-59.7484	-59.7484	-59.7484	-59.7484	-59.7484	-59.7484	-59.7484	-29.5597	272.327	262.264	-29.5597	-59.7484	-59.7484	-59.7484	-29.5597	-59.7484	141.509	-29.5597	-59.7484	-29.5597	-19.4969	30.8176	-29.5597	-29.5597	272.327	262.264	-29.5597	-59.7484	-59.7484	-29.5597	-59.7484
Bile acid biosynthesis	-27.1648	-31.9149	-33.4983	-27.1648	-22.4146	-30.3315	-22.4146	-36.665	-12.9144	64.671	48.8372	48.8372	45.6705	-14.4978	42.5037	34.5868	45.6705	45.6705	-9.74765	15.5863	-0.247402	50.4206	-16.0811	-0.247402	-0.247402	-14.4978	-17.6645	-8.16428	36.1702	-90.4998	-19.2479	-42.9985
Bile acid recycling	7.49354	7.49354	7.49354	7.49354	-71.0594	7.49354	7.49354	7.49354	7.49354	7.49354	7.49354	7.49354	7.49354	7.49354	7.49354	7.49354	7.49354	7.49354	7.49354	7.49354	7.49354	7.49354	7.49354	7.49354	7.49354	7.49354	11.6279	7.49354	7.49354	-79.3282	-66.9251	3.35917
Biopterin metabolism	-70.3704	-70.3704	-60.4938	-60.4938	-50.6173	-60.4938	-60.4938	-60.4938	18.5185	117.284	-1.23457	18.5185	8.64198	28.3951	8.64198	-30.8642	-1.23457	67.9012	-60.4938	67.9012	-1.23457	97.5309	28.3951	97.5309	67.9012	-70.3704	8.64198	67.9012	-1.23457	-1.23457	-70.3704	28.3951
Carnitine shuttle (cytosolic)	24.5577	24.5577	-56.971	-54.7063	-56.971	-56.971	-56.971	-59.2357	-54.7063	24.5577	24.5577	24.5577	24.5577	24.5577	24.5577	24.5577	24.5577	24.5577	24.5577	24.5577	24.5577	24.5577	24.5577	24.5577	24.5577	24.5577	24.5577	24.5577	24.5577	-34.3241	-52.4416	-56.971
Carnitine shuttle (endoplasmic reticular)	-32.0463	-19.6911	-87.6448	-87.6448	-87.6448	-87.6448	-62.9344	-87.6448	-87.6448	-19.6911	338.61	-32.0463	-32.0463	-32.0463	350.965	-32.0463	-32.0463	-32.0463	-32.0463	-32.0463	-32.0463	-32.0463	-32.0463	-32.0463	-32.0463	-32.0463	-32.0463	-32.0463	350.965	307.722	-87.6448	-87.6448
Carnitine shuttle (mitochondrial)	-3.64964	-2.18978	-56.2044	-50.365	-57.6642	-53.2847	-0.729927	-5.10949	-50.365	29.927	28.4672	56.2044	21.1679	-5.10949	15.3285	8.0292	29.927	18.2482	24.0876	9.48905	22.6277	25.5474	-43.0657	24.0876	6.56934	16.7883	29.927	-48.9051	50.365	9.48905	-51.8248	2.18978
Cholesterol metabolism	-11.9741	-11.9741	-11.9741	-6.79612	-17.1521	-11.9741	-11.9741	-11.9741	-11.9741	24.2718	3.55987	24.2718	-1.61812	-11.9741	-1.61812	-1.61812	19.0939	55.3398	24.2718	-6.79612	-1.61812	-17.1521	-6.79612	24.2718	-1.61812	24.2718	8.73786	-11.9741	-11.9741	-1.61812	-11.9741	-11.9741
Chondroitin / heparan sulfate biosynthesis	-100	-100	7.45016	20.8814	27.5971	7.45016	20.8814	20.8814	20.8814	20.8814	20.8814	-100	17.5236	10.808	7.45016	17.5236	17.5236	20.8814	7.45016	7.45016	7.45016	7.45016	20.8814	7.45016	17.5236	10.808	20.8814	10.808	7.45016	7.45016	7.45016	-100
Chondroitin sulfate degradation	-100	-100	-87.251	-49.004	84.8606	-87.251	52.988	84.8606	-49.004	65.7371	-29.8805	8.36653	78.4861	103.984	-87.251	72.1116	-74.502	-36.255	14.741	-74.502	65.7371	27.49	91.2351	8.36653	72.1116	40.239	-29.8805	103.984	1.99203	-80.8765	8.36653	-100
Cysteine and methionine metabolism	5.31646	5.31646	-27.0886	-18.9873	-35.1899	-27.0886	13.4177	-2.78481	13.4177	45.8228	-2.78481	5.31646	5.31646	-2.78481	-2.78481	-2.78481	5.31646	-2.78481	5.31646	5.31646	-2.78481	13.4177	-35.1899	13.4177	13.4177	-18.9873	53.9241	-2.78481	13.4177	-27.0886	-27.0886	21.519
Drug metabolism	-46.9337	-47.9349	-55.9449	-55.9449	-58.9487	-42.9287	-57.9474	-41.9274	-55.9449	61.2015	34.1677	28.1602	30.1627	29.1615	29.1615	20.1502	40.1752	11.1389	55.194	56.1952	15.1439	53.1915	-32.9161	32.1652	24.1552	21.1514	-50.9387	14.1427	5.13141	-3.87985	13.1414	-20.9011
Fatty acid biosynthesis (even-chain)	6.66667	6.66667	6.66667	6.66667	6.66667	6.66667	6.66667	6.66667	6.66667	6.66667	6.66667	6.66667	6.66667	6.66667	6.66667	6.66667	6.66667	6.66667	6.66667	6.66667	6.66667	6.66667	6.66667	6.66667	6.66667	-96.4444	6.66667	6.66667	6.66667	-100	3.11111	6.66667
Fatty acid oxidation	-18.0144	-14.5983	-50.467	-49.613	-44.4889	-51.3211	-51.3211	-45.3429	-44.4889	104.964	73.3654	18.7083	14.4382	-20.5765	-20.5765	14.4382	60.5551	8.4601	22.1244	5.04404	36.6426	33.2266	-0.0800641	36.6426	9.31412	-16.3064	62.2631	17.0003	10.1681	-45.3429	-47.051	-7.76621
Folate metabolism	-15.1515	-15.1515	-15.1515	-3.0303	-3.0303	-15.1515	-15.1515	-27.2727	-15.1515	93.9394	9.09091	-3.0303	-3.0303	-15.1515	-15.1515	-3.0303	-15.1515	-3.0303	-15.1515	-15.1515	-15.1515	-3.0303	45.4545	-3.0303	-27.2727	33.3333	45.4545	-15.1515	9.09091	-15.1515	-15.1515	69.697
Formation and hydrolysis of cholesterol esters	-96.2353	-98.1176	-96.2353	-96.2353	-98.1176	-96.2353	-96.2353	-32.2353	-96.2353	148.471	-86.8235	107.059	-49.1765	-32.2353	80.7059	-98.1176	107.059	107.059	107.059	107.059	-32.2353	-32.2353	97.6471	107.059	146.588	146.588	-60.4706	80.7059	146.588	-94.3529	-98.1176	-100
Glycerolipid metabolism	10.4008	8.77727	3.90665	10.4008	-91.8823	8.77727	2.28311	-87.0117	10.4008	12.0244	8.77727	-85.3881	8.77727	10.4008	8.77727	8.77727	8.77727	8.77727	10.4008	8.77727	8.77727	7.15373	8.77727	10.4008	7.15373	7.15373	20.1421	10.4008	8.77727	2.28311	7.15373	16.895
Glycine, serine and threonine metabolism	-16.3895	-8.7886	-31.5914	-23.9905	-39.1924	-8.7886	-31.5914	-16.3895	-31.5914	67.2209	-1.18765	-8.7886	6.4133	21.6152	6.4133	-1.18765	36.8171	-1.18765	36.8171	-1.18765	6.4133	6.4133	14.0143	14.0143	14.0143	6.4133	14.0143	-1.18765	21.6152	-23.9905	-1.18765	-23.9905
Inositol phosphate metabolism	-13.0864	-7.81893	7.98354	36.9547	-2.55144	26.4198	26.4198	15.8848	29.0535	5.34979	-2.55144	-13.0864	-10.4527	-7.81893	-10.4527	-7.81893	7.98354	10.6173	21.1523	-13.0864	-15.7202	-15.7202	-5.18519	5.34979	13.251	-15.7202	73.8272	0.0823045	-10.4527	-52.5926	-31.5226	-44.6914
Keratan sulfate degradation	-100	-100	-100	-100	-100	-100	-100	245.946	-100	15.3153	-100	-100	130.631	-100	-100	274.775	-100	-100	245.946	-100	-100	-100	332.432	-100	361.261	361.261	-100	-100	-100	-100	332.432	-100
Pentose phosphate pathway	-33.8843	-33.8843	-27.2727	-20.6612	-20.6612	5.78512	-7.43802	-20.6612	-20.6612	58.6777	45.4545	-20.6612	-33.8843	19.0083	-0.826446	-20.6612	32.2314	32.2314	-14.0496	-7.43802	-0.826446	12.3967	-33.8843	19.0083	5.78512	12.3967	58.6777	12.3967	19.0083	5.78512	-33.8843	12.3967
Phenylalanine, tyrosine and tryptophan biosynthesis	-42.7293	-24.8322	3.80313	10.962	-21.2528	21.7002	-53.4676	3.80313	36.0179	39.5973	10.962	0.223714	14.5414	21.7002	7.38255	7.38255	21.7002	18.1208	32.4385	10.962	3.80313	21.7002	7.38255	10.962	7.38255	-53.4676	18.1208	18.1208	-21.2528	-60.6264	-74.9441	3.80313
Pyruvate metabolism	0.875657	-10.3327	-32.7496	-27.1454	-38.3538	-38.3538	-60.7706	-27.1454	0.875657	23.2925	17.6883	6.47986	12.0841	17.6883	-4.72855	17.6883	6.47986	23.2925	28.8967	12.0841	6.47986	12.0841	17.6883	6.47986	23.2925	-15.937	23.2925	12.0841	17.6883	-60.7706	6.47986	23.2925
Starch and sucrose metabolism	6.66667	18.0952	-12.381	10.4762	-88.5714	-16.1905	-65.7143	-12.381	10.4762	21.9048	10.4762	-0.952381	10.4762	10.4762	18.0952	14.2857	21.9048	21.9048	10.4762	10.4762	10.4762	10.4762	-0.952381	10.4762	10.4762	-23.8095	21.9048	14.2857	18.0952	-65.7143	-12.381	6.66667
Steroid metabolism	-54.1547	-90.8309	-26.6476	-90.8309	-81.6619	-8.30946	-100	0.859599	-63.3238	37.5358	0.859599	37.5358	37.5358	37.5358	37.5358	28.3668	37.5358	37.5358	37.5358	46.7049	37.5358	37.5358	-17.4785	37.5358	37.5358	19.1977	0.859599	-17.4785	37.5358	-63.3238	-8.30946	37.5358
Tyrosine metabolism	-24.0356	-5.04451	-14.5401	4.45104	-24.0356	4.45104	-14.5401	-5.04451	13.9466	32.9377	23.4421	13.9466	-5.04451	-14.5401	-5.04451	-14.5401	-14.5401	61.4243	23.4421	-5.04451	13.9466	4.45104	32.9377	13.9466	4.45104	-52.5223	23.4421	23.4421	-33.5312	-24.0356	-33.5312	-5.04451
Valine, leucine, and isoleucine metabolism	-21.7125	-21.7125	-51.0703	-31.4985	-90.2141	-51.0703	-51.0703	-41.2844	-31.4985	66.3609	56.5749	7.64526	27.2171	56.5749	-21.7125	17.4312	66.3609	46.789	7.64526	7.64526	17.4312	17.4312	-21.7125	27.2171	27.2171	-31.4985	105.505	7.64526	46.789	-41.2844	-60.8563	-41.2844

## Sheet: Fig_2c
Sample ID	Urea	ethanolamine	glycine	alanine	betaine aldehyde	choline	4-aminobutyrate	dimethylglycine	serine	cytosine	Creatinine	proline	indole	betaine	valine	threonine	homoserine	purine	cysteine	creatine	nicotinamide	Imidazoleacetic acid	thymine	DL-Pipecolic acid	N-Acetylputrescine	hydroxyproline	leucine-isoleucine	ornithine	asparagine	aspartate	adenine	Methylcysteine	homocysteine	methylnicotinamide	histidinol	lysine	glutamine	O-acetyl-L-serine	glutamate	methionine	guanine	histidine	2-Aminooctanoic acid	carnitine	Methionine sulfoxide	phenylalanine	Pyridoxamine	pyridoxine	1-Methyl-Histidine
Head	26812	10593.8	0	1.15225e+07	1.81669e+06	0	1.17521e+06	146615	2.22453e+06	875113	13670.7	1.17789e+08	305461	4.27091e+07	502102	2.48826e+06	8624.63	72948.3	83712.5	15403.9	729414	306930	41180.1	1.32614e+07	9520.66	15120.3	1.95807e+07	507763	1.54457e+06	1.7355e+06	3.75374e+06	4.11715e+06	6212.48	527151	0	792829	1.50845e+07	2200.99	2.04524e+07	1.77797e+06	886715	1.25385e+08	114598	1.35788e+08	1.96251e+07	3.51833e+06	966.013	5737.46	2.78041e+06
Head	75252.9	27357.3	0	1.74017e+07	2.62987e+06	653128	1.72346e+06	270155	3.78973e+06	1.41944e+06	60248.9	199567474	439313	7.88456e+07	713356	3.28019e+06	16969.2	87940.1	109469	26169	1.15871e+06	563450	53301.5	2.564e+07	2018.33	42161.6	2.81871e+07	1.2034e+06	2.03953e+06	3.1975e+06	4.06412e+06	5.62996e+06	0	470608	3269.41	1.22286e+06	2.21205e+07	0	2.86791e+07	2.59488e+06	1.3682e+06	1.9387e+08	137260	2.19076e+08	2.8681e+07	4.56219e+06	2180.8	6393.08	4.54571e+06
Head	88497.8	26796.3	0	1.24053e+07	2.04816e+06	492149	1.27175e+06	185320	2.66123e+06	1.06439e+06	41570.3	1.59839e+08	585577	1.1785e+08	493585	2.69955e+06	9061.04	98930.1	138777	12650	650316	489276	34361.4	1.68192e+07	8845.5	36428.8	1.98765e+07	1.08132e+06	1.75482e+06	2.90716e+06	2.54875e+06	6.05978e+06	0	254785	1267.04	1.42301e+06	1.92889e+07	2538.52	2.37288e+07	1.92302e+06	1.13774e+06	1.54569e+08	115714	171356353	2.16594e+07	3.70202e+06	841.581	11814.3	5.42917e+06
Head	80121.3	20050.4	0	1.2343e+07	2.14642e+06	390995	1.42391e+06	199838	3.06936e+06	1.06478e+06	60445.5	155769391	381250	4.68341e+07	560204	2.79125e+06	11550.9	69893.1	161328	19893.9	702128	367602	54128.1	1.68994e+07	1582.46	17068.9	2.20844e+07	590250	1.72713e+06	2.91178e+06	4.24359e+06	3.94927e+06	0	216247	0	803186	2.20956e+07	4315.22	2.39238e+07	2.03525e+06	1.02162e+06	1.56677e+08	119878	1.68015e+08	2.26921e+07	3.54422e+06	1660	3793.38	3.23641e+06
Thorax	80946.1	16811.5	0	3.1354e+06	1.50996e+06	52053.5	393562	96599.7	1.25194e+06	1.12232e+06	0	6.89016e+07	204637	8.12531e+06	346580	2.17697e+06	8921.93	74454.4	54912.7	5877.5	1.41882e+06	508211	23926.2	8.6883e+06	1253.61	9999.63	1.66157e+07	806558	1.36402e+06	905893	1.11726e+07	2.65085e+06	3166.6	1.19386e+06	0	680659	3.02821e+07	0	9.80344e+06	1.34927e+06	280348	1.53363e+08	119492	1.27708e+08	3.17095e+07	2.80525e+06	1653.38	2919.38	1.68372e+06
Thorax	54203.5	16151.8	0	3.48826e+06	1.55757e+06	29922	474351	92501.5	1.50482e+06	1.35207e+06	35210.6	8.74394e+07	254959	7.94105e+06	371853	2.33528e+06	9521.51	78035.4	40798	3866.83	1.57919e+06	579213	23601	1.01403e+07	4414.36	18458.6	1.68661e+07	611872	1.35288e+06	1.15279e+06	1.41886e+07	2.81932e+06	0	1.29016e+06	0	745239	3.42038e+07	0	1.2527e+07	1.5102e+06	309394	1.96125e+08	127750	1.33027e+08	3.7755e+07	2.90052e+06	335.206	5615.74	2.16516e+06
Thorax	95413.6	7798.58	0	3.66044e+06	1.63519e+06	25550.3	481914	90931.8	1.52144e+06	1.42582e+06	15181.4	9.04351e+07	334275	1.16062e+07	361513	2.30809e+06	7068.84	74062.2	39681.7	4503.88	1.3113e+06	652307	13957.8	1.0511e+07	4637.87	16686.3	1.44861e+07	969057	1.39338e+06	1.1214e+06	2.06025e+07	3.13041e+06	7512.97	1.44366e+06	0	889121	3.57831e+07	1033.99	1.26657e+07	1.59432e+06	306763	1.93828e+08	127624	1.24339e+08	3.87232e+07	2.93675e+06	1204.45	2048.47	2.63547e+06
Thorax	30614.2	14950	0	3.40923e+06	1.66461e+06	24614.3	484095	96188.6	1.48363e+06	1.44391e+06	17703.7	8.27951e+07	262980	7.11063e+06	369924	2.38372e+06	7298.08	64068.8	41242.3	5250.5	1.17072e+06	597263	35416.1	1.07011e+07	4268.4	14393.9	1.66087e+07	1.52768e+06	1.49806e+06	1.20108e+06	1.84231e+07	2.7826e+06	0	1.49291e+06	696.698	713396	3.81515e+07	0	1.29356e+07	1.53487e+06	328722	1.9327e+08	145764	1.39731e+08	3.78527e+07	2.95733e+06	695.298	1656.06	2.0751e+06
Gut	22388.3	30081.5	0	2.08173e+06	1.00643e+06	431220	87357.1	132121	1.1727e+06	280619	40140.1	3.3242e+07	221556	2.59079e+08	293491	1.74495e+06	6026.92	101694	13043.7	17306.9	2.0903e+06	230882	47681.8	8.02727e+06	0	6602.15	1.81377e+07	2.40656e+06	867795	833934	3.83125e+06	1.33509e+06	0	840773	0	529493	6.01904e+06	0	1.29932e+07	1.01722e+06	430078	3.19756e+07	45750.8	8.13409e+07	4.23652e+06	3.93869e+06	2659.67	68073	1.1104e+06
Gut	17389.9	87950.7	0	4.44863e+06	2.29811e+06	326028	132444	70679.7	1.95735e+06	544645	67597.6	9.5813e+07	428731	4.05344e+08	388605	3.00134e+06	10506.8	127164	77873.4	42051.5	3.06328e+06	623407	98345.2	1.62399e+07	23816.9	17444.2	2.566e+07	3.56212e+06	1.30191e+06	1.19021e+06	7.62457e+06	3.03444e+06	13641.5	2.21246e+06	2407.54	1.04487e+06	1.14575e+07	0	2.08136e+07	1.83041e+06	801423	8.12262e+07	117175	1.8396e+08	1.14229e+07	6.1172e+06	0	75049.3	3.76545e+06
Gut	35262.9	64681.9	0	4.12915e+06	1.16273e+06	277856	198825	136252	1.80683e+06	473567	23275.3	5.47935e+07	732236	580016294	381589	2.96541e+06	15195	166469	67047	16585.3	1.61673e+06	467425	55896.7	1.54802e+07	11546.7	25109.2	2.71424e+07	4.94544e+06	1.26291e+06	1.68523e+06	1.25795e+07	2.60289e+06	14549	2.67561e+06	1570.3	984795	8.5722e+06	0	2.31859e+07	1.7841e+06	707793	6.17753e+07	83538.2	9.5654e+07	8.27562e+06	6.48738e+06	4204.46	105891	869015
Gut	59401.7	83832.5	0	3.05105e+06	1.65023e+06	365228	80009	99018.7	1.27262e+06	357745	0	5.16019e+07	316040	1.94111e+08	341444	2266536	9117.63	122089	65966.9	18058.4	1.261e+06	283797	82017.3	1.13615e+07	17055.5	11261.9	2.03075e+07	2.14038e+06	906639	1.00444e+06	5.43951e+06	1.95043e+06	10170.3	993059	0	752562	8.91673e+06	0	1.68834e+07	1.42809e+06	567739	5.60697e+07	82323.2	1.38502e+08	7.48026e+06	4.746e+06	0	67507	646271
Abdomen	13817.5	28908.8	0	2.31459e+06	513995	29376.6	21105.3	32966.8	657039	312218	0	3.33183e+07	604420	7.15264e+06	153323	1.2791e+06	3689.08	58992.6	78326.9	1844.69	2.6638e+06	136869	16854.1	5.29166e+06	1731.11	6971.24	8.17647e+06	500721	511848	172401	1.04592e+06	1.64687e+06	2776.42	1.66767e+06	0	520421	6.19583e+06	309.097	7.96444e+06	645687	312275	4.29266e+07	44191.1	4.36621e+07	8.11064e+06	2.30255e+06	402.234	14341.9	610704
Abdomen	11331.9	35680	0	2.11423e+06	449817	66565.9	19090.7	38883	628608	302421	1906.5	3.20887e+07	268741	8.48057e+06	127154	1.12753e+06	2458.54	55270.4	97194.2	601.803	2.13896e+06	174111	11546.7	3.73431e+06	2588.27	10195.9	7.26922e+06	756013	418242	130011	1.23051e+06	1.49887e+06	2290.74	1.59856e+06	0	457976	5.83469e+06	0	5.99963e+06	590822	260187	4.35869e+07	41417	4.56254e+07	8.12733e+06	2.00958e+06	1022.33	9462.01	474716
Abdomen	16873.8	39295.6	0	2.24257e+06	530445	54115	31718.5	35158.1	641138	285649	12239.7	3.27494e+07	339401	1.76462e+07	128266	1.14367e+06	4254.11	59288.2	98633.6	1214.6	2.2841e+06	164005	13957.5	4.13472e+06	3852.07	7606.59	7.61049e+06	786365	408061	184490	2.24266e+06	1.49076e+06	1191.49	1.55022e+06	430.89	452676	5.45927e+06	0	7.09719e+06	663043	252160	3.98089e+07	36022.2	4.11655e+07	7.23757e+06	2.22212e+06	0	12290.8	554882
Abdomen	13944.4	50087.3	0	2.38912e+06	542388	73913.5	20970.9	43842.6	708762	400341	0	3.91579e+07	240573	1.12352e+07	156336	1.31087e+06	4734.54	59590.3	146638	1883.46	1.90689e+06	203477	17536.8	5.38572e+06	3422.91	13043.5	8.30676e+06	685260	480323	179030	1.11963e+06	1.82207e+06	3099.77	1.14806e+06	0	498251	8.24639e+06	0	8.0919e+06	742599	334588	5.29918e+07	56212.7	5.98827e+07	9.6312e+06	2.4002e+06	472.643	5163.06	509650
[truncated: 254 more columns]

## Sheet: Fig_2d
Log2FC (region / average of other regions) > 2 and FDR-adjusted P-value (anova test) < 0.05
Thorax
Metabolite	KEGG	log2FC_Thorax	p.value	p_adj
Adenylosuccinate	C03794	3.22677	2.32438e-08	5.77677e-07
NADH (neg)*	C00004	3.04989	6.80655e-10	5.37415e-08
ADP-D-glucose	C00498	2.63381	3.14075e-09	1.85304e-07
NADH	C00004	2.63262	2.3318e-10	3.4394e-08
adenosine	C00212	2.55756	2.81763e-05	0.000112324
AMP	C00020	2.44135	9.02692e-11	2.66294e-08
homocysteic acid	C16511	2.2284	0.0310467	0.0384822
Geranyl-PP	C00341	2.22466	0.00289615	0.00464328
acetoacetyl-CoA-posi	C00332	2.22334	5.65685e-06	3.2721e-05
Thiamine pyrophosphate	C00068	2.21164	8.56353e-09	3.75808e-07
guanosine 5-diphosphate,3-diphosphate	C01228	2.07817	0.00732455	0.0104384
Head
Metabolite	KEGG	log2FC_Head	p.value	p_adj
4-aminobutyrate	C00334	2.79068	8.91749e-09	3.75808e-07
N-acetyl-L-aspartic acid	C01042	2.74961	6.88874e-07	6.77393e-06
GMP	C00144	2.63059	4.04769e-08	8.91943e-07
Ascorbic acid	C00072	2.56081	3.61194e-07	4.6327e-06
2-Isopropylmalic acid	C02504	2.52181	1.42864e-06	1.20414e-05
N6-Acetyl-L-lysine	C02727	2.40411	0.0276776	0.034597
pantothenate	C00864	2.3545	9.45948e-06	4.72974e-05
Phosphorylcholine	C00588	2.21208	9.20574e-05	0.000285863
sarcosine	C00213	2.15045	6.31726e-07	6.42618e-06
alanine	C00041	2.14266	3.9249e-07	4.82435e-06
cytidine	C00475	2.12249	4.63195e-06	2.78258e-05
glyoxylate	C00048	2.09341	0.00194356	0.00335293
Indole-3-carboxylic acid	C19837	2.08386	0.0178531	0.0238311
Gut
Metabolite	KEGG	log2FC_Gut	p.value	p_adj
methylsuccinate	C08645	4.23557	0.00111816	0.00214893
thymidine	C00214	4.11756	7.28699e-10	5.37415e-08
betaine	C00719	3.56149	0.000262534	0.000673458
pyridoxine	C00314	3.54708	1.9718e-07	3.06149e-06
quinolinate	C03722	3.30187	0.00182999	0.00317558
Uric acid	C00366	2.86849	7.0844e-06	3.73196e-05
N-acetyl-glutamine	HMDB06029	2.84531	0.000311616	0.000753498
homocysteine	C00155	2.50797	0.00578885	0.00858146
anthranilate	C00108	2.46672	2.27145e-05	9.71126e-05
p-aminobenzoate	C00568	2.43285	1.54289e-05	7.22462e-05
2,3-Diphosphoglyceric acid	C01159	2.42165	0.000617557	0.00127398
D-glucarate	C00818	2.39355	0.000642393	0.00130694
phosphocreatine	C02305	2.38825	0.00447287	0.00669795
cyclic-AMP	C00575	2.37259	4.27425e-06	2.78258e-05
orotidine-5-phosphate	C01103	2.28014	0.00027656	0.000685589
oxaloacetate	C00036	2.27582	3.93041e-05	0.000144934
glycolate	C00160	2.22635	0.0198193	0.0257564
CDP-nega*	C00112	2.10913	0.0011656	0.0022184
Hydroxyisocaproic acid	HMDB00746	2.08003	0.00227022	0.00374142
lipoate	C16241	2.01322	0.00538596	0.00802454
Abdomen
Metabolite	KEGG	log2FC_Abdomen	p.value	p_adj
S-adenosyl-L-methioninamine	C01137	2.8543	0.000595968	0.00125579
*Note
NADH (neg), CDP-nega are the metabolites detected in the negative ion mode (see methods: Intracellular metabolites extraction and LC/MS analysis)

## Sheet: Fig_2e
Pathway	KEGG_Pathway_ID	M	k	N	n	p_value	adjusted_p_value	enrichment_ratio	Tissue
One carbon pool by folate	dme00670	26	12	2990	139	3.51694e-10	2.60254e-08	0.461538	Head
Glycine, serine and threonine metabolism	dme00260	48	14	2990	139	1.42449e-08	1.93199e-07	0.291667	Head
Arginine biosynthesis	dme00220	23	10	2990	139	2.33294e-08	2.46625e-07	0.434783	Head
Glutathione metabolism	dme00480	38	11	2990	139	6.04773e-07	5.59415e-06	0.289474	Head
Arginine and proline metabolism	dme00330	71	14	2990	139	2.82091e-06	2.08747e-05	0.197183	Head
Oxidative phosphorylation	dme00190	12	6	2990	139	6.6536e-06	4.10305e-05	0.5	Head
Cysteine and methionine metabolism	dme00270	68	13	2990	139	9.37874e-06	5.33867e-05	0.191176	Head
Folate transport and metabolism	dme04981	20	6	2990	89	1.62791e-05	0.000447676	0.3	Gut
One carbon pool by folate	dme00670	26	4	2990	20	1.98265e-05	0.000812887	0.153846	Abdomen
Arginine biosynthesis	dme00220	23	5	2990	51	3.15635e-05	0.000946905	0.217391	Thorax
Pantothenate and CoA biosynthesis	dme00770	30	8	2990	139	4.38001e-05	0.000216081	0.266667	Head
One carbon pool by folate	dme00670	26	6	2990	89	8.37112e-05	0.00115103	0.230769	Gut
Folate transport and metabolism	dme04981	20	6	2990	139	0.000204729	0.000841664	0.3	Head
Folate transport and metabolism	dme04981	20	3	2990	20	0.000271523	0.00556622	0.15	Abdomen
Starch and sucrose metabolism	dme00500	37	5	2990	51	0.000341356	0.00512035	0.135135	Thorax
Valine, leucine and isoleucine biosynthesis	dme00290	23	6	2990	139	0.000474892	0.00184958	0.26087	Head
Taurine and hypotaurine metabolism	dme00430	24	4	2990	51	0.000620506	0.00551083	0.166667	Thorax
Valine, leucine and isoleucine degradation	dme00280	42	5	2990	51	0.000624629	0.00551083	0.119048	Thorax
Sulfur metabolism	dme00920	34	7	2990	139	0.000754906	0.00266014	0.205882	Head
Oxidative phosphorylation	dme00190	12	3	2990	51	0.000923194	0.00692395	0.25	Thorax
Histidine metabolism	dme00340	47	5	2990	51	0.00105615	0.00704103	0.106383	Thorax
Butanoate metabolism	dme00650	47	8	2990	139	0.00120234	0.00404425	0.170213	Head
Pentose phosphate pathway	dme00030	37	7	2990	139	0.00128515	0.00413484	0.189189	Head
Glycolysis / Gluconeogenesis	dme00010	31	4	2990	51	0.00168239	0.0100943	0.129032	Thorax
Pyruvate metabolism	dme00620	32	4	2990	51	0.0018987	0.0103566	0.125	Thorax
beta-Alanine metabolism	dme00410	32	5	2990	89	0.00222717	0.0174992	0.15625	Gut
Lysine degradation	dme00310	56	5	2990	51	0.0023427	0.0108125	0.0892857	Thorax
beta-Alanine metabolism	dme00410	32	6	2990	139	0.00301626	0.00892813	0.1875	Head
Nicotinate and nicotinamide metabolism	dme00760	55	8	2990	139	0.00339914	0.00967447	0.145455	Head
Arginine and proline metabolism	dme00330	71	7	2990	89	0.0046151	0.0263492	0.0985915	Gut
Glutathione metabolism	dme00480	38	5	2990	89	0.00482414	0.0263492	0.131579	Gut
Propanoate metabolism	dme00640	42	4	2990	51	0.00521274	0.0183979	0.0952381	Thorax
Nicotinate and nicotinamide metabolism	dme00760	55	6	2990	89	0.00526984	0.0263492	0.109091	Gut
Nicotinate and nicotinamide metabolism	dme00760	55	3	2990	20	0.0053805	0.0489433	0.0545455	Abdomen
Lipoic acid metabolism	dme00785	44	4	2990	51	0.00616568	0.0205523	0.0909091	Thorax
Butanoate metabolism	dme00650	47	4	2990	51	0.00780259	0.0246398	0.0851064	Thorax
Caffeine metabolism	dme00232	22	2	2990	20	0.00906424	0.0489433	0.0909091	Abdomen
Fatty acid degradation	dme00071	50	4	2990	51	0.00970357	0.0291107	0.08	Thorax
Cysteine and methionine metabolism	dme00270	68	3	2990	20	0.00972331	0.0489433	0.0441176	Abdomen
Taurine and hypotaurine metabolism	dme00430	24	2	2990	20	0.0107436	0.0489433	0.0833333	Abdomen
Glycerophospholipid metabolism	dme00564	56	7	2990	139	0.0138585	0.0330816	0.125	Head
Lysine degradation	dme00310	56	7	2990	139	0.0138585	0.0330816	0.125	Head
Thiamine metabolism	dme00730	31	3	2990	51	0.0150172	0.0391753	0.0967742	Thorax
beta-Alanine metabolism	dme00410	32	3	2990	51	0.0163743	0.0409357	0.09375	Thorax
Pantothenate and CoA biosynthesis	dme00770	30	2	2990	20	0.0165316	0.0656046	0.0666667	Abdomen
Thiamine metabolism	dme00730	31	2	2990	20	0.0176012	0.0656046	0.0645161	Abdomen
Taurine and hypotaurine metabolism	dme00430	24	4	2990	139	0.0230139	0.0516069	0.166667	Head
Pentose phosphate pathway	dme00030	37	3	2990	51	0.0241691	0.0580058	0.0810811	Thorax
Valine, leucine and isoleucine biosynthesis	dme00290	23	3	2990	89	0.029357	0.124203	0.130435	Gut
Lipoic acid metabolism	dme00785	44	2	2990	20	0.0339997	0.10723	0.0454545	Abdomen
Glycine, serine and threonine metabolism	dme00260	48	2	2990	20	0.0399012	0.113253	0.0416667	Abdomen
Phenylalanine metabolism	dme00360	49	2	2990	20	0.0414342	0.113253	0.0408163	Abdomen
Propanoate metabolism	dme00640	42	5	2990	139	0.0430892	0.0839105	0.119048	Head
Valine, leucine and isoleucine degradation	dme00280	42	5	2990	139	0.0430892	0.0839105	0.119048	Head
Glycerophospholipid metabolism	dme00564	56	2	2990	20	0.0527724	0.124082	0.0357143	Abdomen
Ascorbate and aldarate metabolism	dme00053	57	2	2990	20	0.054475	0.124082	0.0350877	Abdomen
Pentose and glucuronate interconversions	dme00040	59	2	2990	20	0.0579393	0.125027	0.0338983	Abdomen
Arginine and proline metabolism	dme00330	71	2	2990	20	0.0802503	0.164513	0.028169	Abdomen
Cobalamin transport and metabolism	dme04980	14	1	2990	20	0.089868	0.175457	0.0714286	Abdomen
Valine, leucine and isoleucine biosynthesis	dme00290	23	1	2990	20	0.14353	0.245197	0.0434783	Abdomen
Glycolysis / Gluconeogenesis	dme00010	31	1	2990	20	0.188693	0.294861	0.0322581	Abdomen
Pyruvate metabolism	dme00620	32	1	2990	20	0.194177	0.294861	0.03125	Abdomen
Phenylalanine, tyrosine and tryptophan biosynthesis	dme00400	35	1	2990	20	0.210417	0.308111	0.0285714	Abdomen
Pentose phosphate pathway	dme00030	37	1	2990	20	0.221071	0.30934	0.027027	Abdomen
Glutathione metabolism	dme00480	38	1	2990	20	0.226347	0.30934	0.0263158	Abdomen
Sulfur metabolism	dme00920	44	1	2990	20	0.257294	0.328389	0.0227273	Abdomen
Butanoate metabolism	dme00650	47	1	2990	20	0.272323	0.328389	0.0212766	Abdomen
Phosphonate and phosphinate metabolism	dme00440	57	1	2990	20	0.32036	0.364855	0.0175439	Abdomen
Amino sugar and nucleotide sugar metabolism	dme00520	73	1	2990	20	0.391009	0.421878	0.0136986	Abdomen
Tyrosine metabolism	dme00350	78	1	2990	20	0.411616	0.432724	0.0128205	Abdomen
Tryptophan metabolism	dme00380	83	1	2990	20	0.431559	0.442348	0.0120482	Abdomen

## Sheet: Fig_2f
Tissue	Thorax_mean	Head_mean	Abdomen_mean	Gut_mean	Thorax_median	Head_median	Abdomen_median	Gut_median	Thorax_SD	Head_SD	Abdomen_SD	Gut_SD	Thorax_SEM	Head_SEM	Abdomen_SEM	Gut_SEM
muscleCell	0.795049	0.524874	0.452954	0	0.821503	0.534125	0.443825	0	0.115552	0.191514	0.140195	0	0.00115552	0.00191514	0.00140195	0
indirectFlightMuscle	0.700988	0.440994	0.429151	0	0.720529	0.451771	0.429501	0	0.203803	0.252772	0.157072	0	0.00203803	0.00252772	0.00157072	0
adultFatBody	0.183148	0.230883	0.344693	0.086471	0.182039	0.228324	0.342303	0.0837873	0.0405045	0.0506	0.0615244	0.0337971	0.000405045	0.000506	0.000615244	0.000337971
adultOenocyte	0.292432	0.392034	0.513219	0.119303	0.289928	0.387631	0.51508	0.115059	0.0655499	0.0931462	0.0806932	0.0503197	0.000655499	0.000931462	0.000806932	0.000503197
adultHindgut	0.263289	0.356734	0.49591	0.124961	0.261795	0.354667	0.500536	0.121034	0.058207	0.0781391	0.0729212	0.0491307	0.00058207	0.000781391	0.000729212	0.000491307
enteroendocrineCell	0.335893	0.358927	0.65572	0.129796	0.336952	0.357069	0.66158	0.142991	0.0931357	0.0903835	0.0645012	0.114621	0.000931357	0.000903835	0.000645012	0.00114621
multidendriticNeuron	0.51221	0.467952	0.482849	0	0.702823	0.519654	0.655865	0	0.396951	0.278336	0.378221	0	0.00396951	0.00278336	0.00378221	0
gustatoryReceptorNeuron	0.333209	0.440248	0.543331	0.450806	0.426834	0.425112	0.527714	0.469346	0.268818	0.231999	0.246158	0.237025	0.00268818	0.00231999	0.00246158	0.00237025
adultPeripheralNervousSystem	0.53666	0.396716	0.251771	0.646855	0.568027	0.373179	0.249101	0.72484	0.253644	0.160731	0.106536	0.29474	0.00253644	0.00160731	0.00106536	0.0029474
legMuscleMotorNeuron	0.381431	0.482163	0.66766	0.271395	0.406045	0.484907	0.66702	0.270337	0.186702	0.0902847	0.0562638	0.12157	0.00186702	0.000902847	0.000562638	0.0012157
adultVentralNervousSystem	0.587043	0.616045	0.495005	0.358781	0.656446	0.611754	0.491336	0.346012	0.26041	0.0947021	0.0781176	0.141531	0.0026041	0.000947021	0.000781176	0.00141531
scolopidialNeuron	0.369236	0.106508	0	0	0.474261	0.134352	0	0	0.296783	0.0868152	0	0	0.00296783	0.000868152	0	0
legTasteBristleChemosensoryNeuron	0.394823	0.207162	0.159885	0	0.413096	0.211615	0.161199	0	0.189632	0.115093	0.0512739	0	0.00189632	0.00115093	0.000512739	0
adultGlialCell	0.278498	0.338	0.480894	0.123668	0.277169	0.336756	0.485851	0.119858	0.0630764	0.0717168	0.0696482	0.0519002	0.000630764	0.000717168	0.000696482	0.000519002
adultReticularNeuropilAssociatedGlialCell	0.400649	0.492236	0.725495	0.266733	0.397961	0.490026	0.729415	0.268599	0.0907146	0.0936097	0.0466984	0.158549	0.000907146	0.000936097	0.000466984	0.00158549
cellBodyGlialCell	0.362322	0.595236	0.657532	0.167238	0.396348	0.560124	0.660696	0.185514	0.168124	0.15784	0.0969701	0.146928	0.00168124	0.0015784	0.000969701	0.00146928
CNSSurfaceAssociatedGlialCell	0.493439	0.487633	0.54322	0.187275	0.49225	0.482241	0.548123	0.182335	0.123129	0.106818	0.099273	0.0771876	0.00123129	0.00106818	0.00099273	0.000771876
perineurialGlialSheath	0.339898	0.46331	0.499711	0.147905	0.33859	0.458429	0.494827	0.142915	0.0794385	0.106528	0.090753	0.0580943	0.000794385	0.00106528	0.00090753	0.000580943
subperineurialGlialCell	0.292697	0.38195	0.624696	0.165245	0.290887	0.378566	0.63272	0.163162	0.067439	0.0869327	0.0900185	0.0769605	0.00067439	0.000869327	0.000900185	0.000769605
adultTrachealCell	0.367483	0.347508	0.655097	0.136642	0.369061	0.355688	0.640675	0.150503	0.0983655	0.113412	0.0824865	0.120123	0.000983655	0.00113412	0.000824865	0.00120123
eoSupportCell	0.354307	0.45066	0.683663	0.216243	0.351773	0.438042	0.695138	0.217338	0.0815059	0.118482	0.0630773	0.127984	0.000815059	0.00118482	0.000630773	0.00127984
epithelialCell	0.285839	0.304539	0.482477	0.117246	0.283717	0.301839	0.486119	0.113075	0.06411	0.0685749	0.0694982	0.0494521	0.0006411	0.000685749	0.000694982	0.000494521
escortCell	0.273819	0.419308	0.519526	0.146252	0.356441	0.410572	0.519858	0.143064	0.220104	0.127716	0.0845213	0.0659221	0.00220104	0.00127716	0.000845213	0.000659221
maleAccessoryGland	0.251458	0.290752	0.419399	0.117027	0.249435	0.288589	0.42001	0.113349	0.055881	0.0627375	0.0670931	0.0460113	0.00055881	0.000627375	0.000670931	0.000460113
femaleReproductiveSystem	0.273459	0.321825	0.437634	0.111501	0.271582	0.319098	0.438938	0.10737	0.062134	0.0702199	0.0692986	0.0445543	0.00062134	0.000702199	0.000692986	0.000445543
germlineCell	0.224059	0.271421	0.415644	0.103841	0.222367	0.268648	0.41632	0.100577	0.0498074	0.0589497	0.0675419	0.040827	0.000498074	0.000589497	0.000675419	0.00040827
polarFollicleCell	0.441385	0.389465	0.270371	0	0.57698	0.498606	0.271106	0	0.352442	0.31467	0.0870875	0	0.00352442	0.0031467	0.000870875	0
follicleCell	0.267706	0.301489	0.563916	0.165614	0.266003	0.300387	0.568049	0.163967	0.0600388	0.0649918	0.0854632	0.0772221	0.000600388	0.000649918	0.000854632	0.000772221
follicleCellSt_9_	0.456138	0.4476	0.529562	0.180343	0.466767	0.444701	0.526088	0.176626	0.247145	0.112682	0.133878	0.081317	0.00247145	0.00112682	0.00133878	0.00081317
prefollicleCell_stalkFollicleCell	0	0	0	0	0	0	0	0	0	0	0	0	0	0	0	0
hemocyte	0.324453	0.683866	0.694665	0	0.321944	0.734288	0.70082	0	0.072977	0.208691	0.0665372	0	0.00072977	0.00208691	0.000665372	0
spermatocyte	0.485169	0.508501	0.597526	0.199763	0.482852	0.511784	0.601909	0.192823	0.108691	0.0973453	0.0655283	0.0798168	0.00108691	0.000973453	0.000655283	0.000798168

## Sheet: Fig2_g
Region	Tissue	CommonPathways	RegionWeight_ 1	RegionWeight_ 2	RegionWeight_ 3	RegionWeight_ 4	RegionWeight_ 5	RegionWeight_ 6	RegionWeight_ 7	RegionWeight_ 8	RegionWeight_ 9	RegionWeight_10	RegionWeight_11	RegionWeight_12	RegionWeight_13	RegionWeight_14	TissueWeight_ 1	TissueWeight_ 2	TissueWeight_ 3	TissueWeight_ 4	TissueWeight_ 5	TissueWeight_ 6	TissueWeight_ 7	TissueWeight_ 8	TissueWeight_ 9	TissueWeight_10	TissueWeight_11	TissueWeight_12	TissueWeight_13	TissueWeight_14
Thorax	muscleCell	butanoate metabolism, glycolysis / gluconeogenesis, lipoic acid metabolism, lysine metabolism, starch and sucrose metabolism	0.0539726	0.066978	0.0566161	0.0659764	0.07687										0.0714286	0.0714286	0.0714286	0.0714286	0.0714286
Head	muscleCell	butanoate metabolism, cysteine and methionine metabolism, lysine metabolism	0.0354013	0.0632027	0.0218993												0.0714286	0.0714286	0.0714286
Abdomen	muscleCell	butanoate metabolism, lipoic acid metabolism, lysine metabolism	0.0420749	0.033267	0.0451901												0.0714286	0.0714286	0.0714286

## Sheet: Fig2_h
Region	Tissue	CommonPathways	RegionWeight_ 1	RegionWeight_ 2	RegionWeight_ 3	RegionWeight_ 4	RegionWeight_ 5	RegionWeight_ 6	RegionWeight_ 7	RegionWeight_ 8	RegionWeight_ 9	RegionWeight_10	RegionWeight_11	RegionWeight_12	RegionWeight_13	RegionWeight_14	TissueWeight_ 1	TissueWeight_ 2	TissueWeight_ 3	TissueWeight_ 4	TissueWeight_ 5	TissueWeight_ 6	TissueWeight_ 7	TissueWeight_ 8	TissueWeight_ 9	TissueWeight_10	TissueWeight_11	TissueWeight_12	TissueWeight_13	TissueWeight_14
Thorax	adultFatBody	arginine and proline metabolism, butanoate metabolism, fatty acid oxidation, glycolysis / gluconeogenesis, histidine metabolism, lysine metabolism, pyruvate metabolism, starch and sucrose metabolism, valine, leucine, and isoleucine metabolism	0.101467	0.0539726	0.0515424	0.066978	0.0722278	0.0659764	0.0666043	0.07687	0.075799						0.0116279	0.0116279	0.0116279	0.0116279	0.0116279	0.0116279	0.0116279	0.0116279	0.0116279
Head	adultFatBody	arginine and proline metabolism, butanoate metabolism, cysteine and methionine metabolism, folate metabolism, glutathione metabolism, glycerophospholipid metabolism, glycine, serine and threonine metabolism, lysine metabolism, metabolism of other amino acids, nicotinate and nicotinamide metabolism, pantothenate and coa biosynthesis, pentose phosphate pathway, sulfur metabolism, valine, leucine, a…	0.0977494	0.0354013	0.0632027	0.112197	0.077695	0.0218993	0.0993179	0.0218993	0.0708862	0.029798	0.0542208	0.0352589	0.0380925	0.0404273	0.0116279	0.0116279	0.0116279	0.0116279	0.0116279	0.0116279	0.0116279	0.0116279	0.0116279	0.0116279	0.0116279	0.0116279	0.0116279	0.0116279
Abdomen	adultFatBody	arginine and proline metabolism, butanoate metabolism, folate metabolism, glutathione metabolism, glycine, serine and threonine metabolism, lysine metabolism, metabolism of other amino acids, nicotinate and nicotinamide metabolism, pantothenate and coa biosynthesis, pyruvate metabolism, valine, leucine, and isoleucine metabolism	0.135663	0.0420749	0.0902171	0.0279448	0.0979357	0.0451901	0.0979357	0.0354684	0.0819056	0.0451419	0.0297492				0.0116279	0.0116279	0.0116279	0.0116279	0.0116279	0.0116279	0.0116279	0.0116279	0.0116279	0.0116279	0.0116279
Gut	adultFatBody	arginine and proline metabolism, folate metabolism, glutathione metabolism, nicotinate and nicotinamide metabolism	0.143233	0.30375	0.143233	0.143233											0.0116279	0.0116279	0.0116279	0.0116279

## Sheet: Fig3_b
Direction	Reaction_ID	Subsystem	Associated_Metabolites	Associated_Genes	FBA_Difference	pFBA_Difference	Sampling_Difference
Decreased	MAR04388	Glycolysis / Gluconeogenesis	H+ [Cytosol]; L-lactate [Cytosol]; NAD+ [Cytosol]; NADH [Cytosol]; pyruvate [Cytosol]	Ldh	-558.851	-232.351	-187.009
	MAR04379	Glycolysis / Gluconeogenesis	ADP [Cytosol]; ATP [Cytosol]; fructose-1,6-bisphosphate [Cytosol]; fructose-6-phosphate [Cytosol]; H+ [Cytosol]	Pfk	-351.464	-493.887	-349.085
	MAR04363	Glycolysis / Gluconeogenesis	2-phospho-D-glycerate [Cytosol]; H2O [Cytosol]; PEP [Cytosol]	Eno	-700	-700	-699.435
	MAR04365	Glycolysis / Gluconeogenesis	2-phospho-D-glycerate [Cytosol]; 3-phospho-D-glycerate [Cytosol]	Pglym78	-700	-700	-699.435
	MAR04368	Glycolysis / Gluconeogenesis	1,3-bisphospho-D-glycerate [Cytosol]; 3-phospho-D-glycerate [Cytosol]; ADP [Cytosol]; ATP [Cytosol]	Pgk; Tango1	-700	-700	-699.484
	MAR04373	Glycolysis / Gluconeogenesis	1,3-bisphospho-D-glycerate [Cytosol]; GAP [Cytosol]; H+ [Cytosol]; NAD+ [Cytosol]; NADH [Cytosol]; Pi [Cytosol]	Gapdh1; Gapdh2	-700	-700	-699.493
	MAR04375	Glycolysis / Gluconeogenesis	DHAP [Cytosol]; fructose-1,6-bisphosphate [Cytosol]; GAP [Cytosol]	Ald1	-351.464	-351.462	-287.473
	MAR04381	Glycolysis / Gluconeogenesis	fructose-6-phosphate [Cytosol]; glucose-6-phosphate [Cytosol]	Pgi	-141.474	-334.149	-200.784
	MAR04391	Glycolysis / Gluconeogenesis	DHAP [Cytosol]; GAP [Cytosol]	Tpi	-348.846	-348.847	-348.195
	MAR08568	Starch and sucrose metabolism	fructose [Cytosol]; H2O [Cytosol]; maltodecaose [Cytosol]; maltononaose [Cytosol]	Amy-p	-23.4008	-1.79308	-16.6204
	MAR08570	Starch and sucrose metabolism	fructose [Cytosol]; H2O [Cytosol]; maltoheptaose [Cytosol]; maltononaose [Cytosol]	Amy-p	-23.4008	-1.79308	-16.6204
	MAR08572	Starch and sucrose metabolism	fructose [Cytosol]; H2O [Cytosol]; maltoheptaose [Cytosol]; maltohexaose [Cytosol]	Amy-p	-23.4008	-1.79308	-16.6204
	MAR08574	Starch and sucrose metabolism	fructose [Cytosol]; H2O [Cytosol]; maltohexaose [Cytosol]; maltopentaose [Cytosol]	Amy-p	-23.4008	-1.79308	-16.6204
	MAR08576	Starch and sucrose metabolism	fructose [Cytosol]; H2O [Cytosol]; maltopentaose [Cytosol]; maltotetraose [Cytosol]	Amy-p	-23.4008	-1.79308	-16.6204
	MAR08578	Starch and sucrose metabolism	fructose [Cytosol]; H2O [Cytosol]; maltotetraose [Cytosol]; maltotriose [Cytosol]	Amy-p	-23.4008	-1.79308	-16.6204
	MAR08582	Starch and sucrose metabolism	fructose [Cytosol]; H2O [Cytosol]; maltose [Cytosol]	Amy-p	-23.4008	-1.79308	-16.1718
	MAR04089	Pyruvate metabolism	CO2 [Cytosol]; malate [Cytosol]; NADP+ [Cytosol]; NADPH [Cytosol]; pyruvate [Cytosol]	Men	-163.444	-11.2306	-59.0606
	MAR04489	Purine metabolism	dADP [Cytosol]; dATP [Cytosol]; fructose [Cytosol]; fructose-6-phosphate [Cytosol]; H+ [Cytosol]	Hex-A	-210.608	-17.9308	-129.324
	MAR04670	Pyrimidine metabolism	ADP [Cytosol]; ATP [Cytosol]; dCDP [Cytosol]; dCTP [Cytosol]	awd	-2.37231	-2.36994	-2.82954
	MAR04792	Glycine, serine and threonine metabolism	5,10-methylene-THF [Mitochondria]; glycine [Mitochondria]; H2O [Mitochondria]; serine [Mitochondria]; THF [Mitochondria]	Shmt	-9.31466	-7.19469	-6.37093
	MAR05130	Aminoacyl-tRNA biosynthesis	AMP [Cytosol]; ATP [Cytosol]; L-tyrosyl-tRNA(tyr) [Cytosol]; PPi [Cytosol]; tRNA(tyr) [Cytosol]; tyrosine [Cytosol]	TyrRS	-6.49313	-6.48664	-7.5282
	MAR05131	Aminoacyl-tRNA biosynthesis	alanine [Cytosol]; AMP [Cytosol]; ATP [Cytosol]; L-alanyl-tRNA(ala) [Cytosol]; PPi [Cytosol]; tRNA(ala) [Cytosol]	AlaRS	-17.6242	-17.6066	-20.434
	MAR05132	Aminoacyl-tRNA biosynthesis	AMP [Cytosol]; arginine [Cytosol]; ATP [Cytosol]; L-arginyl-tRNA(arg) [Cytosol]; PPi [Cytosol]; tRNA(arg) [Cytosol]	ArgRS	-10.6673	-10.6566	-12.3682
	MAR05133	Aminoacyl-tRNA biosynthesis	AMP [Cytosol]; asparagine [Cytosol]; ATP [Cytosol]; L-asparaginyl-tRNA(asn) [Cytosol]; PPi [Cytosol]; tRNA(asn) [Cytosol]	AsnRS	-2.31898	-2.31666	-2.68882
	MAR05134	Aminoacyl-tRNA biosynthesis	AMP [Cytosol]; aspartate [Cytosol]; ATP [Cytosol]; L-aspartyl-tRNA(asp) [Cytosol]; PPi [Cytosol]; tRNA(asp) [Cytosol]	AspRS	-6.49313	-6.48664	-7.52887
	MAR05135	Aminoacyl-tRNA biosynthesis	AMP [Cytosol]; ATP [Cytosol]; cysteine [Cytosol]; L-cysteinyl-tRNA(cys) [Cytosol]; PPi [Cytosol]; tRNA(cys) [Cytosol]	CysRS	-2.78277	-2.77999	-3.22613
	MAR05136	Aminoacyl-tRNA biosynthesis	AMP [Cytosol]; ATP [Cytosol]; glutamine [Cytosol]; L-glutaminyl-tRNA(gln) [Cytosol]; PPi [Cytosol]; tRNA(gln) [Cytosol]	GlnRS	-3.24657	-3.24332	-3.76518
	MAR05137	Aminoacyl-tRNA biosynthesis	AMP [Cytosol]; ATP [Cytosol]; glutamate [Cytosol]; L-glutamyl-tRNA(glu) [Cytosol]; PPi [Cytosol]; tRNA(glu) [Cytosol]	GluProRS	-6.95693	-6.94997	-8.06751
	MAR05138	Aminoacyl-tRNA biosynthesis	AMP [Cytosol]; ATP [Cytosol]; glycine [Cytosol]; glycyl-tRNA(gly) [Cytosol]; PPi [Cytosol]; tRNA(gly) [Cytosol]	GlyRS	-12.9863	-12.9733	-15.0562
	MAR05139	Aminoacyl-tRNA biosynthesis	AMP [Cytosol]; ATP [Cytosol]; histidine [Cytosol]; L-histidyl-tRNA(his) [Cytosol]; PPi [Cytosol]; tRNA(his) [Cytosol]	HisRS	-4.63795	-4.63331	-5.37736
	MAR05140	Aminoacyl-tRNA biosynthesis	AMP [Cytosol]; ATP [Cytosol]; isoleucine [Cytosol]; L-isoleucyl-tRNA(ile) [Cytosol]; PPi [Cytosol]; tRNA(ile) [Cytosol]	IleRS	-2.78277	-2.77999	-3.22613
	MAR05141	Aminoacyl-tRNA biosynthesis	AMP [Cytosol]; ATP [Cytosol]; leucine [Cytosol]; L-leucyl-tRNA(leu) [Cytosol]; PPi [Cytosol]; tRNA(leu) [Cytosol]	LeuRS	-17.1604	-17.1433	-19.8976
	MAR05142	Aminoacyl-tRNA biosynthesis	AMP [Cytosol]; ATP [Cytosol]; L-lysyl-tRNA(lys) [Cytosol]; lysine [Cytosol]; PPi [Cytosol]; tRNA(lys) [Cytosol]	LysRS	-6.49313	-6.48664	-7.52927
	MAR05143	Aminoacyl-tRNA biosynthesis	AMP [Cytosol]; ATP [Cytosol]; L-methionyl-tRNA(met) [Cytosol]; methionine [Cytosol]; PPi [Cytosol]; tRNA(met) [Cytosol]	MetRS	-6.49313	-6.48664	-7.52799
	MAR05145	Aminoacyl-tRNA biosynthesis	AMP [Cytosol]; ATP [Cytosol]; L-phenylalanyl-tRNA(phe) [Cytosol]; phenylalanine [Cytosol]; PPi [Cytosol]; tRNA(phe) [Cytosol]	Î±-PheRS; Î²-PheRS	-4.63795	-4.63331	-5.3775
	MAR05146	Aminoacyl-tRNA biosynthesis	AMP [Cytosol]; ATP [Cytosol]; L-prolyl-tRNA(pro) [Cytosol]; PPi [Cytosol]; proline [Cytosol]; tRNA(pro) [Cytosol]	GluProRS	-12.0587	-12.0466	-13.9807
	MAR05147	Aminoacyl-tRNA biosynthesis	AMP [Cytosol]; ATP [Cytosol]; L-seryl-tRNA(ser) [Cytosol]; PPi [Cytosol]; serine [Cytosol]; tRNA(ser) [Cytosol]	SerRS	-11.5949	-11.5833	-13.4435
	MAR05148	Aminoacyl-tRNA biosynthesis	AMP [Cytosol]; ATP [Cytosol]; L-threonyl-tRNA(thr) [Cytosol]; PPi [Cytosol]; threonine [Cytosol]; tRNA(thr) [Cytosol]	ThrRS	-4.63795	-4.63331	-5.3778
	MAR05149	Aminoacyl-tRNA biosynthesis	AMP [Cytosol]; ATP [Cytosol]; L-tryptophanyl-tRNA(trp) [Cytosol]; PPi [Cytosol]; tRNA(trp) [Cytosol]; tryptophan [Cytosol]	TrpRS	-1.39139	-1.38999	-1.61343
	MAR05150	Aminoacyl-tRNA biosynthesis	AMP [Cytosol]; ATP [Cytosol]; L-valyl-tRNA(val) [Cytosol]; PPi [Cytosol]; tRNA(val) [Cytosol]; valine [Cytosol]	ValRS	-9.2759	-9.26662	-10.7549
	MAR06912	Oxidative phosphorylation	H+ [Mitochondria]; H2O [Mitochondria]; Pi [Mitochondria]; PPi [Mitochondria]	Nurf-38; pn	-161.361	-162.508	-185.029
	MAR06916	Oxidative phosphorylation	ADP [Mitochondria]; ATP [Mitochondria]; H+ [Mitochondria]; H2O [Mitochondria]; Pi [Mitochondria]; H+ [Inner mitochondria]	sun	-65.7004	-66.302	-105.146
	MAR00226	Fatty acid activation (cytosolic)	AMP [Cytosol]; ATP [Cytosol]; CoA [Cytosol]; palmitolate [Cytosol]; palmitoleoyl-CoA [Cytosol]; PPi [Cytosol]	Acsl; CG3961; Fatp1	-159.489	-160.609	-182.808
	MAR02731	Carnitine shuttle (mitochondrial)	docosahexaenoylcarnitine [Cytosol]; docosahexaenoylcarnitine [Mitochondria]; L-carnitine [Cytosol]; L-carnitine [Mitochondria]	CG5592; CG6231	-159.506	-160.654	-183.309
	MAR00758	Sphingolipid metabolism	ceramide pool [Cytosol]; CoA [Cytosol]; H+ [Cytosol]; sphingosine [Cytosol]; acyl-CoA pool [Cytosol]	schlank	-2.74101	-1.42975	-2.70894
	MAR00773	Sphingolipid metabolism	ADP [Cytosol]; ATP [Cytosol]; H+ [Cytosol]; sphingosine [Cytosol]; sphingosine-1-phosphate [Cytosol]	Pdp1	-2.74101	-1.42975	-2.7287
	MAR04744	Porphyrin metabolism	5-aminolevulinate [Cytosol]; H+ [Cytosol]; H2O [Cytosol]; porphobilinogen [Cytosol]	Pbgs	-1.85518	-1.85332	-2.15075
	MAR05029	Transport reactions	glucose [Cytosol]; glucose [Extracellular]	Tret1-1	-118.63	-334.705	-148.318
	MAR05092	Transport reactions	isoleucine [Cytosol]; isoleucine [Extracellular]	gb; mnd	-3.24657	-3.24332	-1.96065
	MAR05303	Transport reactions	ATP [Cytosol]; ATP [Extracellular]	No genes associated	-2.56015	-2.55759	-2.99067
	MAR05470	Transport reactions	glycine [Cytosol]; glycine [Extracellular]; threonine [Cytosol]; threonine [Extracellular]	CD98hc	-980.105	-12.7949	-80.8975
	MAR06013	Transport reactions	2-hydroxybutyrate [Cytosol]; 2-hydroxybutyrate [Extracellular]; retinoate [Cytosol]; retinoate [Extracellular]	CG13907; chk; hrm	-200	-2.44265	-2.08129
	MAR06048	Transport reactions	butyrate [Cytosol]; butyrate [Extracellular]; L-lactate [Cytosol]; L-lactate [Extracellular]	CG13907; chk; hrm	-500	-100	-12.9867
	MAR06063	Transport reactions	GSH [Cytosol]; GSH [Extracellular]; HCO3- [Cytosol]; HCO3- [Extracellular]; ursodeoxycholate [Cytosol]; ursodeoxycholate [Extracellular]	Oatp74D	-100	-100	-28.7818
	MAR07685	Transport reactions	hydroxide [Cytosol]; hydroxide [Extracellular]; THF [Cytosol]; THF [Extracellular]	CG17036	-50.7005	-40.3443	-42.6728
	MAR08567	Transport reactions	maltodecaose [Cytosol]; maltodecaose [Extracellular]	No genes associated	-23.4008	-1.79308	-16.6204
	MAR00578	Transport reactions	acyl-CoA pool [Cytosol]; acyl-CoA pool [Mitochondria]	No genes associated	-1.85518	-1.85332	-2.18154
	MAR04743	Transport reactions	5-aminolevulinate [Cytosol]; 5-aminolevulinate [Mitochondria]	No genes associated	-3.71036	-3.70665	-4.3015
	MAR04851	Transport reactions	AKG [Cytosol]; AKG [Mitochondria]; succinate [Cytosol]; succinate [Mitochondria]	Dic1	-111.653	-18.1806	-120.952
	MAR04863	Transport reactions	succinate [Cytosol]; succinate [Mitochondria]; sulfate [Cytosol]; sulfate [Mitochondria]	Dic1	-764.855	-335.976	-133.872
	MAR04914	Transport reactions	CoA [Cytosol]; CoA [Mitochondria]	DPCoAC	-157.651	-158.801	-180.677
	MAR03273	Fatty acid oxidation	AMP [Mitochondria]; ATP [Mitochondria]; CoA [Mitochondria]; palmitoleoyl-CoA [Mitochondria]; PPi [Mitochondria]; palmitolate [Mitochondria]	Acsl; CG3961	-159.506	-160.654	-182.878
	MAR11304	Transport reactions	L-carnitine [Cytosol]; L-carnitine [Mitochondria]; palmitolate [Cytosol]; palmitolate [Mitochondria]	No genes associated	-159.506	-160.654	-182.878
	MAR11802	Transport reactions	ADP [Cytosol]; ATP [Cytosol]; H+ [Cytosol]; H2O [Cytosol]; Pi [Cytosol]; sphingosine-1-phosphate [Cytosol]; sphingosine-1-phosphate [Extracellular]	MRP	-1.38443	-1.38304	-2.25639
	MAR12040	Sphingolipid metabolism	ceramide pool [Cytosol]; ceramide pool [Extracellular]	No genes associated	-3.20499	-1.89326	-3.28399
	MAR10035	Pool reactions	Multiple metabolites	No genes associated	-1.22655	-1.22533	-1.45762
	MAR04002	Purine metabolism	ADP [Cytosol]; AMP [Cytosol]; ATP [Cytosol]	Ak2; Ak3	-4.47794	-4.47346	-3.48764
	MAR03950	Transport reactions	5,10-methylene-THF [Cytosol]; 5,10-methylene-THF [Mitochondria]	No genes associated	-9.31466	-7.19469	-6.37093
	MAR03952	Transport reactions	THF [Cytosol]; THF [Mitochondria]	No genes associated	-9.31466	-7.19469	-6.37093
	MAR05114	Transport reactions	serine [Cytosol]; serine [Mitochondria]	Sfxn1-3	-9.31466	-7.19469	-6.37093
	MAR20017	Alanine, aspartate and glutamate metabolism	AKG [Cytosol]; glutamate [Cytosol]; glutamine [Cytosol]; H+ [Cytosol]; NAD+ [Cytosol]; NADH [Cytosol]	GS	-179.014	-428.869	-221.181
	MAR04332	Folate metabolism	dihydrofolate [Cytosol]; H+ [Cytosol]; NAD+ [Cytosol]; NADH [Cytosol]; THF [Cytosol]	Dhfr	-51.4426	-41.0856	-42.9804
	MAR08471	Nucleotide metabolism	CDP [Cytosol]; CMP [Cytosol]; dCDP [Cytosol]; dCTP [Cytosol]	Cmpk	-1.90852	-1.90661	-2.29171
	MAR07801	Nucleotide metabolism	ADP [Mitochondria]; AMP [Mitochondria]; GDP [Mitochondria]; GTP [Mitochondria]	Ak3	-159.969	-161.118	-183.415
	MAR04654	Folate metabolism	dihydrofolate [Cytosol]; folate [Cytosol]; NAD+ [Cytosol]; NADH [Cytosol]	Dhfr	-51.1643	-40.8076	-42.6544
	MAR00112	Fatty acid oxidation	docosahexaenoylcarnitine [Cytosol]; docosahexaenoylcarnitine [Mitochondria]	No genes associated	-159.506	-160.654	-182.878
	MAR02379	Transport reactions	palmitoleoyl-CoA [Cytosol]; palmitoleoyl-CoA [Mitochondria]	No genes associated	-159.506	-160.654	-182.915
Increased	MAR03847	Glycine, serine and threonine metabolism	acetyl-CoA [Mitochondria]; CoA [Mitochondria]; glycine [Mitochondria]; L-2-amino-3-oxobutanoic acid [Mitochondria]	CG10361	5.6043	3.48804	2.07405
	MAR06725	Phenylalanine, tyrosine and tryptophan biosynthesis	AKG [Cytosol]; glutamate [Cytosol]; phenylalanine [Cytosol]; phenylpyruvate [Cytosol]	Got1; Got2	607.398	1.71122	335.241
	MAR06768	Phenylalanine, tyrosine and tryptophan biosynthesis	4-hydroxyphenylpyruvate [Cytosol]; AKG [Cytosol]; glutamate [Cytosol]; tyrosine [Cytosol]	Got1; Got2	50.7005	50.6998	44.3426
	MAR06782	Phenylalanine, tyrosine and tryptophan biosynthesis	4-hydroxyphenyllactate [Cytosol]; 4-hydroxyphenylpyruvate [Cytosol]; H+ [Cytosol]; NAD+ [Cytosol]; NADH [Cytosol]	No genes associated	50.7005	50.6998	44.3426
	MAR06783	Phenylalanine, tyrosine and tryptophan biosynthesis	4-coumarate [Cytosol]; 4-hydroxyphenyllactate [Cytosol]; H2O [Cytosol]	No genes associated	50.7005	50.6998	44.3426
	MAR04141	Tricarboxylic acid cycle and glyoxylate/dicarboxylate metabolism	H+ [Mitochondria]; malate [Mitochondria]; NAD+ [Mitochondria]; NADH [Mitochondria]; OAA [Mitochondria]	Mdh2	92.712	3.02471	24.1007
	MAR04145	Tricarboxylic acid cycle and glyoxylate/dicarboxylate metabolism	acetyl-CoA [Mitochondria]; citrate [Mitochondria]; CoA [Mitochondria]; H+ [Mitochondria]; H2O [Mitochondria]; OAA [Mitochondria]	kdn	92.712	3.02471	24.1864
	MAR04152	Tricarboxylic acid cycle and glyoxylate/dicarboxylate metabolism	ADP [Mitochondria]; ATP [Mitochondria]; CoA [Mitochondria]; Pi [Mitochondria]; succinate [Mitochondria]; succinyl-CoA [Mitochondria]	ScsÎ±1; ScsÎ²A	15.231	78.3436	85.2659
	MAR05074	Transport reactions	tyrosine [Cytosol]; tyrosine [Extracellular]	gb; kar; mnd	43.7436	43.7499	46.7265
	MAR05079	Transport reactions	serine [Cytosol]; serine [Extracellular]	gb; mnd	287.087	46.6092	18.1144
	MAR05043	Transport reactions	H+ [Mitochondria]; Pi [Cytosol]; Pi [Mitochondria]; H+ [Inner mitochondria]	Mpcp1; Mpcp2	238.08	239.85	168.547
	MAR05117	Transport reactions	threonine [Cytosol]; threonine [Mitochondria]	No genes associated	5.6043	3.48804	2.07405
	MAR11442	Transport reactions	H+ [Cytosol]; H+ [Extracellular]; phenylpyruvate [Cytosol]; phenylpyruvate [Extracellular]	hrm	607.398	1.71122	333.077
	MAR11756	Transport reactions	4-coumarate [Cytosol]; hydroxide [Cytosol]; hydroxide [Extracellular]; 4-coumarate [Extracellular]	CG5592; CG6231	50.7005	50.6998	44.3361
	MAR20001	Glycine, serine and threonine metabolism	H+ [Mitochondria]; L-2-amino-3-oxobutanoic acid [Mitochondria]; NAD+ [Mitochondria]; NADH [Mitochondria]; threonine [Mitochondria]	CG5955	5.6043	3.48804	2.07405
	MAR04922	Transport reactions	CO2 [Cytosol]; CO2 [Mitochondria]	No genes associated	117.742	49.2651	457.725
	MAR02149	Fatty acid oxidation	(2E)-dodecenoyl-CoA [Mitochondria]; H+ [Mitochondria]; NADP+ [Mitochondria]; NADPH [Mitochondria]; lauroyl-CoA [Mitochondria]	CG16935	21.8753	3.21004	14.3351
	MAR03135	Beta oxidation of even-chain fatty acids (mitochondrial)	(2E)-dodecenoyl-CoA [Mitochondria]; FAD [Mitochondria]; FADH2 [Mitochondria]; lauroyl-CoA [Mitochondria]	CG7461; Mcad	21.8753	3.21004	14.2415
* Filtered. Absolute differences are greater than 1

[truncated: 15 more sheets: Fig3_c, Fig3_e, Fig3_f, Fig3_h, Fig4_c, Fig4_d, Fig4_e, Fig_5c, Fig_5d, Fig_5f, Fig_5g, Fig_5h, Fig_6b, Fig_6e, Fig_6f]
